# Supplementary material for: Widespread Shortening of 3’ Untranslated Regions and Increased Exon Inclusion Are Evolutionarily Conserved Features of Innate Immune Responses to Infection
Source: PLoS Genet. 2016 Sep 30;12(9):e1006338. doi: 10.1371/journal.pgen.1006338 (PMC5045211; doi:10.1371/journal.pgen.1006338)
Supplement: S1 Table — Details of RNA-seq data for samples after infection at 2 hours or 24 hours. Libraries were made as described in Supplementary Section 1.2.1 in S1 Text. (XLSX) [file pgen.1006338.s017.xlsx]

## Sheet: 2 hour samples
Supplementary Table 1: mRNA-Seq statistics.
Sheet: data for samples after 2 hours of infection
Sample name	RNA RIN value	Read Length	Total reads	Mapped reads	Mapping %
AF11_L	9.6	100	31561138	28003982	0.887293
AF11_NI	9.5	100	30340844	26715730	0.88052
AF11_S	9.8	100	35859091	31523324	0.879089
AF17_L	9.7	100	45854218	42237314	0.921122
AF17_NI	9.5	100	35658853	32714275	0.917424
AF17_S	9.8	100	22414251	20427336	0.911355
AF19_L	9.4	100	41379745	37790749	0.913267
AF19_NI	9.3	100	28025227	25746278	0.918682
AF19_S	9.7	100	34755286	31808569	0.915215
AF21_L	9.6	100	43555359	39800658	0.913795
AF21_NI	9.4	100	38819600	35828031	0.922937
AF21_S	9.7	100	42198933	38772507	0.918803
AF23_L	9.8	100	33710758	30668898	0.909766
AF23_NI	9.8	100	28950545	26461688	0.914031
AF23_S	8.8	100	35104327	31911736	0.909054
AF25_L	9.2	100	42243393	38035790	0.900396
AF25_NI	9.6	100	28429094	25867017	0.909878
AF25_S	9.5	100	53918834	47902063	0.888411
AF27_L	9.3	100	32649866	29575827	0.905848
AF27_NI	9.6	100	45156875	40874415	0.905165
AF27_S	9.9	100	29056102	26124799	0.899116
AF29_L	10	100	35240286	31859296	0.904059
AF29_NI	9.8	100	43343836	39196480	0.904315
AF29_S	9.9	100	38106831	34339944	0.901149
AF31_L	9.6	100	27084528	24227323	0.894508
AF31_NI	9.6	100	24416241	22304502	0.913511
AF31_S	10	100	28510415	25725634	0.902324
AF35_L	8.7	100	34498379	31340021	0.908449
AF35_NI	8.7	100	31472014	28000735	0.889703
AF35_S	8.6	100	26496323	23601486	0.890746
AF37_L	9	100	25243714	22817878	0.903903
AF37_NI	9.6	100	37118107	33508315	0.902748
AF37_S	8.4	100	23670607	19895657	0.840522
AF39_L	9.4	100	22832479	19467275	0.852613
AF39_NI	8.6	100	41679238	35380609	0.848878
AF39_S	9.3	100	23964449	19091151	0.796645
AF41_L	8.2	100	41072892	35463084	0.863418
AF41_NI	8.7	100	31611289	26154807	0.827388
AF41_S	8.2	100	22892830	18615919	0.813177
AF43_L	8.2	100	32378167	25987606	0.802627
AF43_NI	9	100	28322695	25465567	0.899122
AF43_S	9	100	22454442	19414784	0.86463
AF45_L	9.3	100	36154844	32924447	0.910651
AF45_NI	9.7	100	24373910	22173577	0.909726
AF45_S	9.1	100	28959311	25866595	0.893205
AF47_L	8.8	100	35082460	30708263	0.875317
AF47_NI	8	100	28778764	26061828	0.905592
AF47_S	8.6	100	31802731	27120803	0.852782
AF49_L	7.6	100	24326331	21319599	0.8764
AF49_NI	7.1	100	23119127	20689900	0.894926
AF49_S	8.1	100	29051476	25985407	0.894461
AF53_L	9.2	100	23479245	19777422	0.842336
AF53_NI	9.4	100	32817042	27470291	0.837074
AF53_S	9.3	100	36740854	31580831	0.859556
AF57_L	9.7	100	58549054	49101122	0.838632
AF57_NI	9.8	100	32093840	28612833	0.891537
AF57_S	9.7	100	48099796	41774294	0.868492
AF59_L	8.3	100	32069058	27147545	0.846534
AF59_NI	8.7	100	36087189	31913091	0.884333
AF59_S	7.8	100	21490808	18031381	0.839028
AF61_L	9.1	100	38359152	33961956	0.885368
AF61_NI	9.3	100	38289593	33377558	0.871714
AF61_S	8.8	100	33646005	29521156	0.877404
AF63_L	9.3	100	33729314	29049450	0.861252
AF63_NI	8.7	100	34691421	29652161	0.85474
AF63_S	9.8	100	34775513	29557979	0.849965
AF65_L	9.9	100	39847320	34833767	0.874181
AF65_NI	9.6	100	37215770	32585282	0.875577
AF65_S	10	100	41223555	35279011	0.855797
AF67_L	9.9	100	41313482	36769176	0.890004
AF67_NI	9.9	100	39426278	35382171	0.897426
AF67_S	10	100	40614471	35659026	0.877988
AF69_L	9.6	100	30873024	27525745	0.891579
AF69_NI	9.6	100	44594700	39845702	0.893508
AF69_S	10	100	47649936	42474256	0.891381
AF71_L	9.8	100	42897564	38013312	0.886142
AF71_NI	10	100	40780771	35863377	0.879419
AF71_S	9.8	100	42598371	37160998	0.872357
AF77_L	9.1	100	42614795	37532380	0.880736
AF77_NI	8.9	100	43998458	38565469	0.876519
AF77_S	9.3	100	34715030	29877826	0.86066
AF79_L	9.4	100	31158642	27611216	0.88615
AF79_NI	9.6	100	31924834	28159269	0.882049
AF79_S	9.6	100	35048064	30560076	0.871948
EU06_L	9.2	100	31223704	27878084	0.89285
EU06_NI	9.2	100	35807496	32272049	0.901265
EU06_S	9.2	100	33619262	29460979	0.876312
EU14_L	9.6	100	37260863	34225260	0.918531
EU14_NI	9.2	100	27694306	25344419	0.915149
EU14_S	9.7	100	40076515	36608419	0.913463
EU16_L	9.8	100	33306760	30547540	0.917157
EU16_NI	9.2	100	21794069	19802252	0.908607
EU16_S	9.6	100	33155062	30046600	0.906245
EU186_L	9.2	101	39792894	35943778	0.903271
EU186_NI	9.2	101	39917244	35992261	0.901672
EU186_S	9.2	101	38305153	33932630	0.88585
EU20_L	9.7	100	49717053	45470325	0.914582
EU20_NI	8.7	100	29452330	26842657	0.911393
EU20_S	9.4	100	35204924	32415444	0.920764
EU22_L	9.5	100	47757686	43988849	0.921084
EU22_NI	9.5	100	23780214	21910883	0.921391
EU22_S	9.6	100	33288134	30699618	0.922239
EU24_L	9	100	29828773	26609777	0.892084
EU24_NI	9.6	100	30831358	28334449	0.919014
EU24_S	9.6	100	41949668	38267901	0.912234
EU26_L	9.5	100	27965134	24829842	0.887886
EU26_NI	9.9	100	37717874	32935989	0.87322
EU26_S	9.7	100	37022924	33361933	0.901116
EU28_L	9.5	100	37897021	34232747	0.90331
EU28_NI	9.8	100	35929409	32257879	0.897813
EU28_S	10	100	56456536	51689845	0.915569
EU302_L	9.8	100	41249029	37251649	0.903092
EU302_NI	9.4	100	43491891	39407316	0.906084
EU302_S	9.4	100	44961039	39840599	0.886114
EU306_L	9.6	100	42587078	37972777	0.89165
EU306_NI	9.9	100	43998758	39448481	0.896582
EU306_S	9.7	100	38996053	35066861	0.899241
EU30_L	9.3	100	34586435	29481467	0.8524
EU30_NI	9.2	100	29165561	25126225	0.861503
EU30_S	9.3	100	33121878	29318002	0.885155
EU34_L	9.7	100	28350283	24217729	0.854232
EU34_NI	9.3	100	40344871	36183588	0.896857
EU34_S	9.7	100	38128746	34829923	0.913482
EU36_L	7.6	100	22902734	19637244	0.857419
EU36_NI	8	100	17070768	14041705	0.822558
EU36_S	8.3	100	25259311	21661083	0.857548
EU42_L	8.7	100	31055269	28613791	0.921383
EU42_NI	8.7	100	28503577	26272138	0.921714
EU42_S	9.1	100	20508047	18820068	0.917692
EU46_L	8.6	100	34698606	31720727	0.914179
EU46_NI	8	100	29345723	26247138	0.894411
EU46_S	7.7	100	28960939	26408480	0.911865
EU48_L	8.3	100	34073895	30665109	0.899959
EU48_NI	8.1	100	29939899	27274701	0.910982
EU48_S	8.7	100	28844731	26452043	0.917049
EU50_L	8.9	100	39339161	34844116	0.885736
EU50_NI	8.9	100	34853678	30929396	0.887407
EU50_S	9.3	100	39341072	34814255	0.884934
EU52_L	9.2	100	24687678	22558305	0.913748
EU52_NI	9.1	100	34177456	30354320	0.888139
EU52_S	9.2	100	37099190	33332240	0.898463
EU54_L	9.8	100	27930271	25647289	0.918261
EU54_NI	9.6	100	30095358	27770610	0.922754
EU54_S	9.7	100	30067253	27503207	0.914723
EU58_L	7.8	100	30365731	25298485	0.833126
EU58_NI	9.4	100	28505323	26105946	0.915827
EU58_S	8.8	100	29851019	26565597	0.889939
EU60_L	7.9	100	32423028	27519994	0.848779
EU60_NI	8	100	31515412	27441192	0.870723
EU60_S	8.6	100	26899363	24062712	0.894546
EU62_L	9.4	100	30689415	27001986	0.879847
EU62_NI	9.7	100	36883144	32423468	0.879086
EU62_S	9.4	100	45037636	39010242	0.86617
EU64_L	9.5	100	41736768	37274170	0.893078
EU64_NI	9.7	100	34320545	29997976	0.874053
EU64_S	9.8	100	26104687	23402924	0.896503
EU66_L	9.2	100	23537205	20732506	0.88084
EU66_NI	9.4	100	33816115	30253005	0.894633
EU66_S	9.2	100	36926235	32758842	0.887143
EU68_L	8.8	100	35165778	31194830	0.887079
EU68_NI	8.3	100	27641418	24057700	0.87035
EU68_S	9.8	100	36155342	31437468	0.869511
EU70_L	9.6	100	33856125	30175772	0.891294
EU70_NI	10	100	37487413	33456032	0.89246
EU70_S	10	100	31344561	27382218	0.873588
EU72_L	9.6	100	34662202	31094296	0.897066
EU72_NI	8.8	100	32930026	29218023	0.887276
EU72_S	9.3	100	34171642	30562115	0.894371
EU74_L	9.6	100	40799061	34990579	0.857632
EU74_NI	9.6	100	35111090	30852631	0.878715
EU74_S	9.7	100	30325081	26580954	0.876534
EU76_L	9.7	100	34101209	30283162	0.888038
EU76_NI	9.7	100	37368137	33376425	0.893179
EU76_S	9.1	100	38129478	33599424	0.881193
EU78_L	9.8	100	29675454	26545971	0.894543
EU78_NI	9.8	100	32671540	29120524	0.891312
EU78_S	9.8	100	21724839	19408227	0.893366
EU80_L	10	100	37777995	33795906	0.894592
EU80_NI	10	100	33332668	29791571	0.893765
EU80_S	10	100	31397782	27900652	0.888619

## Sheet: 24 hour samples
Supplementary Table 1: mRNA-Seq statistics.
Sheet: data for subset of samples sequenced after both 2 hours and 24 hours of infection
Sample name	RNA RIN value	Read length	Total reads	Mapped reads	Mapping %
EU28_L_2hr	9.5	100	37897021	34232747	0.90331
EU28_NI_2hr	9.8	100	35929409	32257879	0.897813
EU28_S_2hr	10	100	56456536	51689845	0.915569
EU302_L_2hr	9.8	100	41249029	37251649	0.903092
EU302_NI_2hr	9.4	100	43491891	39407316	0.906084
EU302_S_2hr	9.4	100	44961039	39840599	0.886114
EU306_L_2hr	9.6	100	42587078	37972777	0.89165
EU306_NI_2hr	9.9	100	43998758	39448481	0.896582
EU306_S_2hr	9.7	100	38996053	35066861	0.899241
EU34_L_2hr	9.7	100	28350283	24217729	0.854232
EU34_NI_2hr	9.3	100	40344871	36183588	0.896857
EU34_S_2hr	9.7	100	38128746	34829923	0.913482
EU52_L_2hr	9.2	101	24687678	22558305	0.913748
EU52_NI_2hr	9.1	101	34177456	30354320	0.888139
EU52_S_2hr	9.2	101	37099190	33332240	0.898463
EU66_L_2hr	9.2	101	23537205	20732506	0.88084
EU66_NI_2hr	9.4	101	33816115	30253005	0.894633
EU66_S_2hr	9.2	101	36926235	32758842	0.887143
EU28_L_24hr	9.2	101	32766844	29149017	0.889589
EU28_NI_24hr	9.2	101	35752496	31271271	0.87466
EU28_S_24hr	9.2	101	38078639	33482190	0.879291
EU302_L_24hr	9.7	101	43364624	37852503	0.872889
EU302_NI_24hr	9.7	101	40186256	35285025	0.878037
EU302_S_24hr	9.7	101	39061187	34079267	0.872459
EU306_L_24hr	9.7	101	40538490	35467050	0.874898
EU306_NI_24hr	9.8	101	43823884	36168523	0.825315
EU306_S_24hr	10	101	39478522	34785937	0.881136
EU34_L_24hr	9.2	101	34816057	31426317	0.902639
EU34_NI_24hr	9.2	101	32975762	28294277	0.858033
EU34_S_24hr	9.2	101	32377956	28919056	0.893171
EU52_L_24hr	9.2	101	43321402	38302180	0.88414
EU52_NI_24hr	9.2	101	39870579	29488532	0.739606
EU52_S_24hr	9.2	101	38565528	34654852	0.898597
EU66_L_24hr	9.2	101	39838103	35503731	0.8912
EU66_NI_24hr	8	101	45965871	36344524	0.790685
EU66_S_24hr	9.2	101	44243040	39683541	0.896944
