# Supplementary material for: Widespread Shortening of 3’ Untranslated Regions and Increased Exon Inclusion Are Evolutionarily Conserved Features of Innate Immune Responses to Infection
Source: PLoS Genet. 2016 Sep 30;12(9):e1006338. doi: 10.1371/journal.pgen.1006338 (PMC5045211; doi:10.1371/journal.pgen.1006338)
Supplement: S3 Table — Enriched Gene Ontology categories for genes that are differentially expressed, or show differential isoform usage after infection. Gene Ontology analyses were performed using GSEA, as described in Supplementary Section 1.3.8 in S1 Text. (XLSX) [file pgen.1006338.s019.xlsx]

## Sheet: DGE GO enrichments (Listeria)
Supplementary Table 3: Gene Ontology Enrichments for Differential Expression
Sheet: GO enrichment of genes with DGE after infection with Listeria
link	http://cbl-gorilla.cs.technion.ac.il/GOrilla/heqtxguy/GOResults.html
GO term	Description	Enrichment (N, B, n, b)	P-value	FDR q-value
GO:0002376	immune system process	2.12 (13934,1469,692,155)	1.57e-17	2.02e-13
GO:0043207	response to external biotic stimulus	2.92 (13934,507,800,85)	6.67e-17	4.3e-13
GO:0009607	response to biotic stimulus	2.82 (13934,532,800,86)	4.6e-16	1.98e-12
GO:0001817	regulation of cytokine production	3.12 (13934,457,694,71)	2.37e-15	7.65e-12
GO:0006952	defense response	2.72 (13934,1038,424,86)	4.63e-15	1.2e-11
GO:0048583	regulation of response to stimulus	1.78 (13934,2860,537,196)	5.75e-15	1.24e-11
GO:0048523	negative regulation of cellular process	1.61 (13934,3254,698,262)	1.41e-14	2.59e-11
GO:0001932	regulation of protein phosphorylation	2.49 (13934,999,488,87)	2.16e-14	3.49e-11
GO:0042325	regulation of phosphorylation	2.41 (13934,1076,488,91)	2.54e-14	3.64e-11
GO:0019221	cytokine-mediated signaling pathway	4.51 (13934,345,385,43)	2.65e-14	3.43e-11
GO:0032496	response to lipopolysaccharide	4.26 (13934,208,692,44)	2.95e-14	3.46e-11
GO:0010604	positive regulation of macromolecule metabolic process	1.87 (13934,2179,516,151)	3.2e-14	3.44e-11
GO:0033993	response to lipid	3.29 (13934,542,485,62)	3.91e-14	3.88e-11
GO:0042981	regulation of apoptotic process	2.45 (13934,1152,424,86)	5.24e-14	4.83e-11
GO:0002237	response to molecule of bacterial origin	4.10 (13934,221,692,45)	6.47e-14	5.57e-11
GO:0001934	positive regulation of protein phosphorylation	2.85 (13934,671,488,67)	8.33e-14	6.71e-11
GO:0048585	negative regulation of response to stimulus	2.43 (13934,1037,537,97)	1.05e-13	7.99e-11
GO:0048519	negative regulation of biological process	1.56 (13934,3525,698,275)	1.06e-13	7.57e-11
GO:0009893	positive regulation of metabolic process	1.44 (13934,2840,1211,356)	1.09e-13	7.43e-11
GO:0002684	positive regulation of immune system process	2.90 (13934,740,467,72)	1.12e-13	7.23e-11
GO:0010562	positive regulation of phosphorus metabolic process	2.65 (13934,775,503,74)	1.51e-13	9.26e-11
GO:0045937	positive regulation of phosphate metabolic process	2.65 (13934,775,503,74)	1.51e-13	8.84e-11
GO:0048522	positive regulation of cellular process	1.61 (13934,3663,564,238)	1.62e-13	9.09e-11
GO:0048518	positive regulation of biological process	1.54 (13934,4251,564,265)	1.68e-13	9.04e-11
GO:0050776	regulation of immune response	2.66 (13934,717,534,73)	1.92e-13	9.89e-11
GO:0006954	inflammatory response	4.13 (13934,318,424,40)	2.22e-13	1.1e-10
GO:0042327	positive regulation of phosphorylation	2.03 (13934,701,1197,122)	2.22e-13	1.06e-10
GO:0010033	response to organic substance	1.96 (13934,1355,692,132)	2.47e-13	1.14e-10
GO:0009966	regulation of signal transduction	1.95 (13934,2016,514,145)	3.15e-13	1.4e-10
GO:0007165	signal transduction	1.42 (13934,3391,1170,405)	3.19e-13	1.37e-10
GO:0009605	response to external stimulus	2.76 (13934,993,381,75)	3.33e-13	1.39e-10
GO:0023051	regulation of signaling	1.82 (13934,2254,514,151)	4.2e-13	1.69e-10
GO:0006955	immune response	2.68 (13934,955,424,78)	4.7e-13	1.84e-10
GO:0023057	negative regulation of signaling	2.45 (13934,895,514,81)	5.08e-13	1.93e-10
GO:1902533	positive regulation of intracellular signal transduction	2.73 (13934,697,490,67)	6.25e-13	2.3e-10
GO:0002682	regulation of immune system process	2.29 (13934,1169,537,103)	6.81e-13	2.44e-10
GO:0043067	regulation of programmed cell death	2.37 (13934,1163,486,96)	7.24e-13	2.52e-10
GO:0007166	cell surface receptor signaling pathway	1.82 (13934,1706,693,154)	7.5e-13	2.55e-10
GO:1902531	regulation of intracellular signal transduction	2.31 (13934,1230,490,100)	7.96e-13	2.63e-10
GO:0010648	negative regulation of cell communication	2.43 (13934,905,514,81)	8.75e-13	2.82e-10
GO:0019220	regulation of phosphate metabolic process	2.19 (13934,1238,503,98)	8.91e-13	2.8e-10
GO:0080134	regulation of response to stress	1.80 (13934,1233,1007,160)	9.88e-13	3.03e-10
GO:0010941	regulation of cell death	1.93 (13934,1226,879,149)	1.22e-12	3.66e-10
GO:0048584	positive regulation of response to stimulus	2.08 (13934,1619,506,122)	1.42e-12	4.17e-10
GO:0051174	regulation of phosphorus metabolic process	2.17 (13934,1251,503,98)	1.68e-12	4.83e-10
GO:0001819	positive regulation of cytokine production	4.05 (13934,308,424,38)	1.83e-12	5.12e-10
GO:0031325	positive regulation of cellular metabolic process	1.84 (13934,2298,516,157)	1.96e-12	5.37e-10
GO:0009968	negative regulation of signal transduction	2.59 (13934,823,457,70)	2.04e-12	5.5e-10
GO:0051239	regulation of multicellular organismal process	1.91 (13934,1821,513,128)	2.29e-12	6.02e-10
GO:0009967	positive regulation of signal transduction	2.26 (13934,1092,497,88)	3.97e-12	1.02e-09
GO:0031401	positive regulation of protein modification process	2.42 (13934,881,503,77)	4.36e-12	1.1e-09
GO:0045859	regulation of protein kinase activity	2.83 (13934,598,486,59)	5.25e-12	1.3e-09
GO:0010646	regulation of cell communication	1.74 (13934,2386,516,154)	7.08e-12	1.72e-09
GO:0032270	positive regulation of cellular protein metabolic process	2.22 (13934,1109,503,89)	7.18e-12	1.72e-09
GO:0051247	positive regulation of protein metabolic process	2.17 (13934,1186,504,93)	8.5e-12	1.99e-09
GO:0031323	regulation of cellular metabolic process	1.30 (13934,4617,1158,497)	9.25e-12	2.13e-09
GO:0060255	regulation of macromolecule metabolic process	1.32 (13934,4461,1027,435)	1.15e-11	2.6e-09
GO:0042221	response to chemical	1.91 (13934,1713,510,120)	1.37e-11	3.05e-09
GO:0045580	regulation of T cell differentiation	5.61 (13934,89,698,25)	1.57e-11	3.43e-09
GO:0080090	regulation of primary metabolic process	1.30 (13934,4450,1158,481)	1.6e-11	3.45e-09
GO:0031399	regulation of protein modification process	2.06 (13934,1357,503,101)	1.67e-11	3.53e-09
GO:0071222	cellular response to lipopolysaccharide	5.59 (13934,90,692,25)	1.74e-11	3.62e-09
GO:0014070	response to organic cyclic compound	2.83 (13934,545,506,56)	2.03e-11	4.16e-09
GO:0050896	response to stimulus	1.53 (13934,3622,547,217)	2.25e-11	4.54e-09
GO:0071219	cellular response to molecule of bacterial origin	5.29 (13934,99,692,26)	2.64e-11	5.25e-09
GO:0023056	positive regulation of signaling	2.15 (13934,1189,497,91)	2.79e-11	5.46e-09
GO:0051240	positive regulation of multicellular organismal process	2.14 (13934,1022,586,92)	2.79e-11	5.38e-09
GO:0043549	regulation of kinase activity	2.68 (13934,641,486,60)	3.28e-11	6.23e-09
GO:0050778	positive regulation of immune response	3.27 (13934,507,370,44)	4.87e-11	9.11e-09
GO:0051246	regulation of protein metabolic process	1.80 (13934,2047,504,133)	5.73e-11	1.06e-08
GO:0031347	regulation of defense response	2.34 (13934,636,692,74)	6.49e-11	1.18e-08
GO:0034097	response to cytokine	2.95 (13934,298,776,49)	6.73e-11	1.21e-08
GO:0022407	regulation of cell-cell adhesion	3.44 (13934,306,530,40)	7.16e-11	1.27e-08
GO:0001775	cell activation	2.86 (13934,500,506,52)	8.04e-11	1.4e-08
GO:0051249	regulation of lymphocyte activation	3.03 (13934,310,698,47)	8.23e-11	1.42e-08
GO:0045619	regulation of lymphocyte differentiation	4.86 (13934,111,698,27)	8.59e-11	1.46e-08
GO:0050865	regulation of cell activation	3.13 (13934,378,530,45)	9.51e-11	1.59e-08
GO:0035556	intracellular signal transduction	1.57 (13934,1478,1247,208)	9.73e-11	1.61e-08
GO:0019222	regulation of metabolic process	1.25 (13934,5274,1158,549)	9.95e-11	1.62e-08
GO:0050789	regulation of biological process	1.18 (13934,8021,1027,695)	1.18e-10	1.9e-08
GO:0043408	regulation of MAPK cascade	2.86 (13934,509,488,51)	1.39e-10	2.22e-08
GO:0097305	response to alcohol	7.21 (13934,216,170,19)	1.41e-10	2.22e-08
GO:1901700	response to oxygen-containing compound	2.31 (13934,918,487,74)	1.43e-10	2.23e-08
GO:0065009	regulation of molecular function	1.45 (13934,2199,1207,277)	1.49e-10	2.29e-08
GO:0032268	regulation of cellular protein metabolic process	1.82 (13934,1913,491,123)	1.57e-10	2.38e-08
GO:0009889	regulation of biosynthetic process	1.38 (13934,3254,1027,332)	1.66e-10	2.5e-08
GO:0043068	positive regulation of programmed cell death	2.52 (13934,492,698,62)	1.74e-10	2.58e-08
GO:0071216	cellular response to biotic stimulus	4.73 (13934,115,692,27)	1.78e-10	2.62e-08
GO:0031326	regulation of cellular biosynthetic process	1.39 (13934,3220,1012,325)	1.83e-10	2.65e-08
GO:1903034	regulation of response to wounding	3.26 (13934,308,569,41)	2.09e-10	2.99e-08
GO:0045088	regulation of innate immune response	3.80 (13934,339,368,34)	2.25e-10	3.19e-08
GO:0031349	positive regulation of defense response	2.51 (13934,347,959,60)	2.62e-10	3.68e-08
GO:0043065	positive regulation of apoptotic process	2.50 (13934,487,698,61)	3.4e-10	4.71e-08
GO:0071396	cellular response to lipid	3.36 (13934,228,692,38)	3.48e-10	4.78e-08
GO:1902532	negative regulation of intracellular signal transduction	5.45 (13934,350,168,23)	3.53e-10	4.8e-08
GO:0009615	response to virus	2.80 (13934,194,1205,47)	4.19e-10	5.63e-08
GO:0034110	regulation of homotypic cell-cell adhesion	3.59 (13934,256,530,35)	4.26e-10	5.67e-08
GO:0001818	negative regulation of cytokine production	3.33 (13934,176,879,37)	4.36e-10	5.74e-08
GO:0031324	negative regulation of cellular metabolic process	1.77 (13934,1800,569,130)	4.57e-10	5.95e-08
GO:0002694	regulation of leukocyte activation	3.13 (13934,353,530,42)	4.79e-10	6.18e-08
GO:0070663	regulation of leukocyte proliferation	4.41 (13934,163,523,27)	5.1e-10	6.52e-08
GO:0010647	positive regulation of cell communication	2.01 (13934,1294,497,93)	5.29e-10	6.69e-08
GO:0045860	positive regulation of protein kinase activity	2.34 (13934,379,1035,66)	5.34e-10	6.69e-08
GO:0050794	regulation of cellular process	1.22 (13934,7633,698,467)	5.53e-10	6.86e-08
GO:0065007	biological regulation	1.16 (13934,8409,1028,719)	6.42e-10	7.89e-08
GO:0010628	positive regulation of gene expression	1.60 (13934,1338,1158,178)	9.99e-10	1.22e-07
GO:0045321	leukocyte activation	3.09 (13934,318,581,41)	1.1e-09	1.33e-07
GO:0060548	negative regulation of cell death	1.95 (13934,722,958,97)	1.22e-09	1.46e-07
GO:0043069	negative regulation of programmed cell death	1.99 (13934,680,958,93)	1.22e-09	1.45e-07
GO:0002221	pattern recognition receptor signaling pathway	3.44 (13934,135,989,33)	1.33e-09	1.56e-07
GO:1903706	regulation of hemopoiesis	3.51 (13934,255,530,34)	1.43e-09	1.66e-07
GO:0010942	positive regulation of cell death	2.40 (13934,516,698,62)	1.44e-09	1.66e-07
GO:0033674	positive regulation of kinase activity	2.26 (13934,405,1035,68)	1.52e-09	1.73e-07
GO:0010556	regulation of macromolecule biosynthetic process	1.35 (13934,3101,1158,348)	1.86e-09	2.1e-07
GO:0043066	negative regulation of apoptotic process	2.60 (13934,670,424,53)	1.89e-09	2.12e-07
GO:2000026	regulation of multicellular organismal development	2.03 (13934,1153,512,86)	2.26e-09	2.51e-07
GO:1903037	regulation of leukocyte cell-cell adhesion	3.53 (13934,246,530,33)	2.3e-09	2.54e-07
GO:0051338	regulation of transferase activity	2.35 (13934,769,486,63)	2.5e-09	2.73e-07
GO:0034138	toll-like receptor 3 signaling pathway	4.35 (13934,81,989,25)	2.7e-09	2.92e-07
GO:0006950	response to stress	1.39 (13934,2401,1276,305)	3.02e-09	3.25e-07
GO:0051173	positive regulation of nitrogen compound metabolic process	1.57 (13934,1377,1158,180)	3.16e-09	3.37e-07
GO:0051707	response to other organism	2.59 (13934,343,800,51)	3.28e-09	3.47e-07
GO:0042127	regulation of cell proliferation	1.79 (13934,1127,799,116)	3.86e-09	4.05e-07
GO:0043410	positive regulation of MAPK cascade	3.08 (13934,361,488,39)	4.16e-09	4.33e-07
GO:0070887	cellular response to chemical stimulus	2.81 (13934,964,226,44)	4.44e-09	4.58e-07
GO:0043122	regulation of I-kappaB kinase/NF-kappaB signaling	6.71 (13934,210,168,17)	4.59e-09	4.7e-07
GO:0031328	positive regulation of cellular biosynthetic process	1.57 (13934,1355,1158,177)	4.62e-09	4.69e-07
GO:0050670	regulation of lymphocyte proliferation	3.71 (13934,156,698,29)	4.77e-09	4.81e-07
GO:0050793	regulation of developmental process	1.82 (13934,1621,504,107)	5.12e-09	5.12e-07
GO:0031327	negative regulation of cellular biosynthetic process	1.75 (13934,1107,893,124)	5.13e-09	5.1e-07
GO:0071310	cellular response to organic substance	2.00 (13934,754,796,86)	5.39e-09	5.31e-07
GO:0045935	positive regulation of nucleobase-containing compound metabolic process	1.58 (13934,1309,1158,172)	5.55e-09	5.42e-07
GO:0032944	regulation of mononuclear cell proliferation	4.24 (13934,157,523,25)	5.73e-09	5.56e-07
GO:0009891	positive regulation of biosynthetic process	1.56 (13934,1378,1158,179)	5.81e-09	5.6e-07
GO:0050867	positive regulation of cell activation	3.54 (13934,233,523,31)	6.52e-09	6.23e-07
GO:1902105	regulation of leukocyte differentiation	3.83 (13934,192,530,28)	6.81e-09	6.46e-07
GO:0009890	negative regulation of biosynthetic process	1.73 (13934,1125,893,125)	6.96e-09	6.55e-07
GO:0009892	negative regulation of metabolic process	1.67 (13934,2012,569,137)	7.25e-09	6.78e-07
GO:0010557	positive regulation of macromolecule biosynthetic process	1.58 (13934,1286,1158,169)	7.73e-09	7.18e-07
GO:0051251	positive regulation of lymphocyte activation	3.73 (13934,207,523,29)	7.78e-09	7.17e-07
GO:0002756	MyD88-independent toll-like receptor signaling pathway	4.28 (13934,79,989,24)	8.34e-09	7.63e-07
GO:0032675	regulation of interleukin-6 production	7.11 (13934,74,424,16)	8.47e-09	7.7e-07
GO:0051171	regulation of nitrogen compound metabolic process	1.32 (13934,3316,1158,364)	9.89e-09	8.92e-07
GO:0045893	positive regulation of transcription, DNA-templated	1.63 (13934,1118,1158,151)	1.06e-08	9.47e-07
GO:1903508	positive regulation of nucleic acid-templated transcription	1.63 (13934,1118,1158,151)	1.06e-08	9.4e-07
GO:0050671	positive regulation of lymphocyte proliferation	3.68 (13934,94,1129,28)	1.22e-08	1.07e-06
GO:0019219	regulation of nucleobase-containing compound metabolic process	1.34 (13934,3062,1158,340)	1.29e-08	1.13e-06
GO:0002696	positive regulation of leukocyte activation	3.54 (13934,226,523,30)	1.42e-08	1.24e-06
GO:0071900	regulation of protein serine/threonine kinase activity	3.00 (13934,368,480,38)	1.45e-08	1.26e-06
GO:0050707	regulation of cytokine secretion	4.34 (13934,111,694,24)	1.47e-08	1.27e-06
GO:0034142	toll-like receptor 4 signaling pathway	3.64 (13934,95,1129,28)	1.54e-08	1.31e-06
GO:0032946	positive regulation of mononuclear cell proliferation	3.64 (13934,95,1129,28)	1.54e-08	1.3e-06
GO:0060333	interferon-gamma-mediated signaling pathway	10.72 (13934,75,208,12)	1.65e-08	1.39e-06
GO:2001233	regulation of apoptotic signaling pathway	2.44 (13934,334,889,52)	1.65e-08	1.39e-06
GO:0042035	regulation of cytokine biosynthetic process	10.74 (13934,79,197,12)	1.67e-08	1.39e-06
GO:0045597	positive regulation of cell differentiation	2.58 (13934,611,424,48)	1.78e-08	1.47e-06
GO:0051241	negative regulation of multicellular organismal process	1.78 (13934,703,1200,108)	1.87e-08	1.54e-06
GO:0051254	positive regulation of RNA metabolic process	1.60 (13934,1176,1158,156)	1.98e-08	1.62e-06
GO:0045595	regulation of cell differentiation	2.13 (13934,1123,402,69)	2.01e-08	1.63e-06
GO:0035666	TRIF-dependent toll-like receptor signaling pathway	4.26 (13934,76,989,23)	2.07e-08	1.67e-06
GO:0050863	regulation of T cell activation	3.38 (13934,241,530,31)	2.28e-08	1.82e-06
GO:0042326	negative regulation of phosphorylation	3.39 (13934,332,384,31)	2.52e-08	2.01e-06
GO:0002521	leukocyte differentiation	2.66 (13934,209,1053,42)	2.61e-08	2.07e-06
GO:0010558	negative regulation of macromolecule biosynthetic process	1.73 (13934,1065,893,118)	2.85e-08	2.24e-06
GO:1902680	positive regulation of RNA biosynthetic process	1.60 (13934,1144,1158,152)	2.92e-08	2.28e-06
GO:0050790	regulation of catalytic activity	1.74 (13934,1814,489,111)	3.09e-08	2.4e-06
GO:2000514	regulation of CD4-positive, alpha-beta T cell activation	6.61 (13934,29,1018,14)	3.1e-08	2.39e-06
GO:0044093	positive regulation of molecular function	1.47 (13934,1421,1408,211)	3.2e-08	2.46e-06
GO:0046425	regulation of JAK-STAT cascade	13.93 (13934,69,145,10)	3.2e-08	2.44e-06
GO:2000112	regulation of cellular macromolecule biosynthetic process	1.36 (13934,3014,976,288)	3.28e-08	2.49e-06
GO:0070665	positive regulation of leukocyte proliferation	3.53 (13934,98,1129,28)	3.4e-08	2.57e-06
GO:0010605	negative regulation of macromolecule metabolic process	1.68 (13934,1804,569,124)	3.47e-08	2.61e-06
GO:0060337	type I interferon signaling pathway	5.28 (13934,56,848,18)	3.48e-08	2.59e-06
GO:2001141	regulation of RNA biosynthetic process	1.35 (13934,2757,1158,309)	3.9e-08	2.89e-06
GO:0022409	positive regulation of cell-cell adhesion	3.72 (13934,186,523,26)	4.55e-08	3.36e-06
GO:0002224	toll-like receptor signaling pathway	3.43 (13934,119,989,29)	4.89e-08	3.58e-06
GO:0070555	response to interleukin-1	4.54 (13934,83,776,21)	4.99e-08	3.64e-06
GO:0045089	positive regulation of innate immune response	2.44 (13934,277,989,48)	5.39e-08	3.9e-06
GO:0045621	positive regulation of lymphocyte differentiation	5.29 (13934,69,687,18)	5.59e-08	4.03e-06
GO:0043123	positive regulation of I-kappaB kinase/NF-kappaB signaling	7.21 (13934,162,167,14)	5.67e-08	4.06e-06
GO:2001236	regulation of extrinsic apoptotic signaling pathway	3.39 (13934,134,860,28)	6.18e-08	4.41e-06
GO:0045428	regulation of nitric oxide biosynthetic process	19.49 (13934,40,143,8)	6.6e-08	4.68e-06
GO:0043370	regulation of CD4-positive, alpha-beta T cell differentiation	6.84 (13934,26,1018,13)	6.64e-08	4.68e-06
GO:0032355	response to estradiol	11.00 (13934,86,162,11)	6.73e-08	4.72e-06
GO:0010468	regulation of gene expression	1.33 (13934,3260,1012,315)	7.31e-08	5.1e-06
GO:0071902	positive regulation of protein serine/threonine kinase activity	2.42 (13934,234,1158,47)	8.35e-08	5.79e-06
GO:0002819	regulation of adaptive immune response	6.21 (13934,100,359,16)	8.38e-08	5.78e-06
GO:0050727	regulation of inflammatory response	3.43 (13934,217,524,28)	8.55e-08	5.87e-06
GO:0051252	regulation of RNA metabolic process	1.33 (13934,2844,1158,315)	9.76e-08	6.66e-06
GO:0034112	positive regulation of homotypic cell-cell adhesion	3.83 (13934,167,523,24)	9.85e-08	6.69e-06
GO:1903039	positive regulation of leukocyte cell-cell adhesion	3.83 (13934,167,523,24)	9.85e-08	6.65e-06
GO:2001234	negative regulation of apoptotic signaling pathway	6.91 (13934,169,167,14)	1e-07	6.74e-06
GO:0030154	cell differentiation	1.57 (13934,1269,1053,151)	1.02e-07	6.8e-06
GO:0051347	positive regulation of transferase activity	2.56 (13934,499,480,44)	1.03e-07	6.88e-06
GO:0009725	response to hormone	3.56 (13934,505,209,27)	1.04e-07	6.86e-06
GO:1903506	regulation of nucleic acid-templated transcription	1.34 (13934,2739,1158,305)	1.08e-07	7.11e-06
GO:0046627	negative regulation of insulin receptor signaling pathway	23.36 (13934,25,167,7)	1.16e-07	7.6e-06
GO:1903708	positive regulation of hemopoiesis	4.70 (13934,136,414,19)	1.22e-07	7.92e-06
GO:0045625	regulation of T-helper 1 cell differentiation	15.78 (13934,9,687,7)	1.27e-07	8.25e-06
GO:0050710	negative regulation of cytokine secretion	7.05 (13934,37,694,13)	1.28e-07	8.28e-06
GO:0045582	positive regulation of T cell differentiation	7.54 (13934,58,414,13)	1.42e-07	9.1e-06
GO:0045087	innate immune response	2.43 (13934,652,423,48)	1.44e-07	9.2e-06
GO:0002252	immune effector process	2.08 (13934,351,1205,63)	1.47e-07	9.32e-06
GO:1900077	negative regulation of cellular response to insulin stimulus	34.21 (13934,26,94,6)	1.51e-07	9.53e-06
GO:0030155	regulation of cell adhesion	2.41 (13934,511,543,48)	1.52e-07	9.59e-06
GO:0006355	regulation of transcription, DNA-templated	1.34 (13934,2720,1158,302)	1.77e-07	1.11e-05
GO:0071347	cellular response to interleukin-1	5.42 (13934,53,776,16)	1.93e-07	1.21e-05
GO:0070372	regulation of ERK1 and ERK2 cascade	6.52 (13934,178,168,14)	2.18e-07	1.35e-05
GO:1904407	positive regulation of nitric oxide metabolic process	22.00 (13934,31,143,7)	2.21e-07	1.36e-05
GO:0045429	positive regulation of nitric oxide biosynthetic process	22.00 (13934,31,143,7)	2.21e-07	1.36e-05
GO:0002218	activation of innate immune response	2.49 (13934,238,989,42)	2.43e-07	1.48e-05
GO:0010629	negative regulation of gene expression	1.65 (13934,1133,893,120)	2.62e-07	1.59e-05
GO:0034162	toll-like receptor 9 signaling pathway	3.82 (13934,71,1129,22)	2.86e-07	1.73e-05
GO:0010035	response to inorganic substance	3.99 (13934,343,224,22)	3.02e-07	1.82e-05
GO:0048545	response to steroid hormone	3.80 (13934,261,323,23)	3.18e-07	1.91e-05
GO:0046637	regulation of alpha-beta T cell differentiation	5.27 (13934,36,1101,15)	3.23e-07	1.93e-05
GO:0030728	ovulation	24.62 (13934,12,283,6)	3.44e-07	2.05e-05
GO:0071345	cellular response to cytokine stimulus	3.01 (13934,179,776,30)	3.63e-07	2.15e-05
GO:1901701	cellular response to oxygen-containing compound	3.34 (13934,499,226,27)	4.01e-07	2.36e-05
GO:0001933	negative regulation of protein phosphorylation	3.29 (13934,301,380,27)	4.83e-07	2.83e-05
GO:0010563	negative regulation of phosphorus metabolic process	2.67 (13934,423,457,37)	4.96e-07	2.9e-05
GO:0045936	negative regulation of phosphate metabolic process	2.67 (13934,423,457,37)	4.96e-07	2.89e-05
GO:0034134	toll-like receptor 2 signaling pathway	3.72 (13934,73,1129,22)	4.98e-07	2.88e-05
GO:1903426	regulation of reactive oxygen species biosynthetic process	15.28 (13934,51,143,8)	5.1e-07	2.94e-05
GO:0060397	JAK-STAT cascade involved in growth hormone signaling pathway	43.49 (13934,18,89,5)	5.79e-07	3.32e-05
GO:2000113	negative regulation of cellular macromolecule biosynthetic process	1.68 (13934,1003,893,108)	5.89e-07	3.36e-05
GO:0050870	positive regulation of T cell activation	3.90 (13934,164,457,21)	6.46e-07	3.67e-05
GO:0051094	positive regulation of developmental process	2.08 (13934,830,485,60)	6.81e-07	3.86e-05
GO:0002764	immune response-regulating signaling pathway	2.26 (13934,437,692,49)	7.29e-07	4.11e-05
GO:0046626	regulation of insulin receptor signaling pathway	26.95 (13934,33,94,6)	7.47e-07	4.19e-05
GO:0050709	negative regulation of protein secretion	4.52 (13934,80,694,18)	7.59e-07	4.24e-05
GO:1902679	negative regulation of RNA biosynthetic process	1.71 (13934,924,893,101)	7.91e-07	4.4e-05
GO:0002758	innate immune response-activating signal transduction	2.44 (13934,231,989,40)	8.35e-07	4.62e-05
GO:1903428	positive regulation of reactive oxygen species biosynthetic process	18.43 (13934,37,143,7)	8.72e-07	4.81e-05
GO:0051092	positive regulation of NF-kappaB transcription factor activity	4.93 (13934,117,411,17)	8.79e-07	4.82e-05
GO:0098542	defense response to other organism	2.13 (13934,239,1393,51)	9.44e-07	5.16e-05
GO:0043627	response to estrogen	4.90 (13934,141,323,16)	9.48e-07	5.16e-05
GO:0032649	regulation of interferon-gamma production	14.35 (13934,74,105,8)	1.03e-06	5.6e-05
GO:0043085	positive regulation of catalytic activity	1.72 (13934,1201,656,97)	1.05e-06	5.68e-05
GO:0002822	regulation of adaptive immune response based on somatic recombination of immune receptors built from immunoglobulin superfamily domains	5.97 (13934,91,359,14)	1.13e-06	6.05e-05
GO:0051716	cellular response to stimulus	1.46 (13934,1994,832,174)	1.14e-06	6.09e-05
GO:2001237	negative regulation of extrinsic apoptotic signaling pathway	4.10 (13934,75,860,19)	1.19e-06	6.32e-05
GO:0051607	defense response to virus	2.68 (13934,123,1393,33)	1.31e-06	6.96e-05
GO:0046634	regulation of alpha-beta T cell activation	4.14 (13934,55,1101,18)	1.31e-06	6.93e-05
GO:0038124	toll-like receptor TLR6:TLR2 signaling pathway	3.65 (13934,71,1129,21)	1.36e-06	7.18e-05
GO:0038123	toll-like receptor TLR1:TLR2 signaling pathway	3.65 (13934,71,1129,21)	1.36e-06	7.15e-05
GO:0034166	toll-like receptor 10 signaling pathway	3.80 (13934,65,1129,20)	1.38e-06	7.23e-05
GO:0034146	toll-like receptor 5 signaling pathway	3.80 (13934,65,1129,20)	1.38e-06	7.2e-05
GO:0002437	inflammatory response to antigenic stimulus	12.06 (13934,24,385,8)	1.39e-06	7.18e-05
GO:0071495	cellular response to endogenous stimulus	3.40 (13934,435,226,24)	1.49e-06	7.68e-05
GO:0051048	negative regulation of secretion	3.35 (13934,138,694,23)	1.51e-06	7.76e-05
GO:0071407	cellular response to organic cyclic compound	2.25 (13934,227,1198,44)	1.51e-06	7.76e-05
GO:0009612	response to mechanical stimulus	4.45 (13934,147,362,17)	1.52e-06	7.73e-05
GO:0042129	regulation of T cell proliferation	2.93 (13934,122,1129,29)	1.53e-06	7.75e-05
GO:0051248	negative regulation of protein metabolic process	2.36 (13934,843,301,43)	1.62e-06	8.18e-05
GO:0051253	negative regulation of RNA metabolic process	1.67 (13934,963,893,103)	1.79e-06	9.02e-05
GO:0032655	regulation of interleukin-12 production	5.82 (13934,45,692,13)	1.82e-06	9.15e-05
GO:0008285	negative regulation of cell proliferation	1.80 (13934,503,1200,78)	1.98e-06	9.89e-05
GO:0045892	negative regulation of transcription, DNA-templated	1.69 (13934,884,893,96)	2.18e-06	0.000109
GO:0032743	positive regulation of interleukin-2 production	6.64 (13934,29,796,11)	2.36e-06	0.000117
GO:1903531	negative regulation of secretion by cell	3.59 (13934,123,694,22)	2.37e-06	0.000117
GO:0002755	MyD88-dependent toll-like receptor signaling pathway	3.39 (13934,80,1129,22)	3.11e-06	0.000153
GO:0051090	regulation of sequence-specific DNA binding transcription factor activity	2.99 (13934,306,411,27)	3.19e-06	0.000157
GO:0001660	fever generation	111.18 (13934,4,94,3)	3.21e-06	0.000157
GO:0051172	negative regulation of nitrogen compound metabolic process	1.59 (13934,1138,893,116)	3.42e-06	0.000167
GO:0008219	cell death	1.89 (13934,641,784,68)	3.44e-06	0.000167
GO:0045622	regulation of T-helper cell differentiation	8.30 (13934,22,687,9)	3.58e-06	0.000173
GO:0050900	leukocyte migration	3.82 (13934,203,341,19)	3.64e-06	0.000175
GO:0043405	regulation of MAP kinase activity	3.42 (13934,236,380,22)	3.76e-06	0.00018
GO:0045581	negative regulation of T cell differentiation	8.17 (13934,22,698,9)	3.95e-06	0.000189
GO:0012501	programmed cell death	1.96 (13934,611,697,60)	3.97e-06	0.000189
GO:0050730	regulation of peptidyl-tyrosine phosphorylation	2.50 (13934,164,1121,33)	4e-06	0.00019
GO:0016265	death	1.87 (13934,645,784,68)	4.08e-06	0.000193
GO:1900076	regulation of cellular response to insulin stimulus	20.68 (13934,43,94,6)	4.13e-06	0.000195
GO:0051051	negative regulation of transport	2.13 (13934,355,884,48)	4.3e-06	0.000202
GO:1903897	regulation of PERK-mediated unfolded protein response	20.48 (13934,7,486,5)	4.46e-06	0.000208
GO:0045620	negative regulation of lymphocyte differentiation	7.13 (13934,28,698,10)	4.51e-06	0.00021
GO:1900180	regulation of protein localization to nucleus	2.57 (13934,158,1065,31)	4.69e-06	0.000218
GO:1903507	negative regulation of nucleic acid-templated transcription	1.66 (13934,912,893,97)	4.9e-06	0.000226
GO:0032663	regulation of interleukin-2 production	7.65 (13934,44,414,10)	4.9e-06	0.000226
GO:0051091	positive regulation of sequence-specific DNA binding transcription factor activity	3.57 (13934,190,411,20)	5.32e-06	0.000244
GO:2000516	positive regulation of CD4-positive, alpha-beta T cell activation	7.94 (13934,23,687,9)	5.61e-06	0.000257
GO:1903035	negative regulation of response to wounding	3.88 (13934,120,569,19)	5.63e-06	0.000257
GO:0042102	positive regulation of T cell proliferation	3.50 (13934,71,1121,20)	5.71e-06	0.000259
GO:0042108	positive regulation of cytokine biosynthetic process	9.07 (13934,52,266,9)	6.01e-06	0.000272
GO:0043901	negative regulation of multi-organism process	4.57 (13934,128,381,16)	6.05e-06	0.000273
GO:0033280	response to vitamin D	25.61 (13934,16,170,5)	6.23e-06	0.00028
GO:0045934	negative regulation of nucleobase-containing compound metabolic process	1.60 (13934,1052,893,108)	6.48e-06	0.00029
GO:0070374	positive regulation of ERK1 and ERK2 cascade	7.92 (13934,123,143,10)	7.68e-06	0.000343
GO:0046649	lymphocyte activation	2.64 (13934,259,611,30)	7.76e-06	0.000345
GO:0009719	response to endogenous stimulus	2.56 (13934,796,226,33)	7.8e-06	0.000346
GO:0043124	negative regulation of I-kappaB kinase/NF-kappaB signaling	4.24 (13934,45,1096,15)	9.03e-06	0.000399
GO:0007568	aging	2.82 (13934,184,698,26)	9.08e-06	0.0004
GO:0050866	negative regulation of cell activation	3.33 (13934,132,698,22)	9.16e-06	0.000402
GO:0032101	regulation of response to external stimulus	1.56 (13934,715,1411,113)	9.37e-06	0.00041
GO:0006915	apoptotic process	1.89 (13934,586,782,62)	9.82e-06	0.000428
GO:0051250	negative regulation of lymphocyte activation	3.68 (13934,103,698,19)	9.95e-06	0.000432
GO:0002753	cytoplasmic pattern recognition receptor signaling pathway	5.22 (13934,34,942,12)	1.04e-05	0.000449
GO:0032735	positive regulation of interleukin-12 production	16.69 (13934,30,167,6)	1.05e-05	0.000455
GO:0050708	regulation of protein secretion	4.44 (13934,289,163,15)	1.06e-05	0.000456
GO:0031649	heat generation	88.94 (13934,5,94,3)	1.12e-05	0.000481
GO:0002253	activation of immune response	2.63 (13934,397,400,30)	1.16e-05	0.000496
GO:1902107	positive regulation of leukocyte differentiation	4.59 (13934,110,414,15)	1.22e-05	0.000519
GO:0061097	regulation of protein tyrosine kinase activity	3.94 (13934,51,1110,16)	1.23e-05	0.000521
GO:0051153	regulation of striated muscle cell differentiation	7.11 (13934,58,338,10)	1.24e-05	0.000525
GO:0002757	immune response-activating signal transduction	2.72 (13934,358,400,28)	1.24e-05	0.000524
GO:0046426	negative regulation of JAK-STAT cascade	41.75 (13934,15,89,4)	1.28e-05	0.000539
GO:0032879	regulation of localization	1.36 (13934,1807,1197,211)	1.44e-05	0.000604
GO:0045944	positive regulation of transcription from RNA polymerase II promoter	1.66 (13934,756,976,88)	1.45e-05	0.000605
GO:0032479	regulation of type I interferon production	3.09 (13934,118,879,23)	1.52e-05	0.000632
GO:0006357	regulation of transcription from RNA polymerase II promoter	1.47 (13934,1350,1012,144)	1.53e-05	0.000633
GO:0002695	negative regulation of leukocyte activation	3.44 (13934,116,698,20)	1.6e-05	0.000662
GO:0022408	negative regulation of cell-cell adhesion	3.44 (13934,116,698,20)	1.6e-05	0.00066
GO:0032755	positive regulation of interleukin-6 production	9.48 (13934,48,245,8)	1.66e-05	0.000682
GO:0048869	cellular developmental process	1.55 (13934,1865,541,112)	1.7e-05	0.000697
GO:0002274	myeloid leukocyte activation	9.86 (13934,78,145,8)	1.7e-05	0.000695
GO:0034111	negative regulation of homotypic cell-cell adhesion	3.86 (13934,88,698,17)	1.78e-05	0.000724
GO:1901698	response to nitrogen compound	1.70 (13934,533,1198,78)	1.85e-05	0.000749
GO:0043406	positive regulation of MAP kinase activity	3.71 (13934,173,369,17)	1.95e-05	0.00079
GO:0044767	single-organism developmental process	1.37 (13934,3285,564,182)	2.01e-05	0.000812
GO:1903898	negative regulation of PERK-mediated unfolded protein response	24.39 (13934,5,457,4)	2.05e-05	0.000823
GO:0007167	enzyme linked receptor protein signaling pathway	1.58 (13934,721,1251,102)	2.06e-05	0.000824
GO:2000108	positive regulation of leukocyte apoptotic process	6.91 (13934,26,698,9)	2.07e-05	0.000828
GO:0045785	positive regulation of cell adhesion	2.53 (13934,293,564,30)	2.2e-05	0.000875
GO:0060326	cell chemotaxis	3.70 (13934,132,513,18)	2.34e-05	0.000928
GO:0007159	leukocyte cell-cell adhesion	2.69 (13934,196,687,26)	2.48e-05	0.000983
GO:0050731	positive regulation of peptidyl-tyrosine phosphorylation	4.64 (13934,117,359,14)	2.5e-05	0.000985
GO:2001235	positive regulation of apoptotic signaling pathway	2.59 (13934,171,851,27)	2.65e-05	0.00104
GO:0030888	regulation of B cell proliferation	4.11 (13934,42,1129,14)	2.67e-05	0.00105
GO:0043372	positive regulation of CD4-positive, alpha-beta T cell differentiation	7.73 (13934,21,687,8)	2.72e-05	0.00106
GO:0051147	regulation of muscle cell differentiation	4.60 (13934,115,369,14)	2.73e-05	0.00107
GO:0002683	negative regulation of immune system process	2.58 (13934,285,530,28)	2.9e-05	0.00113
GO:0030099	myeloid cell differentiation	2.61 (13934,146,950,26)	2.93e-05	0.00114
GO:0007259	JAK-STAT cascade	21.16 (13934,37,89,5)	2.99e-05	0.00115
GO:0033673	negative regulation of kinase activity	7.02 (13934,190,94,9)	3.02e-05	0.00116
GO:0031952	regulation of protein autophosphorylation	6.70 (13934,27,693,9)	3.13e-05	0.0012
GO:0051098	regulation of binding	2.11 (13934,221,1198,40)	3.18e-05	0.00122
GO:0051224	negative regulation of protein transport	2.75 (13934,175,694,24)	3.21e-05	0.00123
GO:0030595	leukocyte chemotaxis	5.27 (13934,93,341,12)	3.27e-05	0.00124
GO:0051049	regulation of transport	1.41 (13934,1357,1197,164)	3.29e-05	0.00125
GO:1903036	positive regulation of response to wounding	2.93 (13934,115,950,23)	3.44e-05	0.0013
GO:0040012	regulation of locomotion	2.05 (13934,562,543,45)	3.49e-05	0.00132
GO:0050864	regulation of B cell activation	3.85 (13934,83,698,16)	3.52e-05	0.00132
GO:0022603	regulation of anatomical structure morphogenesis	2.00 (13934,671,499,48)	3.57e-05	0.00134
GO:0070486	leukocyte aggregation	5.95 (13934,171,137,10)	3.62e-05	0.00135
GO:0002573	myeloid leukocyte differentiation	3.39 (13934,73,1015,18)	3.86e-05	0.00144
GO:0051384	response to glucocorticoid	3.66 (13934,101,641,17)	4.04e-05	0.0015
GO:0034109	homotypic cell-cell adhesion	2.56 (13934,214,687,27)	4.29e-05	0.00159
GO:0008284	positive regulation of cell proliferation	2.63 (13934,609,235,27)	4.46e-05	0.00165
GO:0031663	lipopolysaccharide-mediated signaling pathway	9.62 (13934,28,362,7)	4.48e-05	0.00165
GO:0006935	chemotaxis	2.89 (13934,207,513,22)	4.55e-05	0.00167
GO:0042330	taxis	2.89 (13934,207,513,22)	4.55e-05	0.00167
GO:0044092	negative regulation of molecular function	1.57 (13934,845,1043,99)	4.58e-05	0.00167
GO:0032269	negative regulation of cellular protein metabolic process	1.91 (13934,789,491,53)	4.59e-05	0.00167
GO:0002548	monocyte chemotaxis	4.91 (13934,31,1007,11)	5.02e-05	0.00183
GO:0042306	regulation of protein import into nucleus	2.52 (13934,140,1026,26)	5.09e-05	0.00184
GO:1903555	regulation of tumor necrosis factor superfamily cytokine production	6.20 (13934,82,274,10)	5.29e-05	0.00191
GO:0071496	cellular response to external stimulus	3.47 (13934,221,309,17)	5.43e-05	0.00196
GO:0002825	regulation of T-helper 1 type immune response	8.35 (13934,17,687,7)	5.69e-05	0.00204
GO:0038061	NIK/NF-kappaB signaling	10.07 (13934,12,692,6)	5.74e-05	0.00206
GO:0050868	negative regulation of T cell activation	3.89 (13934,77,698,15)	5.8e-05	0.00207
GO:0001659	temperature homeostasis	29.65 (13934,20,94,4)	5.96e-05	0.00213
GO:0070098	chemokine-mediated signaling pathway	4.25 (13934,50,852,13)	6.14e-05	0.00218
GO:0002697	regulation of immune effector process	2.74 (13934,340,359,24)	6.17e-05	0.00219
GO:2000377	regulation of reactive oxygen species metabolic process	4.02 (13934,123,423,15)	6.18e-05	0.00219
GO:2000379	positive regulation of reactive oxygen species metabolic process	5.97 (13934,69,338,10)	6.19e-05	0.00218
GO:0050871	positive regulation of B cell activation	4.67 (13934,53,675,12)	6.23e-05	0.00219
GO:0032502	developmental process	1.33 (13934,3568,564,192)	6.36e-05	0.00223
GO:0007264	small GTPase mediated signal transduction	1.62 (13934,566,1243,82)	6.39e-05	0.00223
GO:0016477	cell migration	1.63 (13934,560,1218,80)	6.4e-05	0.00223
GO:1900182	positive regulation of protein localization to nucleus	2.92 (13934,87,1150,21)	6.7e-05	0.00233
GO:0003006	developmental process involved in reproduction	1.95 (13934,426,789,47)	6.77e-05	0.00235
GO:1903901	negative regulation of viral life cycle	5.29 (13934,76,381,11)	7.12e-05	0.00246
GO:0043393	regulation of protein binding	2.26 (13934,141,1313,30)	7.23e-05	0.00249
GO:0051154	negative regulation of striated muscle cell differentiation	15.80 (13934,18,245,5)	7.33e-05	0.00252
GO:1900102	negative regulation of endoplasmic reticulum unfolded protein response	13.86 (13934,11,457,5)	7.42e-05	0.00255
GO:0032692	negative regulation of interleukin-1 production	9.86 (13934,13,652,6)	7.57e-05	0.00259
GO:0030098	lymphocyte differentiation	2.39 (13934,143,1101,27)	7.75e-05	0.00265
GO:0031960	response to corticosteroid	6.89 (13934,107,170,9)	7.76e-05	0.00264
GO:0032480	negative regulation of type I interferon production	4.42 (13934,43,879,12)	7.8e-05	0.00265
GO:0032870	cellular response to hormone stimulus	3.95 (13934,236,209,14)	7.84e-05	0.00265
GO:1903038	negative regulation of leukocyte cell-cell adhesion	3.79 (13934,79,698,15)	8.07e-05	0.00273
GO:0045600	positive regulation of fat cell differentiation	7.30 (13934,36,424,8)	8.38e-05	0.00282
GO:1901342	regulation of vasculature development	3.15 (13934,166,480,18)	8.69e-05	0.00292
GO:0048525	negative regulation of viral process	5.16 (13934,78,381,11)	8.99e-05	0.00301
GO:0070487	monocyte aggregation	148.23 (13934,2,94,2)	9.01e-05	0.00301
GO:0030278	regulation of ossification	3.88 (13934,127,424,15)	9.24e-05	0.00308
GO:0002828	regulation of type 2 immune response	7.98 (13934,20,611,7)	9.48e-05	0.00315
GO:0031400	negative regulation of protein modification process	2.29 (13934,512,380,32)	9.74e-05	0.00323
GO:0051270	regulation of cellular component movement	2.00 (13934,551,543,43)	9.93e-05	0.00328
GO:0097529	myeloid leukocyte migration	5.71 (13934,79,309,10)	9.94e-05	0.00328
GO:1904029	regulation of cyclin-dependent protein kinase activity	17.76 (13934,106,37,5)	0.0001	0.0033
GO:0030522	intracellular receptor signaling pathway	2.38 (13934,162,976,27)	0.000101	0.00331
GO:0046638	positive regulation of alpha-beta T cell differentiation	4.49 (13934,31,1101,11)	0.000104	0.00339
GO:0002639	positive regulation of immunoglobulin production	10.59 (13934,22,359,6)	0.000104	0.00339
GO:0032495	response to muramyl dipeptide	13.75 (13934,14,362,5)	0.000107	0.00347
GO:0042832	defense response to protozoan	14.48 (13934,17,283,5)	0.000107	0.00347
GO:0051223	regulation of protein transport	2.10 (13934,595,423,38)	0.00011	0.00356
GO:0051050	positive regulation of transport	1.57 (13934,687,1150,89)	0.000111	0.00359
GO:1901739	regulation of myoblast fusion	13.74 (13934,15,338,5)	0.000114	0.00368
GO:0046635	positive regulation of alpha-beta T cell activation	3.92 (13934,42,1101,13)	0.000115	0.00371
GO:0030890	positive regulation of B cell proliferation	8.24 (13934,28,423,7)	0.000116	0.00374
GO:0034405	response to fluid shear stress	10.98 (13934,34,224,6)	0.000119	0.0038
GO:0007584	response to nutrient	4.31 (13934,120,350,13)	0.000123	0.00393
GO:0006793	phosphorus metabolic process	1.33 (13934,1569,1329,199)	0.000124	0.00394
GO:0031622	positive regulation of fever generation	9.16 (13934,6,1267,5)	0.000126	0.004
GO:0001101	response to acid chemical	4.35 (13934,226,170,12)	0.000127	0.00404
GO:0007169	transmembrane receptor protein tyrosine kinase signaling pathway	2.00 (13934,569,513,42)	0.000132	0.00416
GO:0006469	negative regulation of protein kinase activity	6.70 (13934,177,94,8)	0.000133	0.00421
GO:0009991	response to extracellular stimulus	2.75 (13934,318,350,22)	0.000134	0.00421
GO:0042493	response to drug	3.40 (13934,290,226,16)	0.000134	0.0042
GO:0007249	I-kappaB kinase/NF-kappaB signaling	3.38 (13934,45,1374,15)	0.000135	0.00422
GO:0031954	positive regulation of protein autophosphorylation	4.96 (13934,18,1406,9)	0.000136	0.00426
GO:0042345	regulation of NF-kappaB import into nucleus	5.80 (13934,38,569,9)	0.000137	0.00428
GO:0071356	cellular response to tumor necrosis factor	3.59 (13934,75,776,15)	0.000141	0.00438
GO:1902949	positive regulation of tau-protein kinase activity	6,967.00 (13934,1,2,1)	0.000144	0.00445
GO:1902847	regulation of neuronal signal transduction	6,967.00 (13934,1,2,1)	0.000144	0.00444
GO:0061517	macrophage proliferation	6,967.00 (13934,1,2,1)	0.000144	0.00443
GO:0061518	microglial cell proliferation	6,967.00 (13934,1,2,1)	0.000144	0.00442
GO:0006022	aminoglycan metabolic process	7.74 (13934,134,94,7)	0.000144	0.00442
GO:0032147	activation of protein kinase activity	1.92 (13934,261,1197,43)	0.000144	0.00441
GO:0000302	response to reactive oxygen species	4.53 (13934,151,224,11)	0.000147	0.0045
GO:0060341	regulation of cellular localization	1.46 (13934,960,1197,120)	0.000147	0.00449
GO:0002676	regulation of chronic inflammatory response	17.09 (13934,7,466,4)	0.000149	0.00452
GO:0007599	hemostasis	2.03 (13934,408,656,39)	0.000152	0.00462
GO:0008283	cell proliferation	2.06 (13934,502,512,38)	0.00016	0.00484
GO:0045626	negative regulation of T-helper 1 cell differentiation	22.81 (13934,3,611,3)	0.000164	0.00495
GO:0032880	regulation of protein localization	1.53 (13934,753,1134,94)	0.000164	0.00494
GO:0002685	regulation of leukocyte migration	4.17 (13934,110,395,13)	0.000164	0.00494
GO:0034121	regulation of toll-like receptor signaling pathway	8.06 (13934,34,356,7)	0.000165	0.00494
GO:0048608	reproductive structure development	2.56 (13934,184,681,23)	0.000166	0.00496
GO:0070201	regulation of establishment of protein localization	2.02 (13934,652,423,40)	0.000166	0.00496
GO:0048520	positive regulation of behavior	3.64 (13934,107,537,15)	0.000167	0.00497
GO:1903530	regulation of secretion by cell	2.88 (13934,454,213,20)	0.000167	0.00498
GO:0061098	positive regulation of protein tyrosine kinase activity	10.02 (13934,27,309,6)	0.000168	0.00498
GO:0031098	stress-activated protein kinase signaling cascade	2.79 (13934,106,989,21)	0.000169	0.005
GO:0042990	regulation of transcription factor import into nucleus	3.20 (13934,81,914,17)	0.00017	0.00501
GO:0042100	B cell proliferation	13.03 (13934,18,297,5)	0.00018	0.00529
GO:0002687	positive regulation of leukocyte migration	4.78 (13934,85,377,11)	0.000186	0.00547
GO:2000106	regulation of leukocyte apoptotic process	3.12 (13934,69,1101,17)	0.000186	0.00546
GO:0030212	hyaluronan metabolic process	22.81 (13934,26,94,4)	0.000187	0.00547
GO:0098602	single organism cell adhesion	2.06 (13934,365,687,37)	0.000187	0.00547
GO:0070661	leukocyte proliferation	10.73 (13934,66,118,6)	0.000188	0.00548
GO:0030593	neutrophil chemotaxis	6.81 (13934,53,309,8)	0.000189	0.00551
GO:0001562	response to protozoan	12.96 (13934,19,283,5)	0.000191	0.00553
GO:0048872	homeostasis of number of cells	4.41 (13934,100,379,12)	0.000191	0.00553
GO:1901652	response to peptide	1.90 (13934,230,1342,42)	0.000197	0.00569
GO:1901654	response to ketone	4.82 (13934,103,309,11)	0.000199	0.00572
GO:0071260	cellular response to mechanical stimulus	6.86 (13934,62,262,8)	0.000204	0.00587
GO:0002637	regulation of immunoglobulin production	7.76 (13934,35,359,7)	0.000207	0.00593
GO:0010922	positive regulation of phosphatase activity	12.62 (13934,20,276,5)	0.000221	0.00634
GO:0071383	cellular response to steroid hormone stimulus	3.40 (13934,63,976,15)	0.000222	0.00633
GO:0046631	alpha-beta T cell activation	4.26 (13934,36,999,11)	0.000223	0.00635
GO:0032102	negative regulation of response to external stimulus	2.65 (13934,194,569,21)	0.000226	0.00643
GO:0032652	regulation of interleukin-1 production	4.86 (13934,44,652,10)	0.000227	0.00643
GO:0007162	negative regulation of cell adhesion	3.34 (13934,183,342,15)	0.000227	0.00643
GO:0051046	regulation of secretion	1.88 (13934,492,694,46)	0.000227	0.00642
GO:0051099	positive regulation of binding	2.70 (13934,95,1141,21)	0.000236	0.00664
GO:0043331	response to dsRNA	4.13 (13934,31,1198,11)	0.000237	0.00665
GO:0032680	regulation of tumor necrosis factor production	5.79 (13934,79,274,9)	0.000242	0.00679
GO:2000145	regulation of cell motility	1.99 (13934,517,543,40)	0.000242	0.00678
GO:0023014	signal transduction by protein phosphorylation	2.17 (13934,195,989,30)	0.000245	0.00684
GO:0032715	negative regulation of interleukin-6 production	4.33 (13934,24,1342,10)	0.000245	0.00684
GO:0016337	single organismal cell-cell adhesion	2.07 (13934,343,687,35)	0.00025	0.00694
GO:1990266	neutrophil migration	6.56 (13934,55,309,8)	0.00025	0.00694
GO:0051348	negative regulation of transferase activity	4.86 (13934,287,100,10)	0.000259	0.00717
GO:0051956	negative regulation of amino acid transport	98.82 (13934,3,94,2)	0.000259	0.00717
GO:0002439	chronic inflammatory response to antigenic stimulus	98.82 (13934,3,94,2)	0.000259	0.00715
GO:0033091	positive regulation of immature T cell proliferation	98.82 (13934,3,94,2)	0.000259	0.00714
GO:0014050	negative regulation of glutamate secretion	98.82 (13934,3,94,2)	0.000259	0.00712
GO:0000187	activation of MAPK activity	3.99 (13934,123,369,13)	0.000267	0.0073
GO:0002830	positive regulation of type 2 immune response	10.37 (13934,11,611,5)	0.000268	0.00733
GO:0070489	T cell aggregation	2.60 (13934,164,687,21)	0.000271	0.0074
GO:0042110	T cell activation	2.60 (13934,164,687,21)	0.000271	0.00738
GO:0050817	coagulation	2.00 (13934,403,656,38)	0.000272	0.0074
GO:0007596	blood coagulation	2.00 (13934,403,656,38)	0.000272	0.00738
GO:0071621	granulocyte chemotaxis	6.44 (13934,56,309,8)	0.00028	0.00757
GO:0014732	skeletal muscle atrophy	122.23 (13934,4,57,2)	0.00028	0.00757
GO:0045071	negative regulation of viral genome replication	3.33 (13934,42,1393,14)	0.000283	0.00762
GO:2001243	negative regulation of intrinsic apoptotic signaling pathway	7.92 (13934,81,152,7)	0.000284	0.00764
GO:0035872	nucleotide-binding domain, leucine rich repeat containing receptor signaling pathway	4.78 (13934,46,634,10)	0.000295	0.00792
GO:0033034	positive regulation of myeloid cell apoptotic process	13.31 (13934,6,698,4)	0.000298	0.00797
GO:0097190	apoptotic signaling pathway	3.20 (13934,302,231,16)	0.000302	0.00805
GO:0030334	regulation of cell migration	2.00 (13934,488,543,38)	0.000302	0.00804
GO:0032728	positive regulation of interferon-beta production	12.41 (13934,27,208,5)	0.000307	0.00818
GO:0048661	positive regulation of smooth muscle cell proliferation	5.31 (13934,44,537,9)	0.000314	0.00834
GO:0071593	lymphocyte aggregation	2.57 (13934,166,687,21)	0.000316	0.00836
GO:0034612	response to tumor necrosis factor	3.08 (13934,99,776,17)	0.000327	0.00865
GO:0032516	positive regulation of phosphoprotein phosphatase activity	16.83 (13934,12,276,4)	0.000327	0.00864
GO:0031667	response to nutrient levels	2.72 (13934,293,350,20)	0.00033	0.0087
GO:0043371	negative regulation of CD4-positive, alpha-beta T cell differentiation	8.72 (13934,8,999,5)	0.000332	0.00872
GO:0045623	negative regulation of T-helper cell differentiation	8.72 (13934,8,999,5)	0.000332	0.0087
GO:0040008	regulation of growth	8.73 (13934,479,20,6)	0.000336	0.00878
GO:0002675	positive regulation of acute inflammatory response	18.56 (13934,21,143,4)	0.00034	0.00888
GO:0060338	regulation of type I interferon-mediated signaling pathway	6.92 (13934,29,486,7)	0.000344	0.00896
GO:0006953	acute-phase response	4.18 (13934,25,1333,10)	0.000353	0.00917
GO:0050795	regulation of behavior	2.88 (13934,153,537,17)	0.000358	0.00929
GO:0002526	acute inflammatory response	3.24 (13934,42,1433,14)	0.000372	0.00963
GO:0043555	regulation of translation in response to stress	5.01 (13934,17,1310,8)	0.000375	0.0097
GO:0046822	regulation of nucleocytoplasmic transport	2.25 (13934,176,914,26)	0.000376	0.00969
GO:0032648	regulation of interferon-beta production	9.05 (13934,42,220,6)	0.00038	0.00978
GO:0002688	regulation of leukocyte chemotaxis	4.86 (13934,76,377,10)	0.000381	0.00979
GO:0050729	positive regulation of inflammatory response	3.75 (13934,79,611,13)	0.000382	0.0098
GO:0051148	negative regulation of muscle cell differentiation	8.98 (13934,38,245,6)	0.000385	0.00986
GO:0048870	cell motility	1.83 (13934,616,581,47)	0.000389	0.00994
GO:2001239	regulation of extrinsic apoptotic signaling pathway in absence of ligand	12.32 (13934,39,145,5)	0.000394	0.01
GO:0097530	granulocyte migration	6.11 (13934,59,309,8)	0.000397	0.0101
GO:0031620	regulation of fever generation	7.86 (13934,7,1267,5)	0.000397	0.0101
GO:0002700	regulation of production of molecular mediator of immune response	4.85 (13934,80,359,10)	0.000401	0.0102
GO:0045624	positive regulation of T-helper cell differentiation	7.61 (13934,16,687,6)	0.000405	0.0103
GO:0045765	regulation of angiogenesis	2.98 (13934,156,480,16)	0.000407	0.0103
GO:0050715	positive regulation of cytokine secretion	3.65 (13934,65,764,13)	0.000407	0.0103
GO:0001959	regulation of cytokine-mediated signaling pathway	20.42 (13934,91,30,4)	0.000419	0.0105
GO:0035994	response to muscle stretch	7.55 (13934,16,692,6)	0.000419	0.0105
GO:0009750	response to fructose	30.56 (13934,9,152,3)	0.000422	0.0106
GO:0045596	negative regulation of cell differentiation	1.97 (13934,463,581,38)	0.000423	0.0106
GO:0070423	nucleotide-binding oligomerization domain containing signaling pathway	4.75 (13934,28,942,9)	0.000433	0.0108
GO:0035234	ectopic germ cell programmed cell death	13.30 (13934,8,524,4)	0.000446	0.0111
GO:0014891	striated muscle atrophy	97.78 (13934,5,57,2)	0.000457	0.0114
GO:0043501	skeletal muscle adaptation	97.78 (13934,5,57,2)	0.000457	0.0113
GO:0002768	immune response-regulating cell surface receptor signaling pathway	2.19 (13934,346,534,29)	0.000462	0.0114
GO:0046622	positive regulation of organ growth	6.37 (13934,24,638,7)	0.000463	0.0114
GO:0050777	negative regulation of immune response	4.35 (13934,99,356,11)	0.000467	0.0115
GO:0070431	nucleotide-binding oligomerization domain containing 2 signaling pathway	23.10 (13934,5,362,3)	0.000469	0.0116
GO:0051704	multi-organism process	2.04 (13934,1089,220,35)	0.000473	0.0116
GO:1904035	regulation of epithelial cell apoptotic process	11.75 (13934,39,152,5)	0.000479	0.0118
GO:0035338	long-chain fatty-acyl-CoA biosynthetic process	10.48 (13934,19,350,5)	0.000483	0.0118
GO:1900101	regulation of endoplasmic reticulum unfolded protein response	7.82 (13934,22,486,6)	0.000486	0.0119
GO:0032501	multicellular organismal process	1.39 (13934,2352,564,132)	0.00049	0.012
GO:0031272	regulation of pseudopodium assembly	6.47 (13934,11,1175,6)	0.000491	0.012
GO:0034114	regulation of heterotypic cell-cell adhesion	31.76 (13934,14,94,3)	0.000505	0.0123
GO:0000122	negative regulation of transcription from RNA polymerase II promoter	1.66 (13934,574,893,61)	0.000507	0.0123
GO:1901214	regulation of neuron death	2.85 (13934,196,424,17)	0.000508	0.0123
GO:0002366	leukocyte activation involved in immune response	2.71 (13934,83,1178,19)	0.00051	0.0123
GO:0035307	positive regulation of protein dephosphorylation	8.41 (13934,36,276,6)	0.000512	0.0124
GO:0043011	myeloid dendritic cell differentiation	5.85 (13934,18,927,7)	0.000515	0.0124
GO:0002360	T cell lineage commitment	29.23 (13934,10,143,3)	0.000516	0.0124
GO:0045073	regulation of chemokine biosynthetic process	29.23 (13934,10,143,3)	0.000516	0.0124
GO:0042116	macrophage activation	16.71 (13934,23,145,4)	0.000522	0.0125
GO:0042536	negative regulation of tumor necrosis factor biosynthetic process	10.04 (13934,5,1110,4)	0.000528	0.0126
GO:0002690	positive regulation of leukocyte chemotaxis	5.12 (13934,65,377,9)	0.000537	0.0128
GO:0050878	regulation of body fluid levels	1.95 (13934,497,547,38)	0.000539	0.0128
GO:0050728	negative regulation of inflammatory response	3.87 (13934,76,569,12)	0.000544	0.0129
GO:0046328	regulation of JNK cascade	6.30 (13934,137,113,7)	0.000544	0.0129
GO:0097237	cellular response to toxic substance	15.69 (13934,17,209,4)	0.00055	0.013
GO:0070723	response to cholesterol	9.95 (13934,17,412,5)	0.000554	0.0131
GO:0044707	single-multicellular organism process	1.39 (13934,2317,564,130)	0.000556	0.0131
GO:1902998	positive regulation of neurofibrillary tangle assembly	3,483.50 (13934,2,2,1)	0.000568	0.0134
GO:1903827	regulation of cellular protein localization	1.65 (13934,441,1150,60)	0.00057	0.0134
GO:0006796	phosphate-containing compound metabolic process	1.30 (13934,1527,1329,190)	0.000571	0.0134
GO:0042347	negative regulation of NF-kappaB import into nucleus	9.39 (13934,14,530,5)	0.000575	0.0135
GO:0046330	positive regulation of JNK cascade	9.08 (13934,98,94,6)	0.000577	0.0135
GO:0060759	regulation of response to cytokine stimulus	19.15 (13934,97,30,4)	0.00059	0.0138
GO:2000027	regulation of organ morphogenesis	2.61 (13934,93,1146,20)	0.000593	0.0138
GO:0035306	positive regulation of dephosphorylation	8.19 (13934,37,276,6)	0.000595	0.0138
GO:0032642	regulation of chemokine production	11.33 (13934,43,143,5)	0.000598	0.0139
GO:0002263	cell activation involved in immune response	2.68 (13934,84,1178,19)	0.000599	0.0139
GO:0050921	positive regulation of chemotaxis	4.24 (13934,96,377,11)	0.000609	0.0141
GO:2000503	positive regulation of natural killer cell chemotaxis	22.55 (13934,6,309,3)	0.00061	0.0141
GO:0051023	regulation of immunoglobulin secretion	27.50 (13934,10,152,3)	0.000613	0.0141
GO:0043271	negative regulation of ion transport	6.97 (13934,80,175,7)	0.000642	0.0148
GO:0032278	positive regulation of gonadotropin secretion	1,548.22 (13934,1,9,1)	0.000646	0.0148
GO:0042701	progesterone secretion	1,548.22 (13934,1,9,1)	0.000646	0.0148
GO:0046881	positive regulation of follicle-stimulating hormone secretion	1,548.22 (13934,1,9,1)	0.000646	0.0148
GO:0006470	protein dephosphorylation	2.81 (13934,234,360,17)	0.000648	0.0148
GO:0065008	regulation of biological quality	1.36 (13934,2257,639,141)	0.000651	0.0148
GO:0045408	regulation of interleukin-6 biosynthetic process	6.28 (13934,12,1110,6)	0.000666	0.0152
GO:0032769	negative regulation of monooxygenase activity	7.80 (13934,9,993,5)	0.000674	0.0153
GO:0071498	cellular response to fluid shear stress	14.82 (13934,18,209,4)	0.000693	0.0157
GO:0001706	endoderm formation	21.50 (13934,6,324,3)	0.000694	0.0157
GO:0046639	negative regulation of alpha-beta T cell differentiation	7.75 (13934,9,999,5)	0.000695	0.0157
GO:0046427	positive regulation of JAK-STAT cascade	5.55 (13934,49,410,8)	0.000696	0.0157
GO:0014889	muscle atrophy	81.49 (13934,6,57,2)	0.000715	0.0161
GO:0045086	positive regulation of interleukin-2 biosynthetic process	26.80 (13934,12,130,3)	0.000715	0.0161
GO:0071223	cellular response to lipoteichoic acid	91.67 (13934,8,38,2)	0.000718	0.0161
GO:0070391	response to lipoteichoic acid	91.67 (13934,8,38,2)	0.000718	0.0161
GO:0032386	regulation of intracellular transport	1.59 (13934,493,1193,67)	0.000718	0.0161
GO:0071363	cellular response to growth factor stimulus	2.10 (13934,147,1217,27)	0.00072	0.0161
GO:0009108	coenzyme biosynthetic process	3.56 (13934,97,525,13)	0.000726	0.0162
GO:0010574	regulation of vascular endothelial growth factor production	15.59 (13934,25,143,4)	0.000735	0.0164
GO:0043330	response to exogenous dsRNA	5.05 (13934,28,788,8)	0.000751	0.0167
GO:2001240	negative regulation of extrinsic apoptotic signaling pathway in absence of ligand	5.90 (13934,25,661,7)	0.000753	0.0167
GO:1901099	negative regulation of signal transduction in absence of ligand	5.90 (13934,25,661,7)	0.000753	0.0167
GO:0032760	positive regulation of tumor necrosis factor production	33.18 (13934,42,30,3)	0.000757	0.0167
GO:0009226	nucleotide-sugar biosynthetic process	28.09 (13934,16,93,3)	0.000763	0.0168
GO:0016311	dephosphorylation	2.76 (13934,238,360,17)	0.000766	0.0169
GO:0048711	positive regulation of astrocyte differentiation	6.11 (13934,12,1141,6)	0.000771	0.0169
GO:0048660	regulation of smooth muscle cell proliferation	4.02 (13934,71,537,11)	0.000771	0.0169
GO:0072540	T-helper 17 cell lineage commitment	15.03 (13934,3,927,3)	0.000776	0.017
GO:0032689	negative regulation of interferon-gamma production	114.68 (13934,27,9,2)	0.000811	0.0177
GO:0006979	response to oxidative stress	2.78 (13934,276,309,17)	0.000816	0.0178
GO:0042542	response to hydrogen peroxide	5.66 (13934,88,224,8)	0.000833	0.0181
GO:0046949	fatty-acyl-CoA biosynthetic process	9.48 (13934,21,350,5)	0.000836	0.0182
GO:0034341	response to interferon-gamma	3.59 (13934,60,776,12)	0.00084	0.0182
GO:0033273	response to vitamin	8.06 (13934,61,170,6)	0.000844	0.0183
GO:0010243	response to organonitrogen compound	1.56 (13934,496,1261,70)	0.00085	0.0184
GO:1901216	positive regulation of neuron death	6.43 (13934,55,276,7)	0.000874	0.0189
GO:0000165	MAPK cascade	1.98 (13934,154,1372,30)	0.000883	0.019
GO:0060142	regulation of syncytium formation by plasma membrane fusion	9.37 (13934,22,338,5)	0.000884	0.019
GO:1903533	regulation of protein targeting	1.84 (13934,250,1150,38)	0.000886	0.0191
GO:1903557	positive regulation of tumor necrosis factor superfamily cytokine production	31.67 (13934,44,30,3)	0.000888	0.0191
GO:0042509	regulation of tyrosine phosphorylation of STAT protein	10.45 (13934,46,145,5)	0.000892	0.0191
GO:1904018	positive regulation of vasculature development	3.71 (13934,94,480,12)	0.000914	0.0195
GO:0030279	negative regulation of ossification	6.19 (13934,44,358,7)	0.000914	0.0195
GO:0071385	cellular response to glucocorticoid stimulus	4.86 (13934,27,850,8)	0.000919	0.0196
GO:0032729	positive regulation of interferon-gamma production	7.77 (13934,47,229,6)	0.000919	0.0196
GO:0044060	regulation of endocrine process	4.19 (13934,26,1150,9)	0.00092	0.0195
GO:1903912	negative regulation of endoplasmic reticulum stress-induced eIF2 alpha phosphorylation	18.29 (13934,5,457,3)	0.000923	0.0196
GO:0007265	Ras protein signal transduction	1.80 (13934,210,1436,39)	0.000925	0.0196
GO:0040011	locomotion	1.72 (13934,712,581,51)	0.000947	0.02
GO:0031652	positive regulation of heat generation	6.87 (13934,8,1267,5)	0.00096	0.0203

## Sheet: DGE GO enrichments (Salmonella)
Supplementary Table 3: Gene Ontology Enrichments for Differential Expression
Sheet: GO enrichment of genes with DGE after infection with Salmonella
link	http://cbl-gorilla.cs.technion.ac.il/GOrilla/ksikpfqq/GOResults.html
GO term	Description	Enrichment (N, B, n, b)	P-value	FDR q-value
GO:0043207	response to external biotic stimulus	8.42 (13934,507,173,53)	4.56e-32	5.88e-28
GO:0009607	response to biotic stimulus	8.02 (13934,532,173,53)	5.64e-31	3.64e-27
GO:0051607	defense response to virus	13.85 (13934,123,278,34)	1.33e-27	5.7e-24
GO:0009615	response to virus	10.33 (13934,194,278,40)	4.17e-27	1.34e-23
GO:0051707	response to other organism	9.63 (13934,343,173,41)	1.9e-26	4.91e-23
GO:0098542	defense response to other organism	8.53 (13934,239,287,42)	6.31e-25	1.36e-21
GO:0002376	immune system process	2.74 (13934,1469,430,124)	1.24e-23	2.28e-20
GO:0009605	response to external stimulus	4.79 (13934,993,173,59)	1.68e-22	2.71e-19
GO:0019221	cytokine-mediated signaling pathway	8.79 (13934,345,170,37)	3.49e-22	5e-19
GO:0006952	defense response	3.81 (13934,1038,261,74)	9.96e-22	1.29e-18
GO:0060337	type I interferon signaling pathway	28.48 (13934,56,166,19)	1.58e-21	1.85e-18
GO:0002252	immune effector process	6.28 (13934,351,278,44)	2.1e-20	2.26e-17
GO:0001817	regulation of cytokine production	6.28 (13934,457,199,41)	6.18e-19	6.13e-16
GO:0043901	negative regulation of multi-organism process	18.98 (13934,128,109,19)	2.58e-17	2.38e-14
GO:0031347	regulation of defense response	5.44 (13934,636,169,42)	3.69e-17	3.17e-14
GO:0050896	response to stimulus	1.72 (13934,3622,493,220)	2.51e-16	2.02e-13
GO:0043900	regulation of multi-organism process	6.91 (13934,394,169,33)	3.36e-16	2.55e-13
GO:0060333	interferon-gamma-mediated signaling pathway	19.62 (13934,75,161,17)	6.18e-16	4.43e-13
GO:0002682	regulation of immune system process	2.52 (13934,1169,483,102)	8.95e-16	6.07e-13
GO:1903901	negative regulation of viral life cycle	18.78 (13934,76,166,17)	1.35e-15	8.72e-13
GO:0048525	negative regulation of viral process	24.58 (13934,78,109,15)	2.11e-15	1.29e-12
GO:0051704	multi-organism process	3.85 (13934,1089,173,52)	5.22e-15	3.06e-12
GO:0034097	response to cytokine	5.03 (13934,298,372,40)	6.56e-15	3.68e-12
GO:0010033	response to organic substance	2.34 (13934,1355,483,110)	7.3e-15	3.92e-12
GO:0048519	negative regulation of biological process	1.45 (13934,3525,1080,396)	1.49e-14	7.69e-12
GO:0001819	positive regulation of cytokine production	2.63 (13934,308,1409,82)	2.23e-14	1.11e-11
GO:0006955	immune response	2.82 (13934,955,398,77)	3.88e-14	1.85e-11
GO:0048583	regulation of response to stimulus	1.44 (13934,2860,1400,414)	3.92e-14	1.81e-11
GO:0048523	negative regulation of cellular process	1.43 (13934,3254,1259,420)	4.75e-14	2.11e-11
GO:0032479	regulation of type I interferon production	12.58 (13934,118,169,18)	8.74e-14	3.76e-11
GO:0050776	regulation of immune response	2.14 (13934,717,1128,124)	9.77e-14	4.07e-11
GO:0006950	response to stress	1.91 (13934,2401,461,152)	1.21e-13	4.88e-11
GO:0002684	positive regulation of immune system process	2.87 (13934,740,479,73)	1.29e-13	5.04e-11
GO:0007166	cell surface receptor signaling pathway	1.56 (13934,1706,1392,266)	1.38e-13	5.25e-11
GO:0014070	response to organic cyclic compound	3.40 (13934,545,384,51)	1.94e-13	7.14e-11
GO:0048518	positive regulation of biological process	1.34 (13934,4251,1166,475)	2.28e-13	8.16e-11
GO:0007165	signal transduction	1.38 (13934,3391,1397,470)	2.74e-13	9.57e-11
GO:0045088	regulation of innate immune response	2.98 (13934,339,815,59)	3.34e-13	1.14e-10
GO:0051239	regulation of multicellular organismal process	1.58 (13934,1821,1160,240)	6.41e-13	2.12e-10
GO:0002237	response to molecule of bacterial origin	2.77 (13934,221,1390,61)	6.61e-13	2.13e-10
GO:0033993	response to lipid	3.03 (13934,542,483,57)	6.67e-13	2.1e-10
GO:0080134	regulation of response to stress	3.44 (13934,1233,171,52)	6.67e-13	2.05e-10
GO:0043903	regulation of symbiosis, encompassing mutualism through parasitism	11.50 (13934,189,109,17)	8.85e-13	2.66e-10
GO:0010941	regulation of cell death	1.66 (13934,1226,1390,203)	8.98e-13	2.63e-10
GO:0042221	response to chemical	2.07 (13934,1713,483,123)	1.02e-12	2.93e-10
GO:1903900	regulation of viral life cycle	12.47 (13934,164,109,16)	1.15e-12	3.22e-10
GO:0048584	positive regulation of response to stimulus	1.55 (13934,1619,1390,251)	1.52e-12	4.16e-10
GO:0032496	response to lipopolysaccharide	4.62 (13934,208,479,33)	1.58e-12	4.26e-10
GO:0050792	regulation of viral process	11.96 (13934,171,109,16)	2.31e-12	6.08e-10
GO:0042981	regulation of apoptotic process	1.67 (13934,1152,1390,192)	2.58e-12	6.66e-10
GO:0043067	regulation of programmed cell death	1.66 (13934,1163,1390,193)	3.38e-12	8.56e-10
GO:0031324	negative regulation of cellular metabolic process	1.53 (13934,1800,1286,255)	3.71e-12	9.21e-10
GO:0045071	negative regulation of viral genome replication	6.09 (13934,42,1199,22)	4.35e-12	1.06e-09
GO:0001818	negative regulation of cytokine production	9.44 (13934,176,151,18)	4.79e-12	1.14e-09
GO:0009892	negative regulation of metabolic process	1.49 (13934,2012,1286,277)	8.11e-12	1.9e-09
GO:0032480	negative regulation of type I interferon production	23.76 (13934,43,150,11)	9.59e-12	2.21e-09
GO:0048522	positive regulation of cellular process	1.58 (13934,3663,468,194)	1.03e-11	2.33e-09
GO:0002831	regulation of response to biotic stimulus	8.29 (13934,189,169,19)	1.17e-11	2.59e-09
GO:0050778	positive regulation of immune response	2.04 (13934,507,1358,101)	1.78e-11	3.9e-09
GO:0050671	positive regulation of lymphocyte proliferation	3.89 (13934,94,1295,34)	1.96e-11	4.21e-09
GO:0032946	positive regulation of mononuclear cell proliferation	3.85 (13934,95,1295,34)	2.72e-11	5.76e-09
GO:0010605	negative regulation of macromolecule metabolic process	1.55 (13934,1804,1138,228)	3.67e-11	7.63e-09
GO:1901700	response to oxygen-containing compound	2.37 (13934,918,468,73)	5.82e-11	1.19e-08
GO:0070665	positive regulation of leukocyte proliferation	4.27 (13934,98,999,30)	7.41e-11	1.49e-08
GO:0051241	negative regulation of multicellular organismal process	1.85 (13934,703,1342,125)	7.48e-11	1.48e-08
GO:0050727	regulation of inflammatory response	2.57 (13934,217,1422,57)	8.88e-11	1.74e-08
GO:0051240	positive regulation of multicellular organismal process	1.73 (13934,1022,1189,151)	9.79e-11	1.89e-08
GO:0070663	regulation of leukocyte proliferation	2.96 (13934,163,1299,45)	1.01e-10	1.91e-08
GO:0009966	regulation of signal transduction	1.49 (13934,2016,1191,256)	1.21e-10	2.25e-08
GO:0043122	regulation of I-kappaB kinase/NF-kappaB signaling	2.61 (13934,210,1399,55)	1.31e-10	2.42e-08
GO:0071219	cellular response to molecule of bacterial origin	3.55 (13934,99,1389,35)	1.4e-10	2.55e-08
GO:0071222	cellular response to lipopolysaccharide	3.68 (13934,90,1389,33)	1.69e-10	3.02e-08
GO:1902531	regulation of intracellular signal transduction	1.59 (13934,1230,1399,196)	1.8e-10	3.17e-08
GO:0097305	response to alcohol	4.64 (13934,216,375,27)	2.4e-10	4.18e-08
GO:0010604	positive regulation of macromolecule metabolic process	1.47 (13934,2179,1102,254)	2.92e-10	5.02e-08
GO:0048585	negative regulation of response to stimulus	1.76 (13934,1037,1045,137)	3.05e-10	5.17e-08
GO:0031325	positive regulation of cellular metabolic process	1.40 (13934,2298,1392,321)	3.62e-10	6.06e-08
GO:0022407	regulation of cell-cell adhesion	2.38 (13934,306,1226,64)	3.72e-10	6.15e-08
GO:0006954	inflammatory response	2.24 (13934,318,1389,71)	4.36e-10	7.12e-08
GO:0009893	positive regulation of metabolic process	1.35 (13934,2840,1392,382)	4.37e-10	7.05e-08
GO:0031349	positive regulation of defense response	3.46 (13934,347,430,37)	4.41e-10	7.02e-08
GO:0045580	regulation of T cell differentiation	3.75 (13934,89,1295,31)	5.45e-10	8.57e-08
GO:0050688	regulation of defense response to virus	8.24 (13934,160,169,16)	6.68e-10	1.04e-07
GO:0010558	negative regulation of macromolecule biosynthetic process	1.65 (13934,1065,1259,159)	9.67e-10	1.48e-07
GO:0050670	regulation of lymphocyte proliferation	2.89 (13934,156,1299,42)	1.05e-09	1.6e-07
GO:0050789	regulation of biological process	1.14 (13934,8021,1401,920)	1.32e-09	1.98e-07
GO:0032944	regulation of mononuclear cell proliferation	2.87 (13934,157,1299,42)	1.4e-09	2.08e-07
GO:0002697	regulation of immune effector process	5.30 (13934,340,170,22)	1.6e-09	2.35e-07
GO:0010629	negative regulation of gene expression	1.64 (13934,1133,1191,159)	1.68e-09	2.43e-07
GO:0002221	pattern recognition receptor signaling pathway	4.61 (13934,135,537,24)	1.98e-09	2.84e-07
GO:0010942	positive regulation of cell death	1.92 (13934,516,1364,97)	2e-09	2.84e-07
GO:0034110	regulation of homotypic cell-cell adhesion	2.42 (13934,256,1257,56)	2.56e-09	3.59e-07
GO:0019222	regulation of metabolic process	1.21 (13934,5274,1425,652)	2.62e-09	3.63e-07
GO:0045087	innate immune response	2.30 (13934,652,603,65)	3.02e-09	4.14e-07
GO:1902679	negative regulation of RNA biosynthetic process	1.71 (13934,924,1191,135)	3.02e-09	4.1e-07
GO:1903034	regulation of response to wounding	2.44 (13934,308,1037,56)	3.03e-09	4.08e-07
GO:0065007	biological regulation	1.13 (13934,8409,1429,973)	3.11e-09	4.14e-07
GO:0031327	negative regulation of cellular biosynthetic process	1.64 (13934,1107,1191,155)	3.38e-09	4.46e-07
GO:0031323	regulation of cellular metabolic process	1.23 (13934,4617,1422,580)	3.43e-09	4.46e-07
GO:0045619	regulation of lymphocyte differentiation	3.30 (13934,111,1295,34)	3.59e-09	4.63e-07
GO:0071216	cellular response to biotic stimulus	3.14 (13934,115,1389,36)	3.69e-09	4.72e-07
GO:0009967	positive regulation of signal transduction	1.68 (13934,1092,1068,141)	3.76e-09	4.75e-07
GO:0009890	negative regulation of biosynthetic process	1.60 (13934,1125,1283,166)	3.98e-09	4.99e-07
GO:0045069	regulation of viral genome replication	13.99 (13934,66,166,11)	4.53e-09	5.62e-07
GO:0023051	regulation of signaling	1.41 (13934,2254,1191,272)	5.59e-09	6.87e-07
GO:0051253	negative regulation of RNA metabolic process	1.68 (13934,963,1199,139)	6.18e-09	7.52e-07
GO:0070887	cellular response to chemical stimulus	2.34 (13934,964,370,60)	6.68e-09	8.06e-07
GO:0043065	positive regulation of apoptotic process	2.56 (13934,487,570,51)	6.9e-09	8.25e-07
GO:0051246	regulation of protein metabolic process	1.47 (13934,2047,1048,226)	7.01e-09	8.3e-07
GO:0043068	positive regulation of programmed cell death	1.91 (13934,492,1364,92)	7.28e-09	8.54e-07
GO:0060255	regulation of macromolecule metabolic process	1.27 (13934,4461,1110,450)	8.28e-09	9.62e-07
GO:0032101	regulation of response to external stimulus	3.53 (13934,715,171,31)	9.28e-09	1.07e-06
GO:0050865	regulation of cell activation	5.65 (13934,378,124,19)	9.28e-09	1.06e-06
GO:0080090	regulation of primary metabolic process	1.23 (13934,4450,1422,559)	1.05e-08	1.19e-06
GO:0010646	regulation of cell communication	1.36 (13934,2386,1400,325)	1.06e-08	1.19e-06
GO:0065009	regulation of molecular function	1.59 (13934,2199,620,156)	1.11e-08	1.24e-06
GO:0032268	regulation of cellular protein metabolic process	1.48 (13934,1913,1048,213)	1.29e-08	1.42e-06
GO:0002819	regulation of adaptive immune response	3.34 (13934,100,1295,31)	1.45e-08	1.58e-06
GO:1903037	regulation of leukocyte cell-cell adhesion	10.14 (13934,246,67,12)	1.55e-08	1.68e-06
GO:0007259	JAK-STAT cascade	9.72 (13934,37,465,12)	1.61e-08	1.73e-06
GO:0012501	programmed cell death	2.35 (13934,611,552,57)	1.64e-08	1.74e-06
GO:0002694	regulation of leukocyte activation	5.78 (13934,353,123,18)	1.92e-08	2.03e-06
GO:0051249	regulation of lymphocyte activation	8.72 (13934,310,67,13)	1.99e-08	2.09e-06
GO:0008219	cell death	1.85 (13934,641,1127,96)	2.25e-08	2.34e-06
GO:1902533	positive regulation of intracellular signal transduction	1.82 (13934,697,1110,101)	2.43e-08	2.5e-06
GO:0071310	cellular response to organic substance	2.50 (13934,754,370,50)	2.59e-08	2.65e-06
GO:0042102	positive regulation of T cell proliferation	3.79 (13934,71,1295,25)	2.79e-08	2.84e-06
GO:0016265	death	1.84 (13934,645,1127,96)	3.08e-08	3.1e-06
GO:0043069	negative regulation of programmed cell death	1.84 (13934,680,1068,96)	3.34e-08	3.34e-06
GO:0002696	positive regulation of leukocyte activation	2.38 (13934,226,1295,50)	3.35e-08	3.33e-06
GO:0050867	positive regulation of cell activation	2.36 (13934,233,1295,51)	3.74e-08	3.69e-06
GO:0051090	regulation of sequence-specific DNA binding transcription factor activity	2.87 (13934,306,603,38)	3.82e-08	3.73e-06
GO:0050794	regulation of cellular process	1.14 (13934,7633,1429,889)	3.98e-08	3.86e-06
GO:0051251	positive regulation of lymphocyte activation	2.44 (13934,207,1295,47)	4.16e-08	4e-06
GO:2000026	regulation of multicellular organismal development	1.59 (13934,1153,1155,152)	4.4e-08	4.21e-06
GO:0045582	positive regulation of T cell differentiation	4.08 (13934,58,1295,22)	4.76e-08	4.52e-06
GO:0030155	regulation of cell adhesion	6.14 (13934,511,71,16)	4.97e-08	4.68e-06
GO:0071407	cellular response to organic cyclic compound	4.01 (13934,227,367,24)	5.48e-08	5.12e-06
GO:0060397	JAK-STAT cascade involved in growth hormone signaling pathway	16.97 (13934,18,365,8)	5.64e-08	5.24e-06
GO:0050793	regulation of developmental process	1.44 (13934,1621,1345,225)	5.75e-08	5.3e-06
GO:0032270	positive regulation of cellular protein metabolic process	1.53 (13934,1109,1392,170)	5.93e-08	5.43e-06
GO:0045892	negative regulation of transcription, DNA-templated	1.67 (13934,884,1191,126)	5.96e-08	5.41e-06
GO:0010648	negative regulation of cell communication	2.16 (13934,905,457,64)	5.99e-08	5.4e-06
GO:2000514	regulation of CD4-positive, alpha-beta T cell activation	5.57 (13934,29,1295,15)	6.55e-08	5.87e-06
GO:1903507	negative regulation of nucleic acid-templated transcription	1.65 (13934,912,1191,129)	6.63e-08	5.9e-06
GO:0042127	regulation of cell proliferation	1.54 (13934,1127,1331,166)	6.81e-08	6.02e-06
GO:0006915	apoptotic process	1.76 (13934,586,1390,103)	6.84e-08	6e-06
GO:0043066	negative regulation of apoptotic process	1.83 (13934,670,1068,94)	6.91e-08	6.02e-06
GO:0023057	negative regulation of signaling	1.71 (13934,895,1045,115)	7.34e-08	6.36e-06
GO:0045621	positive regulation of lymphocyte differentiation	3.74 (13934,69,1295,24)	7.65e-08	6.58e-06
GO:0032647	regulation of interferon-alpha production	34.84 (13934,16,150,6)	7.79e-08	6.66e-06
GO:0051247	positive regulation of protein metabolic process	1.51 (13934,1186,1392,179)	7.93e-08	6.73e-06
GO:0051716	cellular response to stimulus	1.68 (13934,1994,491,118)	8.05e-08	6.79e-06
GO:0060548	negative regulation of cell death	1.79 (13934,722,1068,99)	8.21e-08	6.88e-06
GO:0043331	response to dsRNA	11.29 (13934,31,398,10)	8.39e-08	6.99e-06
GO:0032655	regulation of interleukin-12 production	6.77 (13934,45,640,14)	8.76e-08	7.24e-06
GO:0051091	positive regulation of sequence-specific DNA binding transcription factor activity	3.41 (13934,190,603,28)	8.79e-08	7.23e-06
GO:0034112	positive regulation of homotypic cell-cell adhesion	2.55 (13934,167,1342,41)	8.94e-08	7.3e-06
GO:1903039	positive regulation of leukocyte cell-cell adhesion	2.55 (13934,167,1342,41)	8.94e-08	7.26e-06
GO:0043123	positive regulation of I-kappaB kinase/NF-kappaB signaling	2.54 (13934,162,1390,41)	8.98e-08	7.24e-06
GO:0023056	positive regulation of signaling	1.59 (13934,1189,1068,145)	9.86e-08	7.9e-06
GO:2000113	negative regulation of cellular macromolecule biosynthetic process	1.61 (13934,1003,1191,138)	1.05e-07	8.35e-06
GO:0043370	regulation of CD4-positive, alpha-beta T cell differentiation	5.79 (13934,26,1295,14)	1.06e-07	8.37e-06
GO:0042129	regulation of T cell proliferation	3.32 (13934,122,999,29)	1.17e-07	9.22e-06
GO:0032652	regulation of interleukin-1 production	4.33 (13934,44,1390,19)	1.19e-07	9.28e-06
GO:0010647	positive regulation of cell communication	1.48 (13934,1294,1390,191)	1.2e-07	9.3e-06
GO:0050863	regulation of T cell activation	9.49 (13934,241,67,11)	1.39e-07	1.07e-05
GO:0042832	defense response to protozoan	20.64 (13934,17,278,7)	1.51e-07	1.16e-05
GO:0034340	response to type I interferon	76.88 (13934,5,145,4)	1.58e-07	1.21e-05
GO:1903706	regulation of hemopoiesis	2.19 (13934,255,1345,54)	1.66e-07	1.26e-05
GO:0008284	positive regulation of cell proliferation	1.82 (13934,609,1133,90)	1.83e-07	1.38e-05
GO:0045625	regulation of T-helper 1 cell differentiation	9.85 (13934,9,1257,8)	1.94e-07	1.46e-05
GO:0031348	negative regulation of defense response	8.76 (13934,115,166,12)	1.95e-07	1.45e-05
GO:0071396	cellular response to lipid	2.23 (13934,228,1395,51)	1.96e-07	1.45e-05
GO:2001236	regulation of extrinsic apoptotic signaling pathway	3.01 (13934,134,1038,30)	2.12e-07	1.56e-05
GO:0009968	negative regulation of signal transduction	1.72 (13934,823,1045,106)	2.29e-07	1.68e-05
GO:0045934	negative regulation of nucleobase-containing compound metabolic process	1.56 (13934,1052,1257,148)	2.47e-07	1.8e-05
GO:0045089	positive regulation of innate immune response	2.62 (13934,277,750,39)	2.69e-07	1.95e-05
GO:0022409	positive regulation of cell-cell adhesion	2.40 (13934,186,1342,43)	2.81e-07	2.02e-05
GO:0051248	negative regulation of protein metabolic process	2.82 (13934,843,205,35)	2.85e-07	2.04e-05
GO:0031328	positive regulation of cellular biosynthetic process	1.51 (13934,1355,1129,166)	2.9e-07	2.06e-05
GO:0051172	negative regulation of nitrogen compound metabolic process	1.53 (13934,1138,1257,157)	3.19e-07	2.26e-05
GO:0002756	MyD88-independent toll-like receptor signaling pathway	5.11 (13934,79,587,17)	3.28e-07	2.31e-05
GO:0009891	positive regulation of biosynthetic process	1.50 (13934,1378,1129,168)	3.37e-07	2.36e-05
GO:0010628	positive regulation of gene expression	1.51 (13934,1338,1129,164)	3.49e-07	2.44e-05
GO:0032651	regulation of interleukin-1 beta production	4.48 (13934,38,1390,17)	3.51e-07	2.43e-05
GO:0032649	regulation of interferon-gamma production	3.49 (13934,74,1295,24)	3.58e-07	2.47e-05
GO:0001562	response to protozoan	18.47 (13934,19,278,7)	3.9e-07	2.68e-05
GO:0050870	positive regulation of T cell activation	2.47 (13934,164,1342,39)	4.41e-07	3.01e-05
GO:0002822	regulation of adaptive immune response based on somatic recombination of immune receptors built from immunoglobulin superfamily domains	3.19 (13934,91,1295,27)	4.43e-07	3.01e-05
GO:0051173	positive regulation of nitrogen compound metabolic process	1.44 (13934,1377,1389,198)	4.57e-07	3.08e-05
GO:0045595	regulation of cell differentiation	1.51 (13934,1123,1331,162)	4.6e-07	3.09e-05
GO:0034138	toll-like receptor 3 signaling pathway	4.98 (13934,81,587,17)	4.72e-07	3.15e-05
GO:0039535	regulation of RIG-I signaling pathway	39.10 (13934,11,162,5)	5.22e-07	3.47e-05
GO:0042035	regulation of cytokine biosynthetic process	3.59 (13934,79,1129,23)	5.26e-07	3.48e-05
GO:0010557	positive regulation of macromolecule biosynthetic process	1.52 (13934,1286,1129,158)	5.42e-07	3.57e-05
GO:0045597	positive regulation of cell differentiation	1.70 (13934,611,1370,102)	5.77e-07	3.78e-05
GO:0002683	negative regulation of immune system process	4.89 (13934,285,170,17)	6.11e-07	3.98e-05
GO:0032481	positive regulation of type I interferon production	12.28 (13934,83,123,9)	6.59e-07	4.28e-05
GO:0046425	regulation of JAK-STAT cascade	28.85 (13934,69,42,6)	7e-07	4.51e-05
GO:1902532	negative regulation of intracellular signal transduction	7.13 (13934,350,67,12)	7.77e-07	4.99e-05
GO:1903708	positive regulation of hemopoiesis	2.59 (13934,136,1345,34)	8.05e-07	5.14e-05
GO:0051254	positive regulation of RNA metabolic process	1.89 (13934,1176,463,74)	8.14e-07	5.17e-05
GO:0022408	negative regulation of cell-cell adhesion	3.00 (13934,116,1160,29)	8.32e-07	5.26e-05
GO:0051094	positive regulation of developmental process	1.58 (13934,830,1370,129)	8.39e-07	5.28e-05
GO:0045622	regulation of T-helper cell differentiation	5.87 (13934,22,1295,12)	8.47e-07	5.3e-05
GO:0050864	regulation of B cell activation	3.14 (13934,83,1389,26)	8.89e-07	5.54e-05
GO:0039531	regulation of viral-induced cytoplasmic pattern recognition receptor signaling pathway	35.84 (13934,12,162,5)	9.2e-07	5.71e-05
GO:0032728	positive regulation of interferon-beta production	25.17 (13934,27,123,6)	9.55e-07	5.89e-05
GO:2001233	regulation of apoptotic signaling pathway	2.13 (13934,334,1038,53)	9.62e-07	5.91e-05
GO:0002218	activation of innate immune response	2.91 (13934,238,603,30)	1.02e-06	6.23e-05
GO:0034142	toll-like receptor 4 signaling pathway	4.50 (13934,95,587,18)	1.07e-06	6.49e-05
GO:0035666	TRIF-dependent toll-like receptor signaling pathway	5.00 (13934,76,587,16)	1.1e-06	6.66e-05
GO:0032735	positive regulation of interleukin-12 production	24.88 (13934,30,112,6)	1.11e-06	6.71e-05
GO:0048545	response to steroid hormone	3.44 (13934,261,372,24)	1.14e-06	6.84e-05
GO:0044092	negative regulation of molecular function	1.89 (13934,845,628,72)	1.4e-06	8.37e-05
GO:0030154	cell differentiation	1.50 (13934,1269,1133,155)	1.41e-06	8.41e-05
GO:0050730	regulation of peptidyl-tyrosine phosphorylation	2.35 (13934,164,1409,39)	1.49e-06	8.83e-05
GO:0050707	regulation of cytokine secretion	2.76 (13934,111,1409,31)	1.5e-06	8.83e-05
GO:2000516	positive regulation of CD4-positive, alpha-beta T cell activation	5.61 (13934,23,1295,12)	1.62e-06	9.48e-05
GO:0006357	regulation of transcription from RNA polymerase II promoter	1.48 (13934,1350,1129,162)	1.71e-06	9.97e-05
GO:0002224	toll-like receptor signaling pathway	3.99 (13934,119,587,20)	1.72e-06	0.0001
GO:0002758	innate immune response-activating signal transduction	3.03 (13934,231,537,27)	1.79e-06	0.000103
GO:0042325	regulation of phosphorylation	1.55 (13934,1076,1131,135)	1.8e-06	0.000104
GO:1902105	regulation of leukocyte differentiation	2.30 (13934,192,1295,41)	1.9e-06	0.000109
GO:0045935	positive regulation of nucleobase-containing compound metabolic process	1.81 (13934,1309,465,79)	1.97e-06	0.000112
GO:0001932	regulation of protein phosphorylation	1.57 (13934,999,1131,127)	2.1e-06	0.00012
GO:0031399	regulation of protein modification process	1.79 (13934,1357,465,81)	2.26e-06	0.000128
GO:0002521	leukocyte differentiation	2.30 (13934,209,1189,41)	2.27e-06	0.000128
GO:0045893	positive regulation of transcription, DNA-templated	1.88 (13934,1118,463,70)	2.31e-06	0.000129
GO:1903508	positive regulation of nucleic acid-templated transcription	1.88 (13934,1118,463,70)	2.31e-06	0.000129
GO:0046637	regulation of alpha-beta T cell differentiation	4.48 (13934,36,1295,15)	2.5e-06	0.000139
GO:1902680	positive regulation of RNA biosynthetic process	1.87 (13934,1144,463,71)	2.59e-06	0.000143
GO:0035556	intracellular signal transduction	1.74 (13934,1478,465,86)	2.66e-06	0.000147
GO:0019220	regulation of phosphate metabolic process	1.44 (13934,1238,1392,178)	2.71e-06	0.000149
GO:0046634	regulation of alpha-beta T cell activation	3.72 (13934,55,1295,19)	2.82e-06	0.000154
GO:0043549	regulation of kinase activity	2.22 (13934,641,461,47)	2.88e-06	0.000157
GO:0032648	regulation of interferon-beta production	15.48 (13934,42,150,7)	3.06e-06	0.000166
GO:0035456	response to interferon-beta	8.31 (13934,21,719,9)	3.13e-06	0.000169
GO:0002825	regulation of T-helper 1 type immune response	6.33 (13934,17,1295,10)	3.3e-06	0.000177
GO:0051174	regulation of phosphorus metabolic process	1.43 (13934,1251,1392,179)	3.35e-06	0.000179
GO:0002821	positive regulation of adaptive immune response	3.53 (13934,61,1295,20)	3.51e-06	0.000187
GO:0030099	myeloid cell differentiation	5.02 (13934,146,266,14)	3.76e-06	0.0002
GO:0035455	response to interferon-alpha	27.98 (13934,15,166,5)	3.84e-06	0.000203
GO:0034121	regulation of toll-like receptor signaling pathway	8.95 (13934,34,412,9)	4.02e-06	0.000211
GO:0010562	positive regulation of phosphorus metabolic process	1.56 (13934,775,1383,120)	4.32e-06	0.000226
GO:0045937	positive regulation of phosphate metabolic process	1.56 (13934,775,1383,120)	4.32e-06	0.000226
GO:0060396	growth hormone receptor signaling pathway	41.66 (13934,6,223,4)	4.47e-06	0.000232
GO:0030890	positive regulation of B cell proliferation	6.14 (13934,28,892,11)	4.54e-06	0.000235
GO:0043372	positive regulation of CD4-positive, alpha-beta T cell differentiation	5.64 (13934,21,1295,11)	4.55e-06	0.000235
GO:0002757	immune response-activating signal transduction	2.51 (13934,358,543,35)	4.56e-06	0.000234
GO:0007162	negative regulation of cell adhesion	3.42 (13934,183,467,21)	4.81e-06	0.000246
GO:0032355	response to estradiol	21.13 (13934,86,46,6)	4.82e-06	0.000246
GO:0045321	leukocyte activation	1.98 (13934,318,1215,55)	4.86e-06	0.000247
GO:0043330	response to exogenous dsRNA	8.40 (13934,28,533,9)	4.91e-06	0.000249
GO:0042326	negative regulation of phosphorylation	2.73 (13934,332,461,30)	5.05e-06	0.000254
GO:0032729	positive regulation of interferon-gamma production	3.89 (13934,47,1295,17)	5.09e-06	0.000255
GO:0071495	cellular response to endogenous stimulus	2.68 (13934,435,370,31)	5.45e-06	0.000272
GO:0008285	negative regulation of cell proliferation	1.70 (13934,503,1383,85)	5.66e-06	0.000282
GO:0045859	regulation of protein kinase activity	2.22 (13934,598,461,44)	5.97e-06	0.000296
GO:0002832	negative regulation of response to biotic stimulus	28.15 (13934,25,99,5)	6.02e-06	0.000298
GO:0043627	response to estrogen	4.25 (13934,141,372,16)	6.53e-06	0.000321
GO:0046596	regulation of viral entry into host cell	27.65 (13934,24,105,5)	6.56e-06	0.000322
GO:0002824	positive regulation of adaptive immune response based on somatic recombination of immune receptors built from immunoglobulin superfamily domains	3.52 (13934,58,1295,19)	6.7e-06	0.000327
GO:0030522	intracellular receptor signaling pathway	3.34 (13934,162,541,21)	6.83e-06	0.000333
GO:0002833	positive regulation of response to biotic stimulus	27.06 (13934,25,103,5)	7.38e-06	0.000358
GO:0001934	positive regulation of protein phosphorylation	1.59 (13934,671,1383,106)	7.44e-06	0.000359
GO:0060338	regulation of type I interferon-mediated signaling pathway	17.37 (13934,29,166,6)	8.35e-06	0.000402
GO:0009889	regulation of biosynthetic process	1.26 (13934,3254,1153,339)	9.22e-06	0.000442
GO:0042306	regulation of protein import into nucleus	2.70 (13934,140,996,27)	9.31e-06	0.000445
GO:0031326	regulation of cellular biosynthetic process	1.26 (13934,3220,1153,336)	9.65e-06	0.00046
GO:0046822	regulation of nucleocytoplasmic transport	3.04 (13934,176,599,23)	1.08e-05	0.000514
GO:1901698	response to nitrogen compound	2.24 (13934,533,479,41)	1.11e-05	0.000524
GO:1901701	cellular response to oxygen-containing compound	1.68 (13934,499,1396,84)	1.13e-05	0.000532
GO:0002764	immune response-regulating signaling pathway	2.29 (13934,437,543,39)	1.15e-05	0.000539
GO:0050790	regulation of catalytic activity	1.39 (13934,1814,1050,190)	1.18e-05	0.000551
GO:0032727	positive regulation of interferon-alpha production	42.35 (13934,14,94,4)	1.18e-05	0.00055
GO:0030888	regulation of B cell proliferation	4.84 (13934,42,892,13)	1.19e-05	0.000552
GO:1900180	regulation of protein localization to nucleus	2.57 (13934,158,996,29)	1.24e-05	0.000571
GO:0097191	extrinsic apoptotic signaling pathway	2.78 (13934,95,1371,26)	1.24e-05	0.000573
GO:0002253	activation of immune response	2.27 (13934,397,603,39)	1.28e-05	0.000586
GO:0033280	response to vitamin D	7.96 (13934,16,875,8)	1.28e-05	0.000585
GO:0070555	response to interleukin-1	3.12 (13934,83,1184,22)	1.3e-05	0.000592
GO:0039528	cytoplasmic pattern recognition receptor signaling pathway in response to virus	89.32 (13934,6,78,3)	1.37e-05	0.000625
GO:0030728	ovulation	9.29 (13934,12,875,7)	1.38e-05	0.000624
GO:0040012	regulation of locomotion	1.65 (13934,562,1321,88)	1.38e-05	0.000624
GO:0045944	positive regulation of transcription from RNA polymerase II promoter	2.17 (13934,756,365,43)	1.46e-05	0.000655
GO:0010563	negative regulation of phosphorus metabolic process	2.43 (13934,423,461,34)	1.47e-05	0.000657
GO:0045936	negative regulation of phosphate metabolic process	2.43 (13934,423,461,34)	1.47e-05	0.000655
GO:0051092	positive regulation of NF-kappaB transcription factor activity	2.99 (13934,117,956,24)	1.5e-05	0.000668
GO:0050868	negative regulation of T cell activation	8.18 (13934,77,199,9)	1.69e-05	0.000747
GO:0051338	regulation of transferase activity	2.00 (13934,769,461,51)	1.71e-05	0.000755
GO:0001775	cell activation	6.64 (13934,500,42,10)	1.78e-05	0.000782
GO:0045620	negative regulation of lymphocyte differentiation	15.00 (13934,28,199,6)	1.78e-05	0.000782
GO:0031401	positive regulation of protein modification process	1.49 (13934,881,1392,131)	1.82e-05	0.000795
GO:0009719	response to endogenous stimulus	1.96 (13934,796,483,54)	1.83e-05	0.000797
GO:0002699	positive regulation of immune effector process	2.54 (13934,127,1295,30)	1.85e-05	0.000805
GO:0050871	positive regulation of B cell activation	3.41 (13934,53,1389,18)	1.9e-05	0.000825
GO:0045624	positive regulation of T-helper cell differentiation	6.05 (13934,16,1295,9)	1.95e-05	0.00084
GO:0050777	negative regulation of immune response	7.07 (13934,99,199,10)	1.97e-05	0.000847
GO:0009725	response to hormone	2.45 (13934,505,372,33)	1.99e-05	0.000854
GO:0042327	positive regulation of phosphorylation	1.55 (13934,701,1383,108)	2.08e-05	0.00089
GO:1903038	negative regulation of leukocyte cell-cell adhesion	7.98 (13934,79,199,9)	2.21e-05	0.000942
GO:0051250	negative regulation of lymphocyte activation	4.35 (13934,103,467,15)	2.22e-05	0.000944
GO:0038061	NIK/NF-kappaB signaling	11.87 (13934,12,587,6)	2.31e-05	0.000976
GO:0044764	multi-organism cellular process	3.19 (13934,616,149,21)	2.32e-05	0.000977
GO:0032269	negative regulation of cellular protein metabolic process	1.61 (13934,789,1045,95)	2.33e-05	0.000977
GO:0097306	cellular response to alcohol	6.68 (13934,65,321,10)	2.39e-05	0.001
GO:0002695	negative regulation of leukocyte activation	3.85 (13934,116,531,17)	2.45e-05	0.00102
GO:0045785	positive regulation of cell adhesion	1.93 (13934,293,1257,51)	2.47e-05	0.00103
GO:0046635	positive regulation of alpha-beta T cell activation	3.84 (13934,42,1295,15)	2.48e-05	0.00103
GO:0034111	negative regulation of homotypic cell-cell adhesion	3.00 (13934,88,1160,22)	2.58e-05	0.00107
GO:0032675	regulation of interleukin-6 production	2.94 (13934,74,1409,22)	2.59e-05	0.00107
GO:0071345	cellular response to cytokine stimulus	3.63 (13934,179,365,17)	2.61e-05	0.00107
GO:2000106	regulation of leukocyte apoptotic process	5.26 (13934,69,461,12)	2.7e-05	0.00111
GO:0050687	negative regulation of defense response to virus	35.19 (13934,16,99,4)	2.74e-05	0.00112
GO:0045824	negative regulation of innate immune response	14.39 (13934,35,166,6)	2.74e-05	0.00112
GO:0060759	regulation of response to cytokine stimulus	7.79 (13934,97,166,9)	2.89e-05	0.00117
GO:0042108	positive regulation of cytokine biosynthetic process	4.21 (13934,52,892,14)	3.13e-05	0.00127
GO:0002753	cytoplasmic pattern recognition receptor signaling pathway	6.87 (13934,34,537,9)	3.25e-05	0.00131
GO:0031649	heat generation	10.21 (13934,5,1365,5)	3.33e-05	0.00134
GO:1902187	negative regulation of viral release from host cell	33.18 (13934,16,105,4)	3.33e-05	0.00133
GO:0045581	negative regulation of T cell differentiation	9.62 (13934,22,461,7)	3.34e-05	0.00134
GO:0010556	regulation of macromolecule biosynthetic process	1.25 (13934,3101,1153,321)	3.71e-05	0.00148
GO:0043124	negative regulation of I-kappaB kinase/NF-kappaB signaling	4.38 (13934,45,918,13)	3.8e-05	0.00151
GO:0050706	regulation of interleukin-1 beta secretion	6.12 (13934,22,931,9)	3.98e-05	0.00158
GO:0032495	response to muramyl dipeptide	11.12 (13934,14,537,6)	4.31e-05	0.0017
GO:0044093	positive regulation of molecular function	1.58 (13934,1421,603,97)	4.31e-05	0.0017
GO:0046426	negative regulation of JAK-STAT cascade	77.41 (13934,15,36,3)	4.37e-05	0.00171
GO:0009612	response to mechanical stimulus	3.27 (13934,147,521,18)	4.42e-05	0.00173
GO:0034341	response to interferon-gamma	3.63 (13934,60,1025,16)	4.69e-05	0.00183
GO:0060330	regulation of response to interferon-gamma	12.20 (13934,25,274,6)	5.15e-05	0.002
GO:0003006	developmental process involved in reproduction	2.01 (13934,426,733,45)	5.21e-05	0.00202
GO:0014732	skeletal muscle atrophy	278.68 (13934,4,25,2)	5.24e-05	0.00202
GO:0051154	negative regulation of striated muscle cell differentiation	11.38 (13934,18,408,6)	5.28e-05	0.00203
GO:0044419	interspecies interaction between organisms	2.93 (13934,703,149,22)	5.28e-05	0.00203
GO:0061097	regulation of protein tyrosine kinase activity	3.30 (13934,51,1409,17)	5.47e-05	0.00209
GO:1900246	positive regulation of RIG-I signaling pathway	57.98 (13934,7,103,3)	5.51e-05	0.0021
GO:0046627	negative regulation of insulin receptor signaling pathway	17.31 (13934,25,161,5)	6.1e-05	0.00232
GO:0019219	regulation of nucleobase-containing compound metabolic process	1.25 (13934,3062,1153,316)	6.16e-05	0.00234
GO:0007568	aging	3.12 (13934,184,461,19)	6.4e-05	0.00242
GO:1903426	regulation of reactive oxygen species biosynthetic process	7.86 (13934,51,278,8)	6.47e-05	0.00244
GO:0046649	lymphocyte activation	1.99 (13934,259,1164,43)	6.62e-05	0.00249
GO:0016032	viral process	3.06 (13934,611,149,20)	7.35e-05	0.00276
GO:0044403	symbiosis, encompassing mutualism through parasitism	3.06 (13934,611,149,20)	7.35e-05	0.00275
GO:0022414	reproductive process	2.03 (13934,784,376,43)	7.59e-05	0.00283
GO:2000116	regulation of cysteine-type endopeptidase activity	2.86 (13934,189,541,21)	7.65e-05	0.00284
GO:0051252	regulation of RNA metabolic process	1.35 (13934,2844,657,181)	7.78e-05	0.00288
GO:2001235	positive regulation of apoptotic signaling pathway	2.08 (13934,171,1409,36)	7.82e-05	0.00289
GO:0098586	cellular response to virus	5.86 (13934,14,1358,8)	7.86e-05	0.0029
GO:1900077	negative regulation of cellular response to insulin stimulus	16.64 (13934,26,161,5)	8.05e-05	0.00296
GO:0032020	ISG15-protein conjugation	48.05 (13934,6,145,3)	8.08e-05	0.00296
GO:0046638	positive regulation of alpha-beta T cell differentiation	4.17 (13934,31,1295,12)	8.12e-05	0.00297
GO:0045600	positive regulation of fat cell differentiation	6.19 (13934,36,563,9)	8.21e-05	0.00299
GO:0051098	regulation of binding	2.00 (13934,221,1259,40)	8.49e-05	0.00309
GO:0034124	regulation of MyD88-dependent toll-like receptor signaling pathway	168.90 (13934,3,55,2)	8.83e-05	0.0032
GO:0042506	tyrosine phosphorylation of Stat5 protein	42.01 (13934,5,199,3)	8.9e-05	0.00322
GO:0031622	positive regulation of fever generation	9.81 (13934,6,1184,5)	9.12e-05	0.00329
GO:0050704	regulation of interleukin-1 secretion	5.61 (13934,24,931,9)	9.51e-05	0.00342
GO:0014891	striated muscle atrophy	222.94 (13934,5,25,2)	9.61e-05	0.00344
GO:0043501	skeletal muscle adaptation	222.94 (13934,5,25,2)	9.61e-05	0.00344
GO:0043408	regulation of MAPK cascade	2.17 (13934,509,455,36)	9.73e-05	0.00347
GO:0000122	negative regulation of transcription from RNA polymerase II promoter	1.59 (13934,574,1283,84)	0.000101	0.00361
GO:0001959	regulation of cytokine-mediated signaling pathway	2.67 (13934,91,1320,23)	0.000102	0.0036
GO:0043281	regulation of cysteine-type endopeptidase activity involved in apoptotic process	2.88 (13934,180,537,20)	0.000104	0.00367
GO:0050708	regulation of protein secretion	6.11 (13934,289,71,9)	0.000105	0.00369
GO:0050728	negative regulation of inflammatory response	17.30 (13934,76,53,5)	0.000106	0.00374
GO:0032870	cellular response to hormone stimulus	3.03 (13934,236,370,19)	0.000107	0.00374
GO:0045428	regulation of nitric oxide biosynthetic process	8.77 (13934,40,278,7)	0.000109	0.00382
GO:0032446	protein modification by small protein conjugation	2.89 (13934,626,162,21)	0.000113	0.00394
GO:2000108	positive regulation of leukocyte apoptotic process	8.14 (13934,26,461,7)	0.000114	0.00395
GO:1903035	negative regulation of response to wounding	2.57 (13934,120,1129,25)	0.000118	0.00408
GO:0070647	protein modification by small protein conjugation or removal	1.58 (13934,717,1072,87)	0.00012	0.00415
GO:2001141	regulation of RNA biosynthetic process	1.23 (13934,2757,1422,345)	0.000122	0.00422
GO:0050663	cytokine secretion	4.92 (13934,29,977,10)	0.000126	0.00433
GO:0051048	negative regulation of secretion	3.11 (13934,138,552,17)	0.000135	0.00464
GO:0031400	negative regulation of protein modification process	2.13 (13934,512,461,36)	0.000142	0.00485
GO:0050866	negative regulation of cell activation	3.38 (13934,132,531,17)	0.000142	0.00485
GO:0039530	MDA-5 signaling pathway	132.70 (13934,3,70,2)	0.000146	0.00495
GO:1902107	positive regulation of leukocyte differentiation	2.45 (13934,110,1345,26)	0.00015	0.00511
GO:0070167	regulation of biomineral tissue development	3.68 (13934,54,981,14)	0.000152	0.00513
GO:0002828	regulation of type 2 immune response	4.99 (13934,20,1257,9)	0.000161	0.00542
GO:0002675	positive regulation of acute inflammatory response	5.04 (13934,21,1184,9)	0.000168	0.00565
GO:0014889	muscle atrophy	185.79 (13934,6,25,2)	0.000171	0.00574
GO:0051171	regulation of nitrogen compound metabolic process	1.20 (13934,3316,1422,405)	0.000177	0.00593
GO:0050731	positive regulation of peptidyl-tyrosine phosphorylation	2.50 (13934,117,1191,25)	0.000178	0.00595
GO:0034344	regulation of type III interferon production	119.09 (13934,3,78,2)	0.000181	0.00604
GO:0009597	detection of virus	119.09 (13934,3,78,2)	0.000181	0.00602
GO:0035872	nucleotide-binding domain, leucine rich repeat containing receptor signaling pathway	5.02 (13934,46,603,10)	0.000184	0.00611
GO:0010468	regulation of gene expression	1.22 (13934,3260,1153,330)	0.000191	0.00631
GO:0045648	positive regulation of erythrocyte differentiation	9.19 (13934,20,455,6)	0.000196	0.00648
GO:1901654	response to ketone	4.39 (13934,103,370,12)	0.000204	0.0067
GO:0045627	positive regulation of T-helper 1 cell differentiation	12.89 (13934,5,865,4)	0.000206	0.00675
GO:1903506	regulation of nucleic acid-templated transcription	1.34 (13934,2739,657,173)	0.000208	0.00682
GO:0006355	regulation of transcription, DNA-templated	1.34 (13934,2720,657,172)	0.000209	0.00683
GO:0034242	negative regulation of syncytium formation by plasma membrane fusion	30.51 (13934,5,274,3)	0.000214	0.00697
GO:0007420	brain development	2.13 (13934,144,1364,30)	0.000214	0.00697
GO:0045646	regulation of erythrocyte differentiation	6.23 (13934,33,542,8)	0.000218	0.00708
GO:0002830	positive regulation of type 2 immune response	18.23 (13934,11,278,4)	0.00022	0.0071
GO:1904407	positive regulation of nitric oxide metabolic process	9.70 (13934,31,278,6)	0.000227	0.00733
GO:0045429	positive regulation of nitric oxide biosynthetic process	9.70 (13934,31,278,6)	0.000227	0.00731
GO:1902524	positive regulation of protein K48-linked ubiquitination	92.89 (13934,2,150,2)	0.00023	0.00739
GO:0045355	negative regulation of interferon-alpha biosynthetic process	92.89 (13934,2,150,2)	0.00023	0.00737
GO:0032687	negative regulation of interferon-alpha production	92.89 (13934,2,150,2)	0.00023	0.00735
GO:2001234	negative regulation of apoptotic signaling pathway	2.22 (13934,169,1038,28)	0.000232	0.00738
GO:0040013	negative regulation of locomotion	1.98 (13934,180,1409,36)	0.000239	0.0076
GO:1903533	regulation of protein targeting	2.01 (13934,250,996,36)	0.000246	0.00781
GO:0050729	positive regulation of inflammatory response	2.73 (13934,79,1291,20)	0.000247	0.00781
GO:0048608	reproductive structure development	2.48 (13934,184,701,23)	0.000257	0.00812
GO:0052055	modulation by symbiont of host molecular function	98.82 (13934,3,94,2)	0.000259	0.00816
GO:0042345	regulation of NF-kappaB import into nucleus	4.22 (13934,38,956,11)	0.00026	0.00816
GO:0030500	regulation of bone mineralization	3.69 (13934,50,981,13)	0.000261	0.00818
GO:0001660	fever generation	10.21 (13934,4,1365,4)	0.000262	0.00819
GO:0032103	positive regulation of response to external stimulus	1.74 (13934,314,1350,53)	0.000263	0.0082
GO:0046006	regulation of activated T cell proliferation	46.65 (13934,32,28,3)	0.000265	0.00822
GO:0043086	negative regulation of catalytic activity	1.93 (13934,644,483,43)	0.000267	0.00827
GO:0046626	regulation of insulin receptor signaling pathway	13.11 (13934,33,161,5)	0.000275	0.0085
GO:0070269	pyroptosis	10.02 (13934,4,1390,4)	0.000282	0.00869
GO:0042307	positive regulation of protein import into nucleus	3.05 (13934,78,996,17)	0.000285	0.00877
GO:0031620	regulation of fever generation	8.41 (13934,7,1184,5)	0.000288	0.00886
GO:0001933	negative regulation of protein phosphorylation	6.17 (13934,301,60,8)	0.000292	0.00895
GO:0032732	positive regulation of interleukin-1 production	3.94 (13934,28,1390,11)	0.000293	0.00895
GO:0033673	negative regulation of kinase activity	2.86 (13934,190,461,18)	0.000305	0.00929
GO:0070486	leukocyte aggregation	2.12 (13934,171,1152,30)	0.000306	0.0093
GO:0043393	regulation of protein binding	2.19 (13934,141,1216,27)	0.000306	0.00929
GO:2000145	regulation of cell motility	1.57 (13934,517,1321,77)	0.000308	0.00933
GO:1900245	positive regulation of MDA-5 signaling pathway	90.19 (13934,3,103,2)	0.000315	0.0095
GO:0051224	negative regulation of protein transport	2.74 (13934,175,552,19)	0.000327	0.00985
GO:0051051	negative regulation of transport	1.69 (13934,355,1351,58)	0.000329	0.00989
GO:0032731	positive regulation of interleukin-1 beta production	4.18 (13934,24,1390,10)	0.000331	0.00992
GO:0030278	regulation of ossification	2.36 (13934,127,1208,26)	0.000336	0.0101
GO:0045860	positive regulation of protein kinase activity	1.65 (13934,379,1379,62)	0.00034	0.0102
GO:0051223	regulation of protein transport	1.80 (13934,595,652,50)	0.000341	0.0101
GO:0051270	regulation of cellular component movement	1.55 (13934,551,1322,81)	0.000342	0.0102
GO:0032102	negative regulation of response to external stimulus	5.80 (13934,194,99,8)	0.000346	0.0103
GO:2000347	positive regulation of hepatocyte proliferation	23.54 (13934,4,444,3)	0.000348	0.0103
GO:2000377	regulation of reactive oxygen species metabolic process	4.18 (13934,123,325,12)	0.000349	0.0103
GO:0060142	regulation of syncytium formation by plasma membrane fusion	8.35 (13934,22,455,6)	0.00035	0.0103
GO:0071383	cellular response to steroid hormone stimulus	5.42 (13934,63,367,9)	0.000352	0.0103
GO:0032743	positive regulation of interleukin-2 production	3.87 (13934,29,1365,11)	0.000354	0.0104
GO:1900182	positive regulation of protein localization to nucleus	2.89 (13934,87,996,18)	0.000355	0.0104
GO:0070266	necroptotic process	11.86 (13934,26,226,5)	0.000363	0.0106
GO:0045596	negative regulation of cell differentiation	1.64 (13934,463,1191,65)	0.000363	0.0106
GO:0035630	bone mineralization involved in bone maturation	22.82 (13934,4,458,3)	0.000371	0.0108
GO:0072540	T-helper 17 cell lineage commitment	17.27 (13934,3,807,3)	0.000375	0.0109
GO:0034162	toll-like receptor 9 signaling pathway	4.01 (13934,71,587,12)	0.000375	0.0108
GO:0042036	negative regulation of cytokine biosynthetic process	11.39 (13934,22,278,5)	0.000376	0.0108
GO:1902186	regulation of viral release from host cell	18.96 (13934,28,105,4)	0.000377	0.0109
GO:0097028	dendritic cell differentiation	4.82 (13934,28,929,9)	0.000379	0.0109
GO:0016567	protein ubiquitination	2.89 (13934,535,162,18)	0.000386	0.0111
GO:0032386	regulation of intracellular transport	2.00 (13934,493,522,37)	0.000386	0.011
GO:0042509	regulation of tyrosine phosphorylation of STAT protein	3.27 (13934,46,1295,14)	0.000391	0.0112
GO:2000112	regulation of cellular macromolecule biosynthetic process	1.31 (13934,3014,662,187)	0.000393	0.0112
GO:0097190	apoptotic signaling pathway	1.72 (13934,302,1392,52)	0.000407	0.0116
GO:0032755	positive regulation of interleukin-6 production	3.09 (13934,48,1409,15)	0.000407	0.0116
GO:0051336	regulation of hydrolase activity	1.41 (13934,1028,1189,124)	0.00041	0.0116
GO:0034114	regulation of heterotypic cell-cell adhesion	142.18 (13934,14,14,2)	0.000417	0.0118
GO:0045074	regulation of interleukin-10 biosynthetic process	59.80 (13934,2,233,2)	0.000417	0.0118
GO:0045082	positive regulation of interleukin-10 biosynthetic process	59.80 (13934,2,233,2)	0.000417	0.0117
GO:1901739	regulation of myoblast fusion	10.21 (13934,15,455,5)	0.000423	0.0119
GO:0032879	regulation of localization	1.28 (13934,1807,1366,226)	0.000459	0.0128
GO:0050710	negative regulation of cytokine secretion	3.60 (13934,37,1257,12)	0.000459	0.0128
GO:0030334	regulation of cell migration	1.58 (13934,488,1321,73)	0.000461	0.0129
GO:0044003	modification by symbiont of host morphology or physiology	17.97 (13934,33,94,4)	0.000502	0.014
GO:0006953	acute-phase response	17.15 (13934,25,130,4)	0.000509	0.0141
GO:0042130	negative regulation of T cell proliferation	18.43 (13934,48,63,4)	0.000523	0.0145
GO:0043011	myeloid dendritic cell differentiation	5.83 (13934,18,929,7)	0.000523	0.0144
GO:1903555	regulation of tumor necrosis factor superfamily cytokine production	2.80 (13934,82,1092,18)	0.000526	0.0145
GO:0050691	regulation of defense response to virus by host	6.11 (13934,108,169,8)	0.000531	0.0146
GO:1903649	regulation of cytoplasmic transport	2.14 (13934,375,522,30)	0.000554	0.0152
GO:0070431	nucleotide-binding oligomerization domain containing 2 signaling pathway	21.77 (13934,5,384,3)	0.000556	0.0152
GO:0060334	regulation of interferon-gamma-mediated signaling pathway	10.59 (13934,24,274,5)	0.000564	0.0154
GO:0050900	leukocyte migration	3.08 (13934,203,334,15)	0.000575	0.0157
GO:0042990	regulation of transcription factor import into nucleus	2.58 (13934,81,1334,20)	0.00058	0.0158
GO:0030098	lymphocyte differentiation	2.18 (13934,143,1164,26)	0.00059	0.016
GO:0098795	mRNA cleavage involved in gene silencing	55.74 (13934,2,250,2)	0.0006	0.0163
GO:0035279	mRNA cleavage involved in gene silencing by miRNA	55.74 (13934,2,250,2)	0.0006	0.0162
GO:0035458	cellular response to interferon-beta	14.53 (13934,14,274,4)	0.000604	0.0163
GO:0052205	modulation of molecular function in other organism involved in symbiotic interaction	74.12 (13934,4,94,2)	0.000606	0.0163
GO:0052204	negative regulation of molecular function in other organism involved in symbiotic interaction	74.12 (13934,4,94,2)	0.000606	0.0163
GO:0044362	negative regulation of molecular function in other organism	74.12 (13934,4,94,2)	0.000606	0.0163
GO:0044359	modulation of molecular function in other organism	74.12 (13934,4,94,2)	0.000606	0.0162
GO:1903428	positive regulation of reactive oxygen species biosynthetic process	8.13 (13934,37,278,6)	0.000617	0.0165
GO:0002266	follicular dendritic cell activation	53.39 (13934,2,261,2)	0.000629	0.0168
GO:0002268	follicular dendritic cell differentiation	53.39 (13934,2,261,2)	0.000629	0.0167
GO:1903530	regulation of secretion by cell	4.85 (13934,454,57,9)	0.000644	0.0171
GO:0070372	regulation of ERK1 and ERK2 cascade	2.00 (13934,178,1215,31)	0.000646	0.0171
GO:0048872	homeostasis of number of cells	2.92 (13934,100,810,17)	0.000656	0.0173
GO:0043412	macromolecule modification	1.33 (13934,2474,691,163)	0.000657	0.0173
GO:0050709	negative regulation of protein secretion	3.79 (13934,80,552,12)	0.00067	0.0176
GO:0032692	negative regulation of interleukin-1 production	6.44 (13934,13,998,6)	0.000692	0.0182
GO:0048869	cellular developmental process	1.64 (13934,1865,278,61)	0.000697	0.0183
GO:0070671	response to interleukin-12	48.55 (13934,2,287,2)	0.000701	0.0183
GO:0031652	positive regulation of heat generation	7.36 (13934,8,1184,5)	0.000701	0.0183
GO:0030578	PML body organization	78.50 (13934,5,71,2)	0.000702	0.0183
GO:0002573	myeloid leukocyte differentiation	3.08 (13934,73,929,15)	0.000715	0.0186
GO:0033674	positive regulation of kinase activity	2.05 (13934,405,537,32)	0.00072	0.0187
GO:0034166	toll-like receptor 10 signaling pathway	4.02 (13934,65,587,11)	0.000721	0.0187
GO:0034146	toll-like receptor 5 signaling pathway	4.02 (13934,65,587,11)	0.000721	0.0186
GO:2001238	positive regulation of extrinsic apoptotic signaling pathway	6.57 (13934,50,297,7)	0.000722	0.0186
GO:0032570	response to progesterone	16.05 (13934,31,112,4)	0.00073	0.0188
GO:0045348	positive regulation of MHC class II biosynthetic process	88.47 (13934,7,45,2)	0.000745	0.0192
GO:0097300	programmed necrotic cell death	10.28 (13934,30,226,5)	0.000748	0.0192
GO:0042542	response to hydrogen peroxide	4.09 (13934,88,426,11)	0.000752	0.0192
GO:0046597	negative regulation of viral entry into host cell	6.84 (13934,17,719,6)	0.000752	0.0192
GO:0060670	branching involved in labyrinthine layer morphogenesis	89.32 (13934,8,39,2)	0.000756	0.0193
GO:2001237	negative regulation of extrinsic apoptotic signaling pathway	2.59 (13934,75,1365,19)	0.000759	0.0193
GO:0071347	cellular response to interleukin-1	3.33 (13934,53,1025,13)	0.000783	0.0199
GO:0032897	negative regulation of viral transcription	4.16 (13934,23,1312,9)	0.0008	0.0203
GO:0044702	single organism reproductive process	1.96 (13934,682,376,36)	0.0008	0.0202
GO:0046427	positive regulation of JAK-STAT cascade	3.07 (13934,49,1295,14)	0.000813	0.0205
GO:0071360	cellular response to exogenous dsRNA	24.73 (13934,10,169,3)	0.000814	0.0205
GO:0042516	regulation of tyrosine phosphorylation of Stat3 protein	3.84 (13934,28,1295,10)	0.000817	0.0206
GO:0043902	positive regulation of multi-organism process	5.81 (13934,141,119,7)	0.000819	0.0206
GO:0007260	tyrosine phosphorylation of STAT protein	23.34 (13934,9,199,3)	0.000826	0.0207
GO:0070489	T cell aggregation	2.07 (13934,164,1152,28)	0.000832	0.0208
GO:0042110	T cell activation	2.07 (13934,164,1152,28)	0.000832	0.0208
GO:0060740	prostate gland epithelium morphogenesis	12.73 (13934,12,365,4)	0.000832	0.0207
GO:0070935	3'-UTR-mediated mRNA stabilization	5.85 (13934,11,1300,6)	0.000841	0.0209
GO:0042493	response to drug	2.15 (13934,290,603,27)	0.000846	0.021
GO:0051153	regulation of striated muscle cell differentiation	4.75 (13934,58,455,9)	0.000851	0.0211
GO:0070265	necrotic cell death	9.94 (13934,31,226,5)	0.000864	0.0214
GO:0046824	positive regulation of nucleocytoplasmic transport	2.71 (13934,93,996,18)	0.000893	0.022
GO:0032695	negative regulation of interleukin-12 production	8.48 (13934,14,587,5)	0.000905	0.0223
GO:0001706	endoderm formation	19.41 (13934,6,359,3)	0.000913	0.0224
GO:0022603	regulation of anatomical structure morphogenesis	1.46 (13934,671,1322,93)	0.000919	0.0225
GO:0000302	response to reactive oxygen species	3.03 (13934,151,426,14)	0.000927	0.0227
GO:0032844	regulation of homeostatic process	1.72 (13934,280,1362,47)	0.00093	0.0227
GO:1901740	negative regulation of myoblast fusion	13.85 (13934,3,1006,3)	0.000932	0.0227
GO:0014866	skeletal myofibril assembly	1,071.85 (13934,1,13,1)	0.000933	0.0227
GO:0048511	rhythmic process	2.71 (13934,236,370,17)	0.00097	0.0236
GO:0060664	epithelial cell proliferation involved in salivary gland morphogenesis	42.35 (13934,2,329,2)	0.000973	0.0236
GO:0002706	regulation of lymphocyte mediated immunity	2.43 (13934,93,1295,21)	0.000976	0.0236
GO:0043405	regulation of MAP kinase activity	1.76 (13934,236,1409,42)	0.000978	0.0236
GO:1900076	regulation of cellular response to insulin stimulus	10.06 (13934,43,161,5)	0.000981	0.0237
GO:0043154	negative regulation of cysteine-type endopeptidase activity involved in apoptotic process	3.93 (13934,77,507,11)	0.000982	0.0236
GO:0002274	myeloid leukocyte activation	2.65 (13934,78,1215,18)	0.000997	0.024

## Sheet: DIU GO enrichments (Listeria)
Supplementary Table 3: Gene Ontology Enrichments for Differential Expression
Sheet: GO enrichment of genes with DIU after infection with Listeria
link	http://cbl-gorilla.cs.technion.ac.il/GOrilla/7986ze55/GOResults.html
GO term	Description	Enrichment (N, B, n, b)	P-value	FDR q-value
GO:0006952	defense response	1.77 (10896,833,791,107)	3.19e-08	0.000387
GO:0051251	positive regulation of lymphocyte activation	2.49 (10896,166,1082,41)	1.71e-07	0.00103
GO:0002252	immune effector process	2.11 (10896,290,979,55)	5.4e-07	0.00218
GO:0002696	positive regulation of leukocyte activation	2.36 (10896,179,1082,42)	6.11e-07	0.00185
GO:0098542	defense response to other organism	2.43 (10896,186,964,40)	6.96e-07	0.00169
GO:0007165	signal transduction	1.29 (10896,2656,1030,324)	8.41e-07	0.0017
GO:0045785	positive regulation of cell adhesion	2.17 (10896,227,1082,49)	8.5e-07	0.00147
GO:0034112	positive regulation of homotypic cell-cell adhesion	3.11 (10896,134,733,28)	8.99e-07	0.00136
GO:1903039	positive regulation of leukocyte cell-cell adhesion	3.11 (10896,134,733,28)	8.99e-07	0.00121
GO:0022409	positive regulation of cell-cell adhesion	2.89 (10896,149,733,29)	9.54e-07	0.00116
GO:0051607	defense response to virus	3.01 (10896,105,964,28)	1.03e-06	0.00114
GO:0048518	positive regulation of biological process	1.33 (10896,3387,591,244)	1.19e-06	0.0012
GO:0006955	immune response	1.71 (10896,771,785,95)	1.36e-06	0.00127
GO:0050867	positive regulation of cell activation	2.29 (10896,185,1082,42)	1.45e-06	0.00125
GO:0050870	positive regulation of T cell activation	3.06 (10896,131,733,27)	2.08e-06	0.00168
GO:0007166	cell surface receptor signaling pathway	1.48 (10896,1358,825,152)	3.31e-06	0.00251
GO:0002684	positive regulation of immune system process	1.65 (10896,599,1082,98)	3.65e-06	0.00261
GO:0032944	regulation of mononuclear cell proliferation	3.46 (10896,124,559,22)	4.2e-06	0.00283
GO:0034110	regulation of homotypic cell-cell adhesion	2.49 (10896,203,733,34)	4.73e-06	0.00302
GO:0032946	positive regulation of mononuclear cell proliferation	3.13 (10896,76,1055,23)	5.36e-06	0.00325
GO:0002376	immune system process	1.45 (10896,1191,994,158)	5.48e-06	0.00317
GO:1903037	regulation of leukocyte cell-cell adhesion	2.50 (10896,196,733,33)	5.72e-06	0.00316
GO:0070487	monocyte aggregation	544.80 (10896,2,20,2)	6.4e-06	0.00338
GO:0048522	positive regulation of cellular process	1.35 (10896,2902,589,211)	6.42e-06	0.00325
GO:0070663	regulation of leukocyte proliferation	3.35 (10896,128,559,22)	7.22e-06	0.0035
GO:0048583	regulation of response to stimulus	1.46 (10896,2290,459,141)	8.21e-06	0.00383
GO:0050863	regulation of T cell activation	2.49 (10896,191,733,32)	8.45e-06	0.0038
GO:0070665	positive regulation of leukocyte proliferation	3.05 (10896,78,1055,23)	8.62e-06	0.00374
GO:0006950	response to stress	1.31 (10896,1977,1118,265)	9.05e-06	0.00379
GO:0035634	response to stilbenoid	403.56 (10896,2,27,2)	1.18e-05	0.00478
GO:0043420	anthranilate metabolic process	427.29 (10896,3,17,2)	1.28e-05	0.00501
GO:0051707	response to other organism	2.02 (10896,269,964,48)	1.31e-05	0.00499
GO:0050670	regulation of lymphocyte proliferation	3.33 (10896,123,559,21)	1.39e-05	0.00511
GO:0050671	positive regulation of lymphocyte proliferation	3.03 (10896,75,1055,22)	1.61e-05	0.00576
GO:0051336	regulation of hydrolase activity	1.88 (10896,838,407,59)	1.81e-05	0.00628
GO:0048584	positive regulation of response to stimulus	1.63 (10896,1282,459,88)	2.63e-05	0.00887
GO:0051249	regulation of lymphocyte activation	2.21 (10896,249,733,37)	2.94e-05	0.00965
GO:0009966	regulation of signal transduction	1.33 (10896,1630,1083,216)	3.04e-05	0.0097
GO:0022407	regulation of cell-cell adhesion	2.21 (10896,242,733,36)	3.64e-05	0.0113
GO:0034627	'de novo' NAD biosynthetic process	320.47 (10896,4,17,2)	3.82e-05	0.0116
GO:0034354	'de novo' NAD biosynthetic process from tryptophan	320.47 (10896,4,17,2)	3.82e-05	0.0113
GO:0019805	quinolinate biosynthetic process	320.47 (10896,4,17,2)	3.82e-05	0.011
GO:0035556	intracellular signal transduction	1.40 (10896,1223,1015,160)	3.87e-05	0.0109
GO:0045861	negative regulation of proteolysis	2.69 (10896,209,485,25)	3.89e-05	0.0107
GO:0009893	positive regulation of metabolic process	1.37 (10896,2299,595,172)	4.3e-05	0.0116
GO:0050896	response to stimulus	1.22 (10896,2881,1120,362)	4.47e-05	0.0118
GO:0009607	response to biotic stimulus	1.76 (10896,412,964,64)	4.57e-05	0.0118
GO:0043154	negative regulation of cysteine-type endopeptidase activity involved in apoptotic process	81.31 (10896,67,6,3)	4.74e-05	0.012
GO:0042129	regulation of T cell proliferation	3.56 (10896,93,559,17)	4.99e-05	0.0124
GO:0043087	regulation of GTPase activity	2.28 (10896,405,401,34)	5.02e-05	0.0122
GO:2000117	negative regulation of cysteine-type endopeptidase activity	77.83 (10896,70,6,3)	5.51e-05	0.0131
GO:0043903	regulation of symbiosis, encompassing mutualism through parasitism	2.28 (10896,157,944,31)	5.58e-05	0.013
GO:0045069	regulation of viral genome replication	3.34 (10896,60,923,17)	6.12e-05	0.014
GO:0051345	positive regulation of hydrolase activity	2.02 (10896,593,401,44)	6.62e-05	0.0149
GO:0030155	regulation of cell adhesion	1.88 (10896,402,734,51)	6.85e-05	0.0151
GO:0002694	regulation of leukocyte activation	1.84 (10896,282,1093,52)	6.89e-05	0.0149
GO:0033084	regulation of immature T cell proliferation in thymus	46.04 (10896,5,142,3)	7.04e-05	0.015
GO:0019221	cytokine-mediated signaling pathway	2.24 (10896,267,600,33)	7.23e-05	0.0151
GO:0046874	quinolinate metabolic process	256.38 (10896,5,17,2)	7.33e-05	0.0151
GO:0010800	positive regulation of peptidyl-threonine phosphorylation	15.68 (10896,18,193,5)	7.34e-05	0.0149
GO:0060544	regulation of necroptotic process	330.18 (10896,11,6,2)	7.35e-05	0.0146
GO:0002682	regulation of immune system process	1.70 (10896,941,485,71)	7.58e-05	0.0148
GO:0043207	response to external biotic stimulus	1.76 (10896,392,964,61)	7.65e-05	0.0147
GO:0023056	positive regulation of signaling	1.48 (10896,934,923,117)	8.39e-05	0.0159
GO:0050865	regulation of cell activation	2.01 (10896,301,737,41)	9.31e-05	0.0174
GO:0043547	positive regulation of GTPase activity	2.21 (10896,368,455,34)	9.33e-05	0.0172
GO:1903827	regulation of cellular protein localization	2.74 (10896,372,246,23)	9.52e-05	0.0172
GO:0034116	positive regulation of heterotypic cell-cell adhesion	217.92 (10896,5,20,2)	0.000101	0.018
GO:0080184	response to phenylpropanoid	201.78 (10896,4,27,2)	0.000102	0.018
GO:0031349	positive regulation of defense response	1.81 (10896,293,1068,52)	0.000108	0.0188
GO:0008284	positive regulation of cell proliferation	1.78 (10896,457,765,57)	0.000118	0.0202
GO:0019441	tryptophan catabolic process to kynurenine	213.65 (10896,6,17,2)	0.000127	0.0215
GO:0009615	response to virus	2.15 (10896,168,964,32)	0.000131	0.0218
GO:0051704	multi-organism process	1.46 (10896,895,964,116)	0.000131	0.0216
GO:0031327	negative regulation of cellular biosynthetic process	1.49 (10896,904,883,109)	0.000132	0.0213
GO:0050794	regulation of cellular process	1.24 (10896,5996,254,174)	0.000141	0.0225
GO:0006623	protein targeting to vacuole	5.23 (10896,23,816,9)	0.000146	0.0229
GO:0030334	regulation of cell migration	1.69 (10896,381,1064,63)	0.000146	0.0227
GO:0051270	regulation of cellular component movement	1.65 (10896,428,1064,69)	0.000149	0.0228
GO:0010647	positive regulation of cell communication	1.46 (10896,1016,859,117)	0.000152	0.023
GO:0050790	regulation of catalytic activity	1.56 (10896,1470,408,86)	0.00016	0.024
GO:0010990	regulation of SMAD protein complex assembly	11.43 (10896,4,953,4)	0.000166	0.0245
GO:0010991	negative regulation of SMAD protein complex assembly	11.43 (10896,4,953,4)	0.000166	0.0242
GO:0097296	activation of cysteine-type endopeptidase activity involved in apoptotic signaling pathway	227.00 (10896,16,6,2)	0.000166	0.024
GO:0031324	negative regulation of cellular metabolic process	1.37 (10896,1470,874,161)	0.000168	0.024
GO:0051272	positive regulation of cellular component movement	2.16 (10896,222,728,32)	0.000172	0.0243
GO:0050792	regulation of viral process	2.24 (10896,144,944,28)	0.000176	0.0246
GO:0010605	negative regulation of macromolecule metabolic process	1.47 (10896,1482,556,111)	0.00018	0.0248
GO:0060337	type I interferon signaling pathway	3.52 (10896,45,964,14)	0.000181	0.0246
GO:0014866	skeletal myofibril assembly	5,448.00 (10896,1,2,1)	0.000184	0.0247
GO:0032663	regulation of interleukin-2 production	3.65 (10896,39,994,13)	0.000195	0.026
GO:0072665	protein localization to vacuole	5.28 (10896,29,641,9)	0.000199	0.0263
GO:0030036	actin cytoskeleton organization	3.25 (10896,197,272,16)	0.000204	0.0266
GO:0042089	cytokine biosynthetic process	6.02 (10896,12,1055,7)	0.000205	0.0264
GO:1902105	regulation of leukocyte differentiation	2.57 (10896,160,582,22)	0.000217	0.0277
GO:0009892	negative regulation of metabolic process	1.43 (10896,1641,566,122)	0.000218	0.0276
GO:0097190	apoptotic signaling pathway	2.06 (10896,263,703,35)	0.000219	0.0274
GO:0072666	establishment of protein localization to vacuole	5.01 (10896,24,816,9)	0.000224	0.0278
GO:0045580	regulation of T cell differentiation	6.72 (10896,75,173,8)	0.000229	0.028
GO:1902531	regulation of intracellular signal transduction	1.40 (10896,1009,1030,134)	0.000234	0.0283
GO:0043252	sodium-independent organic anion transport	20.10 (10896,3,542,3)	0.000238	0.0286
GO:0009967	positive regulation of signal transduction	1.61 (10896,869,584,75)	0.000243	0.0289
GO:0010646	regulation of cell communication	1.27 (10896,1910,1093,243)	0.000254	0.0299
GO:0033083	regulation of immature T cell proliferation	32.89 (10896,7,142,3)	0.000262	0.0306
GO:0050789	regulation of biological process	1.17 (10896,6312,412,280)	0.000263	0.0304
GO:0023051	regulation of signaling	1.28 (10896,1804,1093,231)	0.000264	0.0302
GO:0030154	cell differentiation	1.49 (10896,961,760,100)	0.000266	0.0301
GO:0002768	immune response-regulating cell surface receptor signaling pathway	1.96 (10896,286,759,39)	0.000268	0.0301
GO:0040017	positive regulation of locomotion	2.12 (10896,226,728,32)	0.000269	0.0299
GO:2001269	positive regulation of cysteine-type endopeptidase activity involved in apoptotic signaling pathway	191.16 (10896,19,6,2)	0.00027	0.0297
GO:0009890	negative regulation of biosynthetic process	1.46 (10896,921,883,109)	0.000293	0.032
GO:0043281	regulation of cysteine-type endopeptidase activity involved in apoptotic process	34.70 (10896,157,6,3)	0.0003	0.0325
GO:0010558	negative regulation of macromolecule biosynthetic process	1.47 (10896,881,883,105)	0.000302	0.0325
GO:0030029	actin filament-based process	2.70 (10896,230,351,20)	0.000331	0.0353
GO:1902533	positive regulation of intracellular signal transduction	1.58 (10896,554,947,76)	0.000333	0.0352
GO:0009605	response to external stimulus	1.48 (10896,767,972,101)	0.00034	0.0356
GO:2000116	regulation of cysteine-type endopeptidase activity	33.02 (10896,165,6,3)	0.000353	0.0366
GO:0006569	tryptophan catabolic process	142.43 (10896,9,17,2)	0.000354	0.0364
GO:0070189	kynurenine metabolic process	142.43 (10896,9,17,2)	0.000354	0.0361
GO:0042436	indole-containing compound catabolic process	142.43 (10896,9,17,2)	0.000354	0.0357
GO:0046218	indolalkylamine catabolic process	142.43 (10896,9,17,2)	0.000354	0.0355
GO:0045892	negative regulation of transcription, DNA-templated	1.51 (10896,718,915,91)	0.000364	0.0362
GO:2001267	regulation of cysteine-type endopeptidase activity involved in apoptotic signaling pathway	165.09 (10896,22,6,2)	0.000367	0.0362
GO:0034097	response to cytokine	1.86 (10896,231,1038,41)	0.000405	0.0396
GO:0010951	negative regulation of endopeptidase activity	40.36 (10896,135,6,3)	0.000434	0.0421
GO:0010604	positive regulation of macromolecule metabolic process	1.31 (10896,1772,863,184)	0.000434	0.0418
GO:0070266	necroptotic process	151.33 (10896,24,6,2)	0.000437	0.0417
GO:0019222	regulation of metabolic process	1.21 (10896,4247,595,280)	0.000457	0.0434
GO:0010466	negative regulation of peptidase activity	39.48 (10896,138,6,3)	0.000461	0.0433
GO:1903507	negative regulation of nucleic acid-templated transcription	1.49 (10896,742,915,93)	0.000462	0.0431
GO:0030335	positive regulation of cell migration	2.11 (10896,213,728,30)	0.000468	0.0433
GO:0048523	negative regulation of cellular process	1.50 (10896,2617,231,83)	0.000478	0.044
GO:1902679	negative regulation of RNA biosynthetic process	1.49 (10896,753,915,94)	0.000491	0.0448
GO:0010799	regulation of peptidyl-threonine phosphorylation	10.86 (10896,26,193,5)	0.000505	0.0458
GO:0043085	positive regulation of catalytic activity	1.62 (10896,983,458,67)	0.00051	0.0458
GO:0010939	regulation of necrotic cell death	139.69 (10896,26,6,2)	0.000511	0.0456
GO:2000145	regulation of cell motility	1.62 (10896,404,1064,64)	0.000517	0.0458
GO:2001236	regulation of extrinsic apoptotic signaling pathway	19.12 (10896,114,20,4)	0.000522	0.0459
GO:0043650	dicarboxylic acid biosynthetic process	116.53 (10896,11,17,2)	0.00053	0.0462
GO:0006568	tryptophan metabolic process	116.53 (10896,11,17,2)	0.00053	0.0459
GO:1903649	regulation of cytoplasmic transport	2.80 (10896,306,229,18)	0.000549	0.0472
GO:0007265	Ras protein signal transduction	2.16 (10896,174,783,27)	0.000555	0.0474
GO:0048519	negative regulation of biological process	1.44 (10896,2807,256,95)	0.000563	0.0478
GO:0051246	regulation of protein metabolic process	1.28 (10896,1665,1039,204)	0.000568	0.0479
GO:0065009	regulation of molecular function	1.46 (10896,1793,408,98)	0.000574	0.048
GO:1901990	regulation of mitotic cell cycle phase transition	2.41 (10896,205,486,22)	0.000624	0.0518
GO:2001234	negative regulation of apoptotic signaling pathway	14.72 (10896,148,20,4)	0.000629	0.0519
GO:2000147	positive regulation of cell motility	2.07 (10896,217,728,30)	0.000634	0.052
GO:2000398	regulation of thymocyte aggregation	15.35 (10896,20,142,4)	0.000634	0.0516
GO:0033081	regulation of T cell differentiation in thymus	15.35 (10896,20,142,4)	0.000634	0.0513
GO:0046578	regulation of Ras protein signal transduction	2.34 (10896,140,733,22)	0.000637	0.0512
GO:0080134	regulation of response to stress	1.60 (10896,1008,459,68)	0.000637	0.0509
GO:0097300	programmed necrotic cell death	129.71 (10896,28,6,2)	0.000639	0.0507
GO:0006586	indolalkylamine metabolic process	106.82 (10896,12,17,2)	0.000662	0.0522
GO:0070265	necrotic cell death	125.24 (10896,29,6,2)	0.000663	0.0519
GO:1903533	regulation of protein targeting	3.19 (10896,209,229,14)	0.000688	0.0535
GO:0051253	negative regulation of RNA metabolic process	1.46 (10896,790,915,97)	0.000697	0.0539
GO:0042107	cytokine metabolic process	5.16 (10896,14,1055,7)	0.000704	0.0541
GO:1903706	regulation of hemopoiesis	2.52 (10896,212,408,20)	0.000719	0.0549
GO:0034114	regulation of heterotypic cell-cell adhesion	99.05 (10896,11,20,2)	0.000726	0.055
GO:1901740	negative regulation of myoblast fusion	2,724.00 (10896,2,2,1)	0.000726	0.0547
GO:0050778	positive regulation of immune response	2.75 (10896,414,172,18)	0.000738	0.0553
GO:2001233	regulation of apoptotic signaling pathway	14.10 (10896,281,11,4)	0.000757	0.0563
GO:0042102	positive regulation of T cell proliferation	3.90 (10896,55,559,11)	0.000775	0.0574
GO:0010941	regulation of cell death	1.36 (10896,981,1126,138)	0.000782	0.0575
GO:0071496	cellular response to external stimulus	3.13 (10896,191,255,14)	0.000793	0.0579
GO:0022404	molting cycle process	3.73 (10896,41,783,11)	0.000793	0.0576
GO:0022405	hair cycle process	3.73 (10896,41,783,11)	0.000793	0.0573
GO:0051346	negative regulation of hydrolase activity	13.97 (10896,240,13,4)	0.000795	0.0571
GO:0035022	positive regulation of Rac protein signal transduction	3,632.00 (10896,3,1,1)	0.000802	0.0572
GO:0031325	positive regulation of cellular metabolic process	1.34 (10896,1851,645,147)	0.000805	0.0571
GO:0010629	negative regulation of gene expression	1.43 (10896,934,883,108)	0.000815	0.0575
GO:0043900	regulation of multi-organism process	1.77 (10896,317,876,45)	0.000823	0.0577
GO:0002764	immune response-regulating signaling pathway	1.79 (10896,366,733,44)	0.000832	0.058
GO:0044093	positive regulation of molecular function	1.54 (10896,1174,458,76)	0.000835	0.0579
GO:2000113	negative regulation of cellular macromolecule biosynthetic process	1.44 (10896,825,915,100)	0.000862	0.0594
GO:0010564	regulation of cell cycle process	1.96 (10896,388,486,34)	0.000941	0.0645
GO:0045087	innate immune response	1.60 (10896,546,785,63)	0.000981	0.0669
GO:0006959	humoral immune response	10.46 (10896,62,84,5)	0.000982	0.0665
GO:0042402	cellular biogenic amine catabolic process	91.56 (10896,14,17,2)	0.000994	0.067
GO:0009435	NAD biosynthetic process	91.56 (10896,14,17,2)	0.000994	0.0666
GO:0009310	amine catabolic process	91.56 (10896,14,17,2)	0.000994	0.0662

## Sheet: DIU GO enrichments (Salmonella)
Supplementary Table 3: Gene Ontology Enrichments for Differential Expression
Sheet: GO enrichment of genes with DIU after infection with Salmonella
link	http://cbl-gorilla.cs.technion.ac.il/GOrilla/edl69p9n/GOResults.html
GO term	Description	Enrichment (N, B, n, b)	P-value	FDR q-value
GO:0006952	defense response	1.88 (10896,833,640,92)	2.27e-08	0.000275
GO:0048518	positive regulation of biological process	1.29 (10896,3387,709,284)	2.64e-06	0.016
GO:0070487	monocyte aggregation	573.47 (10896,2,19,2)	5.76e-06	0.0233
GO:0098542	defense response to other organism	2.62 (10896,186,671,30)	6.72e-06	0.0204
GO:0006955	immune response	1.55 (10896,771,1048,115)	9.29e-06	0.0225
GO:0035634	response to stilbenoid	435.84 (10896,2,25,2)	1.01e-05	0.0204
GO:0010800	positive regulation of peptidyl-threonine phosphorylation	23.28 (10896,18,130,5)	1.09e-05	0.0189
GO:0043420	anthranilate metabolic process	427.29 (10896,3,17,2)	1.28e-05	0.0194
GO:0002376	immune system process	1.42 (10896,1191,1048,163)	1.39e-05	0.0187
GO:0051607	defense response to virus	3.25 (10896,105,671,21)	1.75e-05	0.0213
GO:0002684	positive regulation of immune system process	1.79 (10896,599,671,66)	2.54e-05	0.028
GO:0033084	regulation of immature T cell proliferation in thymus	59.98 (10896,5,109,3)	3.64e-05	0.0368
GO:0034627	'de novo' NAD biosynthetic process	320.47 (10896,4,17,2)	3.82e-05	0.0357
GO:0034354	'de novo' NAD biosynthetic process from tryptophan	320.47 (10896,4,17,2)	3.82e-05	0.0331
GO:0019805	quinolinate biosynthetic process	320.47 (10896,4,17,2)	3.82e-05	0.0309
GO:0007166	cell surface receptor signaling pathway	1.36 (10896,1358,1124,190)	4.12e-05	0.0312
GO:0043154	negative regulation of cysteine-type endopeptidase activity involved in apoptotic process	81.31 (10896,67,6,3)	4.74e-05	0.0338
GO:0031324	negative regulation of cellular metabolic process	1.59 (10896,1470,419,90)	4.81e-05	0.0324
GO:0009892	negative regulation of metabolic process	1.55 (10896,1641,419,98)	5.02e-05	0.032
GO:0002682	regulation of immune system process	1.59 (10896,941,671,92)	5.27e-05	0.032
GO:2000117	negative regulation of cysteine-type endopeptidase activity	77.83 (10896,70,6,3)	5.51e-05	0.0319
GO:0048583	regulation of response to stimulus	1.34 (10896,2290,666,188)	5.58e-05	0.0308
GO:0009605	response to external stimulus	1.65 (10896,767,679,79)	5.61e-05	0.0296
GO:0030029	actin filament-based process	1.98 (10896,230,1028,43)	5.84e-05	0.0295
GO:0043207	response to external biotic stimulus	1.95 (10896,392,671,47)	6.46e-05	0.0313
GO:0010605	negative regulation of macromolecule metabolic process	1.58 (10896,1482,419,90)	6.78e-05	0.0316
GO:0071421	manganese ion transmembrane transport	17.50 (10896,5,498,4)	6.92e-05	0.0311
GO:0042981	regulation of apoptotic process	1.59 (10896,934,662,90)	7.14e-05	0.0309
GO:0046874	quinolinate metabolic process	256.38 (10896,5,17,2)	7.33e-05	0.0307
GO:0060544	regulation of necroptotic process	330.18 (10896,11,6,2)	7.35e-05	0.0297
GO:0048584	positive regulation of response to stimulus	1.46 (10896,1282,741,127)	7.4e-05	0.0289
GO:0043903	regulation of symbiosis, encompassing mutualism through parasitism	2.21 (10896,157,1007,32)	7.98e-05	0.0303
GO:0010799	regulation of peptidyl-threonine phosphorylation	16.12 (10896,26,130,5)	8.54e-05	0.0314
GO:0050792	regulation of viral process	2.25 (10896,144,1007,30)	8.57e-05	0.0306
GO:0030036	actin cytoskeleton organization	2.04 (10896,197,1028,38)	8.69e-05	0.0301
GO:0080184	response to phenylpropanoid	217.92 (10896,4,25,2)	8.73e-05	0.0294
GO:0002252	immune effector process	2.06 (10896,290,713,39)	8.84e-05	0.029
GO:0034116	positive regulation of heterotypic cell-cell adhesion	229.39 (10896,5,19,2)	9.19e-05	0.0294
GO:0043067	regulation of programmed cell death	1.57 (10896,942,662,90)	9.61e-05	0.0299
GO:0070486	leukocyte aggregation	2.41 (10896,144,817,26)	0.000106	0.0322
GO:0031349	positive regulation of defense response	2.14 (10896,293,607,35)	0.000108	0.0321
GO:0009607	response to biotic stimulus	1.89 (10896,412,671,48)	0.000114	0.0329
GO:0033083	regulation of immature T cell proliferation	42.84 (10896,7,109,3)	0.000125	0.0354
GO:1903827	regulation of cellular protein localization	3.28 (10896,372,152,17)	0.000127	0.0349
GO:0019441	tryptophan catabolic process to kynurenine	213.65 (10896,6,17,2)	0.000127	0.0344
GO:0045087	innate immune response	1.78 (10896,546,640,57)	0.000136	0.0359
GO:0045580	regulation of T cell differentiation	8.84 (10896,75,115,7)	0.000138	0.0357
GO:0010990	regulation of SMAD protein complex assembly	11.54 (10896,4,944,4)	0.000159	0.0401
GO:0010991	negative regulation of SMAD protein complex assembly	11.54 (10896,4,944,4)	0.000159	0.0393
GO:0010941	regulation of cell death	1.54 (10896,981,662,92)	0.00016	0.0389
GO:0097296	activation of cysteine-type endopeptidase activity involved in apoptotic signaling pathway	227.00 (10896,16,6,2)	0.000166	0.0395
GO:0014866	skeletal myofibril assembly	5,448.00 (10896,1,2,1)	0.000184	0.0428
GO:0002218	activation of innate immune response	2.35 (10896,206,607,27)	0.000185	0.0424
GO:0048522	positive regulation of cellular process	1.26 (10896,2902,707,238)	0.000215	0.0482
GO:0006828	manganese ion transport	14.59 (10896,6,498,4)	0.000219	0.0484
GO:1903037	regulation of leukocyte cell-cell adhesion	1.93 (10896,196,1124,39)	0.000229	0.0497
GO:0034110	regulation of homotypic cell-cell adhesion	2.27 (10896,203,662,28)	0.00023	0.0489
GO:0002758	innate immune response-activating signal transduction	2.35 (10896,199,607,26)	0.000242	0.0507
GO:2000398	regulation of thymocyte aggregation	19.99 (10896,20,109,4)	0.000249	0.0511
GO:0033081	regulation of T cell differentiation in thymus	19.99 (10896,20,109,4)	0.000249	0.0503
GO:0051707	response to other organism	2.24 (10896,269,525,29)	0.000257	0.051
GO:0050863	regulation of T cell activation	1.93 (10896,191,1124,38)	0.000265	0.0519
GO:2001269	positive regulation of cysteine-type endopeptidase activity involved in apoptotic signaling pathway	191.16 (10896,19,6,2)	0.00027	0.0519
GO:0034112	positive regulation of homotypic cell-cell adhesion	2.25 (10896,134,1048,29)	0.000277	0.0524
GO:1903039	positive regulation of leukocyte cell-cell adhesion	2.25 (10896,134,1048,29)	0.000277	0.0516
GO:0009893	positive regulation of metabolic process	1.55 (10896,2299,235,77)	0.000282	0.0518
GO:0051251	positive regulation of lymphocyte activation	2.03 (10896,166,1069,33)	0.000295	0.0534
GO:0043281	regulation of cysteine-type endopeptidase activity involved in apoptotic process	34.70 (10896,157,6,3)	0.0003	0.0536
GO:0045785	positive regulation of cell adhesion	2.11 (10896,227,729,32)	0.000301	0.0529
GO:0043123	positive regulation of I-kappaB kinase/NF-kappaB signaling	2.25 (10896,142,887,26)	0.000309	0.0536
GO:0045088	regulation of innate immune response	2.05 (10896,288,626,34)	0.000328	0.0561
GO:2000116	regulation of cysteine-type endopeptidase activity	33.02 (10896,165,6,3)	0.000353	0.0595
GO:0006569	tryptophan catabolic process	142.43 (10896,9,17,2)	0.000354	0.0588
GO:0070189	kynurenine metabolic process	142.43 (10896,9,17,2)	0.000354	0.058
GO:0042436	indole-containing compound catabolic process	142.43 (10896,9,17,2)	0.000354	0.0572
GO:0046218	indolalkylamine catabolic process	142.43 (10896,9,17,2)	0.000354	0.0564
GO:0006950	response to stress	1.34 (10896,1977,657,160)	0.00036	0.0568
GO:2001267	regulation of cysteine-type endopeptidase activity involved in apoptotic signaling pathway	165.09 (10896,22,6,2)	0.000367	0.0572
GO:0048525	negative regulation of viral process	3.44 (10896,66,671,14)	0.00038	0.0584
GO:0045089	positive regulation of innate immune response	2.18 (10896,239,607,29)	0.000385	0.0584
GO:0010951	negative regulation of endopeptidase activity	40.36 (10896,135,6,3)	0.000434	0.065
GO:0043547	positive regulation of GTPase activity	1.64 (10896,368,1118,62)	0.000436	0.0645
GO:0070266	necroptotic process	151.33 (10896,24,6,2)	0.000437	0.0638
GO:2001236	regulation of extrinsic apoptotic signaling pathway	20.12 (10896,114,19,4)	0.000442	0.0638
GO:0050870	positive regulation of T cell activation	2.22 (10896,131,1048,28)	0.000459	0.0655
GO:0010466	negative regulation of peptidase activity	39.48 (10896,138,6,3)	0.000461	0.065
GO:0043901	negative regulation of multi-organism process	2.87 (10896,102,671,18)	0.000471	0.0657
GO:0050789	regulation of biological process	1.11 (10896,6312,987,632)	0.00048	0.0663
GO:0032989	cellular component morphogenesis	3.56 (10896,297,134,13)	0.000484	0.066
GO:2001234	negative regulation of apoptotic signaling pathway	15.50 (10896,148,19,4)	0.000491	0.0662
GO:1903533	regulation of protein targeting	4.04 (10896,209,142,11)	0.000504	0.0673
GO:0009615	response to virus	3.10 (10896,168,314,15)	0.000507	0.0669
GO:0010939	regulation of necrotic cell death	139.69 (10896,26,6,2)	0.000511	0.0667
GO:0043650	dicarboxylic acid biosynthetic process	116.53 (10896,11,17,2)	0.00053	0.0684
GO:0006568	tryptophan metabolic process	116.53 (10896,11,17,2)	0.00053	0.0676
GO:0045071	negative regulation of viral genome replication	4.27 (10896,38,671,10)	0.000561	0.0709
GO:0048523	negative regulation of cellular process	1.28 (10896,2617,662,203)	0.00057	0.0713
GO:0045892	negative regulation of transcription, DNA-templated	1.77 (10896,718,419,49)	0.000572	0.0708
GO:0071214	cellular response to abiotic stimulus	4.27 (10896,168,152,10)	0.000583	0.0714
GO:0045619	regulation of lymphocyte differentiation	7.06 (10896,94,115,7)	0.000588	0.0714
GO:0002694	regulation of leukocyte activation	1.72 (10896,282,1124,50)	0.000593	0.0712
GO:0009966	regulation of signal transduction	1.30 (10896,1630,985,191)	0.000606	0.0721
GO:0043122	regulation of I-kappaB kinase/NF-kappaB signaling	2.03 (10896,188,887,31)	0.000616	0.0725
GO:2001233	regulation of apoptotic signaling pathway	10.20 (10896,281,19,5)	0.000619	0.0722
GO:0097300	programmed necrotic cell death	129.71 (10896,28,6,2)	0.000639	0.0739
GO:0045069	regulation of viral genome replication	2.89 (10896,60,1006,16)	0.000649	0.0743
GO:0048519	negative regulation of biological process	1.27 (10896,2807,641,209)	0.000658	0.0746
GO:0002764	immune response-regulating signaling pathway	1.76 (10896,366,793,47)	0.00066	0.0742
GO:0006586	indolalkylamine metabolic process	106.82 (10896,12,17,2)	0.000662	0.0737
GO:0070265	necrotic cell death	125.24 (10896,29,6,2)	0.000663	0.0731
GO:0019048	modulation by virus of host morphology or physiology	10.03 (10896,22,247,5)	0.000666	0.0728
GO:0034114	regulation of heterotypic cell-cell adhesion	104.27 (10896,11,19,2)	0.000671	0.0727
GO:1903507	negative regulation of nucleic acid-templated transcription	1.75 (10896,742,419,50)	0.000673	0.0722
GO:1903900	regulation of viral life cycle	2.18 (10896,139,1007,28)	0.000677	0.072
GO:0065007	biological regulation	1.10 (10896,6625,987,658)	0.000691	0.0729
GO:0045861	negative regulation of proteolysis	26.07 (10896,209,6,3)	0.000692	0.0724
GO:0007159	leukocyte cell-cell adhesion	2.48 (10896,164,535,20)	0.0007	0.0725
GO:0042953	lipoprotein transport	12.17 (10896,9,398,4)	0.000705	0.0725
GO:0044872	lipoprotein localization	12.17 (10896,9,398,4)	0.000705	0.0719
GO:0050776	regulation of immune response	1.61 (10896,583,741,64)	0.000721	0.0729
GO:0006623	protein targeting to vacuole	4.22 (10896,23,1010,9)	0.000726	0.0728
GO:1901740	negative regulation of myoblast fusion	2,724.00 (10896,2,2,1)	0.000726	0.0722
GO:0031327	negative regulation of cellular biosynthetic process	1.53 (10896,904,640,81)	0.000735	0.0725
GO:2000113	negative regulation of cellular macromolecule biosynthetic process	1.70 (10896,825,419,54)	0.000755	0.0739
GO:0022409	positive regulation of cell-cell adhesion	2.02 (10896,149,1048,29)	0.000766	0.0743
GO:0030155	regulation of cell adhesion	1.80 (10896,402,663,44)	0.000778	0.0749
GO:0051346	negative regulation of hydrolase activity	13.97 (10896,240,13,4)	0.000795	0.076
GO:0035022	positive regulation of Rac protein signal transduction	3,632.00 (10896,3,1,1)	0.000802	0.076
GO:0034097	response to cytokine	2.04 (10896,231,693,30)	0.000803	0.0756
GO:1902533	positive regulation of intracellular signal transduction	13.11 (10896,554,6,4)	0.000808	0.0754
GO:0010629	negative regulation of gene expression	1.49 (10896,934,697,89)	0.000811	0.0751
GO:0051253	negative regulation of RNA metabolic process	1.71 (10896,790,419,52)	0.000828	0.0761
GO:0010604	positive regulation of macromolecule metabolic process	1.34 (10896,1772,663,145)	0.000832	0.0759
GO:0050865	regulation of cell activation	1.67 (10896,301,1124,52)	0.000836	0.0757
GO:0033088	negative regulation of immature T cell proliferation in thymus	66.64 (10896,3,109,2)	0.000841	0.0756
GO:0007165	signal transduction	1.21 (10896,2656,1022,301)	0.000912	0.0813
GO:1902679	negative regulation of RNA biosynthetic process	1.73 (10896,753,419,50)	0.000937	0.083
GO:0042402	cellular biogenic amine catabolic process	91.56 (10896,14,17,2)	0.000994	0.0874
GO:0009435	NAD biosynthetic process	91.56 (10896,14,17,2)	0.000994	0.0867
GO:0009310	amine catabolic process	91.56 (10896,14,17,2)	0.000994	0.0861
