# Supplementary material for: Widespread Shortening of 3’ Untranslated Regions and Increased Exon Inclusion Are Evolutionarily Conserved Features of Innate Immune Responses to Infection
Source: PLoS Genet. 2016 Sep 30;12(9):e1006338. doi: 10.1371/journal.pgen.1006338 (PMC5045211; doi:10.1371/journal.pgen.1006338)
Supplement: S4 Table — Estimates of differential isoform usage for the 11,353 genes tested as described in Supplementary Section 1.3.3 in S1 Text. Included are the changes in relative isoform usage for the isoform with the greatest relative change after infection, the p-value and Benjamini-Hochberg FDR for DIU using isoform expression levels calculated using RSEM, and the FDR for DIU using isoform expression levels calculated using Kallisto. (XLSX) [file pgen.1006338.s020.xlsx]

## Sheet: Sheet 1
	Supplementary Table 4- Differential Isoform Usage
			Listeria							Salmonella
	Ensembl gene id	HUGO gene id	Max change in relative isoform usage	RSEM p-value with TSL	RSEM FDR (BH) with TSL	RSEM p-value without TSL	RSEM FDR (BH) without TSL	Kallisto FDR (BH) without TSL	Type	Max change in relative isoform usage	RSEM p-value with TSL	RSEM FDR (BH) with TSL	RSEM p-value without TSL	RSEM FDR (BH) without TSL	Kallisto FDR (BH) without TSL	Type
	ENSG00000000419	DPM1	0.00647562	0.863573213580816	0.961200397303064	0.579483	0.816553	0.978839	none	0.0112148	0.0689865973683271	0.180307082152656	0.507773	0.685496	0.528638	none
	ENSG00000000457	SCYL3	0.171289	0.0132722786051218	0.080563676901161	0.013511	0.0699901	0.191447	none	0.300523	6.11800847316601e-07	6.89506974781731e-06	6.379e-07	5.5231e-06	3.43124e-05	both
	ENSG00000000460	C1orf112	0.0293408	0.750037189515463	0.916356600130192	0.280593	0.569066	0.0128903	none	0.0934346	0.0298087126265543	0.0952124658596754	0.0667467	0.161074	3.02e-08	none
	ENSG00000000938	FGR	0.0101409	0.873852203610607	0.965511	0.636678	0.850574	0.83979	only DGE	0.0215634	0.649743894799211	0.806919157270407	0.0126564	0.0408961	0.963096	only DGE
	ENSG00000000971	CFH	0.0141154	0.949856779069856	0.991300588719132	0.949857	0.989322	0.90396	none	0.0312518	0.680450382055355	0.825684212413324	0.68045	0.810433	0.769038	only DGE
	ENSG00000001036	FUCA2	0.00311745	0.921391906330513	0.980963995353263	0.640757	0.850647	0.776069	none	0.00438369	0.858718209729055	0.931765145044726	0.682438	0.811527	0.690604	none
	ENSG00000001084	GCLC	0.0645614	0.843944235597078	0.951849866627624	0.203717	0.473646	0.766512	none	0.0524838	0.306041	0.518539653153787	0.160883	0.314267	0.00789195	only DGE
	ENSG00000001167	NFYA	0.00324296	NA	NA	0.577718	0.815859	0.998471	none	0.021117	NA	NA	0.000828151	0.00378598	0.00805046	both
	ENSG00000001460	C1orf201	0.0813339	0.316333396220479	0.634833736213537	0.342334	0.633822	0.036138	none	0.0516918	0.410098	0.624032826785569	0.323708	0.516076	0.844138	only DGE
	ENSG00000001461	NIPAL3	0.0194798	0.290769114525225	0.608286641298053	0.760098	0.909075	0.631126	none	0.137626	0.00152324044496588	0.0077542648548014	1.078e-07	1.0593e-06	6e-09	both
	ENSG00000001497	LAS1L	0.0282887	0.528789157344383	0.811604018975118	0.7466	0.903042	0.440623	none	0.0398812	0.155417093408775	0.328645744481692	0.285585	0.473999	0.226511	none
	ENSG00000001561	ENPP4	0.0186798	NA	NA	0.427052	0.712441	0.807423	none	0.0412775	NA	NA	0.879816	0.9335	0.849511	none
	ENSG00000001629	ANKIB1	0.0229939	0.733211098504132	0.909849	0.1618	0.410488	0.490184	none	0.0447405	0.298209534874349	0.508982779343061	0.0489458	0.125878	0.972632	only DGE
	ENSG00000001630	CYP51A1	0.0184492	0.602028355804269	0.852699716368469	0.700151	0.880039	0.000514916	only DGE	0.0211436	0.513059097729235	0.709760066669433	0.597855	0.755293	0.0149509	none
	ENSG00000001631	KRIT1	0.0467318	0.684085893741304	0.887401777388783	0.815959	0.932343	0.509463	none	0.0526911	0.559686	0.745615451534506	0.469772	0.653891	0.399533	none
	ENSG00000002016	RAD52	0.0569525	0.00880061754215067	0.0593011948028109	0.0218129	0.101484	0.306213	none	0.051083	3.33251752193675e-07	3.95577167494777e-06	0.0843297	0.192525	0.16741	none
	ENSG00000002330	BAD	0.0184302	0.539122319729325	0.817275038090983	0.747319	0.903467	0.913013	only DGE	0.0106367	0.864019522779646	0.935074109830362	0.863789	0.924194	0.647116	only DGE
	ENSG00000002549	LAP3	0.0334906	0.998245390168198	1	0.473775	0.749935	0.842213	only DGE	0.0384802	0.843983919933442	0.923185509841397	0.539727	0.710661	0.782349	only DGE
	ENSG00000002586	CD99	0.00684134	0.0406319706936844	0.181609096821531	0.15567	0.40156	0.616237	none	0.00975618	0.00300690521322355	0.0140030000408069	0.0709942	0.168899	0.615681	none
	ENSG00000002587	HS3ST1	0.12278	0.286734385537552	0.604332476677636	0.0885777	0.280024	0.805502	only DGE	0.137002	0.259187150574659	0.463426806572358	0.0801902	0.184814	0.504936	only DGE
	ENSG00000002726	ABP1	0.0737093	0.249949894966961	0.563436353420317	0.924812	0.979538	0.986035	only DGE	0.0384321	0.869695617712135	0.938728367867306	0.837205	0.90825	0.573269	only DGE
	ENSG00000002822	MAD1L1	0.0314449	0.218362469601153	0.524336660620857	0.00696645	0.0414123	0.00459055	only DGE	0.059694	0.766362821300111	0.881010075858788	3e-10	4.9e-09	4e-10	only DIU
	ENSG00000002834	LASP1	0.0248698	0.130282777891281	0.392730921735379	0.130591	0.358654	0.986203	only DGE	0.00192204	0.842385863449094	0.922424502824581	0.842086	0.910951	0.908653	only DGE
	ENSG00000002919	SNX11	0.00913596	0.00220976144327611	0.019762188515458	0.00220976	0.0160085	0.563266	only DGE	0.00572805	0.142665	0.310379	0.142665	0.287294	0.0410902	only DGE
	ENSG00000002933	TMEM176A	0.0101924	0.758157	0.918995	0.0980049	0.299048	0.503377	none	0.0127855	0.165287472579206	0.343420901696302	0.832318	0.9057	0.840581	none
	ENSG00000003056	M6PR	0.023608	0.903247707664949	0.973751517676658	0.45906	0.739416	0.92916	none	0.0204508	0.0377258891141703	0.113809285216874	0.0938483	0.209636	0.0333537	none
	ENSG00000003096	KLHL13	0.0694629	0.813637	0.940869806092113	0.790434	0.921903	0.233944	none	0.0339779	0.611569392500589	0.785908	0.68931	0.816639	0.52802	only DGE
	ENSG00000003137	CYP26B1	0.124166	0.961284620934438	0.994873210158232	0.83571	0.940326	0.79289	none	0.16631	0.941396	0.980533	0.463679	0.648492	0.906487	none
	ENSG00000003147	ICA1	0.0360266	0.880290045048946	0.966740232297633	0.810783	0.930058	0.295981	only DGE	0.0335988	0.356696658025514	0.572037467465811	0.547932	0.716692	0.339649	only DGE
	ENSG00000003393	ALS2	0.147952	0	0	0	0	0	only DIU	0.151473	0	0	0	0	0	both
	ENSG00000003400	CASP10	0.165439	0.143203239211087	0.414446067728122	4.5e-09	1.565e-07	0.713568	only DIU	0.284001	0.550070907130768	0.738000369167963	0	0	5.904e-07	both
	ENSG00000003402	CFLAR	0.189916	0	0	0	0	0	both	0.299648	0	0	0	0	0	both
	ENSG00000003436	TFPI	0.103561	0.0226387860992325	0.120151724383249	1.365e-07	3.2427e-06	0.000429727	both	0.0681751	0.0110198749105619	0.0420474659707964	7.606e-07	6.5063e-06	0.0402925	both
	ENSG00000003509	C2orf56	0.0488122	0.0582468878182913	0.235240941919216	0.0398259	0.157895	0.247944	none	0.0823382	0.0012638610520268	0.00657465021568346	7.814e-07	6.6675e-06	0.0202257	both
	ENSG00000003756	RBM5	0.033072	0.00862494765564326	0.058425589752144	0.0184338	0.0891605	0.771767	none	0.0534863	0.0233268644379354	0.078205053553485	0.0186911	0.0571484	0.422216	none
	ENSG00000003987	MTMR7	0.0245466	0.615541257395099	0.858748215695859	0.334066	0.62533	0.910974	none	0.0451834	0.450637350818795	0.661461	0.473364	0.657041	0.544099	none
	ENSG00000004059	ARF5	0.0026563	0.0698368076388603	0.265487000236984	0.748522	0.904345	0.881209	none	0.009328	0.0666068363466708	0.175510838704003	0.360494	0.552774	0.878161	none
	ENSG00000004139	SARM1	0.00778126	0.645089218480862	0.868308918240594	0.645089	0.851614	0.492026	only DGE	0.0518717	0.00631785611490443	0.0263274053023046	0.00631786	0.0225154	0.655389	only DGE
	ENSG00000004399	PLXND1	0.0148193	0.438698	0.748973477157454	0.0236808	0.107762	0.2899	only DGE	0.0124931	0.377584452153787	0.592791932101983	0.06902	0.165415	0.427351	only DGE
	ENSG00000004455	AK2	0.0782536	0.000197152411126389	0.00265519360544657	0.000197152	0.00203611	0.0699635	only DIU	0.114098	1.39826271672305e-07	1.79110795618334e-06	1.398e-07	1.3474e-06	5.357e-07	only DIU
	ENSG00000004468	CD38	0.0630822	0.0780977576917503	0.287060510293086	0.0495281	0.186279	0.604867	only DGE	0.11348	0.323073904346541	0.537335087899503	0.275019	0.461284	0.256314	only DGE
	ENSG00000004478	FKBP4	0.0161445	0.0275080937600553	0.137411339872303	0.507695	0.772573	0.900246	none	0.0179135	0.791315305741524	0.895673242751618	0.667779	0.803543	0.834072	none
	ENSG00000004487	KDM1A	0.0285722	0.768213089292447	0.921891781961423	0.585582	0.820752	0.750843	none	0.0127057	0.768973	0.882898449795295	0.7418	0.851485	0.941366	none
	ENSG00000004534	RBM6	0.0231598	0.576267168878561	0.839823	0.48106	0.754192	0.859893	none	0.0278537	0.654814977286007	0.809743	0.546158	0.716077	0.667572	none
	ENSG00000004660	CAMKK1	0.0647018	0.0635788158695083	0.249119253870367	0.0632494	0.22293	0.179971	only DGE	0.075624	0.00350921920923053	0.0159569567423285	0.00419866	0.0157798	0.069945	only DGE
	ENSG00000004700	RECQL	0.00356409	0.32648	0.645134875222212	0.716367	0.888131	0.762954	none	0.0187388	0.838396831412216	0.920210637256447	0.149362	0.297708	0.0351837	none
	ENSG00000004766	CCDC132	0.122682	0.00651085293957876	0.0468689709495592	0.00740388	0.0435245	0.712533	none	0.0768025	0.00107194069437289	0.00569510279515574	0.0015485	0.006584	0.0110426	only DIU
	ENSG00000004777	ARHGAP33	0.0744484	0.743547674117362	0.914081972690743	0.982495	1	0.841332	none	0.116724	0.814143	0.907439433714789	0.607817	0.763043	0.665418	only DGE
	ENSG00000004779	NDUFAB1	0.0014755	NA	NA	0.734083	0.896849	0.959035	none	0.00365519	NA	NA	0.0742104	0.174622	0.769588	none
	ENSG00000004799	PDK4	0.172962	0.330271657671718	0.648948256392085	0.29919	0.590033	0.377301	only DGE	0.445598	0.00135021114226719	0.00699182284511408	0.0017516	0.00735454	0.00600002	both
	ENSG00000004809	SLC22A16	0.0336099	0.413437335521962	0.725032647364563	0.800207	0.926078	0.955461	none	0.0705178	0.548911632549904	0.737219118108674	0.0518348	0.131737	0.271581	none
	ENSG00000004838	ZMYND10	0.0524617	0.0674153850594521	0.258873052621232	0.00806645	0.0467673	0.185466	only DGE	0.115575	0.0101280885827073	0.0392513397875793	5.87081e-05	0.000348559	0.00388956	both
	ENSG00000004846	ABCB5	0.0325019	0.640709961405406	0.867732348253374	0.783765	0.919212	0.937889	only DGE	0.0556814	0.282992613980156	0.491713496533257	0.473954	0.657621	0.0500691	only DGE
	ENSG00000004864	SLC25A13	0.0339438	0.794284101820259	0.933122169831663	0.867206	0.954688	0.971981	only DGE	0.0427611	0.597960018900792	0.774793676410685	0.0158085	0.0495409	0.112339	only DGE
	ENSG00000004866	ST7	0.10396	0.259648	0.573864876870083	0.00211586	0.0154561	0.0270974	none	0.147655	0.083928	0.209195725062456	0.000222309	0.00116123	0.000500582	both
	ENSG00000004897	CDC27	0.0107024	0.686705204658576	0.888571	0.71849	0.889258	0.946979	none	0.043581	0.0823236317906049	0.206135776365039	0.0661972	0.160052	0.339239	none
	ENSG00000004961	HCCS	0.0566793	0.000637586539373292	0.0070687739755681	0.000637587	0.00557753	0.134168	only DIU	0.112416	3.67469832340817e-10	7.26552538914473e-09	4e-10	5.4e-09	0.000198123	only DIU
	ENSG00000005022	SLC25A5	0.00781942	0.562805471769474	0.831844942710286	0.91514	0.975187	0.943708	none	0.00201275	0.804243992288075	0.902403154575135	0.310654	0.502608	0.481692	none
	ENSG00000005059	CCDC109B	0.0311138	0.634800657654841	0.867732348253374	0.633885	0.849035	0.873258	none	0.0620723	0.0245248239056073	0.0812618314305082	0.0241897	0.0709245	0.94371	none
	ENSG00000005075	POLR2J	0.0132676	NA	NA	0.7432	0.901072	0.999557	none	0.0201175	NA	NA	0.312227	0.503874	0.916623	none
	ENSG00000005100	DHX33	0.00543434	0.196131924779487	0.494782955354373	0.196132	0.462053	0.588286	none	0.00172719	0.515825211395122	0.711798	0.515825	0.691214	0.916506	only DGE
	ENSG00000005156	LIG3	0.00284938	0.647170663968241	0.868844040856759	0.647171	0.852088	0.901732	none	0.0112328	0.737978877426828	0.861930996921508	0.737979	0.849125	0.997348	none
	ENSG00000005175	RPAP3	0.105	0.00388552787210861	0.0308848101933858	0.00377965	0.0249701	0.000489625	none	0.0546205	0.0478968746020927	0.137297210370889	0.0453722	0.118447	0.0626843	none
	ENSG00000005189	AC004381.6	0.110874	0.356231311728125	0.675458443421423	0.356231	0.645047	0.814437	none	0.0876206	0.592653523891707	0.771143625410009	0.592654	0.751352	0.523354	only DGE
	ENSG00000005206	SPPL2B	0.00386616	NA	NA	0.374822	0.663946	0.977192	none	0.000565313	NA	NA	0.164911	0.320158	0.916115	none
	ENSG00000005238	FAM214B	0.0578824	0.0157783330818457	0.0924805738317816	0.0025228	0.0178891	0.0037711	none	0.0665377	0.00113390892140774	0.00599318355461736	9.67382e-05	0.000548695	0.772187	both
	ENSG00000005249	PRKAR2B	0.0869947	NA	NA	0.563813	0.809277	0.627524	none	0.0176858	NA	NA	0.680946	0.810641	0.578996	only DGE
	ENSG00000005302	MSL3	0.0173	0.175103499711936	0.465515727972799	0.237927	0.518424	1	none	0.0645818	0.102032008544166	0.241969	0.112972	0.241428	0.133844	only DGE
	ENSG00000005339	CREBBP	0.012794	0.788595281505727	0.930941328970036	0.788595	0.92139	1	none	0.0152392	0.803827026638211	0.902403154575135	0.803827	0.890898	0.981453	only DGE
	ENSG00000005379	BZRAP1	0.106092	0.951127	0.991780453181014	0.0091682	0.0516056	0.852972	none	0.0632023	0.492369324054748	0.695386660670876	0.223698	0.39644	0.000699127	only DGE
	ENSG00000005381	MPO	0.0036385	NA	NA	0.642789	0.850647	0.85055	only DGE	0.0036385	NA	NA	0.642789	0.786006	0.787587	only DGE
	ENSG00000005436	GCFC2	0.0395026	4.15744320081401e-07	1.19040292433392e-05	0.330625	0.621407	0.809572	none	0.0276666	1.31867444252975e-06	1.41889370016202e-05	0.0681314	0.163587	0.995451	only DGE
	ENSG00000005448	WDR54	0.0245494	0.143709972118414	0.415325	0.55698	0.804857	0.962385	none	0.0368168	0.497264129102506	0.698415022810702	0.413423	0.604917	0.761428	none
	ENSG00000005469	CROT	0.0408153	0.0117907103595398	0.0735354736395461	0.012195	0.0645318	0.0939048	only DGE	0.0374813	0.0192531164764835	0.0666233434741417	0.0225638	0.0668955	0.0703637	only DGE
	ENSG00000005471	ABCB4	0.0318767	0.100037790588964	0.334069354916823	0.0999744	0.303335	0.631589	only DGE	0.0725755	0.012993911328528	0.0482395164493195	0.0703561	0.16773	0.0608413	only DGE
	ENSG00000005483	MLL5	0.0782836	0.164169578442362	0.449975800139505	0.135219	0.366776	0.795086	none	0.0992126	0.874307011659299	0.940457358011297	0.268897	0.453613	0.876509	only DGE
	ENSG00000005486	RHBDD2	0.0189553	0.0373866167623704	0.170838621611511	0.0373372	0.1501	0.928821	none	0.0243945	0.00163719787483929	0.00826033399635105	0.0420184	0.11136	0.987106	only DGE
	ENSG00000005700	IBTK	0.00610134	0.177583366230681	0.468091070038685	0.194694	0.459235	0.408162	only DGE	0.022182	0.370970305297388	0.585917561920566	0.361884	0.554494	0.966012	only DGE
	ENSG00000005801	ZNF195	0.050665	0.551837140242142	0.824087545296592	0.670468	0.865441	0.926761	none	0.0465901	0.0123927565166848	0.046436494543091	0.000527586	0.00251765	0.0213291	only DIU
	ENSG00000005810	MYCBP2	0.0233014	0.989406369368538	1	0.587535	0.822173	0.560544	none	0.0200372	0.729633026631148	0.856882904207674	0.890699	0.941167	0.361565	none
	ENSG00000005812	FBXL3	0.0336818	0.671143898948291	0.880902511857056	0.636623	0.850574	0.998934	none	0.0566511	0.435145213427939	0.646707527138761	0.428144	0.616979	0.383245	only DGE
	ENSG00000005844	ITGAL	0.0185164	0.670859136981337	0.880902511857056	0.670859	0.865787	0.82254	only DGE	0.0488769	0.597910211774986	0.774793676410685	0.59791	0.755293	0.755323	only DGE
	ENSG00000005882	PDK2	0.256468	1.89892546131887e-12	1.94108160656015e-10	0	1e-10	0.000146813	both	0.230396	2.68411559645187e-09	4.62681781229866e-08	0	3e-10	1.422e-07	only DIU
	ENSG00000005884	ITGA3	0.0355376	0.921219336437022	0.980906672610338	0.757022	0.90825	0.47953	only DGE	0.0864775	0.186840318953449	0.373388414534145	0.00372221	0.0141615	0.405189	only DGE
	ENSG00000005889	ZFX	0.116725	0.396056	0.711507806714164	0.00017397	0.00182652	0.00960498	both	0.341416	0.000144379487788671	0.000988511134746008	0	0	2.24e-07	both
	ENSG00000005893	LAMP2	0.00813184	0.673853185133433	0.882980035692084	0.673853	0.867106	0.529369	none	0.0169589	0.338169580194544	0.553788894197685	0.33817	0.530971	0.136763	only DGE
	ENSG00000005955	GGNBP2	0.039276	1.33462627616154e-08	5.98357447145759e-07	1.33e-08	4.029e-07	5.928e-07	only DIU	0.0475785	3.27578992820321e-07	3.89815187963832e-06	3.276e-07	2.969e-06	1.778e-07	only DIU
	ENSG00000006015	C19orf60	0.020491	0.415413270974621	0.726864390362603	0.415413	0.701327	0.032544	none	0.0425279	0.0876709253140588	0.216571	0.0876709	0.198808	3.3574e-05	none
	ENSG00000006025	OSBPL7	0.00291809	0.603895793692439	0.853688674197775	0.603896	0.832326	0.84406	only DGE	0.0445025	0.121114724441889	0.275241154567584	0.121115	0.253846	0.784249	only DGE
	ENSG00000006062	MAP3K14	0.00323933	NA	NA	2.996e-07	6.6216e-06	1.82119e-05	both	0.00498971	NA	NA	3.7e-09	4.58e-08	7.99e-08	both
	ENSG00000006075	CCL3	0.0392112	6.89254342489676e-09	3.29231677052779e-07	6.9e-09	2.229e-07	0	both	0.0463688	8.88178419700125e-14	3.1968168331601e-12	0	0	0	both
	ENSG00000006114	SYNRG	0.0350014	0.99854	1	0.161685	0.410288	0.350552	none	0.199343	0.288835545690874	0.498729214197993	0	0	1.634e-07	only DIU
	ENSG00000006118	TMEM132A	0.055384	0.000385253707805955	0.00462214014224468	0.000237899	0.00238969	0.00317619	both	0.039591	3.02875473314757e-05	0.000245908902956588	0.000106391	0.000598397	0.0262662	only DIU
	ENSG00000006125	AP2B1	0.0138793	0.825137519036469	0.944942	0.825138	0.936	0.0787589	none	0.0323669	0.260671025377307	0.465186336281346	0.260671	0.442808	0.900275	none
	ENSG00000006194	ZNF263	0.00371737	0.486589593222625	0.781816853492875	0.48659	0.757735	0.996061	none	0.0137633	0.806970600554222	0.903629	0.806971	0.892133	0.0920637	none
	ENSG00000006282	SPATA20	0.0501919	0.000645809356957461	0.00715218119915402	0.0012856	0.0100322	0.989381	only DGE	0.191566	2.77338152443463e-11	6.42845939745368e-10	0	1e-10	0.40376	both
	ENSG00000006283	CACNA1G	0.109973	0.218826032522884	0.524833342198244	0.215846	0.489829	0.292026	none	0.349722	0	0	0	0	7.9e-09	only DIU
	ENSG00000006327	TNFRSF12A	0.0137883	0.928943341722849	0.984115043982411	0.928943	0.981033	0.990402	only DGE	0.0332143	0.552645084726944	0.740308330983371	0.552645	0.720203	0.509704	only DGE
	ENSG00000006432	MAP3K9	0.122765	0.240295490660623	0.553105	0.391062	0.679388	0.977128	none	0.134597	0.163374796597545	0.341028623814602	0.319149	0.510933	0.918111	only DGE
	ENSG00000006451	RALA	0.268648	1.49959138906475e-06	3.65843035298803e-05	0	0	0	only DIU	0.396362	1.23750980129955e-07	1.59921936648344e-06	0	0	0	only DIU
	ENSG00000006453	BAIAP2L1	0.200926	1	1	0.00276733	0.0191808	0.00121662	only DGE	0.213126	1	1	0.000696437	0.00324507	0.0432428	only DIU
	ENSG00000006459	JHDM1D	0.0904958	0.00222933671094849	0.0198850609592631	0.00222934	0.0161184	0.000236661	only DGE	0.173097	3.82518240549246e-06	3.71682647803649e-05	3.8252e-06	2.88949e-05	1.1548e-05	both
	ENSG00000006530	AGK	0.0553408	0.0554461276481777	0.226798846266376	5.601e-07	1.12817e-05	0.151574	only DIU	0.039726	0.266355434089019	0.472442347259752	6.7e-09	8.01e-08	0.0331753	only DIU
	ENSG00000006576	PHTF2	0.0614447	0.516556723672555	0.806348938185786	0.536337	0.792846	0.730321	none	0.0328073	0.881930923372776	0.945023138670748	0.898237	0.945212	0.433249	none
	ENSG00000006607	FARP2	0.0904883	0.0529033975544491	0.219739345713766	6e-10	2.41e-08	0.00210493	only DIU	0.105327	2.85858936543981e-06	2.85914877627454e-05	1.85e-08	2.066e-07	0.00808288	only DIU
	ENSG00000006625	GGCT	0.0281957	0.907612474651695	0.975153953740764	0.913364	0.974592	0.969628	none	0.0670405	0.147314996644924	0.317708342933642	0.147836	0.295439	5.53147e-05	only DGE
	ENSG00000006634	DBF4	0.0363557	0.122268406410273	0.377625547123121	0.113727	0.329063	0.907745	only DGE	0.0208902	0.716972171449698	0.848742274065873	0.767689	0.868275	0.941585	only DGE
	ENSG00000006652	IFRD1	0.0388734	0.980374	1	0.982931	1	0.851516	only DGE	0.0615498	0.855152	0.930140365638126	0.847186	0.91436	0.12007	only DGE
	ENSG00000006695	COX10	0.0944312	6.67768221098708e-05	0.00105338375865293	6.67768e-05	0.000794135	0.00266013	only DIU	0.0207089	0.826425010810456	0.914392595090179	0.826425	0.902584	0.716956	none
	ENSG00000006704	GTF2IRD1	0.00685769	0.558715110911537	0.829705266060851	0.463049	0.741934	0.196038	none	0.0214765	0.990173518397407	1	0.724701	0.841659	0.615198	none
	ENSG00000006712	PAF1	0.00701349	0.566722725954485	0.834852241635213	0.943914	0.98748	0.709706	none	0.00989496	0.0178841199915969	0.0626710574405565	0.245605	0.424856	0.823324	none
	ENSG00000006715	VPS41	0.130338	1.20614629395277e-12	1.31161993795587e-10	0	0	6.67417e-05	only DIU	0.218773	0	0	0	0	0	only DIU
	ENSG00000006744	ELAC2	0.0659871	6.80451404684312e-05	0.0010700883474897	0.000503501	0.00455749	7.07877e-05	only DIU	0.107887	7.55173701350031e-13	2.23750306527537e-11	0	0	0	only DIU
	ENSG00000006747	SCIN	0.0841348	0.415279242742157	0.726864390362603	0.380132	0.668875	0.596496	none	0.0547873	0.384307783356139	0.598365051392577	0.0435698	0.114644	2.6241e-06	none
	ENSG00000006756	ARSD	0.0678752	0.00746400745386633	0.052079920951141	0.0239773	0.108806	0.00565014	none	0.0979347	0.000518014899767216	0.00299499338541883	0.00485241	0.0178782	1.86396e-05	none
	ENSG00000006757	PNPLA4	0.0431578	0.494292644393621	0.786935899253505	0.992818	1	0.971981	only DGE	0.064532	0.336745856762048	0.552628642158677	0.466508	0.651259	0.882669	none
	ENSG00000006831	ADIPOR2	0.00298077	0.771078344395953	0.922838	0.830798	0.938833	0.730505	none	0.00465967	0.308385318606281	0.521216059324307	0.00479757	0.0177047	0.000232947	none
	ENSG00000006837	CDKL3	0.0880358	0.000606619528211727	0.00677690143975986	0.00013309	0.00145085	0.764443	both	0.134952	0.300862475352245	0.512227885251607	0.00396679	0.015017	0.314963	only DGE
	ENSG00000007038	PRSS21	0.0251296	0.930452296329377	0.984592	0.819118	0.933304	0.915291	none	0.00979011	0.843691069453123	0.923185509841397	0.219287	0.390562	0.958665	none
	ENSG00000007047	MARK4	0.00280198	0.566875891505389	0.834957545096266	0.566876	0.811372	0.774809	none	0.0152665	0.993111534402995	1	0.993112	1	0.755258	only DGE
	ENSG00000007129	CEACAM21	0.0713636	0.00152464870989499	0.0146063346884223	0.00154656	0.0118051	0.000369138	none	0.0418786	0.984194	1	0.986245	0.997219	0.73166	none
	ENSG00000007168	PAFAH1B1	0.23271	2.1405099914773e-13	2.66832843083914e-11	0	0	2.07e-08	only DIU	0.307682	0	0	0	0	0	only DIU
	ENSG00000007202	KIAA0100	0.0722968	1	1	0.942506	0.986937	0.985136	none	0.0184449	1	1	0.889177	0.940521	0.833874	only DGE
	ENSG00000007237	GAS7	0.0916354	0.313887918642553	0.632689654866273	0	4e-10	0.00101869	both	0.182562	0.00248933681212327	0.0118906546231421	0	0	9.6205e-06	only DIU
	ENSG00000007264	MATK	0.0982634	0.0891573667499537	0.311684884718887	0.0891574	0.281314	0.491599	none	0.162224	0.0024065524761161	0.0115437726001214	0.00240655	0.00966087	0.0350655	only DIU
	ENSG00000007341	ST7L	0.0337963	1.25111867190775e-05	0.000248811966230369	0.277013	0.564655	0.672638	only DGE	0.0712378	3.27737836869346e-12	8.83940941551044e-11	5.6907e-06	4.1242e-05	0.0202478	both
	ENSG00000007350	TKTL1	0.030739	0.583698256015841	0.842794728763569	0.912692	0.974431	0.832366	only DGE	0.0543794	0.0604428415041425	0.163624662567623	0.0782397	0.181577	0.000634147	only DGE
	ENSG00000007384	RHBDF1	0.0435712	0.147117	0.421713005340638	7.37544e-05	0.000866252	0.00115695	both	0.0244503	0.472341896218729	0.680039276499697	0.00378424	0.0143783	0.629237	none
	ENSG00000007392	LUC7L	0.0359977	0.780834	0.927544	0.0127349	0.066729	0.834399	only DGE	0.0394372	0.386274624315289	0.600106951613127	0.004478	0.0166816	0.0654886	none
	ENSG00000007402	CACNA2D2	0.0781933	0.101314525024832	0.336136668225848	0.0868401	0.276378	0.858688	only DGE	0.0788405	0.726892078230637	0.855137625005589	0.700072	0.822991	0.869521	only DGE
	ENSG00000007516	BAIAP3	0.00438001	0.0645110331128057	0.251307843170389	0.064511	0.225353	0.985428	only DGE	0.0540541	0.533294	0.725683373467394	0.533294	0.705605	0.750924	none
	ENSG00000007541	PIGQ	0.0589307	3.71299741197539e-06	8.45306448668429e-05	4.4558e-06	7.27568e-05	5.14591e-05	only DIU	0.0537949	8.29155400339232e-07	9.16973195791096e-06	1.1112e-06	9.2506e-06	1.301e-07	only DIU
	ENSG00000007545	CRAMP1L	0.00858436	NA	NA	0.396913	0.684709	0.608696	none	0.014079	NA	NA	0.939619	0.970782	0.792226	none
	ENSG00000007923	DNAJC11	0.0543157	0.292767527771279	0.609505024211407	0.300543	0.591575	0.623086	none	0.0745602	0.0588952296719389	0.160711969489204	0.118127	0.248999	0.249649	none
	ENSG00000007944	MYLIP	0.00430122	0.333361678370991	0.653448782557003	0.333362	0.624525	0.693956	none	0.0181202	0.678513022020154	0.824534904772506	0.678513	0.80936	0.873403	only DGE
	ENSG00000007968	E2F2	0.0200197	NA	NA	0.752626	0.906129	0.873048	only DGE	0.0247922	NA	NA	0.945368	0.974266	0.468736	only DGE
	ENSG00000008018	PSMB1	0.00170799	0.773664293185592	0.92431	0.773664	0.915574	0.912996	none	0.00360077	0.600674059442544	0.776538539979978	0.600674	0.75732	0.988642	none
	ENSG00000008056	SYN1	0	0	0	1	1	0.822976	none	0.0668362	0.590224465815335	0.769354	0.590224	0.749686	0.0376847	only DGE
	ENSG00000008083	JARID2	0.00654486	5.32590031689928e-05	0.000858230967314252	1.83206e-05	0.00025182	9.09631e-05	both	0.0132629	2.56534753440008e-08	3.76226434671988e-07	6e-10	8.1e-09	1.2511e-06	both
	ENSG00000008118	CAMK1G	0.057241	0.00188111846817751	0.0172455542436866	0.00188112	0.0139382	0.885485	none	0.0768236	2.24951546914376e-05	0.000187710588780306	2.24952e-05	0.000145335	0.144253	both
	ENSG00000008128	CDK11A	0.0203918	0.553337944375671	0.825846177165733	0.013368	0.0693756	0.0292137	none	0.0158607	0.0276997234297189	0.0896884931576139	0.360146	0.552695	0.00360884	none
	ENSG00000008130	NADK	0.0857697	0.0135302199619916	0.0819347798883161	0.0135794	0.0702805	0.0179177	none	0.0848095	1.90502841235229e-06	1.97898378364483e-05	2.3882e-06	1.86079e-05	0.000617289	both
	ENSG00000008226	DLEC1	0.0653099	0.858516780583261	0.958994192209667	0.840882	0.942428	0.797864	none	0.0951024	0.274385358168961	0.481339820010833	0.520803	0.69577	0.975142	none
	ENSG00000008282	SYPL1	0.0199009	0.236011675997116	0.547859133271684	0.0137787	0.0711183	0.537257	none	0.0184497	0.000244643126088295	0.00156768999450972	0.00038387	0.00189678	0.490155	only DIU
	ENSG00000008283	CYB561	0.0234487	0.824247068390252	0.944377289716148	0.818696	0.933158	1	none	0.0129751	0.139182106512527	0.304585633220092	0.737093	0.84858	0.781784	none
	ENSG00000008294	SPAG9	0.0720338	6.08967878346078e-08	2.21525610407602e-06	1.179e-07	2.8586e-06	0.0200946	both	0.118428	1.68784985987713e-11	4.04056235776676e-10	0	5e-10	0.00436615	both
	ENSG00000008300	CELSR3	0.017925	0.584958764984027	0.843302500873308	0.0448696	0.173753	0.261213	only DGE	0.0834403	0.0105954643298394	0.0407321686271599	0.0705886	0.168215	0.933452	only DGE
	ENSG00000008311	AASS	0.167113	0.334765516419041	0.654923083030705	0.296162	0.586223	0.971981	none	0.0247889	0.632008640519187	0.800359167230085	0.785111	0.878518	0.25396	only DGE
	ENSG00000008323	PLEKHG6	0.0319703	0.193244227750581	0.490890282322673	0.272821	0.560262	0.868212	none	0.14771	0.000328993771088859	0.00202223351056543	7.4589e-06	5.29163e-05	2.82e-08	only DIU
	ENSG00000008324	SS18L2	0.00286897	0.343009691402806	0.663080136792384	0.34301	0.63439	0.203319	none	0.00682992	0.970305821131322	0.994736026328884	0.970306	0.987764	0.00456063	none
	ENSG00000008382	MPND	0.0210358	0.800360424047881	0.935631670947893	0.80036	0.926078	0.32485	only DGE	0.00970205	0.830193216964519	0.916737070736881	0.830193	0.904348	0.678903	only DGE
	ENSG00000008394	MGST1	0.0425826	0.694046479104284	0.892058733736199	0.818424	0.933158	0.383599	only DGE	0.0182794	0.275917407153006	0.483077379207753	0.892942	0.942591	0.398224	none
	ENSG00000008405	CRY1	0.0246008	0.962722448868893	0.995260859908939	0.886556	0.963301	0.798408	only DGE	0.0424229	0.928753655111797	0.972717199032048	0.480026	0.662107	0.656561	none
	ENSG00000008441	NFIX	0.10052	NA	NA	0.335386	0.626616	0.103042	only DGE	0.0406966	NA	NA	0.76671	0.867487	0.403389	none
	ENSG00000008513	ST3GAL1	0.104209	0.545867575937359	0.821194859440677	4.5e-09	1.572e-07	4.9e-09	both	0.126898	0.668474	0.818865383356505	1e-10	1.7e-09	0	only DIU
	ENSG00000008517	IL32	0.0504712	0.0788347768304578	0.288791963107867	0.0357141	0.145321	0.445399	only DGE	0.0516017	0.0135577130500626	0.0500494556871578	0.0368125	0.0997165	0.851728	only DGE
	ENSG00000008710	PKD1	0.0234156	0.754554926608551	0.917893664142878	0.472075	0.748701	0.897799	none	0.0296902	0.508548281719619	0.706205751356874	0.195103	0.360136	0.802175	only DGE
	ENSG00000008735	MAPK8IP2	0.0424165	0.244991247724719	0.556882484821454	0.827734	0.937397	0.501918	only DGE	0.0713955	0.322983804945707	0.537272653239221	0.669053	0.80433	0.769588	none
	ENSG00000008838	MED24	0.0465135	0.294931291286155	0.611394779867588	0.0770612	0.254286	0.788397	none	0.0515254	0.456745027678466	0.667645884874772	0.137242	0.2791	0.91088	none
	ENSG00000008853	RHOBTB2	0.0970004	0.0875063804911049	0.308232329903541	0.000382334	0.00357547	0.0836782	both	0.153115	0.00215780774004881	0.0104933923495618	8.90792e-05	0.000508281	0.0347789	both
	ENSG00000008869	HEATR5B	0.0659989	0.748914268323089	0.916223	0.849213	0.945895	0.379678	none	0.0119891	0.637352008268468	0.803132671168674	0.531774	0.704246	0.531273	none
	ENSG00000008952	SEC62	0.0811646	0.0383402332812968	0.174261	0.0383402	0.153267	0.106069	none	0.0604154	0.144876287906634	0.313988963229001	0.144876	0.290898	0.157215	none
	ENSG00000008988	RPS20	0.00723445	1.15452430282659e-07	3.81927101083928e-06	0.325406	0.61831	0.953714	none	0.00989071	0.698722869835984	0.836634084041634	0.479901	0.662015	0.914807	none
	ENSG00000009307	CSDE1	0.0677882	0.00579356801756603	0.0426978026500072	0.00580159	0.0357294	0.0611554	none	0.138734	7.40740802029904e-13	2.20112e-11	0	0	0.00293352	only DIU
	ENSG00000009335	UBE3C	0.0161733	0.0107311722886871	0.0687037338749386	0.01076	0.0583977	0.536739	none	0.0407004	0.00036869796048733	0.00222744122464627	0.000369334	0.00183208	0.190977	only DIU
	ENSG00000009413	REV3L	0.0234003	0.666518892711572	0.878598693254634	0.901352	0.968954	0.929806	none	0.0353687	0.714716778614427	0.847839725077947	0.200658	0.366971	0.6228	only DGE
	ENSG00000009724	MASP2	0.0171008	NA	NA	0.363061	0.65225	0.244608	none	0.0218254	NA	NA	0.806007	0.891815	0.00162627	none
	ENSG00000009780	FAM76A	0.132143	0.0716437709594384	0.269739457365517	0.0529455	0.195145	0.134622	none	0.191181	0.000301420400742325	0.00187758643289948	0.000150609	0.000821234	0.00136964	only DIU
	ENSG00000009790	TRAF3IP3	0.0315883	0.000656093754404452	0.0072276463161405	0.000139936	0.00150959	0.906815	only DIU	0.0573199	0.00694346229642884	0.0285273599654725	0.000897268	0.00406039	0.42539	only DIU
	ENSG00000009830	POMT2	0.0269807	0.000150899396098803	0.00211011440071404	0.0103005	0.0566053	0.768294	none	0.0483629	0.00237142788090772	0.011391323213646	1.559e-07	1.4902e-06	0.491938	both
	ENSG00000009844	VTA1	0.0422139	0.778651596132948	0.926453538432625	0.654514	0.85731	0.646477	none	0.0657879	0.0544079797755626	0.151459250889379	0.989218	0.999185	1	none
	ENSG00000009950	MLXIPL	0.173861	0.294352843003963	0.610956718971176	0.0495832	0.186406	0.00275454	none	0.363079	1.16770189806381e-05	0.000103523406782379	1.72e-08	1.93e-07	0	only DIU
	ENSG00000009954	BAZ1B	0.0103419	0.825746563794739	0.945344830100411	0.825747	0.936381	0.987938	none	0.0215554	0.633802717787631	0.801011747374476	0.633803	0.782006	0.81185	only DGE
	ENSG00000010017	RANBP9	0.0130223	0.644572629589021	0.867952305072082	0.644573	0.851129	0.944884	none	0.017678	0.870086401386334	0.938728367867306	0.870086	0.927937	0.577644	none
	ENSG00000010030	ETV7	0.152214	0.169500496149306	0.457101123896792	0.1695	0.422454	0.84611	only DGE	0.31887	6.59574297690035e-06	6.11812020960757e-05	6.5957e-06	4.72323e-05	0.771855	both
	ENSG00000010072	C1orf124	0.0595102	0.0087660199993298	0.0591070293094652	0.00876602	0.049933	0.0160705	none	0.0995633	5.52075378046357e-05	0.000422403781017205	5.52075e-05	0.000329831	1.73948e-05	only DIU
	ENSG00000010165	METTL13	0.0265361	0.777547171758655	0.926083913962284	0.629082	0.84672	0.670625	none	0.0438498	0.00211072514724586	0.0102840002169434	0.00362188	0.0138166	0.338493	none
	ENSG00000010219	DYRK4	0.0129163	0.0119171347801579	0.0741881557385956	0.0102252	0.0563279	0.916022	none	0.0163689	0.882448309036758	0.945235944144791	0.901497	0.947221	0.00144016	only DGE
	ENSG00000010244	ZNF207	0.0629764	1.51152542926525e-07	4.81333736384715e-06	1.393e-07	3.3017e-06	0.979149	both	0.053372	2.81874967811291e-09	4.83443946470976e-08	2.2e-09	2.8e-08	0.760971	both
	ENSG00000010256	UQCRC1	0.0151334	0.297931201631672	0.614994495775232	0.0611119	0.217267	0.34468	none	0.0165778	0.536537754747719	0.728596813458063	0.916205	0.956808	0.902292	none
	ENSG00000010270	STARD3NL	0.0763737	0.0932186294046378	0.321484760382661	0.0558277	0.202606	0.481066	only DGE	0.0475282	0.681883536288196	0.826258667369988	0.00138668	0.00597826	0.879079	both
	ENSG00000010278	CD9	0.0508957	0.654321104925819	0.872703052499203	0.405567	0.692441	0.769199	none	0.0275394	0.800145576083545	0.900582259273948	0.917463	0.957596	0.855501	none
	ENSG00000010292	NCAPD2	0.0630468	0.0585807701593868	0.235666510763336	0.172213	0.426448	0.831922	only DGE	0.0676958	0.695675107466923	0.835295031010014	0.297047	0.487279	0.499003	only DGE
	ENSG00000010295	IFFO1	0.0602962	0.00240205231199897	0.0210811102428997	0.00128274	0.0100198	0.0513884	only DGE	0.0553617	0.0240228267950071	0.0800656457445591	0.00689254	0.0242384	0.333923	only DGE
	ENSG00000010310	GIPR	0.191117	0.00971144042619021	0.0641667161315958	0.00971144	0.0540469	0.0337635	none	0.176291	0.0200144757827876	0.0689507346153363	0.0200145	0.0604499	0.0767644	only DGE
	ENSG00000010318	PHF7	0.0603976	0.109376158731983	0.351962224558697	0.0316335	0.133487	0.430379	only DGE	0.0559134	0.285952	0.495173	0.187066	0.350045	0.00467349	only DGE
	ENSG00000010319	SEMA3G	0.0187862	NA	NA	0.504008	0.770346	0.0968271	none	0.0225646	NA	NA	0.370971	0.564021	0.90287	only DGE
	ENSG00000010322	NISCH	0.0294011	0.000661364171999468	0.00725371734568515	0.569446	0.812284	0.00757486	only DGE	0.0839151	0.000539576452994073	0.00310385509426303	2.111e-06	1.66624e-05	6.056e-07	both
	ENSG00000010327	STAB1	0.014158	3.05780072373807e-08	1.23058421252167e-06	0.853063	0.947931	0.921481	none	0.0249117	4.29356106224077e-10	8.37572159889793e-09	0.910326	0.952758	0.921139	none
	ENSG00000010361	FUZ	0.0532402	0.643784407960967	0.867849277695856	0.486107	0.757344	0.705125	none	0.0857108	0.116189287448752	0.266751835247563	0.0727348	0.172038	0.349566	only DGE
	ENSG00000010404	IDS	0.111096	0.0640656314513337	0.250144722954749	0.0326417	0.136619	9.71869e-05	only DGE	0.112879	0.00270264582708002	0.0127604829766337	1.4949e-06	1.21689e-05	0.0201865	both
	ENSG00000010539	ZNF200	0.0517433	0.789288841760158	0.931358256921421	0.789289	0.92139	0.609928	only DGE	0.0542318	0.648355	0.806262868247623	0.648355	0.789833	0.120314	only DGE
	ENSG00000010610	CD4	0.0058291	0.725294	0.906461832331328	0.17623	0.432631	0.000379226	none	0.00629762	0.470938543114355	0.678837073400253	0.000677188	0.00317196	1.5e-09	only DIU
	ENSG00000010626	LRRC23	0.0406233	0.464016617870585	0.765646144935128	0.761928	0.90969	0.885701	none	0.0249366	0.117617538175487	0.269269087397498	0.277861	0.464483	0.852642	none
	ENSG00000010671	BTK	0.0292545	0.950279425536675	0.991300588719132	0.64243	0.850647	0.968874	only DGE	0.0296463	0.980073960877113	0.998635967711907	0.595094	0.753694	0.828618	none
	ENSG00000010704	HFE	0.0271525	0.545303	0.820926557797015	0.566111	0.81103	0.799786	none	0.0590673	0.628367566941157	0.797804954632181	0.690492	0.817532	0.190258	none
	ENSG00000010803	SCMH1	0.0364592	0.380056430069222	0.696885942890981	0.586641	0.821256	0.898421	only DGE	0.0592899	0.260741014688783	0.465228600479794	0.508588	0.685792	0.222254	only DGE
	ENSG00000010810	FYN	0.0457524	0.833946	0.948969628052993	0.233482	0.511836	0.99304	none	0.0449965	0.135847	0.299035231669157	0.0433427	0.114086	0.323902	only DGE
	ENSG00000010818	HIVEP2	0.0341365	NA	NA	0.00708574	0.0419796	5e-10	only DGE	0.0237687	NA	NA	0.000418958	0.00205065	1.8e-09	both
	ENSG00000011007	TCEB3	0.000435525	NA	NA	0.0426188	0.16651	0.898405	none	0.000429374	NA	NA	0.043812	0.115136	0.0798293	none
	ENSG00000011009	LYPLA2	0.0569327	0.519318120106173	0.807863312087247	0.696267	0.878516	0.668018	only DGE	0.0706017	0.176201468192237	0.359148835067009	0.00400675	0.0151533	3.421e-07	only DGE
	ENSG00000011021	CLCN6	0.0284816	NA	NA	0.022289	0.103174	0.174286	none	0.0109524	NA	NA	0.389828	0.58179	0.337713	none
	ENSG00000011028	MRC2	0.0421183	0.514265335525309	0.804410139210361	0.514265	0.777553	0.655082	only DGE	0.0563303	0.725734693283587	0.854267622609952	0.725735	0.842349	0.640701	none
	ENSG00000011083	SLC6A7	0.0441392	1	1	0.487558	0.75815	0.932444	none	0.0334249	1	1	0.813498	0.896222	0.651245	none
	ENSG00000011105	TSPAN9	0.0876773	NA	NA	0.572909	0.813793	0.811233	none	0.0520489	NA	NA	0.54457	0.714575	0.848716	none
	ENSG00000011114	BTBD7	0.0265794	0.494514	0.786935899253505	0.290269	0.580385	0.877283	only DGE	0.037816	0.797961312992409	0.899047689130621	0.878669	0.932783	0.275239	only DGE
	ENSG00000011143	MKS1	0.0893192	0.0672823182846771	0.258556337408259	0.038518	0.153769	0.452723	none	0.162224	0.00446391864371076	0.0195505093706497	0.00187166	0.00780133	0.0672003	only DIU
	ENSG00000011198	ABHD5	0.0252126	0.658027448416931	0.874916308235935	0.677647	0.869187	0.962173	only DGE	0.0393558	0.210187403170202	0.403556655748649	0.210881	0.380115	0.707238	only DGE
	ENSG00000011201	KAL1	0.0831572	0.0506467135607611	0.213137384116138	0.0506467	0.188987	0.0613343	only DGE	0.0989096	0.00868032620224035	0.034458366772544	0.00868033	0.0296407	0.0033296	none
	ENSG00000011258	MBTD1	0.0141152	NA	NA	0.797941	0.925171	0.116289	none	0.0139684	NA	NA	0.0874745	0.198441	0.555659	none
	ENSG00000011260	UTP18	0.0304251	NA	NA	0.786799	0.920494	0.770911	none	0.054087	NA	NA	0.560788	0.727084	0.579959	none
	ENSG00000011275	RNF216	0.0184226	0.0554242947130481	0.226798846266376	0.00584358	0.0359102	0.428565	none	0.0918014	0.000299629917075439	0.00186757134899094	0	1e-10	2.8395e-06	only DIU
	ENSG00000011295	TTC19	0.0521731	0.000772804367964897	0.00831537499930229	0.000747241	0.0063703	0.0947304	only DIU	0.0285565	0.187975687995338	0.375070755941508	0.0750195	0.17566	0.0647509	only DGE
	ENSG00000011304	PTBP1	0.0150284	0.0334224720949894	0.158022437444487	0.575613	0.814718	0.076706	none	0.0310339	0.00654455845789492	0.0271173395040948	0.00493959	0.0181409	9.54997e-05	none
	ENSG00000011332	DPF1	0.0586405	0.582000243218411	0.842439	0.569548	0.812284	1	none	0.143047	0.995897243314718	1	0.920866	0.959921	0.305774	none
	ENSG00000011347	SYT7	0.0738889	0.315281711614046	0.634146629497713	0.362391	0.651457	0.864088	none	0.0649565	0.631295356063238	0.800037333210813	0.379006	0.57063	0.921725	none
	ENSG00000011376	LARS2	0.0405109	NA	NA	0.920969	0.978007	0.613026	only DGE	0.0578466	NA	NA	0.438389	0.626137	2.2975e-06	only DGE
	ENSG00000011405	PIK3C2A	0.00148106	0.629326813385261	0.865868	0.160431	0.408197	0.986035	none	0.0100935	0.388909346871344	0.602853605820863	0.324628	0.51661	0.914906	none
	ENSG00000011422	PLAUR	0.0610479	3.05533376376843e-13	3.59505937152549e-11	0	0	0	both	0.0530541	5.6710192097853e-13	1.73042263768434e-11	0	0	0	both
	ENSG00000011426	ANLN	0.0566125	0.420787851381552	0.732633864217719	0.705937	0.883047	0.631377	none	0.0786619	0.197200603661842	0.386945	0.0075992	0.0264066	0.086842	none
	ENSG00000011451	WIZ	0.033914	0.955161030524666	0.992103749538394	2.306e-06	4.02527e-05	9.176e-07	only DIU	0.0851571	0.267817311279362	0.473556228316492	0.000129069	0.00071678	5.23186e-05	only DIU
	ENSG00000011454	RABGAP1	0.0114952	0.267813778032898	0.585080666606601	0.548711	0.799005	0.89198	none	0.0182337	0.048267100081111	0.138087	0.0644005	0.156736	0.612155	none
	ENSG00000011478	QPCTL	0.00230453	0.384443	0.700370669182742	0.384443	0.673133	1	none	0.090784	0.460811047637779	0.671007009430866	0.460811	0.646164	0.715201	none
	ENSG00000011485	PPP5C	0.0491269	0.874192352873789	0.965511	0.503086	0.769628	0.302927	only DGE	0.0476785	0.000209832030778401	0.00137142136740205	3.20909e-05	0.000201299	0.00257365	both
	ENSG00000011523	CEP68	0.105813	0.00104151134331754	0.0106250787938042	0.00262379	0.0184068	0.485588	none	0.145743	1.67054744215633e-06	1.75321724370863e-05	1.1604e-06	9.6242e-06	0.00827266	only DIU
	ENSG00000011566	MAP4K3	0.0138843	0.675598	0.883568	0.32001	0.612003	0.821086	none	0.0569076	0.368965225762906	0.584014019471729	0.820603	0.900089	0.582177	only DGE
	ENSG00000011590	ZBTB32	0.0970696	0.188164654959546	0.483635680914378	0.901378	0.968954	0.734728	only DGE	0.369554	4.9826809345177e-13	1.55283428392195e-11	0	0	1.54e-08	both
	ENSG00000011600	TYROBP	0.00302879	0.783868320552875	0.929433292364932	0.783868	0.919238	0.0178272	none	0.00263713	0.702673320507821	0.839512	0.702673	0.82537	9.53499e-05	none
	ENSG00000011638	TMEM159	0.0364673	0.569031	0.835995	0.569031	0.812284	0.495233	none	0.053138	0.0665560022478755	0.175434619643575	0.066556	0.16075	0.25489	only DGE
	ENSG00000012048	BRCA1	0.0615065	0.0491274648841966	0.208287410222421	0.00682251	0.0407382	4.1768e-06	only DGE	0.108743	0.154861845914968	0.327878580974068	0.103093	0.225115	5.88e-08	only DGE
	ENSG00000012061	ERCC1	0.0300646	0.084002129086922	0.300234183051229	0.0840021	0.270141	0.341887	none	0.0451462	0.00616240586598082	0.0257215650314643	0.00616241	0.0220301	0.156674	only DGE
	ENSG00000012124	CD22	0.0283535	0.899981341601489	0.973607985615538	0.325235	0.618153	0.15871	none	0.0741951	0.000443491996846124	0.00262119543416261	0.149498	0.297875	0.261973	none
	ENSG00000012171	SEMA3B	0.0742552	0.128125	0.388803947351325	0.132577	0.361849	0.205527	none	0.096227	0.0593040726270186	0.161525774152247	0.0242111	0.0709329	0.000495544	none
	ENSG00000012174	MBTPS2	0.00297989	0.379267605291158	0.696403	0.379268	0.66787	0.27972	none	0.00231137	0.875722218455455	0.941286279395548	0.875722	0.931213	0.0992489	none
	ENSG00000012211	PRICKLE3	0.0294774	0.480881491439916	0.777165313122342	0.648104	0.852528	0.866388	only DGE	0.151713	0.0374334226427053	0.113388950212769	0.00328473	0.0126486	0.223693	only DGE
	ENSG00000012223	LTF	0.102695	0.797367109089408	0.934562	0.717102	0.888454	0.180912	only DGE	0.0859155	0.993706143994552	1	0.947684	0.975275	0.185567	none
	ENSG00000012660	ELOVL5	0.0509707	1.39435129540288e-05	0.000272004941633746	1.39435e-05	0.000200115	0.000274922	both	0.0807264	2.25160790012779e-08	3.35020901821053e-07	2.25e-08	2.482e-07	2.787e-07	both
	ENSG00000012779	ALOX5	0.10857	0.00251160992945243	0.021834956311852	0.00680972	0.0407045	0.0482013	only DGE	0.231292	1.53210777398272e-14	6.63610409561497e-13	0	0	0	both
	ENSG00000012817	KDM5D	0.043402	0.671433613377867	0.881051912188518	0.354025	0.642419	0.882266	none	0.0469143	0.726826035333628	0.855137625005589	0.469864	0.653891	0.223263	none
	ENSG00000012822	CALCOCO1	0.0589586	0.307802868567133	0.627264936701203	1.7477e-05	0.000243622	0.0899171	only DIU	0.06842	0.148168105120047	0.318670784597797	1.43e-08	1.632e-07	0.0087273	both
	ENSG00000012963	UBR7	0.0699506	0.0204353573896658	0.112005481628506	0.0307205	0.130703	0.747055	none	0.0578434	0.951906	0.985562849133341	0.217859	0.389141	0.0371957	only DGE
	ENSG00000012983	MAP4K5	0.0332753	0.0148913102557602	0.0881917574938474	0.0415943	0.163349	1.874e-07	only DGE	0.0345155	0.0137925	0.0507876843954474	0.0473163	0.122734	2.5e-09	only DGE
	ENSG00000013016	EHD3	0.0668165	0.433091326044042	0.744418956586884	0.433091	0.717968	0.403946	only DGE	0.0824869	0.513648096608387	0.710008227658003	0.513648	0.689834	0.954691	only DGE
	ENSG00000013275	PSMC4	0.0236083	0.452599627442408	0.758035959767615	0.4526	0.733802	0.365052	none	0.000644361	0.122007006209727	0.276604932946792	0.122007	0.255201	0.943973	none
	ENSG00000013288	MAN2B2	0.0102126	0.859196718132533	0.959373185796337	0.859197	0.95086	0.970166	none	0.0303836	0.0281645126320265	0.0908481060664482	0.0281645	0.0804731	0.00500325	none
	ENSG00000013297	CLDN11	0.0423583	0.104028091069043	0.341153399713748	0.829483	0.938054	0.0410882	none	0.135433	0.722955888145039	0.853219713309595	0.00869781	0.0296738	0.189617	none
	ENSG00000013306	SLC25A39	0.0548113	0.385352939825701	0.701277862007889	0.385353	0.673894	0.609161	none	0.0614227	0.193650149293836	0.383548115884827	0.19365	0.358417	0.468469	only DGE
	ENSG00000013364	MVP	0.0360706	0.478348432962583	0.775769900324214	0.97468	0.997626	0.985136	none	0.0317011	0.398023152960358	0.611989071457149	0.943434	0.973151	0.56131	only DGE
	ENSG00000013374	NUB1	0.0927593	2.60128370759283e-05	0.000468965115679257	1.41e-07	3.3372e-06	4.95937e-05	only DIU	0.146326	3.77814947549737e-07	4.43910849868208e-06	4.057e-07	3.6223e-06	4.507e-06	both
	ENSG00000013375	PGM3	0.0498586	0.077599740377026	0.285538	0.776421	0.916676	0.815458	only DGE	0.175566	0.100246055679868	0.238836	6.26342e-05	0.000368613	0.000228539	both
	ENSG00000013392	RWDD2A	0.0853517	1.75271877131955e-05	0.000330558879712702	1.75272e-05	0.000243859	0.000372835	only DIU	0.0891651	9.52655251240664e-06	8.54964177188944e-05	9.5266e-06	6.62281e-05	3.33823e-05	both
	ENSG00000013441	CLK1	0.0177905	0.00279191934423517	0.0237034879873521	0.00257058	0.0181375	0.0863748	only DGE	0.0375889	0.0631192751359517	0.169059360888255	0.0438524	0.115216	0.0437389	only DGE
	ENSG00000013503	POLR3B	0.0369077	0.623744846553164	0.863477765637384	0.612339	0.837649	0.833615	none	0.133967	0.197747310791356	0.387529844480913	0.219914	0.391495	0.0298196	only DGE
	ENSG00000013523	ANGEL1	0.0183751	0.241141931622725	0.553797534272635	0.241142	0.522451	3.3e-09	only DGE	0.00263641	0.322087787043845	0.53683	0.322088	0.514413	0	only DGE
	ENSG00000013561	RNF14	0.0393866	0.612569621789754	0.857721524363511	0.61257	0.837649	0.79655	none	0.0260311	0.293050291474041	0.503518552202058	0.295286	0.485516	0.60903	only DGE
	ENSG00000013563	DNASE1L1	0.0199878	0.0425004162323463	0.187662745022481	0.0425004	0.166219	0.835074	none	0.0503581	4.64634482000292e-08	6.46189615647209e-07	4.82e-08	4.98e-07	0.144695	both
	ENSG00000013573	DDX11	0.041842	0.0191200412644972	0.106683985701796	0.406855	0.693616	0.000322656	none	0.0434758	0.0739325068946877	0.190324405461606	0.694824	0.819434	0.104514	none
	ENSG00000013583	HEBP1	0.00141711	0.269205252349189	0.586491067671229	0.993564	1	0.806387	none	0.00210999	0.0363847284587986	0.110956054387184	0.00037366	0.00185033	9.2881e-06	both
	ENSG00000013588	GPRC5A	0.0517258	0.0810222545516122	0.293499	0.163244	0.411947	0.000781403	only DGE	0.144746	0.000749874385309823	0.00416587824273751	0.00453627	0.0168597	2.7937e-06	only DGE
	ENSG00000013619	MAMLD1	0.047097	0.472024745934813	0.772264562131738	0.49704	0.765054	0.737951	only DGE	0.0417142	0.157160903545262	0.330895727299622	0.219889	0.391495	0.244095	only DGE
	ENSG00000013725	CD6	0.0391306	0.878222752767597	0.966641	0.707273	0.883102	0.00543339	none	0.108443	0.747157020216551	0.868481247328401	0.96697	0.985597	0.000128319	none
	ENSG00000013810	TACC3	0.0289178	0.100527	0.334610198809393	0.105458	0.314193	0.632912	only DGE	0.0602402	0.000458126085868038	0.00269600739766441	0.000632256	0.00297981	0.111385	both
	ENSG00000014123	UFL1	0.00511472	0.335140857783654	0.655314	0.335141	0.626438	0.481066	none	0.00333453	0.271417624316641	0.477691280262517	0.271418	0.456524	0.0269355	only DGE
	ENSG00000014138	POLA2	0.0684319	0.253274643737134	0.566062999389947	0.000313093	0.00303519	0.270513	both	0.0280743	0.00023883691684734	0.00153643232474104	0.158467	0.310923	0.563339	none
	ENSG00000014164	ZC3H3	0.040633	NA	NA	1.85037e-05	0.00025403	1	only DIU	0.0277833	NA	NA	0.0068967	0.0242456	0.468469	only DGE
	ENSG00000014216	CAPN1	0.0185045	0.914759623996279	0.978002	0.972495	0.997025	0.117778	none	0.0216864	0.0795978690944856	0.201000350267745	0.0666411	0.160921	0.91875	none
	ENSG00000014257	ACPP	0.011572	0.0352870088087401	0.163807358784261	0.0347231	0.142614	0.767491	only DGE	0.0536255	0.0579639086996449	0.158891680002084	0.0568678	0.141878	0.00580151	only DGE
	ENSG00000014641	MDH1	0.0247814	0.316633974563231	0.634833736213537	0.841748	0.9428	1	none	0.0203011	0.484594798948528	0.689041944403943	0.212905	0.382834	0.446534	none
	ENSG00000014824	SLC30A9	0.0311281	0.719254628864113	0.903443206715282	0.00301743	0.0206254	0.0299944	none	0.0349676	0.135795591185618	0.299031135954199	0.00105209	0.00468239	0.00250582	both
	ENSG00000014914	MTMR11	0.118786	0.000144455185007608	0.00203671905472584	0.000503763	0.00455749	0.00149395	only DIU	0.135532	1.68092006875842e-05	0.000143287692219775	6.63536e-05	0.000387707	0.000588836	both
	ENSG00000014919	COX15	0.0758642	0.000347570595375046	0.00425499075429892	0.000346194	0.00327245	0.000962402	both	0.119615	2.84698349339862e-08	4.12207723364317e-07	2.86e-08	3.099e-07	4.167e-07	both
	ENSG00000015133	CCDC88C	0.061268	0.242228158718472	0.554332199389739	0.0442862	0.171904	0.634313	none	0.105208	0.901575840456562	0.956468445062353	0.00017484	0.000940352	0.0258968	both
	ENSG00000015153	YAF2	0.0545446	0.876389	0.965766743609335	0.000151017	0.00161382	0.233334	only DIU	0.0328981	0.0143804454216626	0.0525444229815013	0.000470008	0.00227038	0.406032	only DIU
	ENSG00000015171	ZMYND11	0.0473362	0.396662475106776	0.711718847502813	0.400708	0.687334	0.738771	none	0.0624688	0.211941384124306	0.405553131508547	0.449331	0.635727	0.480258	none
	ENSG00000015285	WAS	0.00609932	NA	NA	0.0843553	0.270894	0.794895	only DGE	0.0292728	NA	NA	0.310867	0.502746	0.000150957	only DGE
	ENSG00000015475	BID	0.15346	4.7347182019486e-07	1.33696932210825e-05	4.735e-07	9.7974e-06	0.444032	only DIU	0.209654	1.26565424807268e-14	5.55258271407679e-13	0	0	0	only DIU
	ENSG00000015479	MATR3	0.0522356	0.354365370930879	0.674073801253471	0.135767	0.367985	0.654815	none	0.0341966	0.0251985499686356	0.0831438	0.0216562	0.0645656	0.615044	none
	ENSG00000015520	NPC1L1	0.0948215	0.520996981973302	0.808068314577134	0.520997	0.782458	0.143087	none	0.180397	0.116615653360207	0.267574682075879	0.116616	0.246359	0.881283	none
	ENSG00000015532	XYLT2	0.114065	0.629960636893638	0.865868	0.512482	0.776595	4.01206e-05	only DGE	0.0256255	0.148730937508644	0.319329477675565	0.152856	0.30251	0.963623	only DGE
	ENSG00000015676	NUDCD3	0.015802	0.766030121540346	0.920485262009442	0.222913	0.499109	0.501983	none	0.0115409	0.774084233848199	0.88558	0.626988	0.776954	0.553786	only DGE
	ENSG00000016864	GLT8D1	0.0708082	0.203333902705802	0.503385602678301	0.000333402	0.00317769	0.933201	both	0.086578	0.000597747675206595	0.00339077510319745	0.000311106	0.00157538	5.51915e-05	both
	ENSG00000017260	ATP2C1	0.0802841	4.0394099744212e-05	0.000681367141229927	0.000100787	0.00113683	0.00551501	both	0.0863622	4.38844516281733e-11	9.92448815361035e-10	0	0	7.129e-07	both
	ENSG00000017373	SRCIN1	0.0559606	0.203086492499423	0.503138663676466	0.203086	0.473148	0.724288	only DGE	0.0602708	0.289422	0.498978225793905	0.289422	0.478055	0.175985	only DGE
	ENSG00000017427	IGF1	0.162739	4.67871776876905e-08	1.75830342030725e-06	5.73e-08	1.4663e-06	2.4338e-06	both	0.0986393	0.00156675421083241	0.00795596698615445	0.0011956	0.00523344	0.00458718	only DIU
	ENSG00000017483	SLC38A5	0.0514727	0.103490197249951	0.340043971806172	0.102187	0.307587	0.955052	none	0.0376072	0.000286619301027802	0.00179964526726424	0.106303	0.230232	0.000529665	only DGE
	ENSG00000017621	MAGIX	0.0708753	0.355107545239452	0.674339199607262	0.548303	0.799005	0.83081	only DGE	0.139223	7.27835800020671e-05	0.000536018555317817	2.9583e-06	2.27376e-05	1.7145e-06	both
	ENSG00000017797	RALBP1	0.0336898	0.342518	0.663080136792384	0.329865	0.621162	0.103869	none	0.09638	0.0808682401375358	0.203304267261655	0.0767532	0.178877	0.200975	none
	ENSG00000018189	RUFY3	0.0214038	0.0848787351160654	0.302175753400806	0.013839	0.0713647	0.221635	only DGE	0.0299999	0.0895784962628257	0.220272164733847	0.476316	0.659856	8e-10	only DGE
	ENSG00000018280	SLC11A1	0.0910617	3.99010728273641e-05	0.000674163250316225	0.000151881	0.00162154	0.0589254	only DIU	0.226252	0	0	0	0	0	both
	ENSG00000018408	WWTR1	0.0382123	0.764251427555363	0.920485262009442	0.78266	0.91884	0.0520206	none	0.0487705	0.144318434025039	0.313244728858035	0.827136	0.903047	0.6702	none
	ENSG00000018510	AGPS	0.0558628	NA	NA	0.0415438	0.163207	0.0225558	none	0.0827315	NA	NA	0.0043558	0.0162954	0.00407387	only DGE
	ENSG00000018610	CXorf56	0.0260508	0.67899	0.884607797801542	0.67899	0.870027	0.879005	none	0.0151394	0.707246216913437	0.842693883819694	0.709546	0.830118	0.815465	only DGE
	ENSG00000018699	TTC27	0.0203597	NA	NA	0.279478	0.567888	0.972052	none	0.0407457	NA	NA	0.42524	0.614773	0.72567	none
	ENSG00000019144	PHLDB1	0.0494456	4.88367289630531e-06	0.000106897011447608	3.68685e-05	0.000466741	0.000638088	both	0.0527697	6.3771210534469e-13	1.92060054135034e-11	0	0	0	both
	ENSG00000019169	MARCO	0.0233362	0.838441731880084	0.950014	0.735103	0.897118	0.529828	none	0.0410963	0.311165588239026	0.524956037010905	0.238242	0.415896	0.0039191	only DGE
	ENSG00000019485	PRDM11	0.0525685	0.344024121640509	0.663887968927559	0.640464	0.850647	0.466618	none	0.0346598	0.492625789129325	0.695623817720674	0.427959	0.616808	1	none
	ENSG00000019582	CD74	0.00191955	0.391426747841404	0.707419415918463	0.391427	0.679711	0.133521	none	0.00150708	0.00023953907796841	0.00153998016037301	0.000239539	0.00124102	0.735189	only DIU
	ENSG00000019991	HGF	0.098663	0.0002290172584134	0.00298980129693713	0.000144143	0.00155056	0.0213331	only DIU	0.0847524	0.0005600297764079	0.00319632851727613	0.000744734	0.00344459	0.0242576	only DIU
	ENSG00000019995	ZRANB1	0.00434256	0.980783025146409	1	0.980783	0.999757	0.587859	none	0.00688137	0.509859424370617	0.707161877329233	0.509859	0.686682	0.393878	none
	ENSG00000020129	NCDN	0.0169652	0.535435455179051	0.815164079128674	0.57251	0.813552	0.393947	none	0.0183745	0.588399646217563	0.768248969681431	0.591242	0.750394	0.823296	none
	ENSG00000020181	GPR124	0.0221162	0.429417648446787	0.741345583925528	0.103803	0.310647	0.617505	only DGE	0.0815201	0.376463507041006	0.591941235036635	0.940011	0.970842	0.422216	only DGE
	ENSG00000020256	ZFP64	0.193323	0.0544558702780216	0.223913075616225	0.0312103	0.132046	0.00400216	only DGE	0.197113	0.0610128919498183	0.164733052880942	0.000265118	0.00136243	0.00328217	both
	ENSG00000020426	MNAT1	0.0333274	0.828076290485106	0.946187775691789	0.616498	0.840444	0.712765	none	0.0641806	0.277475214706883	0.484998	0.0137828	0.0439764	0.246717	only DGE
	ENSG00000020577	SAMD4A	0.0700713	0.00405827071465303	0.032008983985481	0.00603	0.0368173	0.642618	only DGE	0.0837543	0.00307898692515396	0.0142995930708422	0.00355803	0.0136048	0.000859195	only DGE
	ENSG00000020633	RUNX3	0.00560983	0.429866	0.741492895088482	0.429866	0.714894	0.903918	only DGE	0.0106944	0.00421725664703398	0.0187104155581516	0.00374222	0.0142329	0.813197	only DGE
	ENSG00000020922	MRE11A	0.0321104	0.727138633633172	0.906572535286048	0.852401	0.94752	0.959227	none	0.125521	0.0240399248733085	0.0800704177435516	0.051105	0.130287	0.18792	none
	ENSG00000021300	PLEKHB1	0.061281	NA	NA	0.423608	0.708909	0.523566	none	0.0432784	NA	NA	0.750326	0.856606	0.745458	none
	ENSG00000021355	SERPINB1	0.10574	0.00361814576430453	0.0290760110084284	0.00370037	0.0245497	0.0111375	only DGE	0.187151	0.000361896587058208	0.00219543436967893	0.000365717	0.0018173	1.5282e-06	both
	ENSG00000021574	SPAST	0.0380714	0.410654085134617	0.723750007810827	0.410654	0.697664	0.438317	none	0.0897559	0.547387943153675	0.736139923025506	0.547388	0.716531	0.946983	only DGE
	ENSG00000021762	OSBPL5	0.0244259	0.0311901693968943	0.150959238435158	0.0378315	0.151766	0.873048	none	0.0232045	0.413517389679059	0.626682691964321	0.0801138	0.184713	0.655892	none
	ENSG00000021776	AQR	0.0257398	0.102166756105446	0.337899241852418	0.102495	0.307865	0.852363	none	0.0315859	0.0312639918209068	0.0986359643189225	0.031264	0.0873634	0.374833	none
	ENSG00000021826	CPS1	0.115	0.701420990493848	0.894228656127229	0.972497	0.997025	0.766572	none	0.0625	0.656323745908152	0.810386144651335	0.804594	0.89126	0.614861	only DGE
	ENSG00000022267	FHL1	0.120862	0.928560338792653	0.984115043982411	0.764853	0.910543	0.0715286	only DGE	0.247834	0.0691657833680142	0.180613422538439	0.121179	0.253888	0.000321406	only DGE
	ENSG00000022277	C20orf43	0.0227814	0.929438206750707	0.984268726797906	0.929438	0.981033	0.645832	none	0.0406385	0.650506520156714	0.807608405792433	0.652027	0.792363	0.0291171	none
	ENSG00000022556	NLRP2	0.046322	0.357451884340906	0.676695541365482	0.376534	0.665931	0.998471	none	0.0724601	0.178164133416151	0.362066356218667	0.0345798	0.0949537	0.602943	none
	ENSG00000022567	SLC45A4	0.142806	2.75334779176184e-05	0.000489646188047819	2.99637e-05	0.000389733	0.0506663	both	0.274827	0	0	0	0	3.233e-06	only DIU
	ENSG00000022840	RNF10	0.00576422	0.738420167909769	0.912355772186475	0.800102	0.926078	0.562944	none	0.010873	0.215479851923419	0.410632931834674	0.330543	0.523674	0.881308	none
	ENSG00000022976	ZNF839	0.0777922	0.243561623270339	0.555460700220782	0.205081	0.474974	8.94e-06	none	0.0729868	0.00338848549956206	0.0155323312899208	0.0229164	0.0678176	3.9379e-06	only DGE
	ENSG00000023041	ZDHHC6	0.0141074	0.610829626371702	0.857560835156097	0.61083	0.836565	0.651222	none	0.00832516	0.0944649300992826	0.228765817454363	0.0944649	0.210579	0.181926	none
	ENSG00000023171	GRAMD1B	0.117384	0.0102133135071352	0.0662860258221814	0.00916848	0.0516056	0.00336913	only DGE	0.293376	5.50486030093111e-08	7.55311167733125e-07	2.61e-08	2.84e-07	3.3528e-06	both
	ENSG00000023191	RNH1	0.0131989	0.869032115423573	0.963314832283218	0.646493	0.851974	0.437851	none	0.0181685	0.204745737002897	0.396534847223118	0.938987	0.970578	0.3008	none
	ENSG00000023228	NDUFS1	0.083827	0.0119625242379735	0.0743593552445726	0.0124561	0.0655096	0.160579	none	0.0829311	0.0186770827719354	0.0649157225755604	0.0176533	0.0544559	0.950401	none
	ENSG00000023287	RB1CC1	0.0942392	0.440010243914983	0.750381166716542	0.42145	0.707318	0.566335	only DGE	0.168405	0.0308290219375318	0.0975345906052151	0.000739135	0.00342423	0.0433065	both
	ENSG00000023330	ALAS1	0.00631952	0.637985261961786	0.867732348253374	0.456835	0.73769	0.590537	none	0.00922823	0.252222478452896	0.455817395586773	0.267294	0.451508	0.927977	only DGE
	ENSG00000023445	BIRC3	0.0167648	0.100150212834828	0.334226	0.950326	0.989322	0.664214	only DGE	0.0370253	0.514782081656848	0.710916527721549	0.601045	0.75754	0.888279	only DGE
	ENSG00000023572	GLRX2	0.00173593	0.453496647074597	0.758197563472571	0.621926	0.843239	0.762682	none	0.00273982	0.103423010211162	0.244211136608569	0.000275232	0.00140744	0.0894749	only DIU
	ENSG00000023697	DERA	0.0227901	0.983502764834792	1	0.983503	1	0.830725	only DGE	0.0308246	0.687148163080545	0.829381	0.682238	0.811458	0.660869	none
	ENSG00000023734	STRAP	0.0148627	0.744025825610743	0.914224304530955	0.230989	0.509573	0.91369	none	0.0173833	0.341362	0.556523113013561	0.477021	0.660164	0.215582	none
	ENSG00000023839	ABCC2	0.0185046	0.546064847981291	0.821347	0.546065	0.798095	0.898321	none	0.0169054	0.517998267834237	0.713705121148615	0.517998	0.693313	0.992506	none
	ENSG00000023892	DEF6	0.0142142	0.477174347101995	0.774858112152318	0.477174	0.752369	0.866026	only DGE	0.064182	0.0131110401954602	0.0485935652204474	0.013111	0.0421729	0.0676727	only DGE
	ENSG00000023902	PLEKHO1	0.0111211	0.0344810803377584	0.161090312254372	0.213461	0.48627	0.914166	only DGE	0.0174473	0.390501490351475	0.604470870854899	0.00027077	0.00138773	0.00120145	both
	ENSG00000023909	GCLM	0.0365662	NA	NA	0.116517	0.333954	0.931402	only DGE	0.0854624	NA	NA	0.00221028	0.00898339	0.485192	both
	ENSG00000024048	UBR2	0.0723935	0.631722720875605	0.867221875097365	0.308756	0.599691	0.00576836	none	0.061015	0.0165807256540091	0.0590345446308887	0.00195336	0.00807412	1.104e-07	only DIU
	ENSG00000024422	EHD2	0.0189472	0.929660089836386	0.984268726797906	0.92966	0.981033	0.383388	only DGE	0.0844139	0.206552745213125	0.398498931520304	0.206553	0.374879	0.659056	only DGE
	ENSG00000024526	DEPDC1	0.0540382	0.858316811452826	0.958980702445162	0.445357	0.728562	0.789091	none	0.122447	0.0408534415773094	0.121396476686993	0.0926764	0.207645	0.451809	none
	ENSG00000025039	RRAGD	0.0784611	0.364608531893635	0.682356	0.0949533	0.293547	0.930607	only DGE	0.0724109	0.104356	0.246017092947349	0.410471	0.601985	0.666609	none
	ENSG00000025156	HSF2	0.046449	0.850855122539958	0.955567361347322	0.850855	0.946566	0.822791	none	0.0285812	0.678609353965209	0.824534904772506	0.678609	0.80936	0.643029	only DGE
	ENSG00000025293	PHF20	0.0402362	0.435852680288662	0.747029862158066	0.501356	0.768166	0.825323	none	0.0471928	0.0897453095180523	0.220576233203542	0.795595	0.885467	0.476319	only DGE
	ENSG00000025423	HSD17B6	0.126857	0.206758629453109	0.508294	0.235028	0.513803	0.554276	none	0.168567	0.0362775346638034	0.110728264954732	0.084034	0.1921	0.510261	none
	ENSG00000025434	NR1H3	0.0182966	0.00259828550081043	0.0224321574233819	0.00660488	0.0396467	1.10943e-05	none	0.0264144	1.94274848075437e-06	2.00999746662664e-05	2.9463e-06	2.26758e-05	6e-10	only DIU
	ENSG00000025708	TYMP	0.0364505	0.312340886855611	0.631397496496575	0.512521	0.776595	0.727592	only DGE	0.0345812	0.829562831619225	0.916238926505858	0.559943	0.726235	0.00376367	only DGE
	ENSG00000025770	NCAPH2	0.0679931	0.272263100559066	0.589611140530056	2.0218e-06	3.5893e-05	3e-10	only DIU	0.0540434	0.202650734128873	0.393596010690735	0.00187677	0.00781163	1.9e-09	only DIU
	ENSG00000025796	SEC63	0.0181321	0.852175864663061	0.955948	0.847764	0.944996	0.384274	none	0.0403015	0.00968945360495166	0.0378180965062298	0.009554	0.0321817	5.9521e-06	none
	ENSG00000025800	KPNA6	0.000229497	0.624706856876421	0.863909	0.624707	0.844781	0.947333	none	0.00145316	0.396500130600264	0.610671136808181	0.801353	0.889277	0.848212	none
	ENSG00000026025	VIM	0.00923109	0.00751762360357988	0.0523111970563605	5.6722e-06	9.05402e-05	3.4e-08	both	0.0147984	6.70309074468634e-07	7.5130475430026e-06	0	0	0	both
	ENSG00000026103	FAS	0.0158475	0.569404461429502	0.835995	0.721773	0.890385	0.642919	none	0.0329444	0.0375885486432903	0.113543186829703	0.0197881	0.0599095	0.999001	only DGE
	ENSG00000026297	RNASET2	0.0258203	6.66133814775094e-16	1.23803997356927e-13	0.621198	0.843156	0.918505	none	0.0105269	5.51114709423928e-13	1.70196210263788e-11	0.524674	0.699298	0.883362	none
	ENSG00000026508	CD44	0.151564	4.73993666538775e-08	1.77478507668841e-06	0	0	0	both	0.232343	0	0	0	0	0	both
	ENSG00000026652	AGPAT4	0.0674137	2.86740166335342e-05	0.000507103456795824	2.80429e-05	0.00036854	0.126868	both	0.149407	0	0	0	0	2.051e-07	only DIU
	ENSG00000026751	SLAMF7	0.0287081	6.03938563603634e-08	2.20480714184155e-06	6.32e-07	1.25534e-05	2.7147e-05	both	0.0157607	0.993875711733316	1	0.00514767	0.0188567	9.2e-09	only DGE
	ENSG00000026950	BTN3A1	0.092404	0.0106863526549676	0.0684864556984823	0.00206014	0.0151072	0.0441344	none	0.132223	0.00092024919960032	0.00497450413448677	7e-10	9.4e-09	4.6049e-06	both
	ENSG00000027001	MIPEP	0.0622928	0.511312809433953	0.802123931558298	0.629436	0.846963	0.997604	only DGE	0.0454719	0.00522784517015173	0.0223781546605071	0.63387	0.782006	0.681399	only DGE
	ENSG00000027075	PRKCH	0.0232834	0.371835691594669	0.689318904512279	0.36588	0.654729	0.63017	only DGE	0.0377753	0.678021987378568	0.824468274644825	0.663426	0.800495	0.00846313	only DGE
	ENSG00000027697	IFNGR1	0.0190249	0.676472705575274	0.884258823067833	0.677167	0.868968	0.927307	only DGE	0.00595077	0.474959380453385	0.682283803498104	0.477914	0.66031	0.779493	only DGE
	ENSG00000027847	B4GALT7	0.0296505	0.0261673536825544	0.133341320709407	0.87096	0.955043	0.510629	none	0.101679	0.0148116889538166	0.0538042233425419	0.0334653	0.09243	0.00311074	none
	ENSG00000027869	SH2D2A	0.111119	0.535678604264705	0.815322616556553	0.718688	0.889258	0.886193	none	0.183657	0.173241363033602	0.355597030708731	0.145236	0.291365	0.141634	none
	ENSG00000028116	VRK2	0.0398419	0.361667867955615	0.680362742081902	0.362751	0.65186	0.622052	only DGE	0.0255079	0.344292450621815	0.559783271871511	0.344292	0.536312	0.8354	only DGE
	ENSG00000028137	TNFRSF1B	0.00153602	0.328430662297676	0.647015301232212	0.328431	0.620334	0.601283	only DGE	0.00064542	0.258033790664869	0.462223515968798	0.258034	0.44	0.0382539	only DGE
	ENSG00000028203	VEZT	0.0249962	0.0139643044845914	0.0841149796355294	0.00467401	0.0296681	0.653972	none	0.0466593	0.195757732674009	0.386018123613782	0.057282	0.142569	0.42539	none
	ENSG00000028277	POU2F2	0.0177384	0.213728	0.519027386290587	0.321244	0.613642	0.989295	only DGE	0.0252137	0.0612107830038298	0.165013058719382	0.772119	0.870862	0.900183	only DGE
	ENSG00000028310	BRD9	0.0671639	0.0123343828797791	0.0759988317040998	0.0193003	0.0922151	0.523873	none	0.0719538	0.000525579787179264	0.00303187166170792	0.0002892	0.00147162	0.028135	only DIU
	ENSG00000028528	SNX1	0.040338	0.245983138451741	0.558020337606234	0.98764	1	0.104888	none	0.032974	0.193358870976807	0.383045422311032	0.271108	0.456197	0.121995	only DGE
	ENSG00000028839	TBPL1	0.00716426	0.103283921933297	0.339568433475782	0.254211	0.539368	1	none	0.0189899	0.355206062213599	0.570450332749003	0.745333	0.854224	0.802468	none
	ENSG00000029153	ARNTL2	0.036866	0.388687719224602	0.705045511177686	0.377835	0.666688	0.713723	only DGE	0.0508892	0.385249434939746	0.599210067069242	0.0918584	0.20646	0.0883113	only DGE
	ENSG00000029363	BCLAF1	0.118348	2.75431968428386e-05	0.000489646188047819	2.391e-07	5.4309e-06	0.000670235	only DIU	0.16988	6.43352038309786e-12	1.65234787326699e-10	0	0	1.846e-06	only DIU
	ENSG00000029364	SLC39A9	0.0334278	0.748451715000064	0.916123023693854	0.940141	0.985794	0.932026	none	0.0297666	0.852716966210811	0.928949794912748	0.959332	0.981389	0.958454	none
	ENSG00000029639	TFB1M	0.0309664	0.214065071096454	0.519498940158961	0.0506772	0.189039	0.517262	only DGE	0.0458599	0.000841063047757107	0.00460736681359761	0.0100581	0.0336024	0.327649	only DGE
	ENSG00000029725	RABEP1	0.0327664	0.711835367499164	0.899936846725597	0.90066	0.968954	0.866109	none	0.064677	0.707400445266063	0.842779411597867	0.495549	0.675287	0.931254	none
	ENSG00000029993	HMGB3	0.0415001	0.192474863275593	0.490052381819111	0.172426	0.426632	0.854317	none	0.122814	0.000145576173156137	0.000994041177022064	1.43e-08	1.632e-07	0.516559	both
	ENSG00000030066	NUP160	0.0324057	0.0536337060752898	0.221858696621048	0.0536337	0.197223	0.0903613	none	0.0140787	0.536575700617521	0.728596813458063	0.536576	0.708301	1.0361e-06	only DGE
	ENSG00000030110	BAK1	0.00245135	0.155648397706414	0.435900800371222	0.155648	0.40156	0.991965	none	0.0714394	0.378266	0.593221407657748	0.378266	0.570128	0.938963	only DGE
	ENSG00000030419	IKZF2	0.108293	NA	NA	0.669931	0.865046	0.918505	only DGE	0.084944	NA	NA	0.51282	0.68937	0.882712	only DGE
	ENSG00000031081	ARHGAP31	0.000107991	NA	NA	0.642789	0.850647	0.611243	none	0	NA	NA	1	1	0.412786	only DGE
	ENSG00000031691	CENPQ	0.0822832	NA	NA	0.32522	0.618153	0.805289	only DGE	0.012848	NA	NA	0.415716	0.607258	0.6975	none
	ENSG00000031698	SARS	0.0183179	0.308787141704989	0.627768926513206	0.309792	0.600646	0.882987	none	0.0495445	0.012299391764008	0.0461373881143814	0.0122781	0.0398201	0.0036478	none
	ENSG00000031823	RANBP3	0.0199534	0.577282086571176	0.840595083893243	0.577282	0.815733	0.830963	none	0.0376434	0.839972896391256	0.920772433985139	0.839973	0.909699	0.202988	none
	ENSG00000032219	ARID4A	0.103715	0.106618880296037	0.347309844863465	0.0410405	0.161564	0.0282683	none	0.0825259	0.120875887983348	0.274942885395145	0.0476729	0.123493	0.00130259	none
	ENSG00000032389	TSSC1	0.0463436	0.491432764169216	0.785498686812359	0.427636	0.712894	0.533398	none	0.0375514	0.528587431549343	0.722219	0.397841	0.58941	0.929863	none
	ENSG00000032444	PNPLA6	0.0593927	0.789561143136659	0.931436122924747	0.789561	0.92139	0.67184	none	0.0432961	0.252737963993881	0.456351255048976	0.252738	0.43339	0.32281	only DGE
	ENSG00000032742	IFT88	0.0817079	0.00178166619022835	0.0165565379968311	0.00185342	0.0137688	0.00220001	only DGE	0.116011	3.09238437257164e-06	3.06598962719955e-05	4.584e-07	4.046e-06	5e-10	both
	ENSG00000033011	ALG1	0	1	1	1	1	0.713276	none	0	1	1	1	1	0.0995291	none
	ENSG00000033030	ZCCHC8	0.00811974	0.378556738624316	0.695745287837342	0.385611	0.673931	0.709371	none	0.0137472	0.378322281013585	0.593221407657748	0.376868	0.568911	0.701237	none
	ENSG00000033050	ABCF2	0.0554738	0.307626427693589	0.627264936701203	1.2853e-06	2.39025e-05	5.96679e-05	only DIU	0.0625231	0.0631073819481511	0.169059360888255	0.00365544	0.0139307	0.00441054	none
	ENSG00000033100	CHPF2	0.00724932	0.226879296897071	0.536966930512124	0.281492	0.569641	0.197789	none	0.0173607	0.622240130711136	0.792393000638998	0.00013824	0.000763629	0.00187281	both
	ENSG00000033170	FUT8	0.068701	0.0213907953000665	0.115386126415451	0.00898313	0.0508136	0.00671118	only DGE	0.0348061	0.005853049244672	0.0246416265976265	0.00452082	0.0168192	0.065619	none
	ENSG00000033178	UBA6	0.00210371	0.521122098198289	0.808068314577134	0.992015	1	0.947333	none	0.000574512	0.289115977512247	0.498966280439861	0.356738	0.549714	0.801432	only DGE
	ENSG00000033327	GAB2	0.00303033	0.334550672531451	0.654879722553732	0.328533	0.620334	0.617114	none	0.0170543	0.433178638872182	0.645097908879872	0.4343	0.622553	0.353243	only DGE
	ENSG00000033627	ATP6V0A1	0.00257427	0.963712222662727	0.995287372894103	0.963601	0.993704	0.807423	only DGE	0.0176871	0.779879240261558	0.888335813901677	0.778643	0.875001	0.735635	only DGE
	ENSG00000033800	PIAS1	0.00135896	0.405884	0.719211103962624	0.405884	0.692871	0.00368161	none	0.0017871	0.199597187554401	0.389738768133922	0.199597	0.365811	0.000765042	none
	ENSG00000033867	SLC4A7	0.00621379	0.715843629093404	0.902091180058532	0.718572	0.889258	0.817867	only DGE	0.00965882	0.998251	1	0.991088	1	0.886961	none
	ENSG00000034053	APBA2	0.194012	0.970951684530013	0.998497798718893	0.0525487	0.194048	0.992357	none	0.192216	0.923988949690796	0.970311798206217	0.878222	0.932703	0.578433	none
	ENSG00000034063	UHRF1	0.0726521	NA	NA	0.861295	0.951597	0.926911	none	0.107603	NA	NA	0.363722	0.556577	0.0469023	none
	ENSG00000034152	MAP2K3	0.0258136	0.100834229482233	0.335087	0.211104	0.483111	0.0335168	only DGE	0.00781252	0.196551448924341	0.386470567937966	0.280271	0.46769	0.573848	only DGE
	ENSG00000034533	ASTE1	0.0475798	0.900864625892045	0.973607985615538	0.917545	0.975942	2.74e-08	none	0.0128882	0.492863169117276	0.695829272817059	0.47621	0.659856	0.00671283	none
	ENSG00000034677	RNF19A	0.00810954	0.696714708375916	0.893314023009468	0.0279814	0.121827	0.731885	none	0.0288865	0.429209459616199	0.641617299824041	0.418873	0.609509	0.478125	only DGE
	ENSG00000034693	PEX3	0.0240437	NA	NA	0.899715	0.9689	0.999785	only DGE	0.0265965	NA	NA	0.959023	0.981389	0.0344496	only DGE
	ENSG00000035115	SH3YL1	0.0304435	0.740669305726035	0.913151942657172	0.976626	0.998381	0.598704	none	0.0322355	0.678344290236217	0.824534904772506	0.471001	0.654716	0.0881544	none
	ENSG00000035141	FAM136A	0.0394939	0.000710105394654992	0.00771381226797378	0.000710105	0.00609693	0.00315894	both	0.111874	8.21332968303778e-08	1.09603989582261e-06	7.77e-08	7.791e-07	3.417e-07	both
	ENSG00000035403	VCL	0.0044414	0.993535011914142	1	0.993535	1	0.737851	only DGE	0.0114609	0.857118013175631	0.931124666563254	0.87458	0.9306	0.960097	only DGE
	ENSG00000035499	DEPDC1B	0.0457984	0.185603145772193	0.479902074226181	0.086572	0.275878	0.119746	none	0.0403007	0.662083833066896	0.814320892986381	0.299817	0.490217	0.114942	none
	ENSG00000035664	DAPK2	0.0903337	0.107642963768795	0.349088317146136	0.636454	0.850574	0.971069	only DGE	0.190082	0.00409159375148782	0.0182798388670055	0.0893171	0.20182	0.892009	only DGE
	ENSG00000035681	NSMAF	0.0340316	0.462430437999335	0.764509779706133	0.915924	0.975252	0.0703392	none	0.0327885	0.170650749642215	0.351723253862563	0.276492	0.463076	0.00153071	none
	ENSG00000035687	ADSS	0.0548774	0.0340212	0.159598393347791	0.0340212	0.140492	0.0144883	only DGE	0.0738567	0.000150447522711428	0.00101981072755717	0.000150448	0.000820747	0.000349972	both
	ENSG00000035720	STAP1	0.0113068	0.476317186084795	0.774351785465496	0.476317	0.751763	0.694353	only DGE	0.0341747	0.188037037708754	0.375119945249586	0.188037	0.351328	0.352097	only DGE
	ENSG00000035862	TIMP2	0.138639	0.000127718554541634	0.00185182846031855	0.000127719	0.00139766	0.00300925	both	0.187711	1.1486922324444e-07	1.49576500701836e-06	1.149e-07	1.1215e-06	3.73006e-05	only DIU
	ENSG00000035928	RFC1	0.0664564	0.308041328165234	0.627552201163153	0.456475	0.737527	4.7582e-06	only DGE	0.0984924	0.185484007105005	0.371568468485941	0.752361	0.857559	8e-10	only DGE
	ENSG00000036054	TBC1D23	0.00663269	0.437754744716968	0.748386433211348	0.437755	0.72177	0.696454	none	0.00923453	0.00729737291601795	0.029730468691724	0.00836155	0.0287066	0.259197	none
	ENSG00000036257	CUL3	0.0110204	0.0242657014114784	0.125782961373292	0.556106	0.804301	0.430506	none	0.00974722	0.00102928361294907	0.005494170804995	0.790815	0.882307	0.0190078	none
	ENSG00000036448	MYOM2	0.0651258	0.348907013662343	0.669518958824193	0.0310132	0.131593	0.816592	none	0.047189	0.00242879274075136	0.0116395525915893	0.0191327	0.0582026	0.319089	none
	ENSG00000036549	ZZZ3	0.0719103	0.162149731396555	0.447295962356125	0.330469	0.621399	0.852363	none	0.110148	0.00737593391889391	0.0300027045439449	0.0276533	0.0791669	2.42265e-05	only DGE
	ENSG00000036565	SLC18A1	0.179259	1	1	0.90158	0.968954	0.42118	none	0.0476923	1	1	0.0144783	0.0458753	0.18792	none
	ENSG00000036672	USP2	0.0711787	0.679711932803373	0.885097500269564	0.0818799	0.264963	0.873048	none	0.199612	0.157024934064458	0.330813865623843	0.257495	0.439437	0.248755	only DGE
	ENSG00000037241	RPL26L1	0.0718692	0.0162599884431121	0.0946541456105981	0.0156068	0.078109	0.123035	none	0.0392773	0.675187826364147	0.823501964096685	0.661023	0.79844	0.41111	none
	ENSG00000037474	NSUN2	0.0195885	0.606642892906273	0.854263373387709	0.286092	0.574663	0.703993	only DGE	0.0164493	0.241769743544183	0.443693055387547	0.169669	0.32697	0.777891	only DGE
	ENSG00000037637	FBXO42	0.0517541	0.139429384572014	0.408146382902383	0.231798	0.510467	0.392765	none	0.0652863	6.94851429066112e-05	0.000515440588382714	0.188894	0.352411	0.346845	none
	ENSG00000037749	MFAP3	0.00789225	0.242100621323487	0.554332199389739	0.487071	0.758095	0.623235	none	0.0199088	0.550003314024886	0.738000369167963	0.00438149	0.0163754	0.081052	none
	ENSG00000037757	MRI1	0.0669195	0.683831642152966	0.887322470384649	0.683832	0.872631	0.20076	only DGE	0.0417122	0.849833571951251	0.927404587646598	0.849834	0.915433	0.842679	only DGE
	ENSG00000037897	METTL1	0.0177755	0.758515826321103	0.919015533172908	0.858635	0.95086	0.338266	only DGE	0.0371014	0.135892400802596	0.299051048655358	0.295886	0.486117	0.335398	only DGE
	ENSG00000038002	AGA	0.0192975	0.228897042366253	0.538872769937318	0.23249	0.511101	0.962032	none	0.0174686	0.168217930516463	0.347767867988273	0.161422	0.315044	0.972648	none
	ENSG00000038210	PI4K2B	0.11551	0.180737448769399	0.472747748546774	0.180737	0.438551	0.0370862	only DGE	0.29509	4.58420168047979e-07	5.31289224238826e-06	4.584e-07	4.046e-06	0	both
	ENSG00000038219	BOD1L	0.0648438	0.981833186235617	1	0.0518103	0.192007	0.104701	none	0.0557332	0.512603134993199	0.709620163785116	0.269234	0.453846	0.233638	none
	ENSG00000038274	MAT2B	0.0525474	0.341835910809325	0.662430299595946	0.252145	0.536512	0.67467	none	0.0263748	0.414478	0.627243119591325	0.247789	0.427663	0.942507	only DGE
	ENSG00000038358	EDC4	0.000518106	0.493343377332183	0.786609889734765	0.493343	0.762355	0.770566	none	0.00578197	0.00261752987127184	0.0124044461493467	0.00261753	0.0103407	0.329603	none
	ENSG00000038382	TRIO	0.0312674	0.570638	0.836214362931337	0.000513363	0.0046223	0.190383	both	0.0510934	0.752790134586074	0.871627	5.2141e-05	0.000313148	0.156043	both
	ENSG00000038427	VCAN	0.0315983	0.235596007721185	0.547348235181083	0.643632	0.850827	0.777397	none	0.0294025	0.182669227316227	0.368084164455503	0.31247	0.504125	0.258395	only DGE
	ENSG00000038532	CLEC16A	0.0574217	0.202694909787039	0.502412067857205	1.13562e-05	0.000167851	0.237631	only DIU	0.153371	0.0180852765121373	0.063289180591259	3.609e-07	3.2456e-06	9.466e-06	only DIU
	ENSG00000038945	MSR1	0.127041	7.03877143020115e-05	0.00110184259662352	0	0	0	both	0.167237	0.000503804867537649	0.00292773925865256	0	0	0	both
	ENSG00000039123	SKIV2L2	0.0699641	0.000194600815150547	0.00263280280622687	0.000211367	0.00215746	0.000762543	only DIU	0.109208	1.57903449293784e-06	1.66917172562674e-05	1.7288e-06	1.38658e-05	2.955e-07	both
	ENSG00000039319	ZFYVE16	0.00283192	0.522059066719263	0.808272226465828	0.524383	0.784954	0.675511	only DGE	0.024053	0.727164355246791	0.855359498197088	0.756458	0.860369	0.0227681	none
	ENSG00000039523	FAM65A	0.0192673	0.653576672668654	0.872233855248916	0.909231	0.972461	0.517813	none	0.0244854	0.779516690587662	0.888335813901677	0.650918	0.791588	0.000876594	only DGE
	ENSG00000039560	RAI14	0.0347933	0.0632924093986122	0.248836541874082	0.584031	0.819184	0.698817	none	0.100399	0.611192569026826	0.785665296855158	0.171677	0.329663	5.2969e-06	only DGE
	ENSG00000040199	PHLPP2	0.0459031	0.000855730663592347	0.00910226726663993	0.000855731	0.00715582	0.352023	both	0.0314963	0.0365172197696253	0.111233270071691	0.0365172	0.0991285	0.322899	only DGE
	ENSG00000040275	CCDC99	0.0339186	0.826751856232311	0.945626217541758	0.939833	0.985794	0.885485	only DGE	0.056184	0.375371235013576	0.590950987880606	0.753888	0.858443	0.972144	only DGE
	ENSG00000040341	STAU2	0.0699054	0.116697229299362	0.365465403767794	0.0153442	0.0771687	0.129519	only DGE	0.0691433	0.377961998387314	0.593020344975461	0.755478	0.859653	0.000368319	only DGE
	ENSG00000040487	PQLC2	0.0299963	0.670606159438871	0.880870748108987	0.122342	0.34438	0.989352	none	0.0423724	0.146689	0.317076936991746	0.00366952	0.013975	0.00943563	only DGE
	ENSG00000040531	CTNS	0.02969	0.963286576189047	0.995287372894103	0.985168	1	0.807203	only DGE	0.00690705	0.379036662911019	0.594068195074584	0.366256	0.558796	0.683328	none
	ENSG00000040608	RTN4R	0.0065953	0.829568343359103	0.946834257013929	0.90777	0.971768	0.933737	only DGE	0.066743	0.482507089880912	0.687700428438746	0.0940507	0.209861	0.213611	only DGE
	ENSG00000040633	PHF23	0.0139977	0.897147	0.972392487642171	0.897147	0.967263	1	only DGE	0.0117019	0.12448	0.280767030971513	0.12448	0.259276	0.673525	only DGE
	ENSG00000040933	INPP4A	0.073332	0.003937378600813	0.0311999101221012	0.00265229	0.0185758	7.98e-08	only DGE	0.231153	7.86037901434611e-14	2.8798850998081e-12	0	0	0	both
	ENSG00000041357	PSMA4	0.00931533	0.837955331498582	0.950014	0.628169	0.84672	0.647104	none	0.0233095	0.442281893040358	0.654221505232791	0.165184	0.320579	0.693993	only DGE
	ENSG00000041515	MYO16	0.169975	0.244148126331748	0.555707447642647	0.244148	0.525893	0.00014366	none	0.0868213	0.801191444288368	0.901263226974325	0.806492	0.891949	1.10519e-05	none
	ENSG00000041802	LSG1	0.0187993	0.761271311337453	0.919654816197922	0.739304	0.899606	0.960777	none	0.0349919	0.752533276399379	0.871627	0.0226038	0.0669966	0.101923	none
	ENSG00000041880	PARP3	0.054564	0.650605266204304	0.871190936959438	0.683881	0.872631	0.127725	only DGE	0.0319967	0.97957	0.998541	0.996944	1	0.0258629	none
	ENSG00000041982	TNC	0.104814	0.000504964759628024	0.0057997188459749	0.000219372	0.00223117	0.0381049	both	0.122036	0.000257491748114624	0.00164094803567811	1.75658e-05	0.000115579	0.0312744	both
	ENSG00000041988	THAP3	0.0648766	0.168014695864375	0.456039888774732	0.0306321	0.130424	0.0249854	none	0.211665	0	0	0	0	1.473e-07	both
	ENSG00000042062	FAM65C	0.14987	6.28295739879547e-08	2.26142220177772e-06	5e-10	2.06e-08	1.6e-09	both	0.165037	6.2003992162829e-08	8.45073077184584e-07	4.5e-09	5.53e-08	0	both
	ENSG00000042088	TDP1	0.154176	7.95223602523265e-08	2.77432616552656e-06	4.94e-08	1.277e-06	0.00367598	only DIU	0.298415	8.30719537603386e-09	1.32889125405036e-07	3e-10	5e-09	0.000207178	both
	ENSG00000042286	AIFM2	0.0878153	0.0661845237127938	0.255587	5.477e-07	1.10721e-05	1.3444e-06	both	0.121165	0.036168780536574	0.110429293502049	1e-10	1.4e-09	0	both
	ENSG00000042317	SPATA7	0.0521267	0.842588137616372	0.951455258697315	0.727505	0.893368	4.4556e-05	only DGE	0.0202222	0.0515051076080893	0.145117202307026	0.0713362	0.16936	0.154715	only DGE
	ENSG00000042429	MED17	0.0710335	8.35592572321353e-05	0.00126539663322502	2.1792e-06	3.83919e-05	0.00207708	only DIU	0.133764	1.72242664575606e-10	3.60054093515714e-09	0	0	1.3888e-06	only DIU
	ENSG00000042445	RETSAT	0.0127376	0.577424131229522	0.840604930650459	0.227268	0.505454	0.704347	none	0.0281713	0.753685690201644	0.872203682241731	0.347216	0.539426	0.758351	none
	ENSG00000042493	CAPG	0.00878643	0.994202285695067	1	0.0455679	0.175561	9.723e-07	none	0.00503457	0.228705514774213	0.426957351584399	0.552735	0.720239	0.00234415	none
	ENSG00000042753	AP2S1	0.00200338	0.186312230939586	0.480793378850217	0.186312	0.446686	0.625688	only DGE	0.0045998	0.289660785244302	0.499226529551046	0.289661	0.478193	0.893481	only DGE
	ENSG00000042832	TG	0.041764	0.0378255288790366	0.172381879715342	0.929394	0.981033	0.970655	only DGE	0.0626913	0.184673005906719	0.370360499583772	0.129617	0.26711	0.438075	only DGE
	ENSG00000042980	ADAM28	0.0112001	0.051365399615162	0.215099186753865	0.0247581	0.111549	0.527829	none	0.0682325	0.0947212304175677	0.229223583647817	4.47927e-05	0.000272887	0.00611384	only DIU
	ENSG00000043093	DCUN1D1	0.00373305	0.0229765737159857	0.121253	0.0176512	0.0861444	0.817832	none	0.0445697	0.390561856295311	0.604470870854899	0.397135	0.588867	0.592964	only DGE
	ENSG00000043143	PHF15	0.158115	0.0064699	0.0466727925173597	3.336e-07	7.2201e-06	0.00379945	both	0.324425	4.68603502223885e-07	5.42476217410256e-06	0	0	1.534e-06	both
	ENSG00000043462	LCP2	0.0255032	0.00564624573608663	0.0418534618667712	0.00525961	0.0327639	0.903198	only DGE	0.0278761	1.32860056289985e-09	2.41224777157412e-08	3e-10	4.6e-09	0.289858	both
	ENSG00000043514	TRIT1	0.0400862	0.315068116982008	0.634041472205512	0.759781	0.909069	0.666164	none	0.0223925	0.414928856082569	0.627426444804146	0.197291	0.362806	0.000480006	none
	ENSG00000044090	CUL7	0.0109238	0.446336128619598	0.754039816596371	0.446336	0.729116	0.779352	none	0.00653362	0.856595496310473	0.930860575143269	0.848242	0.91473	0.820616	none
	ENSG00000044115	CTNNA1	0.029949	0.624430264523284	0.863909	0.712405	0.885739	0.360522	none	0.0249136	0.0143595719562393	0.0524976911790693	0.305062	0.496166	0.52619	only DGE
	ENSG00000044446	PHKA2	0.0155625	0.714518183687032	0.901510215406443	0.546224	0.798123	0.901691	none	0.0312273	0.885734884959358	0.947466	0.114262	0.243094	8.68716e-05	none
	ENSG00000044459	CNTLN	0.0942236	0.252016137248569	0.565432167461561	8.87697e-05	0.00101434	0.990402	only DIU	0.0597046	0.00177990985767273	0.00889258971902771	0.000506533	0.00243242	0.338766	both
	ENSG00000046647	GEMIN8	0.00852236	0.363292514226837	0.681845592000282	0.380488	0.669295	0.534175	none	0.00461979	0.212918130965891	0.406888976394342	0.484321	0.665531	0.772999	none
	ENSG00000046651	OFD1	0.0226961	0.919160003706397	0.979632317577603	0.778045	0.917315	0.614669	none	0.0508167	0.337992368331432	0.553701584857581	0.610389	0.765179	0.798294	none
	ENSG00000046653	GPM6B	0.149356	0.955486684724826	0.992103749538394	0.326748	0.619064	0.00283024	none	0.12331	0.801095223026278	0.901254167925887	0.304806	0.496102	0.0269689	none
	ENSG00000047056	WDR37	0.0855149	0.389962582525566	0.706261	0.390493	0.679169	0.817867	none	0.0940369	0.222353785004781	0.419543495936144	0.221891	0.394155	0.802122	none
	ENSG00000047188	YTHDC2	0.0469762	0.110878574461132	0.354077097201403	0.0927314	0.288828	0.73435	only DGE	0.0314842	0.545379900178464	0.735180448321806	0.587961	0.747809	0.828368	only DGE
	ENSG00000047230	CTPS2	0.117102	0.00149412207409982	0.0143542442118876	0.00148262	0.0113781	0.857885	only DGE	0.150392	2.51138498810199e-05	0.000207027236680472	2.64871e-05	0.000169024	0.220746	both
	ENSG00000047249	ATP6V1H	0.0127235	0.538859368856314	0.817122158203418	0.217283	0.491494	0.990402	only DGE	0.0121336	0.0459054509557726	0.132780282872073	0.00756998	0.0263308	0.691973	only DGE
	ENSG00000047315	POLR2B	0.0479179	0.228145562812471	0.538546551999789	0.461403	0.741033	0.935736	none	0.0461847	0.191535163771511	0.380390993602561	0.450707	0.636728	0.976353	none
	ENSG00000047346	FAM214A	0.0274231	0.233385493588211	0.545295203533416	0.233385	0.511836	0.897799	none	0.0176883	0.580974018845688	0.761471524636571	0.580974	0.742392	0.408547	only DGE
	ENSG00000047365	ARAP2	0.0271309	0.0404506349721729	0.181274173908615	0.00500684	0.0314648	0.060181	only DGE	0.048848	2.45137243837235e-12	6.73600243683928e-11	0.00229168	0.00926177	0.00309711	both
	ENSG00000047410	TPR	0.0109599	0.495573039309941	0.788075234571595	0.485128	0.75675	0.554528	none	0.00902666	0.195264105505192	0.385773035654054	0.216091	0.386974	0.0342787	none
	ENSG00000047579	DTNBP1	0.0539079	0.0558218519619871	0.227637278526593	0.0186557	0.0900087	0.561061	none	0.103451	3.68293879664527e-05	0.00029338336771776	0.000386854	0.00190987	0.817795	both
	ENSG00000047621	C12orf4	0.0102767	0.392117985193142	0.708042756517275	0.203983	0.473877	0.233192	none	0.0106202	0.127659522562638	0.285981950391253	0.0205501	0.0618073	0.000599643	none
	ENSG00000047634	SCML1	0.067661	0.983310517639974	1	0.98386	1	0.290873	only DGE	0.0188662	0.679372324515166	0.824963637585415	0.68883	0.81624	0.107672	only DGE
	ENSG00000047644	WWC3	0.136321	2.69128088259407e-07	8.13913407747828e-06	2.691e-07	6.0413e-06	1.68777e-05	only DIU	0.135011	2.14984443336341e-06	2.20418353037521e-05	2.1498e-06	1.69223e-05	1.03472e-05	only DIU
	ENSG00000047648	ARHGAP6	0.0780111	0.385460144201148	0.701348	0.38546	0.673912	0.39775	only DGE	0.117802	0.266408926305913	0.472455247171937	0.266409	0.450279	1.496e-07	only DGE
	ENSG00000047849	MAP4	0.0246616	0.756867564554295	0.918984983375838	0.220576	0.495339	0.537089	none	0.0465737	0.00175008675298538	0.00875643014636151	0.00655746	0.0232605	0.0184621	none
	ENSG00000047932	GOPC	0.0656698	0.447912874689135	0.754667118027417	0.896172	0.96667	0.757593	none	0.0598387	0.456575373369769	0.667645884874772	0.882433	0.935473	0.83029	none
	ENSG00000048028	USP28	0.0194218	0.662252847778748	0.877070316913516	0.741783	0.900497	0.984187	none	0.128946	0.00803554596520839	0.0322874806825315	6.042e-05	0.000356868	0.0378268	only DIU
	ENSG00000048052	HDAC9	0.155632	0.242169	0.554332199389739	0.00103003	0.00830225	4.3908e-06	both	0.107874	0.142007628645332	0.309312162798334	0.0293392	0.0832053	0.755208	only DGE
	ENSG00000048140	TSPAN17	0.0145583	0.624547136289773	0.863909	0.596985	0.828686	0.716205	none	0.030232	0.434221877468168	0.646086758585096	0.504117	0.682406	0.201665	none
	ENSG00000048162	NOP16	0.0342193	0.632367	0.867468544949054	0.778139	0.917315	0.46159	only DGE	0.013705	0.167759295349213	0.347202979765066	0.0178814	0.0550454	0.972765	none
	ENSG00000048342	CC2D2A	0.0309717	0.488342180583991	0.783401407710225	0.37364	0.662677	0.921355	none	0.0519239	0.00449722550316456	0.0196765714303469	0.00801596	0.0277199	0.0487312	none
	ENSG00000048392	RRM2B	0.0200147	0.195350929100731	0.493871103176297	0.360559	0.649254	0.624516	none	0.00998203	0.770777742798365	0.883896102447527	0.142249	0.286983	0.138002	none
	ENSG00000048405	ZNF800	0.033668	0.454274797352629	0.758757676231793	0.7209	0.889967	0.738908	none	0.0785277	0.754231	0.872670835452759	0.000524777	0.00250739	0.000530888	only DIU
	ENSG00000048471	SNX29	0.0150763	NA	NA	0.144127	0.382355	0.407466	none	0.00784791	NA	NA	0.91322	0.954651	0.759002	none
	ENSG00000048649	RSF1	0.0525759	0.735095351469805	0.910733755246434	0.0250625	0.112652	0.0648233	none	0.121596	0.191428292369769	0.380254917537492	1e-10	1.4e-09	3.31e-08	both
	ENSG00000048707	VPS13D	0.112669	4.63501637071317e-09	2.38086117293618e-07	7.1e-09	2.282e-07	0.788818	only DIU	0.129697	5.53113110868253e-13	1.70298862026966e-11	0	0	0.1739	only DIU
	ENSG00000048740	CELF2	0.130905	NA	NA	3.0019e-06	5.09155e-05	0.0354611	both	0.216312	NA	NA	5.2e-09	6.36e-08	0.000551529	both
	ENSG00000048828	FAM120A	0.0232217	0.737471	0.911759066624506	0.288153	0.576984	0.915202	none	0.0199017	0.174173113478542	0.356552	0.314398	0.50625	0.773415	none
	ENSG00000048991	R3HDM1	0.0383886	0.356498210656857	0.675713834476987	0.327631	0.619765	1.24e-08	none	0.0240959	0.165876761190531	0.344492534110037	0.306944	0.498305	0	none
	ENSG00000049130	KITLG	0.0570732	0.981323351326046	1	0.0852471	0.272942	0.92201	none	0.0904219	0.0866179416908839	0.214540489450985	0.000225098	0.00117258	0.0110858	only DIU
	ENSG00000049192	ADAMTS6	0.0973115	0.662251913314326	0.877070316913516	0.872948	0.956229	0.938935	none	0.154809	0.201802	0.392487699163101	0.0938122	0.209615	0.991745	none
	ENSG00000049239	H6PD	0.0299266	0.0076412729398263	0.0530272179164321	0.00764127	0.0446434	0.0982072	none	0.11634	1.62205426867956e-09	2.90888398849868e-08	1.6e-09	2.16e-08	0.371832	only DIU
	ENSG00000049245	VAMP3	0.00080472	NA	NA	0.993435	1	0.805375	none	0.00672006	NA	NA	0.967948	0.986155	0.816083	none
	ENSG00000049246	PER3	0.0525913	0.0887788866893648	0.310922018742201	0.0585105	0.210331	0.943708	none	0.0880808	0.0205743131705041	0.0704558221872337	0.014785	0.0467695	0.0359153	none
	ENSG00000049247	UTS2	0.0804523	0.363669108950397	0.682346848695109	0.363669	0.652787	0.52207	none	0.0960688	0.0215729349488754	0.0733350651970083	0.0215729	0.0643584	0.0903553	none
	ENSG00000049249	TNFRSF9	0.117747	NA	NA	0.000331338	0.00316091	0.139822	both	0.124384	NA	NA	6.3008e-05	0.000370419	0.0355095	both
	ENSG00000049449	RCN1	0.0237347	0.0329760880370098	0.156418362837269	0.483002	0.755712	0.401522	only DGE	0.0256842	0.000398109312548023	0.00238538885865527	0.0113848	0.0373149	0.371848	only DGE
	ENSG00000049541	RFC2	0.0447498	0.599848864820141	0.851618763359928	0.998088	1	0.786158	none	0.0209011	0.814037539582956	0.907439433714789	0.618204	0.769922	0.506898	only DGE
	ENSG00000049618	ARID1B	0.0288905	0.408428369828562	0.721431680732703	0.000317462	0.00305671	0.651725	only DIU	0.0459086	0.773668317535958	0.885311021416549	1.79e-08	2.007e-07	0.608357	both
	ENSG00000049656	CLPTM1L	0.0154464	0.0375628378724877	0.171413986041326	0.470384	0.747166	0.874401	none	0.0188276	0.00129509253055637	0.00672343110581374	0.00132194	0.00573593	0.864794	only DIU
	ENSG00000049759	NEDD4L	0.0842085	0.0926766835787549	0.319939567558944	0.20339	0.473275	0.862681	only DGE	0.139699	0.0479627070783062	0.137408854191268	0.00475839	0.0175771	0.384326	only DGE
	ENSG00000049768	FOXP3	0.070546	0.995985274048744	1	0.995985	1	0.981423	none	0.15848	0.00027050726754263	0.00171427482257952	0.000270507	0.001387	0.000678888	only DIU
	ENSG00000049769	PPP1R3F	0.0577878	0.171008547447606	0.459312357956473	0.355256	0.643715	0.588286	none	0.108698	0.000668563783383647	0.00375291542764834	0.000984306	0.00440644	0.917322	only DIU
	ENSG00000049860	HEXB	0.00928091	0.550685355556996	0.823557941784384	0.537688	0.793301	0.91369	none	0.0213345	3.44146933173306e-12	9.20908364109302e-11	0.31909	0.51091	0.658434	none
	ENSG00000049883	PTCD2	0.0279679	0.497096246478777	0.788829	0.763493	0.910349	0.294461	none	0.02669	0.234305053709055	0.433888815038761	0.9971	1	0.900709	none
	ENSG00000050130	JKAMP	0.0433645	0.630179358225542	0.865935394512903	0.491215	0.761029	0.904767	only DGE	0.0410442	0.135683559984307	0.298848814944967	0.521122	0.696027	0.0432986	only DGE
	ENSG00000050327	ARHGEF5	0.0555765	0.211735028836104	0.516197759965297	0.666379	0.86261	0.934671	none	0.0724997	0.618329006492749	0.790168659128501	0.592067	0.751274	0.0646482	none
	ENSG00000050393	CCDC90A	0.00062188	0.107261896934007	0.348334235820435	0.0239164	0.108573	0.623472	none	0.00183697	0.630555668876573	0.799496408739311	0.63699	0.783909	0.204039	none
	ENSG00000050405	LIMA1	0.0307233	0.0989291211202039	0.331776074832915	0.0886008	0.280024	0.899855	only DGE	0.0637144	0.00100440798920376	0.0053669934477997	0.42386	0.613435	0.920209	only DGE
	ENSG00000050426	LETMD1	0.0181859	0.745106995396787	0.914783053920965	0.878491	0.959511	0.864647	none	0.0263047	0.0158665867486585	0.0569481213991527	0.0650431	0.158031	0.0278866	only DGE
	ENSG00000050438	SLC4A8	0.0190185	0.634499937637718	0.867732348253374	0.380795	0.669318	0.511627	none	0.0272898	0.175288883945692	0.358002591746826	0.217748	0.389093	0.410586	only DGE
	ENSG00000050628	PTGER3	0.0845178	0.000425658590164968	0.00500699897429954	0.000432013	0.00397152	0	both	0.183483	0.00514984681933628	0.0220998044446916	0.00538482	0.0196247	0	only DGE
	ENSG00000050730	TNIP3	0.0334354	0.536260719630202	0.815449312459688	0.782523	0.91884	0.92916	only DGE	0.0341457	0.360229	0.575084104401578	0.256747	0.438516	0.536841	only DGE
	ENSG00000050748	MAPK9	0.042671	0.122417503205388	0.377727731628866	0.0786371	0.25807	0.940744	only DGE	0.0902349	0.0670603992435745	0.176536544184347	0.015515	0.0487279	0.845079	only DGE
	ENSG00000050767	COL23A1	0.000751411	NA	NA	0.0336343	0.139403	0.348162	only DGE	0.00117177	NA	NA	0.00235973	0.00950966	0.513307	only DIU
	ENSG00000050820	BCAR1	0.0780694	0.0361359937655914	0.167141234512161	0.0392875	0.156183	0.744797	only DGE	0.0366076	0.403264	0.616998867562005	0.421885	0.612127	0.096565	only DGE
	ENSG00000051009	FAM160A2	0.0109438	0.0466518421367083	0.200958756983326	0.0466518	0.178529	0.875005	none	0.0110695	0.674915434829331	0.823267968356256	0.674915	0.807962	0.845166	none
	ENSG00000051108	HERPUD1	0.0267375	0.245211979795083	0.557012634992298	0.242533	0.52387	0.789862	none	0.0140639	0.124874679388508	0.281494296636071	0.122697	0.256129	0.324363	only DGE
	ENSG00000051128	HOMER3	0.0374003	0.152074336690408	0.430372056935037	0.986885	1	0.779352	only DGE	0.0260512	0.00311832211857155	0.0144494509048225	0.380041	0.571662	0.546409	only DGE
	ENSG00000051180	RAD51	0.0502159	0.601122	0.852323332443748	0.155298	0.401146	0.99521	only DGE	0.130296	0.812465	0.906859607682641	0.299174	0.489515	0.0422313	only DGE
	ENSG00000051341	POLQ	0.253013	NA	NA	0.11939	0.338847	0.72431	only DGE	0.0478493	NA	NA	0.0913349	0.205607	0.532086	only DGE
	ENSG00000051382	PIK3CB	0.00495727	0.773528325168108	0.92431	0.0714375	0.24147	0.651793	only DGE	0.00567324	0.304993175570424	0.51685	0.0463282	0.120537	0.94259	only DGE
	ENSG00000051596	THOC3	0.0556746	0.0108530522199524	0.0693374373702207	0.306284	0.596948	0.690335	only DGE	0.0386705	0.771408224851116	0.884303563354055	0.924768	0.961796	0.249557	only DGE
	ENSG00000051620	HEBP2	0.0315717	NA	NA	0.83675	0.940326	0.947347	none	0.0184963	NA	NA	0.947127	0.975024	0.864791	none
	ENSG00000051825	MPHOSPH9	0.0748026	0.00163910478990603	0.0155138232985365	0.251595	0.535817	0.000743969	only DGE	0.0903904	0.0167246423291934	0.0593814845046941	0.000821283	0.00375909	0.0558525	only DIU
	ENSG00000052126	PLEKHA5	0.0721639	0.588062613980811	0.845215978643399	0.136858	0.369532	0.0122302	none	0.0788706	0.121921878183359	0.276584	0.00484029	0.0178508	0.00230901	none
	ENSG00000052723	SIKE1	0.0764188	0.0269234705517762	0.135956735460681	0.0167205	0.0824865	0.180023	none	0.117261	0.0641110869195471	0.170840336415957	0.000339046	0.00169508	0.318268	both
	ENSG00000052749	RRP12	0.0418631	0.354423908794055	0.674073801253471	0.344686	0.634974	0.396968	only DGE	0.0413041	0.624731247076551	0.794476587163039	0.838426	0.908798	0.550343	only DGE
	ENSG00000052795	FNIP2	0.0286618	0.934453078316249	0.986347	5.17956e-05	0.000632495	5.1132e-06	both	0.0302709	0.853249	0.929002775106205	0.000480519	0.00231919	9.5241e-06	both
	ENSG00000052802	MSMO1	0.0183941	0.508171791773233	0.799051205549144	0.507561	0.772513	0.818879	only DGE	0.0226477	0.529540492477273	0.722885004554312	0.526527	0.700463	0.792946	none
	ENSG00000052841	TTC17	0.0852951	1.09121334412876e-07	3.63334944745413e-06	1.144e-07	2.7889e-06	1.5683e-05	only DIU	0.120556	2.61390908917747e-12	7.16337230819627e-11	0	0	7e-10	only DIU
	ENSG00000053108	FSTL4	0.158115	NA	NA	0.0649208	0.226229	0.781371	none	0.14576	NA	NA	0.200327	0.366796	0.419001	none
	ENSG00000053254	FOXN3	0.02631	0.202550227761803	0.502388008125929	0.165289	0.415725	0.000143017	none	0.0313748	0.829290930121784	0.916235612592399	0.759973	0.862878	0.000487641	only DGE
	ENSG00000053371	AKR7A2	0.0331711	0.683851146712019	0.887322470384649	0.684166	0.872631	0.493479	none	0.00681408	0.0568885666558357	0.156742568290014	0.0343705	0.0944507	0.741569	none
	ENSG00000053372	MRTO4	0.00574264	0.304218638173117	0.622116859256707	0.304219	0.594942	0.310747	only DGE	0.00919995	0.230466307115847	0.429425189817388	0.230466	0.405543	0.801067	none
	ENSG00000053501	USE1	0.00277778	NA	NA	0.642789	0.850647	0.881201	none	0.0102426	NA	NA	0.642789	0.786006	0.199166	none
	ENSG00000053524	MCF2L2	0.0925853	0.992590883290333	1	0.672816	0.866688	0.00984152	only DGE	0.0929344	0.750147342963067	0.870078990101948	0.704928	0.827254	1.45e-08	only DGE
	ENSG00000053702	NRIP2	0.26937	NA	NA	0.518765	0.780548	0.762772	only DGE	0.255992	NA	NA	0.214816	0.385119	0.793874	only DGE
	ENSG00000053747	LAMA3	0.0645583	0.760191155914068	0.919623	0.760191	0.909075	1	none	0.0558761	0.750569565620714	0.870188330611085	0.75057	0.856627	0.0091734	only DGE
	ENSG00000053770	AP5M1	0.0371055	4.63494446067969e-06	0.000102550654279368	0.84107	0.942518	0.638941	none	0.0430696	1.90948235001542e-09	3.40640987466975e-08	4.78e-08	4.948e-07	7.8e-09	only DIU
	ENSG00000053900	ANAPC4	0.0391774	0.0543204037852509	0.223535896736246	0.0166177	0.0820858	0.100777	none	0.0363876	0.349755050490213	0.564753945316048	0.076123	0.177728	0.0199966	none
	ENSG00000053918	KCNQ1	0.0045771	0.687780743293245	0.888868070665339	0.341802	0.633353	0.992159	none	0.0167394	0.402997186155645	0.616933	0.744364	0.853464	0.97394	none
	ENSG00000054116	TRAPPC3	0.103547	0.00285359334312907	0.0241069678954259	0.000470107	0.00428023	0.00789071	only DIU	0.201936	1.62706625950193e-08	2.46033599180898e-07	1.6e-09	2.08e-08	4.043e-06	only DIU
	ENSG00000054118	THRAP3	0.00508993	0.954813	0.992103749538394	0.954813	0.990657	0.750811	none	0.0062535	0.482686	0.687859928668825	0.482686	0.664307	0.890348	only DGE
	ENSG00000054148	PHPT1	0.0220244	0.461295754268721	0.764116869248885	0.312396	0.603016	0.975623	none	0.026652	0.851983724600748	0.928561427963412	0.433228	0.621718	0.546593	none
	ENSG00000054219	LY75	0.00542162	0.0596088196344203	0.238295406454065	0.492009	0.761741	0.964772	none	0.00979596	0.889097019756858	0.948793702476473	0.523374	0.698381	0.875516	none
	ENSG00000054267	ARID4B	0.0487789	0.243561	0.555460700220782	0.00344103	0.023091	0.496582	only DGE	0.0606217	0.944531653993059	0.982516716495454	0.00080774	0.003706	0.714956	both
	ENSG00000054277	OPN3	0.105425	0.0546690452389198	0.224608914964726	0.000337976	0.00321139	0.00807107	both	0.136062	0.00268357224291682	0.0126762825633529	1.68274e-05	0.00011104	0.000792329	both
	ENSG00000054282	SDCCAG8	0.0312704	0.619990967050132	0.861275667404359	0.461963	0.741237	0.377489	none	0.0552943	0.0638008698342247	0.170324495023621	0.118366	0.249411	0.0359153	none
	ENSG00000054356	PTPRN	0.0840532	0.00182506844934505	0.0169290832025454	0.0124053	0.0653659	0.109416	none	0.0957022	0.154140538986931	0.327059933141119	0.160478	0.313897	0.848212	none
	ENSG00000054392	HHAT	0.103035	0.00673464989609629	0.0481073314031421	0.00730503	0.0430547	0.504614	none	0.0646103	0.133070725566502	0.294745169391286	0.22516	0.398476	0.446997	none
	ENSG00000054523	KIF1B	0.0333357	0.579508	0.841200504090321	0.575477	0.814718	0.605875	none	0.106549	0.000318337748506092	0.00196738117607574	0.000264884	0.00136184	0.011611	only DIU
	ENSG00000054611	TBC1D22A	0.233202	0.314204	0.632991140457657	9e-09	2.799e-07	0.697926	both	0.391045	0.000967035104488811	0.00519717814830948	0	0	1.279e-07	both
	ENSG00000054654	SYNE2	0.121115	0.111151284623237	0.354504970801477	0.138076	0.371675	0.000107136	none	0.197815	0.0257710557083928	0.0846409614026193	0.0107448	0.0355018	0	only DGE
	ENSG00000054690	PLEKHH1	0.0895317	0.723256	0.905577672788476	0.548518	0.799005	0.22719	only DGE	0.137654	0.0307640552639774	0.0975033540358098	0.010116	0.033776	3.87998e-05	none
	ENSG00000054793	ATP9A	0.0628183	0.0471565914007566	0.202375081162083	0.0471566	0.179675	0.858456	none	0.0347719	0.0617374077487883	0.166249	0.134372	0.274337	0.962019	none
	ENSG00000054965	FAM168A	0.056665	0.0750463761973152	0.278852801704455	0.0735565	0.246364	0.790263	only DGE	0.054705	0.0201642183321236	0.0693301849280078	0.019913	0.060204	0.255756	only DGE
	ENSG00000054967	RELT	0.139665	0.0393478189503027	0.177812780009057	0.0388836	0.154732	0.685138	none	0.229743	3.10612152865097e-06	3.07662541335952e-05	2.8135e-06	2.16972e-05	0.00828579	both
	ENSG00000055044	NOP58	0.00596701	0.565560142488372	0.834342008445106	0.56556	0.810762	0.762439	only DGE	0.0244191	0.645420493792078	0.804522548548399	0.64542	0.788042	0.434443	only DGE
	ENSG00000055070	C1orf144	0.0527532	0.253994872939874	0.566642211341184	0.253995	0.539011	0.793174	none	0.102637	0.107956142127635	0.252363653302174	6.60212e-05	0.000385962	0.0025301	both
	ENSG00000055130	CUL1	0.00267126	0.567295709787528	0.835251501765872	0.567296	0.811391	0.469509	only DGE	0.0218297	0.00142455086523352	0.00730841223382406	0.00142455	0.00612075	0.000564264	both
	ENSG00000055147	FAM114A2	0.0347096	0.606117387351314	0.854263373387709	0.833409	0.940322	0.758673	none	0.0741285	0.000332595908084876	0.00204191914260877	0.00207152	0.0084941	0.023556	only DIU
	ENSG00000055163	CYFIP2	0.0216013	0.567146537448397	0.835235831407219	0.330982	0.621704	0.306583	only DGE	0.077364	0.175085	0.357729093105584	0.0572051	0.14249	0.875869	only DGE
	ENSG00000055208	TAB2	0.00550547	0.107825714663275	0.349405637903057	0.0357303	0.145335	0.4564	only DGE	0.00282051	0.348820325102659	0.564005277317207	0.36515	0.557629	0.672612	only DGE
	ENSG00000055211	C6orf72	0.000721377	NA	NA	0.817334	0.932572	0.906815	none	0.00240931	NA	NA	0.592503	0.751352	0.900055	none
	ENSG00000055332	EIF2AK2	0.109888	0.216860624902855	0.522977544088191	3.24936e-05	0.000418811	0.000190552	both	0.349121	1.97225703768567e-07	2.44140683607578e-06	0	0	7e-10	both
	ENSG00000055483	USP36	0.0203745	0.952756	0.992103749538394	0.431952	0.716739	0.897799	only DGE	0.0381564	0.336801557929166	0.552628642158677	0.312903	0.50461	0.579887	none
	ENSG00000055609	MLL3	0.0242029	0.732639695218082	0.909747687623813	0.983266	1	0.696843	none	0.0433561	0.985910607736893	1	0.468347	0.652614	0.401757	only DGE
	ENSG00000055732	MCOLN3	0.0259052	0.575302428128048	0.839506269853662	0.83562	0.940326	0.775209	none	0.110995	0.000114043553455678	0.000799008364238481	0.00957759	0.0322327	6.56853e-05	only DGE
	ENSG00000055813	CCDC85A	0.029061	NA	NA	0.589273	0.824084	0.344911	none	0.147105	NA	NA	0.114365	0.243267	0.326768	none
	ENSG00000055917	PUM2	0.00803081	0.467730451912099	0.768919375915967	0.264522	0.55052	0.667561	none	0.0281284	0.186176345641255	0.372353	0.57398	0.737129	0.353019	none
	ENSG00000055950	MRPL43	0.0245079	0.795023418885937	0.933463058563296	0.792478	0.922869	0.647019	none	0.0334963	0.137599976658961	0.301834111890107	0.135153	0.275571	0.125036	only DGE
	ENSG00000055955	ITIH4	0.0531456	0.306492	0.625591013148022	0.183696	0.442142	0.342409	none	0.0226941	0.470780322207354	0.678747	0.894919	0.943197	0.275575	only DGE
	ENSG00000055957	ITIH1	0.0483148	0.700481	0.894228656127229	0.513878	0.77738	0.469051	none	0.0635099	0.771981533815446	0.884466622694449	0.337356	0.530349	0.992085	none
	ENSG00000056050	C4orf27	0.0457572	0.472334	0.772264562131738	0.472334	0.748937	0.721354	only DGE	0.0199886	0.674574711049491	0.823267968356256	0.674575	0.807946	0.803517	only DGE
	ENSG00000056097	ZFR	0.0254442	0.971674588497515	0.999040197507705	0.971675	0.996902	0.72601	only DGE	0.0321956	0.820294963956237	0.911023	0.820295	0.900089	0.714956	only DGE
	ENSG00000056277	ZNF280C	0.00649351	0.657389	0.874409122197305	0.657389	0.858924	0.433667	none	0.047619	0.658513154343419	0.811936228839215	0.658513	0.796671	0.34249	only DGE
	ENSG00000056558	TRAF1	0.0514326	0.0838807602634701	0.300140664191699	0.0838808	0.269903	0.773009	only DGE	0.0826959	0.0129615659182072	0.0481968449675933	0.0129616	0.0417996	0.265658	only DGE
	ENSG00000056586	RC3H2	0.0529264	0.343455607742841	0.663335846262782	0.0259972	0.115838	0.586035	none	0.0306832	0.0444595493605535	0.129699062090062	0.0123749	0.0400889	1.084e-07	none
	ENSG00000056736	IL17RB	0.0150645	0.0101022077841635	0.0658576326337495	0.00713026	0.0422214	0.415555	none	0.0225803	0.0801923562466924	0.201903021072337	0.214756	0.385072	0.478296	none
	ENSG00000056972	TRAF3IP2	0.0288967	0.376264376402362	0.693946089078347	0.49089	0.760833	0.482026	only DGE	0.0582254	0.158512702456494	0.333055877597179	0.432343	0.620916	0.0674762	only DGE
	ENSG00000057019	DCBLD2	0.0322817	0.509024	0.799213	0.725453	0.892561	0.259107	none	0.0457919	0.285169228562492	0.494319120631811	0.534956	0.706946	0.453645	only DGE
	ENSG00000057252	SOAT1	0.0397999	0.693788520936306	0.892031144809279	0.693789	0.876944	0.500224	only DGE	0.0962795	0.0338159436619201	0.104842758905716	0.0338159	0.0931957	0.311467	none
	ENSG00000057608	GDI2	0.0055775	0.692392435680079	0.891108469669223	0.813453	0.931379	0.534645	none	0.00712269	0.664660639928198	0.816115	0.190217	0.354185	0.314615	none
	ENSG00000057657	PRDM1	0.0179916	0.353808114213988	0.673863712221984	0.32577	0.61855	0.49196	only DGE	0.046138	0.536764500177302	0.728675387246676	0.0174158	0.0538396	0.00229461	only DGE
	ENSG00000057663	ATG5	0.0400299	0.148763293420369	0.424230532199782	0.145727	0.384615	0.832724	none	0.0629651	0.187247696831534	0.373879	0.192621	0.357034	0.571599	none
	ENSG00000057704	TMCC3	0.094273	0.119513158315308	0.371665197535466	0.122378	0.34438	0.718203	only DGE	0.0912556	0.0716928815663329	0.185671303615671	0.072999	0.17252	0.743251	none
	ENSG00000057757	PITHD1	0.00585355	0.124180053131528	0.381077305046678	0.987478	1	0.85055	only DGE	0.00486987	0.000173464841168869	0.00115892654014914	0.314413	0.50625	0.329078	only DGE
	ENSG00000057935	MTA3	0.199434	0.00429294125661639	0.0334724984936176	2.34e-08	6.689e-07	6.2e-09	only DIU	0.270584	0.00368947120602114	0.0166580276801891	0	0	0	both
	ENSG00000058056	USP13	0.0215445	0.321376126048902	0.639802652381769	0.408789	0.696055	0.77414	none	0.111548	0.0385044867447399	0.115626575647689	0.0495569	0.127135	0.747906	only DGE
	ENSG00000058063	ATP11B	0.0607437	0.0194983638504533	0.108204275395947	0.0194984	0.0930444	0.209329	none	0.109146	1.58966320107368e-08	2.40733885057409e-07	1.24e-08	1.429e-07	0	both
	ENSG00000058085	LAMC2	0.00515298	0.135787746482313	0.403023501734637	0.0144553	0.0736087	0.0682411	only DGE	0.0396944	0.185777808503783	0.371654229586491	0.131348	0.269898	1.13589e-05	only DGE
	ENSG00000058091	CDK14	0.185055	0.0182147346196784	0.103439454045751	0.0804325	0.261702	0.301875	only DGE	0.191275	0.0198516808985536	0.0684397578903929	0.0761693	0.17777	0.574578	only DGE
	ENSG00000058262	SEC61A1	0.0254541	0.592719761654179	0.847856339718586	0.592485	0.826459	0.602795	none	0.0618114	0.675825457572561	0.823591777218255	0.675597	0.808485	0.520485	only DGE
	ENSG00000058272	PPP1R12A	0.0384191	0.319533513691393	0.638369	0.558227	0.805563	0.688404	none	0.0188803	0.361146157006029	0.575918255369053	0.318695	0.510563	0.843867	none
	ENSG00000058335	RASGRF1	0.0490499	0.396220931648173	0.71168	0.229058	0.50728	0.608014	only DGE	0.10409	0.0214910675014963	0.0731297243676083	0.0188716	0.0575616	0.000617005	only DGE
	ENSG00000058404	CAMK2B	0.0634763	NA	NA	0.29578	0.586223	0.918589	none	0.0709181	NA	NA	0.354858	0.547809	0.947563	none
	ENSG00000058453	CROCC	0.0645774	0.864045805757127	0.961415129027205	0.104859	0.313229	0.999557	only DGE	0.0702082	0.467279286454816	0.676312500139752	0.00680473	0.0239739	0.104616	only DGE
	ENSG00000058600	POLR3E	0.125459	0.0418900758043899	0.185850848468955	0.0418901	0.164334	0.171762	none	0.167764	0.00139173176992324	0.00715967898950951	0.00139173	0.00599326	0.0489804	both
	ENSG00000058668	ATP2B4	0.028551	0.786866860529044	0.930053171065238	0.205457	0.475363	0.476253	only DGE	0.0223611	0.288404759870843	0.498406332273839	0.313485	0.50512	0.144275	only DGE
	ENSG00000058673	ZC3H11A	0.00750797	0.917104653075574	0.978772251352284	0.946115	0.988055	1	none	0.00736196	0.478334047088651	0.684279075699812	0.477608	0.660207	0.820434	none
	ENSG00000058729	RIOK2	0.056463	8.98018959194502e-08	3.09075750871589e-06	2e-10	1.1e-08	1.6e-09	both	0.0784002	4.59678961561849e-10	8.88249214571875e-09	0	0	0	both
	ENSG00000058799	YIPF1	0.0233846	0.550233898131135	0.823498	0.559457	0.806615	0.746489	none	0.0370889	0.693914644676202	0.833708920766354	0.68531	0.813588	0.502454	none
	ENSG00000058804	TMEM48	0.18999	0.00195441268747043	0.0178534463729426	0.0019714	0.0145597	0.203865	only DGE	0.384632	3.71258579434652e-13	1.18593912468157e-11	0	0	0.00645837	both
	ENSG00000058866	DGKG	0.04061	0.46023	0.763298518945595	0.638848	0.850647	0.919553	only DGE	0.0263834	0.516673938689201	0.712552752466408	0.901706	0.947262	0.972803	none
	ENSG00000059122	FLYWCH1	0.135165	0.0958831886934184	0.325837086045254	0.095815	0.294642	0.100595	only DGE	0.237332	0.000787349654091329	0.00435277888811334	0.000817186	0.00374184	0.000394831	both
	ENSG00000059145	UNKL	0.0520845	0.00926226355352755	0.061962603432041	2.50256e-05	0.000331954	7.42e-08	both	0.145272	0.0307615842742102	0.0975033540358098	0	0	0.00797592	only DIU
	ENSG00000059377	TBXAS1	0.0336047	0.796372117459715	0.934080985045692	0.79173	0.922658	0.875999	none	0.0815308	0	0	0	0	0	only DIU
	ENSG00000059378	PARP12	0.0234597	0.148051448962575	0.423323611551173	0.459203	0.739416	0.625082	only DGE	0.0664689	8.59761097575795e-05	0.000621972961034662	0	0	2.1e-09	both
	ENSG00000059573	ALDH18A1	0.0412828	0.741641933449102	0.913574408222778	0.735456	0.897118	0.660216	none	0.0732633	0.367494069054735	0.582136118685496	0.364939	0.557565	0.17569	only DGE
	ENSG00000059588	TARBP1	0.0404405	0.881210771323212	0.967082126607393	0.839057	0.941656	0.98339	none	0.0441276	0.330931064938979	0.546576	0.0678391	0.163091	0.348718	none
	ENSG00000059691	PET112	0.0429522	0.00250048939462255	0.0217902835394985	0.000395959	0.00369075	0.0156006	both	0.0635236	0.128725707608903	0.287676909308747	0.00295988	0.0115653	0.0758528	only DGE
	ENSG00000059728	MXD1	0.0960537	0.139331597864054	0.408093591526718	0.139332	0.373817	0.604867	only DGE	0.152361	0.0102479222932796	0.0396346052523286	0.0102479	0.034107	0.0246935	only DGE
	ENSG00000059758	CDK17	0.00398326	0.596112932893637	0.849381990526729	0.596113	0.828169	0.904006	none	0.0122038	0.357686270648267	0.573019007526185	0.993959	1	0.254043	only DGE
	ENSG00000059769	DNAJC25	0.0358235	0.434817630043226	0.746382168648507	0.440591	0.724507	0.207368	only DGE	0.0330351	0.332644073244314	0.548345	0.324308	0.516413	0.551849	only DGE
	ENSG00000059804	SLC2A3	0.0411264	0.193165	0.490890282322673	0.577439	0.815733	0.77372	only DGE	0.0261212	0.149116843884729	0.319812027139904	0.354885	0.547809	0.109291	only DGE
	ENSG00000059915	PSD	0.23759	0.613621179959132	0.858297167698721	1.72e-08	5.05e-07	1.7e-09	both	0.290763	0.0259765693249924	0.0850995575573109	0	4e-10	0	both
	ENSG00000060069	CTDP1	0.027456	0.641555980888965	0.867732348253374	0.641556	0.850647	0.751926	none	0.0193717	0.531114510300438	0.723873816114609	0.531115	0.70363	0.923784	none
	ENSG00000060138	CSDA	0.0344191	0.476172259907564	0.774345267773624	0.977897	0.998776	0.0265326	only DGE	0.0206009	0.112356	0.260321237066885	0.233206	0.409292	0.00457103	only DGE
	ENSG00000060237	WNK1	0.0551931	0.508181558136861	0.799051205549144	0.390178	0.678971	0.219461	only DGE	0.0515034	0.00386534840385666	0.0173830142473483	0.914552	0.955518	0.928869	only DGE
	ENSG00000060339	CCAR1	0.0301806	0.748093417499707	0.916031955841013	0.487244	0.758136	0.0228597	only DGE	0.0484818	0.566868354487803	0.750878362002633	0.274226	0.460157	3.89e-08	only DGE
	ENSG00000060491	OGFR	0.018572	0.000390515828139204	0.00466899080765619	0.000373696	0.00350044	0.00894839	both	0.026952	5.45954596464782e-05	0.000418660756568867	4.829e-07	4.2556e-06	0.00060135	both
	ENSG00000060642	PIGV	0.102079	2.96429547574917e-13	3.56482686507153e-11	0	0	2.93779e-05	only DIU	0.111896	2.73114864057789e-14	1.10347041122479e-12	0	0	0.000101681	both
	ENSG00000060656	PTPRU	0.0822396	0.650096928085961	0.870725637814452	0.337211	0.629067	0.260815	none	0.0808163	0.884856693749054	0.946823523867145	0.131288	0.269825	0.823296	none
	ENSG00000060688	SNRNP40	0.0190707	0.478483128985587	0.775845426610211	0.474208	0.750138	0.661287	none	0.0514634	0.352515126788645	0.567555461652785	0.354293	0.547117	0.478697	only DGE
	ENSG00000060749	QSER1	0.0654022	0.537779597737552	0.816096255437074	0.830372	0.938663	0.415196	only DGE	0.138228	0.424761851076275	0.637268066460032	0.693385	0.818752	0.00231278	only DGE
	ENSG00000060762	BRP44L	0.0779997	NA	NA	0.51699	0.779134	0.646477	none	0.12769	NA	NA	0.0480005	0.124005	0.917628	none
	ENSG00000060971	ACAA1	0.0203325	0.376664195159231	0.694115991151553	0.699863	0.879932	0.373605	none	0.0267533	0.338951685553381	0.554413895985287	0.0197794	0.0598991	0.717056	none
	ENSG00000061273	HDAC7	0.0468969	0.0358795945530967	0.166105622971809	2.256e-07	5.1555e-06	1.8426e-06	only DIU	0.0602803	3.42955841503567e-09	5.73763438927899e-08	0	0	1e-10	both
	ENSG00000061455	PRDM6	0.10808	NA	NA	0.0666864	0.230057	0.459571	none	0.0991491	NA	NA	0.375305	0.567827	0.772187	none
	ENSG00000061656	SPAG4	0.0470655	NA	NA	0.504687	0.770863	0.988664	none	0.116331	NA	NA	0.356712	0.549714	0.115532	only DGE
	ENSG00000061676	NCKAP1	0.0381859	0.901127097217519	0.973607985615538	0.918361	0.976445	0.982046	none	0.0275564	0.461085980624709	0.671112187661367	0.645643	0.788042	0.261973	none
	ENSG00000061794	MRPS35	0.0614902	0.509911421339541	0.800293958073512	0.996645	1	0.730017	none	0.0918351	0.333624363818485	0.549189388591207	0.20636	0.374601	0.888535	only DGE
	ENSG00000061936	SFSWAP	0.0255585	0.321174189488229	0.639719907433492	1.56935e-05	0.000221049	0.135679	only DIU	0.0369332	0.148174744589447	0.318670784597797	0.0547969	0.137824	0.00281622	none
	ENSG00000061938	TNK2	0.013334	0.652672923626929	0.871838928154742	0.279428	0.567888	0.939811	only DGE	0.0111926	0.0638500438543102	0.170366783680177	0.0623934	0.152501	0.225664	none
	ENSG00000061987	MON2	0.0140747	0.833878	0.948969628052993	0.390225	0.678971	0.935785	none	0.0228608	0.0802741355104295	0.202009407480948	5.1719e-05	0.000311103	0.283938	only DIU
	ENSG00000062194	GPBP1	0.0352384	0.39279	0.708724947109482	0.0330319	0.137605	0.631048	only DGE	0.0560834	0.00120859577698917	0.00633466003392991	2.3057e-06	1.80002e-05	0.187669	both
	ENSG00000062282	DGAT2	0.121665	0.148956776145022	0.424506074573278	0.148957	0.390256	0.549156	only DGE	0.0538246	0.942487787419768	0.981197111738086	0.942488	0.972517	0.787587	only DGE
	ENSG00000062370	ZNF285,ZFP112	0.134066	0.033937085236611	0.159423200959852	0.0237983	0.108253	0.482026	only DGE	0.102774	0.0236158543057643	0.0789408968978164	0.0424734	0.112186	0.765032	only DGE
	ENSG00000062485	CS	0.033814	0.897575775491744	0.972445106208437	0.65469	0.857327	0.807731	none	0.0150301	0.434721834806724	0.646454261768161	0.160914	0.314267	0.668313	none
	ENSG00000062524	LTK	0.0845455	0.551608387863686	0.823866297595353	0.551608	0.800644	0.942291	none	0.08	0.592280019458578	0.770988218367427	0.59228	0.751304	0.688595	none
	ENSG00000062582	MRPS24	0.0737935	0	0	0	0	0	both	0.182198	0	0	0	0	0	both
	ENSG00000062598	ELMO2	0.00889876	0.426105789548563	0.737996167530568	0.419085	0.704937	0.992159	only DGE	0.00957711	0.257474294064325	0.461718247564442	0.3184	0.510234	0.779493	only DGE
	ENSG00000062650	WAPAL	0.0972422	0.730043173265443	0.907957332658396	0.00077337	0.00656845	0.703993	only DIU	0.175236	0.491987022563405	0.695066269723611	7e-10	1.03e-08	0.190498	only DIU
	ENSG00000062716	VMP1	0.000281486	0.180244124487215	0.472303368497387	0.180244	0.437576	0.962385	none	0.000419141	0.252661	0.456307	0.252661	0.433323	0.519764	none
	ENSG00000063015	SEZ6	0.205837	0.740267001757531	0.913151942657172	0.0974844	0.298245	0.152724	none	0.30302	0.440481435780524	0.652456344957037	0.00154435	0.00657125	0.0184848	only DIU
	ENSG00000063046	EIF4B	0.028867	3.51488997907268e-08	1.38722800641239e-06	7.4e-09	2.38e-07	0.0325642	only DIU	0.039782	6.61222188114152e-11	1.45983006628572e-09	4e-10	6.1e-09	0.000550603	both
	ENSG00000063127	SLC6A16	0.0418292	NA	NA	0.698562	0.879656	0.864996	none	0.176158	NA	NA	0.0128739	0.0415465	0.0771933	none
	ENSG00000063176	SPHK2	0.067693	0.0805138144303439	0.292183448788464	0.174797	0.431345	0.174539	only DGE	0.140747	0.00921275177787084	0.0362063624272956	0.0101672	0.0338878	0.405189	only DGE
	ENSG00000063177	RPL18	0.00633081	0.945644	0.989928	0.627934	0.846709	0.983393	none	0.00963814	0.633876304379958	0.801011747374476	0.159544	0.312553	0.904226	none
	ENSG00000063241	ISOC2	0.0106548	0.794539541424648	0.933216499189101	0.79454	0.92404	0.0964426	none	0.0349626	0.962626	0.991246	0.962626	0.983186	0.893543	none
	ENSG00000063244	U2AF2	0.0104974	0.503619601693637	0.795057848418897	0.50362	0.770079	0.649196	none	0.00894837	0.322626781191435	0.537116379061669	0.322627	0.514973	0.558958	none
	ENSG00000063245	EPN1	0.00263535	0.182027182630519	0.474297617158835	0.182027	0.44011	0.553805	only DGE	0.00956706	0.541295961997518	0.731991972951267	0.541296	0.711907	0.954713	only DGE
	ENSG00000063438	AHRR	0.0703276	0.00185332853381048	0.0170679502783352	1.58e-08	4.694e-07	0	only DIU	0.136343	4.50677051233583e-10	8.74159547952503e-09	0	0	0	both
	ENSG00000063587	ZNF275	0.0257978	0.706907178168913	0.897417433587013	0.385107	0.673811	0.0464285	none	0.0840204	0.823351387983486	0.913424993267549	0.574443	0.737344	0.867869	none
	ENSG00000063601	MTMR1	0.0439621	0.0648935193101905	0.252125258224541	0.0118631	0.0631498	0.022458	only DGE	0.0730128	0.197200289429483	0.386945	0.00478678	0.0176706	0.000215552	none
	ENSG00000063660	GPC1	0.19417	4.92001963570132e-06	0.00010746248016269	9.59e-08	2.3615e-06	0.0380936	both	0.0709481	0.177318142164482	0.360633913490913	0.0636703	0.155091	0.863505	none
	ENSG00000063761	ADCK1	0.056014	0.328625632504396	0.647246862323687	0.329578	0.621162	0.369216	only DGE	0.0866195	0.248758012296724	0.451935761144117	0.246831	0.426395	0.0176697	only DGE
	ENSG00000063854	HAGH	0.0418571	0.218083448042944	0.523957026000045	0.196357	0.462106	0.691055	none	0.0578083	0.931011004102505	0.973914192967992	0.0189703	0.0578163	0.000214206	only DGE
	ENSG00000063978	RNF4	0.007674	0.301016326072101	0.619074411442253	0.522796	0.7836	0.660973	none	0.0198672	0.359623463766901	0.574386101035198	0.0221857	0.065894	0.388296	none
	ENSG00000064012	CASP8	0.126607	6.01982e-07	1.64972171808157e-05	0	0	0	both	0.186197	0	0	0	0	0	both
	ENSG00000064042	LIMCH1	0.066177	0.581936921072315	0.842439	0.644172	0.851048	0.391688	none	0.1435	0.0623911860366633	0.167699895784058	0.188848	0.352382	0.97454	only DGE
	ENSG00000064102	ASUN	0.0343027	0.0369081099722652	0.169714215086143	0.437168	0.721388	0.547838	none	0.0424489	0.000219676821055392	0.00142573743798617	0.00360495	0.0137591	0.193193	none
	ENSG00000064115	TM7SF3	0.0421253	0.0318645786326073	0.153218959520261	0.0370212	0.149252	0.707473	none	0.0461264	0.00697593763786175	0.0286262683798566	0.00742477	0.0258949	0.551982	none
	ENSG00000064199	SPA17	0.0390153	0.322087416753484	0.640415789545635	0.322087	0.614737	0.101583	only DGE	0.0220687	0.145628421466258	0.315117215120255	0.145628	0.291844	0.531058	none
	ENSG00000064201	TSPAN32	0.0515801	3.92803632864869e-06	8.87934456144494e-05	1.0001e-05	0.000150161	0.909607	only DIU	0.0341275	9.13354088361018e-07	9.98535346655222e-06	0.0182546	0.0560085	0.945898	none
	ENSG00000064225	ST3GAL6	0.050982	6.81615688744586e-05	0.00107027274506101	1.39657e-05	0.000200181	0.0206643	only DIU	0.072922	0.000573184438952712	0.00326230029787006	0.000511734	0.00245122	0.0264135	both
	ENSG00000064309	CDON	0.0732682	0.767726701761066	0.921665231401658	0.183718	0.442142	0.93188	none	0.127026	0.695246402432393	0.835112658714914	0.102593	0.224237	0.708947	none
	ENSG00000064313	TAF2	0.0256912	0.584631789185134	0.843249068583384	0.681456	0.871334	0.174539	none	0.0282379	0.492944	0.695829272817059	0.764555	0.866187	0.681054	none
	ENSG00000064393	HIPK2	0.00965409	0.967795186228046	0.996983627860881	0.63317	0.848562	0.0159659	only DGE	0.0491051	0.00125701598578631	0.00655238011560821	2e-10	2.7e-09	0	only DIU
	ENSG00000064419	TNPO3	0.0083192	0.970518774954469	0.998312712583387	0.970519	0.996434	0.724288	none	0.0166054	0.302588646014337	0.514270935924851	0.302589	0.493266	0.192531	none
	ENSG00000064490	RFXANK	0.0306522	0.879835064169392	0.966740232297633	0.52695	0.787037	0.785441	none	0.0186321	0.961683202756752	0.991223251208844	0.0304016	0.085476	0.665418	none
	ENSG00000064545	TMEM161A	0.00596379	0.975829227078248	1	0.975829	0.997925	0.411629	none	0.00985861	0.297597545023167	0.508447619125324	0.297598	0.487773	0.664988	none
	ENSG00000064547	LPAR2	0.0119253	0.962741086165094	0.995260859908939	0.962741	0.993704	0.990316	none	0.0211143	0.533036160677698	0.725673357577259	0.533036	0.705346	0.900275	only DGE
	ENSG00000064601	CTSA	0.0205977	0.865246298141013	0.962093660920904	0.865246	0.953556	0.873048	none	0.0396291	0.962004878538666	0.991244838916231	0.962005	0.982844	0.412938	none
	ENSG00000064607	SUGP2	0.0168569	0.704904933963251	0.896211223255268	0.704905	0.882178	0.864197	none	0.0178295	0.452569091963855	0.663534316990035	0.452569	0.638254	0.200455	none
	ENSG00000064651	SLC12A2	0.0776637	0.0250799179331733	0.129217198141582	0.0215971	0.100819	0.00966606	none	0.0575255	0.730557564850431	0.857113964933833	0.803394	0.890761	2.82e-08	only DGE
	ENSG00000064652	SNX24	0.173092	0.00162524540394227	0.0153969031687654	1.7899e-06	3.23005e-05	0.00116068	both	0.229901	4.13735126159054e-08	5.80934129065639e-07	0	0	7.65062e-05	both
	ENSG00000064655	EYA2	0.135362	0.00434594939043009	0.0338084434314889	0.00924965	0.051934	0.849187	only DGE	0.085749	0.0689528968346744	0.180265092440931	0.14918	0.297553	0.76337	only DGE
	ENSG00000064666	CNN2	0.0217922	0.890366258795055	0.969980165981355	0.890366	0.964557	0.645009	only DGE	0.0308891	0.852885328238715	0.928949794912748	0.852885	0.917094	0.676512	none
	ENSG00000064687	ABCA7	0.0126331	0.133413315887596	0.398641015785738	0.384974	0.673749	0.89556	none	0.0265656	0.00162691190689324	0.00822467532752851	0.00490888	0.0180397	0.486723	only DGE
	ENSG00000064703	DDX20	0.0208218	0.579734134386732	0.841204723123742	0.579734	0.816616	0.921256	none	0.0293437	0.966600226845894	0.992536689953643	0.9666	0.985407	0.770985	only DGE
	ENSG00000064726	BTBD1	0.00369943	0.482902145868878	0.779152	0.161203	0.409612	0.000661552	none	0.00431578	8.46583265712297e-07	9.31514977622293e-06	1.512e-07	1.4487e-06	3e-10	both
	ENSG00000064763	FAR2	0.051776	0.000392492494491581	0.00467605859987522	0	1e-10	0	only DIU	0.0588702	0.00297777987608483	0.0138765604748513	1.3524e-05	9.14578e-05	4.167e-07	only DIU
	ENSG00000064835	POU1F1	0.118197	NA	NA	0.273603	0.561261	0.919149	none	0.0341329	NA	NA	0.157063	0.309123	0.872504	none
	ENSG00000064886	CHI3L2	0.236587	0.344648066468723	0.664339531480914	0.000910474	0.00750877	8.68718e-05	both	0.522022	0.252774486997388	0.456351255048976	0	0	0	both
	ENSG00000064932	SBNO2	0.130874	0.000756788135916953	0.0081688366687889	0.000756788	0.00644204	0.00071773	both	0.157071	1.33016812964293e-05	0.000116412488195291	1.33017e-05	9.00811e-05	8.414e-07	both
	ENSG00000064933	PMS1	0.0623789	0.291305414530978	0.608528320753304	0.0038187	0.0251412	0.135142	only DGE	0.0552674	0.0103818804255906	0.0400164335257871	0.00685184	0.024125	0.00846899	none
	ENSG00000064961	HMG20B	0.025129	0.241464460936502	0.554040341120746	0.241518	0.522587	0.712238	none	0.0234343	0.546318550716636	0.735653427899082	0.560636	0.72697	0.81758	none
	ENSG00000064989	CALCRL	0.082946	0.543421	0.820475732224228	0.915008	0.975187	0.537257	only DGE	0.134127	0.304538644924003	0.516517447179642	0.314584	0.50625	0.453412	only DGE
	ENSG00000064995	TAF11	0.0150386	0.670399275665394	0.880712170139012	0.670399	0.865441	0.908016	none	0.0333999	0.478156032406687	0.684279075699812	0.478156	0.660464	1	none
	ENSG00000064999	ANKS1A	0.00927481	1	1	0.00277779	0.0192417	0.00511141	only DGE	0.0102225	0.642788559538859	0.803606491997878	0.00144351	0.00619697	0.646439	only DIU
	ENSG00000065000	AP3D1	0.00435757	0.737403	0.911759066624506	0.567372	0.811391	0.922398	none	0.00878318	0.511790301682985	0.708968574254112	0.551407	0.719575	0.931881	none
	ENSG00000065029	ZNF76	0.0252677	0.930459677525099	0.984592	0.825385	0.936094	0.913325	none	0.0378721	0.00504527192757109	0.021760662296891	0.000207991	0.00109394	0.428856	only DIU
	ENSG00000065054	SLC9A3R2	0.196294	0.018146339708661	0.103229874989382	0.0181463	0.0879947	0.120148	none	0.427954	6.16460015034903e-07	6.93229293034849e-06	6.165e-07	5.3537e-06	0.000704822	both
	ENSG00000065060	UHRF1BP1	0.00103307	0.839125	0.950213524740352	0.839125	0.941656	0.81441	none	0.00244956	0.113565559009129	0.262283584317967	0.113566	0.242289	0.0857081	only DGE
	ENSG00000065150	IPO5	0.0272779	0.539353975713026	0.817275038090983	0.540288	0.79482	0.852225	only DGE	0.0438297	0.191383	0.380254917537492	0.177807	0.337873	0.214953	only DGE
	ENSG00000065154	OAT	0.0360244	0.861316266381039	0.960128121586366	0.858894	0.95086	0.849124	none	0.022936	0.247460154563527	0.450576718907797	0.245022	0.424167	0.492564	none
	ENSG00000065183	WDR3	0.00304269	0.989750184019623	1	0.145871	0.38474	0.478832	only DGE	0.00375585	0.316750862489648	0.531063642479075	0.298747	0.489027	0.488843	none
	ENSG00000065243	PKN2	0.0289819	0.172878327412431	0.461791392158824	0.22223	0.497973	0.973174	none	0.0508081	0.0814219766800426	0.204345	0.00795412	0.0275144	0.355052	only DGE
	ENSG00000065320	NTN1	0.233723	0.00590311638842422	0.0432866970749443	8.57819e-05	0.000984158	0.0697372	both	0.199306	0.00735696326580371	0.029937451633378	0.00722735	0.0252836	0.0141447	only DGE
	ENSG00000065328	MCM10	0.0532683	0.459560910387209	0.763055780650923	0.913128	0.974431	0.955461	none	0.154077	0.00357908670857698	0.0162241349601215	0.0297361	0.0841431	0.118417	only DGE
	ENSG00000065357	DGKA	0.0321067	0.0282518127213183	0.140121314719707	0.0361249	0.146678	0.788736	none	0.0283258	0.000461377723381506	0.00271259037012988	0.0785031	0.181801	0.935922	none
	ENSG00000065413	ANKRD44	0.0560408	0.328851217004496	0.647566391874391	0.0650922	0.226291	0.432029	only DGE	0.0305938	0.00592538942671306	0.0248949160377562	0.195936	0.36107	0.468568	none
	ENSG00000065427	KARS	0.0055238	0.743641722255549	0.914081972690743	0.743642	0.901088	0.875244	none	0.0145884	0.496540429356756	0.697777875843382	0.49654	0.675991	0.459648	only DGE
	ENSG00000065485	PDIA5	0.0362825	0.0278076260952844	0.138657379703715	0.069709	0.237604	0.0922659	only DGE	0.0700009	0.0164957202922202	0.058772831239831	0.0247087	0.0720949	0.0126628	only DGE
	ENSG00000065518	NDUFB4	0.0166283	0.676162461588052	0.883966323360157	0.676162	0.868458	0.852363	none	0.0036542	0.118792873123596	0.271284982174915	0.118793	0.249804	0.736238	none
	ENSG00000065526	SPEN	0.0278729	0.942963428492563	0.989627532448766	0.942963	0.987111	0.779665	none	0.0248867	0.896276703483005	0.953237284187187	0.896277	0.943915	0.741982	none
	ENSG00000065534	MYLK	0.234606	0.000952918082816279	0.00993951902300816	5.5e-09	1.829e-07	2.3722e-06	only DIU	0.124665	1.51890846389335e-06	1.61563811840977e-05	0.000267677	0.00137405	5e-10	only DIU
	ENSG00000065548	ZC3H15	0.0176274	0.896766534830062	0.972083512092565	0.875606	0.957555	0.955282	only DGE	0.0119979	0.177588642489255	0.361040394495857	0.151701	0.300782	0.701237	none
	ENSG00000065559	MAP2K4	0.00594413	0.651972581303448	0.871346528302005	0.651973	0.855442	0.724437	none	0.0119175	0.260005165770006	0.464504	0.260005	0.442258	0.227506	none
	ENSG00000065600	TMEM206	0.0264774	0.096369739729488	0.326189231627426	0.0963697	0.29547	0.569938	none	0.0439984	0.00218362904242442	0.0105826656722146	0.00260344	0.0102967	0.0640877	only DGE
	ENSG00000065613	SLK	0.0273927	0.168676524368381	0.456286751348113	0.0122636	0.0648413	0.97545	none	0.0263708	0.439726709226437	0.651999771063625	0.162222	0.316119	0.276091	none
	ENSG00000065615	CYB5R4	0.00153998	NA	NA	0.943296	0.987333	0.325499	none	0.00132397	NA	NA	0.00410468	0.0154571	0.470017	none
	ENSG00000065618	COL17A1	0.169021	1	1	0.426365	0.712026	0.206966	none	0.453442	0.845299461620749	0.924034979861757	0.000383763	0.00189678	3.088e-07	only DIU
	ENSG00000065621	GSTO2	0.0264392	0.904002477521852	0.973751517676658	0.665733	0.862557	0.394331	none	0.0716066	0.314190042303488	0.528058305232861	0.230344	0.405389	0.00156255	none
	ENSG00000065665	SEC61A2	0.0330427	0.0458453531782173	0.198320440197942	0.12325	0.346091	0.0183152	none	0.0850146	4.32615386700697e-05	0.00033964627364474	2e-10	3.3e-09	0.0241545	both
	ENSG00000065802	ASB1	0.20325	4.13112575281538e-06	9.25252144739246e-05	0	0	0.00766791	only DIU	0.324468	2.88207013809938e-09	4.9347606284174e-08	0	0	0	both
	ENSG00000065833	ME1	0.00856782	0.612790089261076	0.857721524363511	0.61279	0.837649	0.256032	none	0.0155725	0.288096377812313	0.497957587757435	0.288096	0.47692	0.541361	none
	ENSG00000065882	TBC1D1	0.0353218	8.09196953888147e-09	3.79431709295626e-07	1.53e-08	4.556e-07	6.48433e-05	only DIU	0.0639222	0	0	0	0	0	both
	ENSG00000065883	CDK13	0.0240527	0.606836969245195	0.854263373387709	0.632896	0.848562	0.924575	none	0.0282908	0.513482	0.709874231870762	0.519023	0.694279	0.692812	none
	ENSG00000065911	MTHFD2	0.0373528	0.445129717894199	0.753829684611416	1.32932e-05	0.000192971	0.00113804	both	0.059557	0.100734374034324	0.239522393900642	0	0	0	both
	ENSG00000065923	SLC9A7	0.0579363	NA	NA	0.968713	0.99585	0.417805	none	0.0565274	NA	NA	0.359338	0.551954	0.419281	only DGE
	ENSG00000065970	FOXJ2	0.00100841	0.0184075778748825	0.104129640861676	0.0551489	0.201206	0.0292137	only DGE	0.00729735	4.38223634269264e-07	5.1019612636679e-06	1.5995e-06	1.29465e-05	2.5584e-06	both
	ENSG00000065978	YBX1	0.00384334	0.00881813120517116	0.059340972468242	0.0252451	0.113214	0.867966	none	0.00328586	0.432725	0.644733016587358	0.250881	0.43111	0.691461	none
	ENSG00000065989	PDE4A	0.0368412	0.000202923826313928	0.00271503580180755	0.000202159	0.00207463	0.000700648	only DIU	0.0433307	0.357942790275923	0.573044824150429	0.348609	0.540971	0.885017	none
	ENSG00000066027	PPP2R5A	0.00567536	0.215719046141203	0.521788946913247	0.0900494	0.282957	0.00254758	only DGE	0.00836617	0.154703239353019	0.327659	0.0235586	0.0694483	1.6e-08	only DGE
	ENSG00000066044	ELAVL1	0.0609107	0.0541027968183845	0.223094581376093	0.0541028	0.19817	0.297865	none	0.108224	0.000678964016336048	0.00380085989867858	0.000678964	0.00317767	0.0050155	only DIU
	ENSG00000066056	TIE1	0.057051	0.250344850902636	0.563722111046163	0.750351	0.905209	0.929126	none	0.0794867	0.724353208252276	0.853329318284518	0.807096	0.892153	0.65467	none
	ENSG00000066084	DIP2B	0.00243789	0.818796683515581	0.942644408029763	0.398083	0.685414	0.642618	only DGE	0.00441584	0.811555313595161	0.906248	0.00809419	0.0279482	0.0323148	only DGE
	ENSG00000066117	SMARCD1	0.0246362	0.937235762893552	0.987774406464367	0.917113	0.975853	0.535978	none	0.0315895	0.565536332073049	0.750209	0.930602	0.965842	0.72176	none
	ENSG00000066135	KDM4A	0.00833428	0.0555574543126562	0.227072	0.0299606	0.128189	0.302927	none	0.018549	0.0270618742000956	0.0880415270761864	0.0424312	0.1121	0.0442703	none
	ENSG00000066136	NFYC	0.0245907	0.580074477411433	0.841306	0.27827	0.566333	0.00115695	none	0.0478304	0.393656057620298	0.607755961485377	0.146628	0.293641	1.44e-08	none
	ENSG00000066185	ZMYND12	0.030881	0.0238333456112644	0.124171487685191	0.890117	0.964435	0.549258	only DGE	0.059947	0.524650784405897	0.719239383138702	0.146177	0.292789	0.817215	none
	ENSG00000066230	SLC9A3	0.0489556	0.664132198642624	0.877667657986412	0.701115	0.880592	0.453117	only DGE	0.16455	0.147359427480713	0.317708342933642	0.176239	0.335651	0.00347829	only DGE
	ENSG00000066279	ASPM	0.0962235	0.306315622418917	0.625356159849445	0.306316	0.596948	0.656536	none	0.0962658	0.170433209445517	0.351598	0.170433	0.328063	0.648825	none
	ENSG00000066294	CD84	0.056409	0.803010072824328	0.936407131711734	0.80301	0.926896	0.482026	none	0.132196	0.0501209004494707	0.142154502122655	0.0501209	0.128244	0.0213852	none
	ENSG00000066322	ELOVL1	0.0364026	0.377483419757777	0.695007063876872	0.377483	0.666539	0.626594	none	0.00678918	0.344659498278011	0.560112780826364	0.343138	0.53539	0.596144	only DGE
	ENSG00000066336	SPI1	0.0187238	0.936917105124202	0.987570091107035	0.936917	0.984676	0.563874	none	0.0129371	0.774780100998294	0.885800818660779	0.77478	0.872447	0.4017	only DGE
	ENSG00000066382	MPPED2	0.147471	0.212032258365141	0.516661202624189	0.0398743	0.157902	0.0038025	none	0.143864	0.109233372090838	0.254520977778104	0.303886	0.494745	0.111563	only DGE
	ENSG00000066422	ZBTB11	0.0271045	0.000397594480124219	0.00473132802774129	0.000397594	0.00370296	0.000266418	only DIU	0.0349783	1.85262157859079e-06	1.92846209535183e-05	1.7452e-06	1.39774e-05	4.51653e-05	only DIU
	ENSG00000066427	ATXN3	0.0340705	0.701405872484807	0.894228656127229	0.81133	0.930058	0.115052	none	0.0685406	0.196404206531067	0.386456939203189	0.166243	0.322142	0.25489	none
	ENSG00000066455	GOLGA5	0.0111306	0.264806078668296	0.581118019782594	0.0766923	0.253363	0.686716	none	0.0445667	0.316041357579373	0.530472045513358	0.534434	0.706623	0.806027	none
	ENSG00000066651	TRMT11	0.125251	0.542008074013762	0.819344355600218	0.546337	0.798178	0.308138	none	0.202881	0.0262833622089866	0.085918940997845	0.00390946	0.0148098	0.0330288	only DGE
	ENSG00000066654	THUMPD1	0.0674371	0.948271326639977	0.990520079799085	0.948271	0.988482	0.640537	none	0.102964	0.330470697708843	0.546171620368601	0.330471	0.523631	0.101237	none
	ENSG00000066697	MSANTD3	0.0209563	8.88155549105818e-10	5.4363628879998e-08	2.2e-09	8.54e-08	3.5e-09	both	0.014565	3.78772053721832e-08	5.37005261185099e-07	5.367e-07	4.6965e-06	9.14529e-05	both
	ENSG00000066739	ATG2B	0.0174139	0.0067592803774881	0.0482158855678181	0.104661	0.312965	0.982046	none	0.0305197	0.0347787590326654	0.107177713244469	0.67224	0.805889	0.864794	none
	ENSG00000066777	ARFGEF1	0.0254302	0.354274209773801	0.674073801253471	0.301337	0.592112	7.2e-08	none	0.0232234	0.655113534670691	0.809743	0.61577	0.768636	3.1e-09	none
	ENSG00000066827	ZFAT	0.0258506	0.635084	0.867732348253374	0.613029	0.837693	0.95408	none	0.0319308	0.586123074715069	0.766157297920389	0.661109	0.798458	0.488981	none
	ENSG00000066855	MTFR1	0.101293	0.399060281403243	0.713456139439977	0.0387286	0.154385	0.173028	only DGE	0.0836296	0.521564929918933	0.716976427330734	0.983929	0.995778	0.986283	only DGE
	ENSG00000066923	STAG3	0.0675176	0.273779336493977	0.590901733455253	0.62867	0.84672	0.000630165	none	0.017651	0.092851672418414	0.226306579747503	0.945098	0.974213	0.000399639	none
	ENSG00000066926	FECH	0.0763887	0.105083797600314	0.343403637810233	0.105084	0.313438	0.290713	only DGE	0.0659575	0.256220021503586	0.460053	0.25622	0.437784	0.284877	only DGE
	ENSG00000066933	MYO9A	0.000283997	NA	NA	0.835872	0.940326	0.935253	only DGE	0.00538468	NA	NA	0.000460928	0.00223502	0.08354	both
	ENSG00000067048	DDX3Y	0.00913993	0.0175130416404494	0.100290370671526	0.924296	0.979187	0.123788	only DGE	0.0308893	0.0203176203565614	0.0697637605928016	0.205653	0.373733	0.187914	only DGE
	ENSG00000067057	PFKP	0.066912	0.391896280495631	0.708017635070049	0.0367383	0.148585	0.233403	only DGE	0.11461	0.0765084452340696	0.19503	0.000433373	0.00211216	0.000867005	both
	ENSG00000067064	IDI1	0.0018544	0.775514385194716	0.925586789950857	0.00840344	0.0483517	0.0586867	only DGE	0.00635582	0.379342	0.594455	0.111459	0.238775	0.206934	only DGE
	ENSG00000067066	SP100	0.0332592	7.44804030894386e-07	1.96728341183525e-05	7.37e-07	1.44617e-05	0.971993	only DIU	0.0273298	2.60640281031232e-05	0.000214514086368861	2.61509e-05	0.000167252	0.490835	both
	ENSG00000067082	KLF6	0.0219904	0.161928	0.447116	0.0833553	0.268592	0.941488	only DGE	0.0410277	0.557754147245173	0.744108965432023	0.454799	0.640232	0.570465	only DGE
	ENSG00000067113	PPAP2A	0.183872	0.0821638482862994	0.296185987918638	0.0682084	0.23389	0.131103	only DGE	0.117791	0.528628984585354	0.722219	0.457688	0.642379	0.570056	only DGE
	ENSG00000067141	NEO1	0.080464	0.873641369579019	0.96551	0.678123	0.869504	0.890058	none	0.186097	0.087047907771141	0.215501020401212	0.196292	0.361437	0.0919167	only DGE
	ENSG00000067167	TRAM1	0.00429453	0.741709451559463	0.913574408222778	0.8904	0.964557	0.206196	none	0.0136484	0.320312222805997	0.534568414942515	0.536633	0.708301	0.105632	only DGE
	ENSG00000067177	PHKA1	0.119744	0.386370734637839	0.702379806058686	0.849881	0.946228	0.766099	none	0.0917065	0.316757486616603	0.531063642479075	0.15939	0.312357	0.354147	none
	ENSG00000067182	TNFRSF1A	0.012975	0.457094103646162	0.761227749669448	0.162605	0.411091	0.9523	none	0.0154447	0.428373850014656	0.640714854112808	0.0835036	0.191088	0.329078	none
	ENSG00000067191	CACNB1	0.0543839	0.921788594771276	0.981104020798832	0.389903	0.678825	0.300553	none	0.0621752	0.866714486911857	0.936627073180358	0.451395	0.637385	0.00262471	only DGE
	ENSG00000067208	EVI5	0.089759	0.474291559895273	0.773409730287367	0.548512	0.799005	0.737951	none	0.203912	0.653783825383682	0.809175234661824	0.115165	0.244106	0.000701946	only DGE
	ENSG00000067221	STOML1	0.0514591	0.485600631922367	0.780964389476154	0.485601	0.757071	0.842213	only DGE	0.0462438	0.632374609284615	0.800412736021216	0.632375	0.780995	0.0958166	only DGE
	ENSG00000067225	PKM2	0.0311983	0.798033218281251	0.934698652663633	0.798033	0.925171	0.972573	none	0.00921994	0.412802889680299	0.626197572121564	0.412803	0.604242	0.986283	none
	ENSG00000067248	DHX29	0.0187574	0.942848906375511	0.989627532448766	0.868898	0.954714	0.252207	none	0.0427592	0.148481595247448	0.319001162706105	0.18452	0.346818	0.670261	none
	ENSG00000067334	DNTTIP2	0.011478	0.100267032712559	0.334263731354909	0.100267	0.30382	0.409831	only DGE	0.00753936	0.632084	0.800359167230085	0.632084	0.780813	0.782264	none
	ENSG00000067365	METTL22	0.0426062	NA	NA	0.522831	0.7836	0.774572	none	0.0210572	NA	NA	0.589787	0.749271	0.536097	none
	ENSG00000067369	TP53BP1	0.0155274	0.730503728788021	0.908044340297789	0.688164	0.873966	0.867107	none	0.0530974	0.0157795883639382	0.0567144956121586	0.251921	0.432443	0.809063	none
	ENSG00000067533	RRP15	0.0453687	0.672425146613066	0.881891476671707	0.672425	0.866643	0.971821	only DGE	0.00808912	0.293906020881415	0.504358953215522	0.293906	0.483944	0.985673	none
	ENSG00000067560	RHOA	0.00217713	0.431191340839876	0.742538483555751	0.431189	0.716089	0.92916	none	0.00988864	0.656216661305165	0.810386144651335	0.656247	0.795	0.677979	none
	ENSG00000067596	DHX8	0.0262826	1.29558770023408e-06	3.22226215858705e-05	1.2956e-06	2.40148e-05	6.491e-07	only DIU	0.0540674	0	0	0	0	0	both
	ENSG00000067606	PRKCZ	0.0679944	0.250319611446594	0.563722111046163	0.893527	0.96565	0.421641	none	0.161258	0.353799731586447	0.568817372802243	0.67101	0.805166	0.216518	only DGE
	ENSG00000067646	ZFY	0.0650261	0.303226842314017	0.621428106088107	0.663809	0.861929	0.772582	none	0.0692804	0.713648738796637	0.846965912919914	0.298403	0.488687	0.957193	only DGE
	ENSG00000067704	IARS2	0.134185	0.358399	0.676776130374376	0.357862	0.646686	0.0800189	none	0.141902	0.223851234566088	0.420890128228008	0.223851	0.396589	0.952009	only DGE
	ENSG00000067715	SYT1	0.140282	0.0022164013185233	0.0198042432499521	0.00209627	0.0153425	0.678436	none	0.11024	0.0484028779434345	0.138398382751829	0.0376014	0.101523	0.752997	none
	ENSG00000067829	IDH3G	0.0228311	0.181922703979957	0.474270308615945	0.139124	0.373524	0.886149	none	0.0145729	0.721895053964635	0.852890804626271	0.118957	0.25001	0.358692	none
	ENSG00000067955	CBFB	0.0189538	0.706721112217793	0.897417433587013	0.706721	0.883091	0.887925	none	0.0201514	0.764684056484736	0.880536874969702	0.764684	0.866248	0.81088	only DGE
	ENSG00000067992	PDK3	0.0187411	0.690638691663672	0.890495006628759	0.690639	0.874973	0.938665	only DGE	0.00621196	0.151545666225098	0.323042288386096	0.151546	0.300593	0.181716	none
	ENSG00000068001	HYAL2	0.0449155	0.297379022452382	0.613978664412895	0.29613	0.586223	0.356651	only DGE	0.0268509	0.0751128658630176	0.192239287644408	0.0950065	0.211539	0.959467	only DGE
	ENSG00000068024	HDAC4	0.0844609	0.000347575550757151	0.00425499075429892	0.13256	0.361849	2.6e-09	none	0.109979	1.61048652489448e-05	0.000138223285117308	7.295e-06	5.18176e-05	0	both
	ENSG00000068028	RASSF1	0.289556	1.81339832039384e-10	1.25247011020715e-08	2e-10	8.4e-09	0	both	0.254264	3.20694e-06	3.16727592937192e-05	3.2069e-06	2.45001e-05	1.3694e-06	both
	ENSG00000068078	FGFR3	0.0870084	0.333837721100802	0.654109485354111	0.281442	0.569641	0.630746	only DGE	0.104385	0.473482401761236	0.680731743252154	0.800976	0.889118	0.673108	only DGE
	ENSG00000068079	IFI35	0.0696249	0.0133266299772343	0.0807758499618655	5.98e-08	1.5249e-06	0.00949258	both	0.0738946	0.933638470404559	0.975328337950245	2.723e-07	2.5081e-06	0.138199	both
	ENSG00000068120	COASY	0.00568962	0.188855189381712	0.484737909770447	0.242741	0.524219	0.294816	none	0.0187747	0.103169206162627	0.243837138819509	0.30707	0.498368	0.998941	only DGE
	ENSG00000068137	PLEKHH3	0.0589468	NA	NA	0.317864	0.609141	0.891158	only DGE	0.228258	NA	NA	0.0137989	0.0440031	0.200975	only DGE
	ENSG00000068305	MEF2A	0.0448811	0.0199008226783437	0.109722874551256	0.013973	0.0718277	0.478702	only DGE	0.0637336	0.468551441338233	0.677333	0.000205207	0.00108228	0.0188967	both
	ENSG00000068308	OTUD5	0.0277177	0.719105634688016	0.903367063755795	0.101233	0.305806	0.43131	none	0.0314252	0.149115169749612	0.319812027139904	0.957736	0.980734	0.676966	none
	ENSG00000068323	TFE3	0.00364293	0.167277846322711	0.454716688531765	0.182095	0.44011	0.743694	none	0.0235884	0.00733545277038017	0.0298618073352553	0.951128	0.977243	0.33294	only DGE
	ENSG00000068354	TBC1D25	0.0558726	0.273996301270751	0.591008692042544	0.672001	0.86634	0.273875	none	0.0506848	0.252495559381636	0.456089345820654	0.58048	0.741844	1	none
	ENSG00000068383	INPP5A	0.0245223	0.207487643713748	0.509192854265588	0.310654	0.601285	0.921514	none	0.0492862	0.0311380477640455	0.0982992971723512	0.0349123	0.09569	0.285191	none
	ENSG00000068400	GRIPAP1	0.0242157	0.849852640227601	0.955056474099224	0.758967	0.908706	0.921355	none	0.0116273	0.429995309269353	0.642043431680623	0.244672	0.423755	0.867869	none
	ENSG00000068438	FTSJ1	0.065799	0.879262974801592	0.966740232297633	0.10617	0.315572	0.271665	none	0.0851632	0.448855120910164	0.659692564477476	0.000669152	0.00313947	0.0888404	both
	ENSG00000068615	REEP1	0.183287	0.692354616923362	0.891108469669223	0.0189243	0.0908381	0.122872	only DGE	0.43516	0.000114998924445331	0.000804598908747551	1.15e-08	1.337e-07	9.37e-08	both
	ENSG00000068654	POLR1A	0.0625711	0.157526268853343	0.439114676907247	0.976733	0.998401	0.770911	none	0.0925399	0.173505723548833	0.355925	0.301381	0.491928	0.17395	none
	ENSG00000068697	LAPTM4A	0.000549422	0.591990054061143	0.847524136220309	0.59199	0.825869	0.758119	none	8.4965e-05	0.144446157262159	0.313288482820664	0.144446	0.290187	0.779212	none
	ENSG00000068724	TTC7A	0.0489742	0.917284690647656	0.978772251352284	0.0388143	0.154511	5.1e-09	only DGE	0.0488441	0.00347563222991387	0.0158677591130771	2.25714e-05	0.000145662	1.276e-07	both
	ENSG00000068745	IP6K2	0.0109365	0.399453015437079	0.713456139439977	0.399302	0.686287	0.833199	none	0.0292078	0.0165870639249865	0.0590365485519542	0.0135276	0.0432652	0.800296	none
	ENSG00000068784	SRBD1	0.0498589	0.898619	0.972929	0.852023	0.947487	0.967335	only DGE	0.118776	0.124141171649848	0.280187912697008	0.113418	0.242064	0.290397	none
	ENSG00000068793	CYFIP1	0.038807	0.718382	0.903289	0.714105	0.886865	0.709371	none	0.0243543	0.180995201942618	0.365928	0.199852	0.366161	0.733175	none
	ENSG00000068796	KIF2A	0.0106852	0.216400289972835	0.522818190522883	0.978569	0.998776	0.713276	none	0.0104173	0.683897610120701	0.827084912729088	0.713406	0.832671	0.294514	none
	ENSG00000068831	RASGRP2	0.0565397	0.0270593897396942	0.136100306263553	0.00478106	0.0302355	0.864177	none	0.075069	1.18732144116507e-08	1.85862e-07	2.1e-09	2.71e-08	0.00150962	only DIU
	ENSG00000068878	PSME4	0.0103002	0.00849673881225899	0.0577484469008719	0.562229	0.807973	0.212801	none	0.0135269	0.981765210745904	0.999671735645865	0.537399	0.708985	0.101965	none
	ENSG00000068885	IFT80	0.0903614	0.188622574436828	0.484447225098807	0.286176	0.574725	9e-10	only DGE	0.0978833	0.224456235687631	0.421630958128396	0.0427942	0.112851	4.71529e-05	only DGE
	ENSG00000068903	SIRT2	0.0126111	0.0826198769538149	0.297127218732461	0.022915	0.105229	1	none	0.0351219	0.0988430193607195	0.236565990144059	0.2306	0.40559	0.0176349	none
	ENSG00000068912	ERLEC1	0.0215213	0.281419559319138	0.598203744985817	0.281475	0.569641	0.66401	none	0.032486	0.81323	0.907170564925523	0.811316	0.894687	0.750924	none
	ENSG00000068971	PPP2R5B	0.0436426	NA	NA	0.626041	0.845457	0.813237	none	0.0830564	NA	NA	0.952116	0.977778	0.449213	none
	ENSG00000068976	PYGM	0.0629535	0.157867935665196	0.439707	0.146964	0.387175	0.555059	none	0.0760116	0.194970400316044	0.385490799232226	0.170988	0.328939	0.0101608	none
	ENSG00000069020	MAST4	0.233406	0.125006475044797	0.382851733447918	0.145685	0.384606	0.823818	none	0.39712	2.25215850355731e-05	0.000187777848477674	0.000101411	0.000572357	3.74e-07	both
	ENSG00000069248	NUP133	0.00732349	0.187693506572152	0.483150962033647	0.0327807	0.136909	0.280602	only DGE	0.0492236	0.851360893184048	0.928469709543139	0.296281	0.486382	0.992263	only DGE
	ENSG00000069275	NUCKS1	0.0258228	0.0021976159953685	0.0196880198989104	0.00219762	0.0159306	0.259107	only DGE	0.0319565	8.38518736339111e-05	0.000607465522527172	8.38519e-05	0.000480373	0.0144652	both
	ENSG00000069399	BCL3	0.0161214	0.871252608423829	0.964337847541948	0.836685	0.940326	0.802353	only DGE	0.00833356	0.522337729976911	0.717556279508666	0.648723	0.79008	0.930222	only DGE
	ENSG00000069424	KCNAB2	0.0275642	0.741361256561616	0.913574408222778	0.00364139	0.0242213	0.18285	only DGE	0.0511734	0	0	0	0	0	both
	ENSG00000069482	GAL	0.00149216	NA	NA	0.000224529	0.00227618	0.000530724	both	0.00183041	NA	NA	0.777162	0.873972	0.989004	none
	ENSG00000069493	CLEC2D	0.0200861	0.0239346508288985	0.124508906245802	0.042706	0.166736	0.0125614	only DGE	0.111207	0.022434305759329	0.0757343043169952	1e-10	1.7e-09	1e-10	both
	ENSG00000069509	FUNDC1	0.0345935	0.690651967575112	0.890495006628759	0.690652	0.874973	0.996061	none	0.0343725	0.460873927112854	0.671007009430866	0.460874	0.646164	0.691973	none
	ENSG00000069667	RORA	0.0460034	0.131162964686285	0.394682	0.465529	0.744104	0.0742345	none	0.092547	0.00611957411007436	0.025563664304528	0.022083	0.0656574	0.568194	none
	ENSG00000069696	DRD4	0.0297365	NA	NA	0.536423	0.79286	0.998841	none	0.0089454	NA	NA	0.596718	0.754497	0.902954	none
	ENSG00000069702	TGFBR3	0.0808795	0.700399145588351	0.894228656127229	0.642888	0.850647	0.52531	none	0.0946679	0.443194051773923	0.655240034311981	0.448419	0.635066	0.559997	none
	ENSG00000069712	KIAA1107	0.00706912	NA	NA	0.210559	0.482319	0.7482	only DGE	0.0919018	NA	NA	0.198098	0.363764	0.197642	only DGE
	ENSG00000069849	ATP1B3	0.0028626	0.990921728942399	1	0.984116	1	0.746489	only DGE	0.00339473	0.974569795144851	0.996857849732576	0.912803	0.954476	0.837144	only DGE
	ENSG00000069869	NEDD4	0.0421319	0.718621853585284	0.903289	0.718622	0.889258	0.695234	none	0.0816889	0.678134388389868	0.824468274644825	0.678134	0.80917	0.275575	only DGE
	ENSG00000069943	PIGB	0.133962	0.0596029891013896	0.238295406454065	0.059603	0.212916	0.725734	only DGE	0.050952	0.653250984436296	0.808841608818888	0.653251	0.793359	0.489123	only DGE
	ENSG00000069956	MAPK6	0.0012649	0.510235	0.800678356328558	0.665679	0.862557	0.221498	only DGE	0.00235092	0.722285529059029	0.853056346394153	0.365203	0.557636	0.179816	only DGE
	ENSG00000069966	GNB5	0.031538	0.799817685509855	0.935631670947893	0.0725378	0.243869	0.0245055	only DGE	0.0422021	0.559110682093834	0.745335079859569	0.696876	0.820586	4.85443e-05	only DGE
	ENSG00000069974	RAB27A	0.0246532	0.115651528201823	0.363837479640481	0.115652	0.332549	0.0700418	none	0.0671746	0.000147237798961086	0.00100337652065348	0.000147238	0.000806316	0.000198564	both
	ENSG00000069998	CECR5	0.0238664	0.229209404275652	0.539359698551039	0.0752641	0.250125	0.986919	none	0.051011	3.68314306782302e-05	0.00029338336771776	6.04049e-05	0.000356868	0.0858909	both
	ENSG00000070010	UFD1L	0.0471878	0.000354619355798835	0.00432671133676714	0.842688	0.942939	0.947347	none	0.0255218	6.20123800154637e-06	5.77313796464545e-05	0.135169	0.275571	0.318268	none
	ENSG00000070018	LRP6	0.0955163	0.621008507471608	0.861702925174916	0.115093	0.331446	0.515012	only DGE	0.106067	0.000305146208747997	0.00189732636607179	0.00229123	0.00926177	0.0122471	both
	ENSG00000070019	GUCY2C	0.0117521	0.956565820812795	0.992389710783355	0.956566	0.990688	0.605961	only DGE	0.0181624	0.319024495239069	0.533639075492351	0.319024	0.510877	0.50208	only DGE
	ENSG00000070047	PHRF1	0.0385423	0.936052789813062	0.987036477972882	0.965326	0.994519	0.611884	none	0.0630646	0.514610698787185	0.710916527721549	0.444773	0.631781	0.405189	none
	ENSG00000070061	IKBKAP	0.00965117	0.378754155970562	0.695959910539472	0.369783	0.658828	0.568046	only DGE	0.011135	0.641577703373602	0.803606491997878	0.641578	0.786006	0.555659	only DGE
	ENSG00000070081	NUCB2	0.0150144	0.433168976076539	0.744427248395155	0.781125	0.91862	0.959254	none	0.00979332	0.000955442406938928	0.00514298698458648	0.145533	0.291707	0.737078	only DGE
	ENSG00000070087	PFN2	0.105252	0.983143394222598	1	0.756594	0.908121	0.955052	only DGE	0.0518751	0.930648780318713	0.973903750247532	0.80061	0.88897	0.956998	only DGE
	ENSG00000070182	SPTB	0.0518519	0.526294860512802	0.810087	0.526295	0.786368	0.909176	none	0.0366261	0.765028635548459	0.880576	0.765029	0.866466	0.644166	only DGE
	ENSG00000070190	DAPP1	0.0279199	0.245898476001329	0.557952102482926	0.245898	0.528232	0.0919917	none	0.0134779	0.952549175257329	0.985821369796539	0.952549	0.977875	0.629897	only DGE
	ENSG00000070214	SLC44A1	0.0807537	0.860969471914649	0.960088	0.0962479	0.295313	0.468219	none	0.0305123	0.606903351170299	0.782118766472869	0.926294	0.962769	0.520531	none
	ENSG00000070269	C14orf101	0.0193407	0.523306	0.808774788092019	0.510551	0.774847	0.311187	none	0.0100996	0.858102844769232	0.931445	0.898547	0.945368	0.907892	none
	ENSG00000070366	SMG6	0.00375338	0.759705942233604	0.919563545472102	0.445489	0.728578	0.966156	none	0.0322178	0.742498483747029	0.865331148199992	0.768626	0.868819	0.571796	only DGE
	ENSG00000070367	EXOC5	0.00776715	0.790845327936546	0.932076191182184	0.790845	0.922099	0.904562	none	0.016546	0.468193381539107	0.677214	0.468193	0.652614	0.734007	only DGE
	ENSG00000070371	CLTCL1	0.0577078	0.559785990397824	0.830075689001043	0.590162	0.824616	0.503632	none	0.0379422	0.317964657387181	0.532476200493409	0.461678	0.64684	0.392757	none
	ENSG00000070413	DGCR2	0.0154739	0.977653355333753	1	0.975674	0.997885	0.998094	none	0.0337751	0.781906102487826	0.889663363352356	0.784746	0.878518	0.992759	none
	ENSG00000070444	MNT	0.00184466	NA	NA	0.642789	0.850647	0.514299	none	0.000626566	NA	NA	0.642789	0.786006	0.257223	only DGE
	ENSG00000070476	ZXDC	0.0268905	0.188218442494167	0.483652317540315	0.188218	0.449646	0.181197	only DGE	0.0573803	2.52469137373978e-07	3.07597082507367e-06	2.525e-07	2.3364e-06	3.97589e-05	both
	ENSG00000070495	JMJD6	0.0286844	0.000258870722493088	0.00334473241251732	0.000258871	0.00258213	0.000164494	only DIU	0.0323631	0.0578368315035593	0.158756	0.0578368	0.143731	0.000487641	none
	ENSG00000070501	POLB	0.0494297	0.0203158599067286	0.111589854898753	0.103248	0.309554	0.761468	only DGE	0.0401138	0.214956871605787	0.410018500010143	0.137852	0.28009	0.287317	only DGE
	ENSG00000070540	WIPI1	0.00412491	0.664682965247016	0.877702269326324	0.664683	0.862278	0.866109	none	0.00556851	0.453352462524957	0.664301730494568	0.453352	0.638886	0.886792	only DGE
	ENSG00000070610	GBA2	0.0150576	0.862571016007453	0.960793388430661	0.703496	0.881664	0.892606	none	0.0232314	0.276267177870146	0.483396626530064	0.0495117	0.127076	0.144275	none
	ENSG00000070614	NDST1	0.0857338	0.111250732788345	0.354711475534142	9.86014e-05	0.00111549	0.0893463	only DIU	0.185436	0.00291382800224893	0.0136254116372317	5.93e-08	6.034e-07	1.3e-09	both
	ENSG00000070669	ASNS	0.0477825	0.718778675112378	0.903289	0.930999	0.981654	0.0160209	none	0.0590475	0.491404930844913	0.694475487777783	0.315819	0.507564	0.0364431	none
	ENSG00000070718	AP3M2	0.0638947	0.135896910673195	0.403023501734637	0.486783	0.757772	0.82128	only DGE	0.235972	4.25933129077904e-06	4.0920004186413e-05	2.949e-07	2.6898e-06	0.0963686	both
	ENSG00000070756	PABPC1	0.0201599	0.00567358399928741	0.0420256345222579	0.72622	0.892561	0.892096	none	0.0301409	0.00851351150360236	0.033914697813649	0.79801	0.886859	0.802962	only DGE
	ENSG00000070759	TESK2	0.0341875	0.540860626355061	0.818628850317934	0.660172	0.860269	0.710125	only DGE	0.0963148	0.466261163277578	0.676141525184196	0.140289	0.283796	0.0649442	only DGE
	ENSG00000070778	PTPN21	0.103028	0.101201119905893	0.335978514997739	0.647069	0.852053	0.952889	none	0.151559	0.0650621025326967	0.172833890875578	0.453311	0.638886	0.116045	only DGE
	ENSG00000070785	EIF2B3	0.0196665	0.270956	0.588549419510838	0.872478	0.956113	0.810775	none	0.0376318	0.466446719140305	0.676272	0.436562	0.624489	0.0960837	none
	ENSG00000070808	CAMK2A	0.212473	0.108094415294843	0.349443742297243	0.00336547	0.0226373	1.77479e-05	none	0.277401	0.738756890201991	0.862234631598653	0.00209187	0.00855689	7.79e-07	both
	ENSG00000070814	TCOF1	0.0608454	0.777552273879667	0.926083913962284	0.90986	0.972745	0.896256	none	0.144369	0.799171	0.899782063491297	8.17905e-05	0.000469504	0.00596486	both
	ENSG00000070831	CDC42	0.0287915	0.241108732360876	0.553797534272635	0.24105	0.52245	0.86863	none	0.0144302	0.348643158193201	0.563807999217038	0.348657	0.540971	0.89588	none
	ENSG00000070882	OSBPL3	0.0881451	1.14708242904271e-12	1.27450832496463e-10	0	0	0.0407506	both	0.105507	0	0	0	0	0.00242645	only DIU
	ENSG00000070950	RAD18	0.0411528	0.642788559538898	0.867732348253374	0.784419	0.919538	0.88565	only DGE	0.0289309	0.642788559538898	0.803606491997878	0.773303	0.871606	0.396108	none
	ENSG00000070961	ATP2B1	0.026493	0.605663284764931	0.854263373387709	0.750176	0.905209	0.46305	only DGE	0.0482424	0.0709109051114654	0.184113	0.0773585	0.179848	0.339649	only DGE
	ENSG00000071051	NCK2	0.0298161	0.934100911231093	0.986097233770963	0.934101	0.983201	0.947347	only DGE	0.0142848	0.322845	0.537179	0.322845	0.515119	0.117323	only DGE
	ENSG00000071054	MAP4K4	0.0235724	0.0891376732362168	0.311684884718887	0.000879326	0.00728356	0.0742945	both	0.0410022	0.011471873381238	0.0434961015218898	1.08458e-05	7.47625e-05	3.2069e-06	both
	ENSG00000071073	MGAT4A	0.0486824	0.768099596231121	0.921891781961423	0.477658	0.752723	0.000138739	only DGE	0.0744469	1.09245945623115e-13	3.83749847477486e-12	0	0	0	both
	ENSG00000071082	RPL31	0.0038971	0.416156405750972	0.727544173009482	0.416156	0.701676	0.500341	none	0.0125231	0.00341697227437265	0.0156278705094574	0.00341697	0.0131093	0.949516	none
	ENSG00000071127	WDR1	0.0172751	0.754954263653858	0.918146950290751	0.30851	0.599377	0.053447	only DGE	0.0374415	0.723175072991032	0.853219713309595	0.428886	0.617893	0.000395719	only DGE
	ENSG00000071189	SNX13	0.0296352	0.856437220987354	0.957928	0.856437	0.949713	0.965787	none	0.0611452	0.498238117442261	0.699010435972385	0.498238	0.677549	0.928936	none
	ENSG00000071205	ARHGAP10	0.0416819	0.460188	0.763298518945595	0.681378	0.871334	0.788736	only DGE	0.0143854	0.882558170758723	0.945254570567442	0.787706	0.880074	0.141634	only DGE
	ENSG00000071243	ING3	0.0437148	0.0532548382342943	0.220750590604605	0.0532548	0.195956	0.901819	none	0.0434645	0.763712304319665	0.880021099622998	0.763712	0.865404	0.842092	only DGE
	ENSG00000071246	VASH1	0.078551	3.08464200142744e-05	0.00053715861224176	8.5681e-05	0.000983992	0.00180696	both	0.09806	0.000333357547698476	0.00204536665820758	5.146e-07	4.5107e-06	1.72704e-05	both
	ENSG00000071282	LMCD1	0.162242	0.0379131517382905	0.172704205467382	0.0120751	0.0641284	0.056201	only DGE	0.22168	0.0185604690775698	0.0646422878742482	0.0016251	0.00687645	0.00875641	both
	ENSG00000071462	WBSCR22	0.0193129	0.548707972406381	0.821944716059445	0.808357	0.929097	0.784795	none	0.045967	0.851637741995329	0.928469709543139	0.0246666	0.072008	0.987106	none
	ENSG00000071537	SEL1L	0.00294111	0.879750615552012	0.966740232297633	0.999946	1	0.828408	none	0.0054286	0.0578744734253878	0.158816877142098	0.642467	0.786006	0.72567	none
	ENSG00000071539	TRIP13	0.0617298	0.0582895487870427	0.235240941919216	0.229683	0.50817	0.559301	none	0.129999	0.0537580813318548	0.149813279000605	0.00124189	0.00541945	0.00515058	only DIU
	ENSG00000071553	ATP6AP1	0.0167034	0.571123074924947	0.836274	0.57103	0.81287	0.985026	none	0.00322937	0.728416756045095	0.856045	0.73093	0.845036	0.902578	none
	ENSG00000071564	TCF3	0.0751002	0.0270662932297465	0.136100306263553	0.0582024	0.209356	0.342266	none	0.130705	0.000304218639394671	0.00189271024460884	4.91e-08	5.062e-07	0.00339723	both
	ENSG00000071626	DAZAP1	0.00166034	NA	NA	0.444048	0.727152	0.0861847	none	0.00759298	NA	NA	0.000397799	0.00195799	0.784249	only DIU
	ENSG00000071655	MBD3	0.00829687	0.893493735214905	0.971168170850032	0.893494	0.96565	0.740857	none	0.0202204	0.294357290590902	0.504860191924588	0.294357	0.484415	0.316327	only DGE
	ENSG00000071794	HLTF	0.0754084	0.244593588804453	0.556102238603007	0.320102	0.612077	0.0302849	only DGE	0.0741888	0.374532944598737	0.5902	0.011033	0.0363204	0.0444656	only DGE
	ENSG00000071859	FAM50A	0.0206067	0.143551	0.415008187581992	0.0951637	0.29383	0.0372535	none	0.139773	2.37239339284656e-10	4.86959945013605e-09	2.8e-09	3.51e-08	1.5e-09	only DIU
	ENSG00000071889	FAM3A	0.0307645	0.839884103818783	0.950332494390861	0.954018	0.990657	0.985136	none	0.0176082	0.779497056054384	0.888335813901677	0.873414	0.929879	0.000139974	only DGE
	ENSG00000071894	CPSF1	0.0211366	0.925666336200655	0.982831734520437	0.76409	0.910543	0.886505	none	0.0499279	0.000641435326510287	0.00361452696118421	0.0798	0.184212	0.048255	none
	ENSG00000071967	CYBRD1	0.0042864	0.727041976568142	0.906572535286048	0.835936	0.940326	0.486133	none	0.00396921	0.836706659574277	0.919618994566301	0.370123	0.563192	0.666609	none
	ENSG00000071994	PDCD2	0.0352387	0.288759444501401	0.605764523706346	0.348936	0.638149	0.98429	none	0.0612589	0.778015526101769	0.887412797775446	0.00874724	0.0298158	0.0344009	none
	ENSG00000072042	RDH11	0.00675791	0.617798600987635	0.859319	0.614805	0.839282	0.529907	only DGE	0.017236	0.668700835551553	0.818912176950757	0.668897	0.804295	0.0640877	none
	ENSG00000072062	PRKACA	0.00784603	0.123617928151126	0.379694249267072	0.145559	0.384452	0.350872	only DGE	0.00801928	0.207974391754391	0.400370894790802	0.3086	0.499928	0.775473	only DGE
	ENSG00000072071	LPHN1	0	1	1	1	1	0.014456	none	0	1	1	1	1	0.440289	none
	ENSG00000072110	ACTN1	0.0390503	0.000151322360632422	0.00211313821090795	0.000145994	0.00156309	0.00982456	both	0.0561325	1.20825874860842e-07	1.56537654350763e-06	4.13e-07	3.6802e-06	6.3e-08	both
	ENSG00000072121	ZFYVE26	0.0361113	0.00687454267072773	0.0489356373121023	0.293556	0.583848	2.82373e-05	only DGE	0.122236	1.95370406075313e-07	2.42658115540929e-06	4.1418e-06	3.10201e-05	0	both
	ENSG00000072134	EPN2	0.0502187	0.828029	0.946187775691789	0.686549	0.873494	0.0221782	none	0.146225	0.000390779057839907	0.00234835010537303	1.25404e-05	8.54137e-05	0.000218115	both
	ENSG00000072135	PTPN18	0.0170312	0.669424	0.880222839735664	0.177084	0.433603	0.777565	only DGE	0.0667815	0.336737251409929	0.552628642158677	3.7898e-05	0.000234381	4.73661e-05	both
	ENSG00000072163	LIMS2	0.0523545	3.87916892785611e-06	8.79220948570847e-05	8.555e-07	1.65873e-05	0.00583271	both	0.0650014	4.44089209850063e-14	1.7130112841839e-12	0	0	1e-10	both
	ENSG00000072195	SPEG	0.0181704	NA	NA	0.00466534	0.0296543	0.858688	none	0.0463678	NA	NA	0.708291	0.829598	0.0764502	none
	ENSG00000072201	LNX1	0.188821	0.0207271626940917	0.113180051847759	0.0141551	0.0724043	0.866354	none	0.355186	0.00168257430493979	0.00846004650521127	9.83025e-05	0.000557015	0.807774	only DIU
	ENSG00000072210	ALDH3A2	0.0300942	0.055383227842579	0.226798846266376	0.183461	0.441898	0.122769	only DGE	0.0693109	0.0597256325322157	0.162305	0.00317058	0.0122628	0.254379	only DGE
	ENSG00000072274	TFRC	0.0418178	0.66447	0.877702269326324	0.664686	0.862278	0.660038	only DGE	0.0350311	0.415552420197083	0.628091	0.415296	0.606804	1	only DGE
	ENSG00000072310	SREBF1	0.0157368	0.871992903719204	0.964456647977709	0.125665	0.35011	0.330114	none	0.0164465	0.733817007125076	0.859016866692365	0.0442786	0.116229	0.183032	only DGE
	ENSG00000072364	AFF4	0.00158824	0.135421984780868	0.402057371022372	0.176826	0.433438	2.1e-08	only DGE	0.00123607	0.299073916659951	0.510068771261041	0.40611	0.597358	5.2e-09	only DGE
	ENSG00000072401	UBE2D1	0.000953789	0.381504320327646	0.69791	0.381504	0.670046	0.379693	only DGE	0.000554143	0.464047584602855	0.673504814682718	0.464048	0.648838	0.0552788	only DGE
	ENSG00000072415	MPP5	0.0160845	0.169145632632375	0.457046433192741	0.168627	0.420958	0.343033	none	0.0202575	0.183988386861185	0.369712854431892	0.169109	0.326256	0.793145	only DGE
	ENSG00000072422	RHOBTB1	0.147377	0.00117424215372619	0.0117332388029219	0.0251275	0.112856	0.100606	only DGE	0.224025	1.62945601633879e-06	1.71537583923946e-05	0	6e-10	3e-10	both
	ENSG00000072501	SMC1A	0.0188126	0.603385627529588	0.853203	0.0537561	0.197375	0.875244	none	0.0399951	0.203069512163265	0.393988520529621	0.0745341	0.175122	0.554059	none
	ENSG00000072506	HSD17B10	0.0287005	0.144312840376392	0.416595835732133	0.361861	0.650813	0.780849	none	0.0396925	0.620831	0.791486	0.0137169	0.0437785	0.828618	none
	ENSG00000072518	MARK2	0.0187047	0.00374782700254084	0.0299065477127029	0.26343	0.548901	0.985143	none	0.0628237	0.000543867691164213	0.00312326715678684	0.00127576	0.00555032	0.472331	only DIU
	ENSG00000072571	HMMR	0.0637922	0.286635046355272	0.604332476677636	0.382104	0.670612	0.919553	only DGE	0.0554972	0.453268037384117	0.664273244177841	0.318482	0.510294	0.940911	none
	ENSG00000072609	CHFR	0.0434889	0.734283897537673	0.910466194900945	0.00025124	0.00251262	8.85e-08	only DIU	0.0634706	0.195486310418414	0.385988229688435	4e-10	5.8e-09	0	only DIU
	ENSG00000072682	P4HA2	0.0127408	0.131963012532739	0.395839029206734	0.0162495	0.0807197	0.561061	only DGE	0.0266685	0.569809427803165	0.752491842148194	0.738641	0.849492	0.385152	none
	ENSG00000072694	FCGR2B	0.0253268	0.689169239998862	0.889614099365041	0.691897	0.875721	3.24278e-05	none	0.019089	0.552660230261603	0.740308330983371	0.552966	0.720375	1.21e-08	none
	ENSG00000072736	NFATC3	0.01002	0.000878125934118774	0.00924428764012576	0.000878126	0.00727892	1.297e-07	both	0.0250296	0.682928	0.826434242861403	0.682928	0.811772	7.1e-09	only DGE
	ENSG00000072756	TRNT1	0.0242635	0.905942363128635	0.974812157245695	0.953539	0.990453	0.592877	only DGE	0.0247076	0.212862264001935	0.406858276482382	0.282431	0.470268	2.4055e-06	only DGE
	ENSG00000072778	ACADVL	0.014346	0.594123759331795	0.848496883501143	0.594124	0.827293	0.948054	none	0.0615815	0.741448518331896	0.8646	0.741449	0.851318	0.217296	none
	ENSG00000072786	STK10	0.0333769	0.181010240264777	0.472857125036029	0.00381084	0.0251281	0.000453588	only DGE	0.065374	0.000352171999945305	0.00214152420192797	0	0	0	both
	ENSG00000072803	FBXW11	0.0123296	0.310485657034488	0.629942856931104	0.275762	0.563759	0.485825	none	0.0213318	0.768058496256206	0.882396895457078	0.650713	0.791423	0.0241543	none
	ENSG00000072832	CRMP1	0.067195	0.279954515080489	0.596932635200825	0.655266	0.857675	0.82253	none	0.0819485	0.839362804570429	0.920696060555738	0.642586	0.786006	0.254379	none
	ENSG00000072840	EVC	0.044781	0.906099505216245	0.97486	0.9061	0.971028	0.762954	none	0.0833867	0.127481762198394	0.285803575853479	0.0834349	0.190983	0.00046679	none
	ENSG00000072858	SIDT1	0.0366678	1	1	0.467529	0.744918	0.179553	only DGE	0.0344662	1	1	0.896155	0.943891	0.0168622	only DGE
	ENSG00000072864	NDE1	0.109226	0.366502291804903	0.683928805366451	0.0378871	0.15187	0.132973	none	0.0395003	0.745310129725794	0.867519943755075	0.742397	0.851742	0.299327	only DGE
	ENSG00000072958	AP1M1	0.00196348	0.634429180029527	0.867732348253374	0.634429	0.849458	0.897799	none	0.00242518	0.768958926518207	0.882898449795295	0.768959	0.869023	0.785366	none
	ENSG00000073008	PVR	0.0484965	0.702347275487403	0.894914030877524	0	0	0	both	0.0733605	0.132681	0.294233680725681	0	0	0	both
	ENSG00000073009	IKBKG	0.0567564	6.7485939059253e-09	3.26125614974575e-07	1.61e-08	4.796e-07	5e-09	only DIU	0.0659243	2.9271918222662e-11	6.72398984431574e-10	2.4e-09	3.08e-08	1.62e-08	only DIU
	ENSG00000073050	XRCC1	0.0305266	0.735413397601263	0.910753783892612	0.735413	0.897118	0.926385	only DGE	0.0690002	0.710650309157907	0.844485870752397	0.71065	0.831043	0.704923	only DGE
	ENSG00000073060	SCARB1	0.0075613	0.0663499393138326	0.256032117654208	0.00897712	0.0508049	0.943708	only DGE	0.037474	0.828704069886888	0.915785189446894	0.321318	0.513471	0.923329	only DGE
	ENSG00000073111	MCM2	0.0545383	0.815909338578946	0.941908417559696	0.803142	0.926896	0.912133	none	0.132894	0.252346713346117	0.455901043447156	0.275733	0.462279	0.22384	only DGE
	ENSG00000073150	PANX2	0.00811954	0.474495753037817	0.773409730287367	0.474496	0.75022	0.818969	only DGE	0.00993269	0.403436736073441	0.617077707039161	0.403437	0.594492	0.903997	none
	ENSG00000073169	RP3-402G11.5	0.0107892	0.305800958914243	0.624679736614987	0.305801	0.596456	0.562944	none	0.0190849	0.733602917206019	0.859016866692365	0.733603	0.846904	0.999734	none
	ENSG00000073331	ALPK1	0.118888	0.0444501294450195	0.194424143426183	2.02e-08	5.857e-07	0.382986	both	0.179374	0.0173760283679196	0.0612686312441788	0	0	0.00011666	only DIU
	ENSG00000073350	LLGL2	0.0794023	0.0163802235869381	0.0950815704177636	0.0163802	0.0810889	0.326201	none	0.13527	0.000419412029162292	0.00249838564224764	0.000419412	0.00205199	0.00616802	only DIU
	ENSG00000073417	PDE8A	0.022205	0.212642630876116	0.517778221251942	0.22783	0.506135	0.0095401	only DGE	0.0222192	0.257839510348317	0.462067930361236	0.187032	0.350045	0.0467642	only DGE
	ENSG00000073464	CLCN4	0.0993834	0.214389211754184	0.520049	0.196316	0.462106	0.162069	only DGE	0.184099	0.000244580791627369	0.00156768999450972	0.00106975	0.0047462	0.00359613	both
	ENSG00000073536	NLE1	0.0361173	NA	NA	0.645295	0.851786	0.647104	only DGE	0.0858697	NA	NA	0.111255	0.238607	0.301673	none
	ENSG00000073578	SDHA	0.00802949	0.942399762388386	0.989601373599249	0.202351	0.471918	0.432403	none	0.0379629	6.91722096668457e-06	6.40469499288493e-05	0.797679	0.886577	0.834909	none
	ENSG00000073584	SMARCE1	0.0567165	1.07299236162817e-09	6.49001652104327e-08	1e-10	4e-09	0.000352163	only DIU	0.119838	3.10862446895044e-15	1.47797020100518e-13	0	0	2.645e-07	only DIU
	ENSG00000073605	GSDMB	0.149862	4.01567006313996e-08	1.5431646385495e-06	9.706e-07	1.84406e-05	0.125517	both	0.165423	2.24469332010813e-11	5.28692514242978e-10	5.5e-09	6.61e-08	0.0673912	both
	ENSG00000073614	KDM5A	0.0744084	0.326853	0.645247048741869	0.69932	0.879828	0.629836	none	0.0864972	0.181224	0.366245305521877	0.256867	0.438562	0.525841	none
	ENSG00000073670	ADAM11	0.108754	0.291592385177193	0.608611256611978	0.291592	0.581722	0.689268	none	0.0690513	0.859624	0.932346922604211	0.859624	0.921377	0.840191	none
	ENSG00000073711	PPP2R3A	0.0209923	0.398112338953035	0.712323530330461	0.276005	0.563952	0.000138438	only DGE	0.0171312	0.637934966376857	0.803517357475647	0.641291	0.786006	0	only DGE
	ENSG00000073712	FERMT2	0.0506767	0.103844	0.340767822059026	0.715801	0.888002	0.598704	only DGE	0.0733921	0.362655510966599	0.577180639034938	0.941364	0.971717	0.614122	only DGE
	ENSG00000073737	DHRS9	0.0534012	0.559302986933301	0.830022522130111	0.00860678	0.0493378	0.274829	none	0.0387822	0.282130011057636	0.490965776818379	0.00974144	0.0327046	0.345906	none
	ENSG00000073756	PTGS2	0.0142946	6.74571509762245e-12	6.21213511062132e-10	1e-10	3.2e-09	0	both	0.0130595	0	0	0	0	0	both
	ENSG00000073792	IGF2BP2	0.025973	0.462063499979136	0.764484628741486	0.117323	0.335352	0.658208	only DGE	0.0123708	0.172359843497983	0.354285606321412	0.209378	0.378277	0.329225	only DGE
	ENSG00000073849	ST6GAL1	0.00941961	0.612113166667554	0.857721524363511	0.96223	0.993704	0.643158	only DGE	0.0357334	0.478362009513181	0.684279075699812	0.809094	0.893468	0.762821	only DGE
	ENSG00000073910	FRY	0.0788981	NA	NA	0.287312	0.576092	0.998642	none	0.0664331	NA	NA	0.209153	0.377991	0.765841	only DGE
	ENSG00000073921	PICALM	0.0160193	0.217002459508157	0.523048368259764	0.215913	0.489829	0.780974	none	0.0260597	0.244807905106516	0.447261198569938	0.243968	0.423112	0.974338	only DGE
	ENSG00000073969	NSF	0.000625413	0.364163317339955	0.682356	0.269411	0.556372	0.0399066	only DGE	0.00318519	0.186341708167558	0.372610512693423	0.00815332	0.0281269	0.704375	only DGE
	ENSG00000074054	CLASP1	0.0110817	0.962077977210236	0.995260463361503	0.931723	0.981846	0.969103	none	0.0144261	0.411404489762164	0.625148906548066	0.27019	0.454921	0.506967	none
	ENSG00000074071	MRPS34	0.0300469	0.0459184403835906	0.198468624778462	0.0459184	0.176613	0.344313	only DGE	0.0223552	0.836752664987604	0.919618994566301	0.836753	0.907949	0.739703	only DGE
	ENSG00000074201	CLNS1A	0.00677705	0.00855096991856485	0.0579719354348345	0.297156	0.587549	0.914927	none	0.0135576	0.0655222856328224	0.173836893384493	0.600364	0.75718	0.425275	none
	ENSG00000074266	EED	0.0200828	0.826844759576231	0.945626217541758	0.456772	0.73769	0.969401	none	0.0364214	0.961017847412684	0.990974	0.759464	0.862472	0.690789	none
	ENSG00000074319	TSG101	0.0320314	0.397853834034075	0.711986	0.810951	0.930058	0.541645	none	0.00944679	0.804435324482874	0.902429531043014	0.0617769	0.151318	0.35495	none
	ENSG00000074356	C17orf85	0.00349158	NA	NA	0.196679	0.462625	0.340011	none	0.00349158	NA	NA	0.196679	0.362089	0.119849	none
	ENSG00000074370	ATP2A3	0.0141056	0.642788559538894	0.867732348253374	0.301682	0.592484	0.956952	only DGE	0.07232	0.642788559538894	0.803606491997878	0.394612	0.586708	0.696233	only DGE
	ENSG00000074410	CA12	0.0712178	0.816002	0.941908417559696	0.759385	0.908857	0.61517	none	0.0309089	0.495654469157467	0.697107867876669	0.348313	0.540732	0.577271	none
	ENSG00000074582	BCS1L	0.0239935	0.253758245109948	0.566481061697726	0.421632	0.707403	0.534742	none	0.0216033	0.176000796532927	0.358887677866353	0.756861	0.860627	0.405305	only DGE
	ENSG00000074603	DPP8	0.159048	0.000239261366006938	0.00310766160523878	5.54e-08	1.421e-06	6.4067e-06	only DIU	0.182593	8.60478788222707e-08	1.14528830380371e-06	5.86e-08	5.964e-07	5.77807e-05	only DIU
	ENSG00000074621	SLC24A1	0.241043	1.56836182938491e-05	0.000300220873033194	0	0	0	only DIU	0.29756	4.06874534064627e-12	1.08309153312725e-10	0	0	0	both
	ENSG00000074660	SCARF1	0.0169218	0.579835059518408	0.841204723123742	0.515321	0.778041	0.957629	only DGE	0.0328672	0.499975292923112	0.700198307200994	0.561939	0.727732	0.539468	only DGE
	ENSG00000074696	PTPLAD1	0.000103417	0.0780499399058521	0.286987944502741	0.0780499	0.256844	0.293406	none	0.000430992	0.263275341436104	0.468279	0.263275	0.446303	0.135033	none
	ENSG00000074706	IPCEF1	0.302012	5.53070320652438e-08	2.0336276322695e-06	3e-09	1.137e-07	0.102406	only DIU	0.304663	2.76076273098003e-05	0.000225764133088623	4.567e-07	4.0368e-06	0.232888	only DIU
	ENSG00000074800	ENO1	0.000872096	0.834705736323235	0.949051500575086	0.391687	0.679956	0.933266	none	0.00333534	0.579769533830406	0.760477887182653	0.00660893	0.0234285	0.739918	none
	ENSG00000074935	TUBE1	0.0260152	0.125136599586778	0.383087317527949	0.079534	0.260033	0.933201	none	0.0484634	0.538761478201709	0.729916478486133	0.982926	0.995115	0.938545	none
	ENSG00000074964	ARHGEF10L	0.019337	0.957857478735216	0.993041	0.957636	0.991346	4.1e-09	none	0.0305673	0.0401255045209224	0.119476524093466	5.13e-08	5.263e-07	9.49371e-05	both
	ENSG00000074966	TXK	0.0415799	0.993627844594283	1	0.510716	0.774995	0.889972	none	0.0453274	0.275942948267861	0.483077379207753	0.668067	0.803793	0.000682487	only DGE
	ENSG00000075073	TACR2	0.018401	0.594202420993142	0.848496883501143	0.594202	0.827293	0.758119	only DGE	0.02	0.426267629430931	0.638526920873824	0.426268	0.615828	0.593265	only DGE
	ENSG00000075089	ACTR6	0.067785	0.606067491382398	0.854263373387709	0.188052	0.449343	0.921656	none	0.0568185	0.235067658673786	0.434959378601243	0.81057	0.894123	0.800853	none
	ENSG00000075131	TIPIN	0.0320733	0.729162261268462	0.907855862933766	0.729162	0.89386	0.845196	none	0.0789752	0.481224	0.687020623772632	0.481224	0.663118	0.914807	none
	ENSG00000075142	SRI	0.056309	2.09857e-05	0.000387913428090439	1.86383e-05	0.00025557	0.003929	only DIU	0.0630891	0.000310856940049842	0.00192931368621098	0.000312839	0.00158205	0.00567865	only DIU
	ENSG00000075151	EIF4G3	0.0463232	0.269182392622171	0.586491067671229	0.355991	0.644841	0.039685	none	0.0515848	0.469732334186057	0.678288447527882	0.129714	0.267117	0.189723	none
	ENSG00000075188	NUP37	0.0364244	0.891996639868152	0.970515130679324	0.489316	0.759742	1.75763e-05	none	0.0900528	0.231726085236331	0.431065339997412	0.323144	0.515452	3.7447e-06	none
	ENSG00000075218	GTSE1	0.108328	0.359891995736648	0.678053644794984	0.359892	0.648603	0.00352937	only DGE	0.155026	0.0525430994795535	0.147230143333332	0.0525431	0.133181	6.306e-07	only DGE
	ENSG00000075223	SEMA3C	0.0104433	0.222149505817559	0.529920730936226	0.181517	0.439535	0.126892	only DGE	0.0112367	0.934283635452694	0.975463892410094	0.977273	0.991974	0.00951428	only DGE
	ENSG00000075234	TTC38	0.023533	0.00584793121961003	0.0429197154297157	0.257647	0.542329	0.296495	none	0.0394115	0.0508729623855624	0.143931198866653	0.0534659	0.134963	0.0800066	only DGE
	ENSG00000075239	ACAT1	0.0102043	0.230112847948139	0.540529000209121	0.225994	0.503729	0	none	0.0049107	0.175702201985754	0.358560023401217	0.168366	0.324989	0	none
	ENSG00000075240	GRAMD4	0.0179506	0.436791879066545	0.748012495865007	0.853671	0.948374	0.0213825	only DGE	0.0725965	0.163717334081432	0.341487929392258	0.0891787	0.201587	0.0517719	only DGE
	ENSG00000075275	CELSR1	0.0830227	1.04064490447087e-05	0.000210769913572515	1.50434e-05	0.000212682	0.0020411	only DIU	0.0390917	0.0180013839821744	0.0630387622698825	0.00399059	0.0151021	0.84011	only DGE
	ENSG00000075292	ZNF638	0.0207828	0.984279921846983	1	0.900091	0.9689	0.891987	none	0.0266985	0.398074284496046	0.611989071457149	0.111815	0.239461	0.739703	none
	ENSG00000075303	SLC25A40	0.0994315	0.0598691433514378	0.238869002083683	0.0593736	0.21236	0.82085	only DGE	0.130005	0.00437839712178767	0.0192600256805575	0.00400057	0.0151349	0.946489	none
	ENSG00000075340	ADD2	0.0489474	0.0541476869882692	0.223094581376093	0.307599	0.59822	0.0994402	only DGE	0.0989	0.348905447466176	0.564053690336747	0.000200274	0.00106116	0.00172265	both
	ENSG00000075391	RASAL2	0.0564252	0.000141060694459849	0.00199712246366839	0.000417473	0.00385967	0.00734845	both	0.116562	1.51212375953946e-12	4.2698699088432e-11	0	0	8.705e-07	both
	ENSG00000075407	ZNF37A	0.0173985	0.188925438517458	0.484737909770447	0.19857	0.465604	0.389801	none	0.0027096	0.716870755065516	0.848731928293973	0.72704	0.842562	0.946988	only DGE
	ENSG00000075413	MARK3	0.00853976	0.806399251438734	0.937798730763535	0.123477	0.346558	0.989303	none	0.0105256	0.480044354751675	0.686199607645312	0.857079	0.919944	0.407336	none
	ENSG00000075415	SLC25A3	0.0103118	0.486108165348157	0.781518187512455	0.859793	0.95086	0.892074	none	0.0150181	0.725381295328972	0.854048329976129	0.218029	0.389323	0.144695	none
	ENSG00000075420	FNDC3B	0.13063	5.9192734691571e-06	0.000126319025890864	5.9439e-06	9.4612e-05	6.41715e-05	both	0.155986	4.60911866673186e-06	4.39910466959226e-05	1.22e-08	1.408e-07	2.317e-07	both
	ENSG00000075426	FOSL2	0.125163	3.35257997807759e-07	9.87610159536285e-06	3.764e-07	8.0075e-06	0.00188253	both	0.340691	0	0	0	0	0	both
	ENSG00000075539	FRYL	0.013512	0.413993174541035	0.725826762621358	0.354033	0.642419	0.00555683	none	0.0175373	0.624155985336181	0.794135693955522	0.61918	0.770704	0	only DGE
	ENSG00000075568	TMEM131	0.0450506	0.334946170958711	0.655151121228462	0.00243578	0.0174131	0.117778	none	0.0522538	0.352061460188419	0.567093010722663	3.04048e-05	0.000191669	0.0260469	both
	ENSG00000075618	FSCN1	0.0331915	0.786578562614873	0.930053171065238	0.783477	0.919212	0.612823	only DGE	0.0117158	0.024012334437077	0.0800567784135034	0.0240123	0.0705856	0.796496	only DGE
	ENSG00000075624	ACTB	0.0124982	0.258906024641358	0.572348050147916	0.160107	0.407558	0.606493	none	0.0175171	0.421155675149931	0.633611889133052	0.400767	0.591778	0.282529	none
	ENSG00000075651	PLD1	0.162092	3.72486042010678e-10	2.42519256142239e-08	0	5e-10	0	both	0.0971222	2.36991363866679e-07	2.9012284089164e-06	2.1e-09	2.73e-08	1.5087e-06	both
	ENSG00000075702	WDR62	0.12528	0.800397283876878	0.935631670947893	0.110899	0.323737	0.415652	none	0.115142	0.760500761214497	0.877408440308644	0.280487	0.467915	0.000809013	only DGE
	ENSG00000075711	DLG1	0.0695694	0.273984760569575	0.591008692042544	0.308921	0.599767	0.867966	none	0.0653562	0.387286244611085	0.600954707071439	0.000174332	0.000938504	0.00255798	both
	ENSG00000075785	RAB7A	0.0700589	0.0318217624000448	0.153145977049556	0.0922047	0.287874	0.370639	only DGE	0.107929	0.000132420698235602	0.000914597552273195	0.000550743	0.00261941	0.044381	both
	ENSG00000075790	BCAP29	0.0499367	0.372565023479872	0.690079478528848	9.21e-08	2.2898e-06	0.0393727	only DIU	0.0562486	0.0132597004994705	0.0490733738253395	3.19e-08	3.429e-07	0.532909	only DIU
	ENSG00000075826	SEC31B	0.0206091	0.649876099177037	0.870725637814452	0.116105	0.33334	0.768455	only DGE	0.0410713	0.908935342305318	0.961101	0.765738	0.866675	0.803517	only DGE
	ENSG00000075856	SART3	0.0121713	0.357611946239125	0.676695541365482	0.357943	0.64673	0.61339	none	0.0211061	0.341030305818341	0.556293596142767	0.342752	0.535152	0.582177	none
	ENSG00000075884	ARHGAP15	0.0114607	0.962684892176276	0.995260859908939	0.318777	0.610262	0.965447	only DGE	0.0105795	0.00523463315127875	0.0223978317590504	0.138307	0.280749	0.159195	none
	ENSG00000075914	EXOSC7	0.0388083	0.0663032039488431	0.255948395304031	0.270575	0.557764	0.809457	none	0.0405511	0.0689036260733422	0.180240641367101	0.000425695	0.0020774	0.000293885	both
	ENSG00000075945	KIFAP3	0.0119941	0.0345120162683392	0.161161183323418	0.0385227	0.153769	0.877179	none	0.0238047	0.461310582520643	0.671343504345958	0.427437	0.616503	0.690237	only DGE
	ENSG00000075975	MKRN2	0.00143404	0.709802324666577	0.899305820865363	0.568732	0.812205	0.967251	none	0.00127751	0.856450375282894	0.930860575143269	0.938181	0.96992	0.518922	only DGE
	ENSG00000076003	MCM6	0.028006	0.236037137832958	0.547859133271684	0.753108	0.906326	0.934429	only DGE	0.0156308	0.0241036107429515	0.0801780374274164	0.815189	0.897226	0.684367	only DGE
	ENSG00000076043	REXO2	0.0126503	0.609412	0.856532062072926	0.38196	0.670612	0.436402	none	0.0531869	0.296677292599517	0.507299311634705	0.00560166	0.0202728	0.543284	none
	ENSG00000076053	RBM7	0.029674	0.110290657937971	0.353082	0.233317	0.511836	0.517785	only DGE	0.0338393	0.000512282129686792	0.00296856458597414	0.000772928	0.00355914	0.00180475	both
	ENSG00000076067	RBMS2	0.114982	0.166532447517032	0.453461555279463	0.00287748	0.0198102	0.00129202	only DGE	0.0625764	0.553564174794882	0.740784683793898	0.0918104	0.206433	0.062844	only DGE
	ENSG00000076108	BAZ2A	0.181314	1.16182619080973e-11	1.02380925193596e-09	0	1e-10	2e-10	only DIU	0.261588	0	0	0	0	0	both
	ENSG00000076201	PTPN23	0.0380077	0.576610333612509	0.839975891433242	0.613146	0.837693	0.771402	none	0.0359059	0.408411251937735	0.622266	0.427274	0.616425	0.302692	none
	ENSG00000076242	MLH1	0.0426857	0.00100683330801976	0.010374848865502	0.00204917	0.0150559	0.67184	none	0.0547331	2.88491170596927e-06	2.87984057211112e-05	1.6954e-06	1.36364e-05	0.0157773	only DIU
	ENSG00000076248	UNG	0.0527111	0.624924446021446	0.863909	0.594624	0.827481	0.538087	none	0.10201	0.302761232336248	0.514327	0.000272148	0.00139416	0.199335	only DIU
	ENSG00000076258	FMO4	0.0238365	1	1	0.123651	0.346791	0.413973	none	0.0438849	1	1	0.00106469	0.00472557	0.0431994	only DIU
	ENSG00000076321	KLHL20	0.00869777	0.389672892131485	0.705997217895789	0.932418	0.982372	0.739431	none	0.03424	0.926394	0.971637746182787	0.368269	0.560994	1	none
	ENSG00000076344	RGS11	0.0529479	0.777678254744273	0.926083913962284	0.934587	0.983571	0.853706	none	0.0594144	0.239351263010557	0.440838	0.219968	0.39153	0.374407	none
	ENSG00000076351	SLC46A1	0.0908809	NA	NA	0.69572	0.87802	0.743932	only DGE	0.00780966	NA	NA	0.827537	0.903163	0.467078	only DGE
	ENSG00000076356	PLXNA2	0.0505733	0.277066147852446	0.593885442529778	0.0538211	0.197529	0.0816259	none	0.0752562	0.065524706535947	0.173836893384493	0.0817164	0.187688	0.96262	none
	ENSG00000076382	SPAG5	0.0170889	NA	NA	0.666484	0.86261	0.916809	only DGE	0.0113048	NA	NA	0.973279	0.989732	0.73693	only DGE
	ENSG00000076513	ANKRD13A	0.0163856	0.492491064006352	0.785966727219001	0.641697	0.850647	0.0138485	only DGE	0.00999193	0.963985649839812	0.991497062127776	0.288049	0.47692	1.422e-07	only DGE
	ENSG00000076554	TPD52	0.307077	2.81428214066182e-11	2.26516472770434e-09	0	0	1.297e-07	both	0.261866	1.01570618582514e-09	1.87072948315397e-08	0	0	0	both
	ENSG00000076555	ACACB	0.0893418	0.0114076571481765	0.0718036153747907	0.00690514	0.0411884	0.339808	only DGE	0.0908488	0.0280865306107032	0.0906824118454227	0.00944902	0.0319034	0.0405122	only DGE
	ENSG00000076604	TRAF4	0.0278005	0.662047577047579	0.877070316913516	0.347185	0.637102	0.765405	only DGE	0.0326592	0.816800595596075	0.909367576359165	0.994593	1	0.772187	only DGE
	ENSG00000076641	PAG1	0.0806057	0.623736320814477	0.863477765637384	0.331526	0.622346	0.900246	none	0.149368	0.993409626733026	1	0.00577241	0.0207999	0.0089434	none
	ENSG00000076685	NT5C2	0.0108888	0.273034270650927	0.590428668202617	0.0719196	0.242251	0.587529	none	0.0228404	0.134121	0.296161130324132	0.0399885	0.106758	0.636594	only DGE
	ENSG00000076706	MCAM	0.20272	0.0288621096375761	0.142250956950483	0.182911	0.441142	0.73731	only DGE	0.241292	0.860679815494664	0.933064913987321	0.344863	0.536835	0.319199	none
	ENSG00000076716	GPC4	0.00506649	0.276912223121203	0.593880573627637	0.276912	0.564589	0.839005	only DGE	0.0795109	0.0840331392724727	0.209355776174315	0.0840331	0.1921	0.510976	none
	ENSG00000076770	MBNL3	0.205746	0.222620360594159	0.530696204755946	0.0020273	0.0149434	2.0551e-05	only DGE	0.232302	7.25285759874961e-05	0.000534525669606478	3.5778e-06	2.71158e-05	0.00669771	only DIU
	ENSG00000076864	RAP1GAP	0.13468	0.590215370419558	0.847118999779377	0.544792	0.797463	0	none	0.128094	0.505964425626941	0.704500844582721	0.691109	0.817997	5.65e-08	none
	ENSG00000076924	XAB2	0.105089	0.152040104069942	0.430372056935037	0.15204	0.395242	0.681902	none	0.0224435	0.898550880276789	0.954522	0.898551	0.945368	0.655823	none
	ENSG00000076928	ARHGEF1	0.0295957	0.696575512605706	0.893314023009468	0.696576	0.878808	0.929863	none	0.0457443	0.963722661140036	0.991497062127776	0.963723	0.983779	0.914807	none
	ENSG00000076944	STXBP2	0.000974639	0.0213132789429604	0.115130992081626	0.0213133	0.0998627	0.476115	none	0.0232513	0.388821432148833	0.602841298259574	0.388821	0.580818	0.950012	none
	ENSG00000076984	MAP2K7	0.00813365	0.253183626411249	0.566062999389947	0.208686	0.479616	0.725512	none	0.0331403	0.308593356336764	0.521395	0.645902	0.788256	0.00435082	only DGE
	ENSG00000077044	DGKD	0.0137798	0.587250419749986	0.844700023410097	0.571338	0.813	0.968388	none	0.0309868	0.109931071372912	0.255855057280034	0.813723	0.89628	0.379501	only DGE
	ENSG00000077063	CTTNBP2	0.108797	0.755291779617223	0.918243645486114	0.327998	0.620091	0.390346	only DGE	0.0836917	0.707085496788858	0.842600600160376	0.488149	0.66799	0.36671	only DGE
	ENSG00000077097	TOP2B	0.0532846	0.451439914765247	0.757460260266553	0.194623	0.459162	0.989303	none	0.0243363	0.886203803976215	0.947521387533802	0.0314046	0.0876919	0.140197	none
	ENSG00000077147	TM9SF3	0.0020312	0.380914203256117	0.697575582526962	0.45899	0.739416	0.933564	none	0.00553235	0.460203	0.670745853224261	0.376354	0.568736	0.881308	none
	ENSG00000077150	NFKB2	0.0457922	0.202244167349167	0.502228111372875	0.0961605	0.295287	0.140877	only DGE	0.0488636	0.241437617601593	0.443385430457449	0.103609	0.225939	0.141609	only DGE
	ENSG00000077152	UBE2T	0.10054	NA	NA	0.559922	0.807044	0.348918	none	0.212235	NA	NA	0.0709885	0.168899	0.00383404	none
	ENSG00000077157	PPP1R12B	0.0884009	0.00450915854716372	0.0348922170091654	0.00194411	0.0143787	0.786406	only DGE	0.203812	0.00326297690628641	0.0150573569930538	7.28306e-05	0.000421672	0.356804	both
	ENSG00000077232	DNAJC10	0.0180578	0.670954	0.880902511857056	0.663303	0.86188	0.785441	none	0.0144169	0.992418482788469	1	0.987764	0.998245	0.550462	none
	ENSG00000077238	IL4R	0.000981583	0.204218776967035	0.504845509481863	0.204219	0.474039	0.900246	only DGE	0.00152759	0.268111502330248	0.473795642090394	0.268112	0.452688	0.972017	only DGE
	ENSG00000077254	USP33	0.0520629	0.0907051406412547	0.315477355438893	0.0335788	0.139347	0.000335607	none	0.0744466	0.0448852050907855	0.130478617337254	0.0118485	0.0386573	0.00913416	only DGE
	ENSG00000077380	DYNC1I2	0.033673	0.00670521800609891	0.0479968147443285	0.00732006	0.0430986	0.955661	none	0.0386105	0.00303535247685138	0.0141290405366006	0.00267071	0.0105326	0.810927	none
	ENSG00000077420	APBB1IP	0.00568193	NA	NA	0	0	7.5e-09	both	0.00551337	NA	NA	0	0	0	both
	ENSG00000077454	LRCH4	0.016275	0.0803710831959119	0.292183448788464	2.89986e-05	0.000379784	0.186591	only DIU	0.0496948	1.64773972244348e-10	3.45856169257027e-09	7.5e-09	8.89e-08	0.000110758	only DIU
	ENSG00000077458	FAM76B	0.0471485	0.0026165820734545	0.0225710565019847	0.45136	0.733219	0.337448	none	0.0733224	0.0101804511966974	0.0394183985350913	0.00247593	0.00988384	0.0689674	both
	ENSG00000077463	SIRT6	0.0393611	0.998651436191448	1	0.998651	1	0.979686	none	0.0743387	0.184429796908955	0.370053	0.18443	0.346743	0.82654	none
	ENSG00000077514	POLD3	0.00999814	0.722221203696264	0.904888	0.584563	0.819525	0.000125539	only DGE	0.0331973	0.364154590767167	0.578459708907844	0.701574	0.824333	0	only DGE
	ENSG00000077522	ACTN2	0.12109	0.153072912592632	0.432241	0.0850142	0.272548	0.00680115	only DGE	0.123476	0.0498013221981117	0.141644161243489	0.0169382	0.052605	0.000295936	only DGE
	ENSG00000077549	CAPZB	0.0241292	5.90638649100583e-14	8.27055927548789e-12	0	0	0	only DIU	0.044211	0	0	0	0	0	only DIU
	ENSG00000077585	GPR137B	0.00611349	NA	NA	0.683085	0.872427	0.980562	only DGE	0.0199611	NA	NA	0.792827	0.884022	0.867869	only DGE
	ENSG00000077616	NAALAD2	0.0172121	0.480041077298529	0.776666649595689	0.480041	0.753707	0.635121	none	0.144081	0.132417330534494	0.294028566016582	0.132417	0.271705	0.0147403	none
	ENSG00000077684	PHF17	0.0509094	0.0732969112411084	0.274146003185734	0.0700718	0.23834	0.598682	only DGE	0.0627815	0.149680803995424	0.320493753339175	0.0435846	0.114644	0.234362	only DGE
	ENSG00000077713	SLC25A43	0.12107	0.0707643164918688	0.267915079980927	0.0722237	0.242973	0.906521	none	0.0135391	0.391919979064552	0.605899277979106	0.357733	0.550623	0.943677	none
	ENSG00000077721	UBE2A	0.014809	0.536999537752541	0.815607544813027	0.537	0.793095	3.61395e-05	none	0.0200459	0.508819122676654	0.706439598768773	0.508819	0.686008	5.04e-08	none
	ENSG00000077782	FGFR1	0.0337505	0.100397563921249	0.334287914789254	0.033676	0.139522	0.000589293	only DGE	0.0523411	9.44445968986685e-07	1.03032301974193e-05	0	4e-10	0.00959815	both
	ENSG00000077809	GTF2I	0.0360703	0.378003404384893	0.695580702002227	0.338462	0.630183	0.392197	none	0.0895446	7.65267405000714e-09	1.22803193311104e-07	7.6e-09	9.09e-08	0	only DIU
	ENSG00000077984	CST7	0.0291372	0.230986247639109	0.541670434358104	0.230986	0.509573	0.691366	none	0.0442786	0.131383	0.292406134454749	0.131383	0.269923	0.914807	none
	ENSG00000078043	PIAS2	0.0246798	0.374335295661581	0.692195259090571	0.374335	0.663393	0.833615	none	0.0598439	0.0664677252559405	0.175311957425208	0.0664677	0.160586	0.814552	only DGE
	ENSG00000078053	AMPH	0.0407456	0.253731535188612	0.566481061697726	0.0978919	0.298947	0.931993	none	0.307321	0.00015779669994509	0.00106468506061961	0.000280016	0.00142807	1.19448e-05	only DIU
	ENSG00000078061	ARAF	0.0151331	0.00240261137086462	0.0210811102428997	0.00261192	0.0183609	0.000213837	none	0.019553	0.128422305619081	0.28725	0.544139	0.714249	0.00931853	none
	ENSG00000078070	MCCC1	0.03428	0.750064143346636	0.916356600130192	0.794416	0.923999	0.986708	none	0.0393363	0.408036790350659	0.622115745376327	0.711746	0.831631	0.149289	none
	ENSG00000078081	LAMP3	0.0798996	0.178967567553751	0.470284441011426	0.136618	0.369323	0.935947	only DGE	0.0790707	0.279466730592339	0.487793705448279	0.212387	0.382082	0.319374	only DGE
	ENSG00000078124	ACER3	0.160183	1.01996197350296e-05	0.00020769026480373	1.35393e-05	0.000195796	0.00145441	only DIU	0.240204	3.0693403374471e-09	5.22863337806522e-08	1e-10	1e-09	3.819e-07	only DIU
	ENSG00000078140	UBE2K	0.0608114	0.000443689460500218	0.00515971975566921	5.62954e-05	0.000680748	1.9e-08	both	0.102636	7.23204061081617e-08	9.75548124733173e-07	7.6e-09	9.09e-08	0	both
	ENSG00000078142	PIK3C3	0.114414	1.2578826869003e-12	1.34103802137039e-10	0	1e-10	0	only DIU	0.131229	6.66133814775094e-16	3.47409176256684e-14	0	0	0	only DIU
	ENSG00000078177	N4BP2	0.021789	0.417592065704515	0.729122124434221	0.818617	0.933158	0.547162	only DGE	0.00459431	0.547370811078631	0.736139923025506	0.405673	0.596941	0.311544	only DGE
	ENSG00000078237	C12orf5	0.00352704	NA	NA	0.722152	0.890541	0.627062	none	0.00283812	NA	NA	0.752355	0.857559	0.311203	only DGE
	ENSG00000078246	TULP3	0.0361381	0.355814	0.674793097795852	0.730035	0.894328	0.901732	none	0.0114494	0.808607865231597	0.904529393565045	0.169515	0.326765	0.933156	none
	ENSG00000078269	SYNJ2	0.342659	5.36351161928295e-07	1.49389143793761e-05	0	1e-10	0.00174845	only DIU	0.382551	2.54803489418975e-09	4.42207346152932e-08	0	0	0.000316426	only DIU
	ENSG00000078304	PPP2R5C	0.033343	0.214555477408207	0.520328846990911	0.0090551	0.0511191	0.0335168	none	0.0570925	7.48536167702873e-05	0.000548890724982695	3.21e-08	3.444e-07	0.000709784	only DIU
	ENSG00000078369	GNB1	0.0386051	0.168638	0.456286751348113	0.945051	0.987718	0.394213	none	0.0431133	0.0118733430061573	0.0447692040608409	0.149696	0.298167	0.32453	none
	ENSG00000078403	MLLT10	0.0244134	0.557478271866912	0.828660147851657	0.950956	0.98947	0.517615	none	0.095189	0.0149346333665572	0.0541318852918158	0.0423672	0.112061	0.00106857	only DGE
	ENSG00000078487	ZCWPW1	0.0280054	0.148385568361953	0.423923219618749	0.470538	0.747301	0.936531	none	0.0623957	0.432744397065727	0.644733016587358	0.784143	0.878254	0.529559	none
	ENSG00000078596	ITM2A	0.213728	0.390483511349669	0.706964656928146	0.81635	0.932343	0.866109	none	0.168412	0.645246583855007	0.804522548548399	0.868747	0.927329	0.665142	only DGE
	ENSG00000078618	NRD1	0.0474353	0.903985133212071	0.973751517676658	0.0616105	0.218643	0.864197	none	0.0458777	0.839674591393693	0.920771930399121	0.190602	0.354583	0.648586	none
	ENSG00000078668	VDAC3	0.0514261	0.000747269209197432	0.00808315963641921	0.000747893	0.00637109	0.00164034	only DIU	0.0664029	0.000283569420828744	0.00178488092346763	0.000283805	0.0014461	4.11069e-05	only DIU
	ENSG00000078674	PCM1	0.0339378	0.375746974728297	0.693551024859633	0.779086	0.917355	0.741715	only DGE	0.0277262	0.0365409235864544	0.111233270071691	0.0349567	0.0957622	0.187103	only DGE
	ENSG00000078687	TNRC6C	0.0100731	0.165215866131896	0.451078147329125	0.0283979	0.122982	0.352023	none	0.139105	0	0	0.152161	0.301447	0.0229493	none
	ENSG00000078699	CBFA2T2	0.0199983	0.601597008132025	0.852323332443748	0.603397	0.832276	0.701601	none	0.0349632	0.405684824995585	0.619681751509992	0.339514	0.532351	0.0925306	none
	ENSG00000078747	ITCH	0.0193923	0.772087001636704	0.923396903092359	0.827995	0.937467	0.428964	none	0.0418905	0.729961085686051	0.857113964933833	0.281749	0.469609	0.000163447	none
	ENSG00000078795	PKD2L2	0.15972	0.437464163218467	0.748386433211348	0.800937	0.926222	0.881784	none	0.162708	0.459685141417986	0.670314053576983	0.796649	0.885776	0.469808	none
	ENSG00000078804	TP53INP2	0.00313248	NA	NA	0.994597	1	0.674907	only DGE	0.00408109	NA	NA	0.754124	0.858509	0.219758	only DGE
	ENSG00000078808	SDF4	0.0326075	0.0063149465435508	0.0457486772276232	0.0240712	0.109102	0.335997	none	0.0213683	0.0507762660143234	0.143697395126914	0.163744	0.318705	0.845285	none
	ENSG00000078814	MYH7B	0.0904161	0.149785568793924	0.425780891048801	0.93248	0.982372	3.14042e-05	none	0.129075	0.869527198708524	0.938728367867306	0.757752	0.861212	1.7e-09	none
	ENSG00000078900	TP73	0.0246412	0.477939962951848	0.775353483779366	0.499181	0.766898	0.931015	only DGE	0.0352463	0.466705135577439	0.676272	0.394405	0.586553	0.640701	only DGE
	ENSG00000078902	TOLLIP	0.0680472	0.0114470965252433	0.0719632353511915	2.4e-08	6.825e-07	0.000138401	only DIU	0.234025	3.11439762867849e-12	8.42205623289723e-11	0	0	0.0414241	both
	ENSG00000078967	UBE2D4	0.0417733	0.633518371144846	0.867732348253374	0.625822	0.845457	1	none	0.0347475	0.0356747098703871	0.109345392592233	0.0350534	0.0959215	0.938568	none
	ENSG00000079101	CLUL1	0.113248	0.256785994257653	0.569948052828735	0.256786	0.541401	0.821762	only DGE	0.0737179	0.498336	0.699051521743564	0.498336	0.677549	0.823807	only DGE
	ENSG00000079150	FKBP7	0.0421849	0.500508983263353	0.791815286873598	0.129986	0.357773	0.270229	none	0.056013	0.264465614264645	0.470069119981429	0.425175	0.614773	0.0157773	none
	ENSG00000079156	OSBPL6	0.148474	0.810469834972903	0.939376	0.184532	0.443633	0.219867	none	0.2517	0.218125430707647	0.414213377716857	0.0793642	0.183391	0.672449	only DGE
	ENSG00000079215	SLC1A3	0.037986	0.0313314350099694	0.151427862256221	0.0313314	0.132411	0.372255	only DGE	0.0823957	7.81477509370632e-07	8.68289467476804e-06	7.815e-07	6.6675e-06	0.000198504	both
	ENSG00000079246	XRCC5	0.0346829	0.904048371698474	0.973751517676658	0.706417	0.883091	0.758673	none	0.0644164	0.695856539344219	0.835302167997717	0.0245827	0.0718374	0.257389	none
	ENSG00000079257	LXN	0.000636201	0.0186644821137201	0.105117540587574	0.0186645	0.0900087	0.862368	none	0.000760242	2.6242794749054e-05	0.000215811623431078	2.62428e-05	0.000167652	0.0670192	both
	ENSG00000079263	SP140	0.0301307	0.129881654148459	0.391868438224777	0.147765	0.388656	0.931345	none	0.11123	1.75030980820168e-08	2.63888891732117e-07	6e-10	8.2e-09	0.468897	both
	ENSG00000079277	MKNK1	0.0291665	0.440546795251044	0.750437	0.352864	0.64173	0.750537	only DGE	0.0512409	0.00353148537792425	0.0160225670364588	0.0303653	0.085476	0.374045	only DGE
	ENSG00000079308	TNS1	0.181415	1.69461505437063e-05	0.000322576444800309	0	0	0	only DIU	0.17618	7.89679432955381e-10	1.47032844511292e-08	1e-10	9e-10	5.354e-07	only DIU
	ENSG00000079332	SAR1A	0.0355868	0.0256071644487648	0.131469831740469	0.476794	0.752123	0.0964426	only DGE	0.144513	1.26005872402857e-11	3.08880582182734e-10	0	0	0.000178385	both
	ENSG00000079335	CDC14A	0.00730997	0.340263614363525	0.660956782858519	0.166244	0.41739	0.989889	only DGE	0.0907537	0.363081507812266	0.577473031407653	0.465041	0.649988	0.847566	only DGE
	ENSG00000079337	RAPGEF3	0.0341447	0.354083557862623	0.674073801253471	0.27978	0.568197	0.943708	only DGE	0.102734	0.654555036763169	0.809639591698102	1.9047e-05	0.000124535	0.000291886	both
	ENSG00000079385	CEACAM1	0.133235	0.207283213176953	0.508971656280282	0.326183	0.618973	0.90868	only DGE	0.109167	0.129125766430858	0.288391976330764	0.0320608	0.0891758	1.40514e-05	only DGE
	ENSG00000079387	SENP1	0.0471387	0.953924074785611	0.992103749538394	0.00915013	0.0515533	0.899185	none	0.0375304	0.0379379323173075	0.114227258953613	0.0119445	0.0389151	0.883564	none
	ENSG00000079459	FDFT1	0.0189693	0.120672306147729	0.374564	0.205432	0.475363	0	none	0.0581334	0.00549713199162039	0.0233645252467125	0.0432216	0.113794	5.29e-08	only DGE
	ENSG00000079462	PAFAH1B3	0.00147561	0.777071424928178	0.926083913962284	0.777071	0.916838	0.608795	none	0.0181239	0.182709748625242	0.368084164455503	0.18271	0.344415	0.954713	none
	ENSG00000079482	OPHN1	0.0207125	0.481607	0.777968173364977	0.737699	0.898357	0.295511	only DGE	0.0657163	0.765873611518239	0.880922702479964	0.679448	0.809741	0.203019	only DGE
	ENSG00000079616	KIF22	0.00407947	0.0178745209468039	0.102074498948731	0.0273208	0.120239	9.83676e-05	only DGE	0.00496724	0.0384122518021432	0.115383496303705	0.049439	0.126946	3.8358e-06	only DGE
	ENSG00000079691	LRRC16A	0.0248884	0.776877781072879	0.926083913962284	0.409195	0.696221	0.899185	none	0.0250183	0.589219083633938	0.768764279269522	0.524699	0.699298	0.125054	none
	ENSG00000079739	PGM1	0.0346839	0.543009695670586	0.820286838084345	0.537745	0.793301	0.825545	none	0.0210903	0.012753019117984	0.0475251044199899	0.00920204	0.0311431	0.910089	none
	ENSG00000079785	DDX1	0.00801785	0.971669916905675	0.999040197507705	0.972206	0.997025	0.903918	none	0.0129698	0.950314711768507	0.985258822585361	0.901304	0.947221	0.579783	none
	ENSG00000079805	DNM2	0.0206618	0.870388187904865	0.964038146794185	0.870388	0.954876	0.162198	none	0.0214667	0.502641475596496	0.701712	0.502641	0.68118	0.239379	none
	ENSG00000079819	EPB41L2	0.0540886	0.848818221078291	0.954418639958452	0.24733	0.530007	0.694353	none	0.0566695	0.431409804690583	0.643588882595906	0.249084	0.428959	0.748417	none
	ENSG00000079950	STX7	0.0287483	0.433499359120344	0.744869801467164	0.0497886	0.186843	0.00842846	none	0.0520436	0.0136646537468432	0.0503896430736766	0.364915	0.557565	0.000590879	only DGE
	ENSG00000079974	RABL2B	0.0558813	0.404335068222815	0.718555916671322	0.34205	0.63351	0.020065	none	0.082618	0.100697800457509	0.239522393900642	0.0407805	0.108659	3.01e-08	none
	ENSG00000079999	KEAP1	0.0211623	0.655404	0.873145737824583	0.655404	0.857675	0.971821	none	0.0140653	0.227339	0.425459943036973	0.227339	0.4014	0.663515	none
	ENSG00000080007	DDX43	0.047291	0.0835718674746078	0.299324	0.223148	0.499423	0.0125795	only DGE	0.0489299	0.279114875416852	0.487295005381906	0.0688787	0.165138	0.00575009	only DGE
	ENSG00000080031	PTPRH	0.199142	0.0320924258750515	0.154081658655628	0.0320924	0.134826	0.105786	only DGE	0.401682	1.83269208497983e-06	1.91161005027181e-05	1.8327e-06	1.46474e-05	0.0154704	both
	ENSG00000080189	SLC35C2	0.0522466	0.0258939392185162	0.132410128410042	0.774841	0.916108	0.110385	none	0.0708396	0.000503554880505019	0.00292773925865256	0.0559954	0.140068	0.0460107	only DGE
	ENSG00000080200	CRYBG3	0.00632241	0.100076736650029	0.334090268463945	0.564672	0.809999	0.535854	none	0.011734	0.983928735643468	1	0.876557	0.93175	0.788654	only DGE
	ENSG00000080298	RFX3	0.0718217	0.0753060412432101	0.279309997673474	0.051532	0.19157	0.20076	none	0.0553234	0.0591867169712876	0.161249099381797	0.0651219	0.158148	0.00754791	only DGE
	ENSG00000080345	RIF1	0.0633455	0.950061489009253	0.991300588719132	0.00366697	0.0243772	0.0125063	only DGE	0.0825891	0.147342624218869	0.317708342933642	3.55e-08	3.759e-07	1.34e-07	both
	ENSG00000080371	RAB21	0.0481758	0.787826302632223	0.930594325901256	0.797599	0.925171	0.901154	only DGE	0.0629709	0.759777354240172	0.87697	0.786089	0.87906	0.929633	only DGE
	ENSG00000080503	SMARCA2	0.0188991	0.627973173670991	0.865346694697341	0.636933	0.850628	0.477459	only DGE	0.0350838	0.213636524642637	0.407804398673583	0.925208	0.961991	0.629283	only DGE
	ENSG00000080546	SESN1	0.122609	0.00509639105846826	0.0385049512320263	0.00509639	0.0319055	0.00537239	none	0.169374	0.0003419823434192	0.00208701105339168	0.000331125	0.00166202	0.00149388	only DIU
	ENSG00000080561	MID2	0.0538519	0.694750401727341	0.892288531080718	0.0187935	0.090401	0.249283	none	0.0757465	0.537961582401022	0.729122685667362	0.635499	0.782791	0.362783	none
	ENSG00000080573	COL5A3	0.00428073	NA	NA	0.218582	0.493409	0.592963	only DGE	0.0154908	NA	NA	0.0132177	0.0424341	0.0578832	only DGE
	ENSG00000080603	SRCAP	0.0431765	0.924166650366637	0.982194932220326	0.918061	0.976309	0.803861	none	0.175031	6.9245843725696e-08	9.3752452260141e-07	3e-10	4.7e-09	8.3571e-06	only DIU
	ENSG00000080608	KIAA0020	0.0235885	0.141903089693443	0.412434854377701	0.777012	0.916838	0.493629	only DGE	0.0283295	0.386898027008294	0.600587947164583	0.37111	0.564021	0.744223	only DGE
	ENSG00000080802	CNOT4	0.0368767	0.256143382293289	0.569318907110676	0.307305	0.598057	0.914166	none	0.0268338	0.507402	0.705458	0.518861	0.694225	1	only DGE
	ENSG00000080815	PSEN1	0.0413404	0.387700678257976	0.703921195941924	0.0152599	0.0769484	0.626594	only DGE	0.0581846	0.239476396633328	0.440909172619935	1.97316e-05	0.000128717	0.0750713	both
	ENSG00000080819	CPOX	0.00404135	0.642896	0.867732348253374	0.543158	0.796403	0.946979	only DGE	0.0118391	0.183209677322359	0.368655378265581	0.581215	0.742616	0.968278	only DGE
	ENSG00000080822	CLDND1	0.0319472	0.0705313043782703	0.267521704398768	0.481555	0.754485	0.999433	only DGE	0.0432273	0.0585489548867699	0.160066171931683	0.406784	0.597883	0.618039	only DGE
	ENSG00000080823	MOK	0.0468373	0.0534247157959409	0.221185680383195	0.257655	0.542329	0.705125	none	0.0585183	0.345060507327704	0.560586221535885	0.504522	0.682792	0.0513432	only DGE
	ENSG00000080839	RBL1	0.0109803	0.591908353566376	0.847524136220309	0.869614	0.954866	0.859509	none	0.0721094	0.553736864696005	0.740784683793898	0.0137933	0.0439978	0.925066	only DGE
	ENSG00000080845	DLGAP4	0.0888833	0.265754036632222	0.582323207385759	9.767e-07	1.85273e-05	0.17304	only DIU	0.179696	0.100251495128628	0.238836	0	0	0	both
	ENSG00000081014	AP4E1	0.058254	0.451644029729585	0.757528590534295	0.451644	0.733366	0.025123	only DGE	0.0990607	0.115108249557998	0.264927326843654	0.115108	0.244031	1.1792e-05	only DGE
	ENSG00000081019	RSBN1	0.129251	4.93511893400189e-05	0.000804573935300915	4.93512e-05	0.000605896	0.0128919	only DIU	0.213306	3.46034978448984e-10	6.89506734835382e-09	3e-10	5.1e-09	0.000948641	only DIU
	ENSG00000081026	MAGI3	0.252478	0.449816294991408	0.756253645954305	1.183e-07	2.8586e-06	0.00827084	only DIU	0.228225	0.759109454359008	0.876495746352399	6.824e-07	5.8732e-06	2.1356e-06	both
	ENSG00000081041	CXCL2	0.0476397	0.586455139106714	0.844211298683119	0	0	6.44497e-05	both	0.0467628	0.869856593362504	0.938728367867306	0	0	4.9754e-06	both
	ENSG00000081052	COL4A4	0.0243902	NA	NA	0.646644	0.851986	0.85055	none	0	NA	NA	1	1	1	only DGE
	ENSG00000081059	TCF7	0.0243198	0.232994325760393	0.544754802818558	0.074715	0.248999	0.640021	only DGE	0.184531	0.000207998214960092	0.00136292163674491	0.000982901	0.00440187	0.000191831	both
	ENSG00000081087	OSTM1	0.0114914	0.441849606820704	0.751372	0.578789	0.816257	0.931973	none	0.00574352	0.148446784204826	0.319001162706105	0.0281547	0.0804652	0.886275	none
	ENSG00000081154	PCNP	0.0631808	0.255681000824145	0.569033570743395	0.255681	0.5404	0.171642	none	0.0413805	0.564743590333632	0.749715451998751	0.564744	0.729928	0.789758	none
	ENSG00000081177	EXD2	0.0477014	0.094596995925424	0.323726311466249	0.117985	0.336454	0.114925	only DGE	0.0677759	0.0237606913665847	0.0793472025969384	0.040818	0.108718	0.0368343	only DGE
	ENSG00000081181	ARG2	0.0469556	0.496945834662007	0.788829	0.468793	0.746097	0.900792	none	0.0389978	0.222746810982104	0.419863157267022	0.365554	0.557943	0.92108	none
	ENSG00000081189	MEF2C	0.0885591	0.184780011277404	0.478546054035374	0.0517632	0.191935	7.83387e-05	only DGE	0.106161	0.00639664834393949	0.0265907032825333	3.3202e-06	2.52812e-05	4.9579e-05	both
	ENSG00000081237	PTPRC	0.0284416	0.00517684608452962	0.0389673937231677	0.00517685	0.0323724	0.930607	none	0.0441386	0.000143827941189389	0.000985394916111219	0.000143828	0.000790673	0.406082	both
	ENSG00000081307	UBA5	0.0434215	0.0139162102871651	0.0839241897082013	0.014056	0.0721239	0.82128	only DGE	0.0484468	0.017008614991973	0.0602223977997743	5.3008e-06	3.87362e-05	0.0563313	both
	ENSG00000081320	STK17B	0.00656766	0.0962360462025704	0.326055914558075	0.228823	0.507145	0.0118529	none	0.00937041	0.920443	0.967880535010558	0.355461	0.548137	9.8e-09	none
	ENSG00000081377	CDC14B	0.0286014	0.234426721804166	0.546270760064278	0.945799	0.988036	0.296146	none	0.059458	0.528855573346864	0.722335872628493	0.16087	0.314267	0.00125566	none
	ENSG00000081386	ZNF510	0.0238273	0.504037840978512	0.795472411684784	0.504038	0.770346	0.615817	only DGE	0.0231139	0.557170877480199	0.743816208646023	0.557171	0.72379	0.852019	none
	ENSG00000081665	ZNF506	0.0643088	0.989949006770756	1	0.132125	0.36112	0.722947	none	0.0465195	0.266777251715991	0.472862331722014	0.236834	0.413879	0.318529	none
	ENSG00000081692	JMJD4	0.0781665	0.106361053958752	0.346690909938253	0.101491	0.306143	0.990137	none	0.111394	1.17729701112346e-05	0.000104283622597088	1.20084e-05	8.21571e-05	0.216518	only DIU
	ENSG00000081721	DUSP12	0.0230739	0.964444752380264	0.995511891228018	0.532496	0.790754	0.598735	none	0.0690191	0.971260618039102	0.994853934249395	0.943907	0.973463	0.454468	only DGE
	ENSG00000081760	AACS	0.0167541	0.997832979304774	1	0.955326	0.990657	0.0244094	none	0.018574	0.177177918394826	0.360492173931512	0.17237	0.330373	0.000178892	none
	ENSG00000081791	KIAA0141	0.0481322	0.832724473764945	0.948579081927122	0.0010835	0.00867787	0.0187234	only DIU	0.0674962	0.623562116214695	0.793582165331999	0	1e-10	1e-10	both
	ENSG00000081870	HSPB11	0.00962736	0.750647732504338	0.916700198074376	0.699766	0.879928	0.971981	none	0.0209343	0.0110614869436314	0.0421433170099889	0.332457	0.525358	0.753334	none
	ENSG00000081913	PHLPP1	0.00422005	0.0995608367693705	0.333152208932822	0.0995608	0.302402	0.580834	none	0.0027344	0.0583797589898518	0.159834537561181	0.0583798	0.144765	0.269625	none
	ENSG00000081923	ATP8B1	0.113694	NA	NA	0.155295	0.401146	0.83317	none	0.21648	NA	NA	0.0113559	0.0372308	0.027102	none
	ENSG00000081985	IL12RB2	0.0911732	0.217474525288239	0.523434094065548	0.361026	0.649722	0.600898	only DGE	0.0406463	0.559383368255164	0.745459044370623	0.175849	0.335242	0.225541	only DGE
	ENSG00000082014	SMARCD3	0.0837393	1.73649223889072e-08	7.55337177274082e-07	9e-09	2.799e-07	5.6e-08	only DIU	0.112608	3.54605234065275e-13	1.13629301022421e-11	0	0	3.66035e-05	only DIU
	ENSG00000082068	WDR70	0.055617	0.797796057312629	0.934598801495799	0.93376	0.983066	0.660216	only DGE	0.0261587	0.146666457092325	0.317076936991746	0.224101	0.396908	0.881488	only DGE
	ENSG00000082074	FYB	0.0139731	0.663473830917451	0.877415931573203	0.646952	0.851997	0.785441	none	0.00465811	0.134756865684858	0.297127843190384	0.0873554	0.19821	0.886192	none
	ENSG00000082146	STRADB	0.013657	0.370393739920741	0.688166270371369	0.00592732	0.0362877	0.897799	none	0.0435364	0.493710002792815	0.696193081604105	0.973679	0.990051	0.057311	none
	ENSG00000082153	BZW1	0.00583401	2.43045173986545e-07	7.37212987682629e-06	4.8747e-06	7.84704e-05	0.897106	both	0.0126019	4.16008258952161e-07	4.8599273405817e-06	3.5708e-06	2.7081e-05	0.777791	both
	ENSG00000082212	ME2	0.0490019	2.59035015659492e-11	2.10147296037407e-09	0	1.4e-09	0.0001853	both	0.0663207	0	0	0	0	2.823e-07	both
	ENSG00000082213	C5orf22	0.0425068	0.186448965432147	0.480918830342519	0.204625	0.474474	0.133254	none	0.0324966	0.0502845558178879	0.142542631605782	0.0538471	0.135764	0.550833	none
	ENSG00000082258	CCNT2	0.107779	0.00928077459485421	0.0620052796788234	0.00928902	0.0520764	0.0595118	only DGE	0.170163	3.28508703342223e-05	0.000264619067420347	3.28101e-05	0.000205247	0.000120567	both
	ENSG00000082269	FAM135A	0.0309647	0.00114368461038428	0.0114838171081754	0.586345	0.821114	0.0147674	only DGE	0.0497296	0.00651794490443569	0.027033194325852	0.376122	0.56846	0.520275	only DGE
	ENSG00000082397	EPB41L3	0.0107044	0.606730442893939	0.854263373387709	0.813675	0.931468	0.476784	none	0.0247161	0.00512565563016487	0.0220515369745561	0.00197774	0.00815718	0.369416	only DIU
	ENSG00000082438	COBLL1	0.0573215	0.0877329919556687	0.308739371165712	0.599703	0.830584	0.90868	none	0.0646138	0.594264399787316	0.772266289032484	0.265386	0.448888	0.0992294	only DGE
	ENSG00000082512	TRAF5	0.0465465	0.543373036793075	0.820475732224228	0.459911	0.740241	0.992159	none	0.131855	0.160920622439862	0.336799877678187	0.0315219	0.0879549	0.0184621	only DGE
	ENSG00000082515	MRPL22	0.0283482	0.462813587307685	0.764648535551827	0.462405	0.741528	0.234412	none	0.0298507	0.319481	0.533854592467734	0.320145	0.511883	0.969262	none
	ENSG00000082516	GEMIN5	0.0263632	NA	NA	0.878073	0.959238	0.724437	only DGE	0.036293	NA	NA	0.988333	0.998669	0.903997	none
	ENSG00000082641	NFE2L1	0.0237965	0.148107911196734	0.423366629824667	0.0602409	0.214855	0.449907	none	0.056227	0.0266787798180661	0.0869612523278928	0.0133305	0.04276	0.710993	only DGE
	ENSG00000082701	GSK3B	0.18944	1.25943699913478e-12	1.34103802137039e-10	0	7e-10	0	only DIU	0.285015	0	0	0	0	0	only DIU
	ENSG00000082781	ITGB5	0.0337024	0.614449	0.858703524542996	3e-10	1.45e-08	0.000928772	both	0.0478297	0.324434239507736	0.538896131987013	4e-10	5.3e-09	6.56853e-05	both
	ENSG00000082805	ERC1	0.0748427	0.168685935564911	0.456286751348113	0.433758	0.718678	0.243766	none	0.0951055	0.889287898858095	0.948793702476473	0.528199	0.701718	0.56577	none
	ENSG00000082898	XPO1	0.0143456	0.353148233702268	0.673143037693114	0.347325	0.637257	0.819207	only DGE	0.0415366	0.000160976630867449	0.00108328052714092	0.000149781	0.000817503	0.94288	both
	ENSG00000082996	RNF13	0.0206189	0.314409261320066	0.633279107234229	0.00585586	0.0359275	0.524286	only DGE	0.0186096	0.410227852998725	0.624103157218778	0.0695966	0.166545	0.305715	only DGE
	ENSG00000083097	DOPEY1	0.0325472	0.821506317031634	0.943754407291619	0.600209	0.830918	0.913836	only DGE	0.0558799	0.175396151403503	0.358150111795167	0.437084	0.625054	0.432308	only DGE
	ENSG00000083099	LYRM2	0.0928657	0.00703264178686402	0.049783701070169	0.00703264	0.0417084	0.120698	none	0.162325	1.52735367531243e-05	0.000131529985417385	1.51036e-05	0.000100888	0.000601073	only DIU
	ENSG00000083123	BCKDHB	0.0383552	0.586942432379435	0.844555960554981	0.867767	0.954688	0.749784	none	0.0583153	0.114855233797002	0.264485289450993	0.0611683	0.150116	0.407705	none
	ENSG00000083168	KAT6A	0.0101342	0.311442492775488	0.631158834486723	0.296112	0.586223	0.882708	only DGE	0.00875179	0.971766452287955	0.994931558021582	0.836131	0.907591	0.744156	only DGE
	ENSG00000083223	ZCCHC6	0.0441142	0.0611846340587365	0.242790888722207	0.107305	0.317204	0.29783	none	0.0631837	0.000556151682395978	0.00317952041244501	3.07172e-05	0.000193425	3.8961e-06	only DIU
	ENSG00000083290	ULK2	0.0969189	0.000134382420867718	0.00192466855996236	0.000134382	0.00146215	0.000481848	only DIU	0.145079	1.48984491410431e-08	2.27641176561648e-07	1.49e-08	1.686e-07	8e-09	only DIU
	ENSG00000083444	PLOD1	0.0252346	0.520483	0.808068314577134	0.0392894	0.156183	0.743694	only DGE	0.00922243	0.436347970414772	0.648023965361005	0.773878	0.871824	0.90005	only DGE
	ENSG00000083520	DIS3	0.101158	1.2051440068106e-08	5.45087700779555e-07	1.21e-08	3.68e-07	4.20882e-05	both	0.144603	4.44089209850063e-16	2.35206212595199e-14	0	0	0	both
	ENSG00000083535	PIBF1	0.0308473	NA	NA	0.643671	0.850827	0.924567	none	0.0217917	NA	NA	0.965517	0.98477	0.881308	none
	ENSG00000083544	TDRD3	0.0336733	0.282000388948072	0.598921249912152	0.0336352	0.139403	0.221913	none	0.0371479	0.663198612702423	0.815148754371008	0.0105867	0.0350712	0.00100281	none
	ENSG00000083642	PDS5B	0.0459315	0.136337920451059	0.403838372312582	0.111021	0.323784	0.91881	none	0.0431913	0.927108938640204	0.971791178299853	0.937252	0.969613	0.903954	none
	ENSG00000083750	RRAGB	0.0800669	0.102656159035864	0.338609634612651	0.102656	0.308185	0.256633	none	0.0229481	0.613879092971017	0.787573870995899	0.613879	0.767786	0.581834	none
	ENSG00000083799	CYLD	0.0840466	0.143048748941832	0.414233516057622	0.295908	0.586223	0.50317	only DGE	0.190389	0.0240371501837802	0.0800704177435516	0.00135773	0.00587117	0.029777	both
	ENSG00000083812	ZNF324	0.0174267	0.83144	0.948075196721178	0.83144	0.939201	0.624516	none	0.00314971	0.0446216230959533	0.129949353642973	0.0446216	0.116941	0.394537	none
	ENSG00000083814	ZNF671	0.00588105	0.605075690518919	0.854263373387709	0.605076	0.832914	0.841332	only DGE	0.0275227	0.539469294412914	0.730488161013221	0.539469	0.710568	0.803027	none
	ENSG00000083828	ZNF586	0.0743331	0.384427121668753	0.700370669182742	0.384427	0.673133	0.935588	none	0.0572285	0.412592975479898	0.626156370950031	0.400353	0.591625	0.408155	none
	ENSG00000083838	ZNF446	0.0327348	NA	NA	0.0708409	0.240024	0.910232	none	0.0147253	NA	NA	0.225373	0.398728	0.766757	none
	ENSG00000083844	ZNF264	0.00422405	0.764157666264115	0.920485262009442	0.764158	0.910543	0.88082	none	0.000276167	0.249444871277736	0.452658525510565	0.249445	0.429353	0.746427	none
	ENSG00000083896	YTHDC1	0.00963323	0.116279052477341	0.364714475122241	0.955099	0.990657	1	none	0.00464631	0.703404568061707	0.840074949728562	0.466014	0.65103	0.783353	only DGE
	ENSG00000083937	CHMP2B	0.00600399	0.103312	0.339568433475782	0.30569	0.596341	1	none	0.00921153	0.596108983382234	0.773571921814548	0.209912	0.379051	0.943131	none
	ENSG00000084070	SMAP2	0.047718	0.399597939697365	0.713456139439977	0.399598	0.686328	0.000685851	only DGE	0.0446914	0.980368	0.998836446089768	1.3e-09	1.75e-08	2.9e-09	both
	ENSG00000084072	PPIE	0.0263911	0.440294838924552	0.750437	0.742611	0.900792	0.254715	none	0.0320302	0.977276206116785	0.997591480147711	0.786977	0.879472	0.59336	none
	ENSG00000084073	ZMPSTE24	0.000979383	0.138566372028072	0.407478741207017	0.595541	0.828082	0.0682411	none	0.00160401	0.00041185745089134	0.00245624671120845	0.00429356	0.0160942	4.55402e-05	none
	ENSG00000084090	STARD7	0.0246475	0.937483104703602	0.987902891012007	0.937483	0.984998	0.864177	none	0.0453229	0.820259591617899	0.911023	0.230305	0.405389	0.587278	only DGE
	ENSG00000084093	REST	0.00280717	0.804740936745104	0.936971322989274	0.804741	0.927312	0.89863	none	0.00666265	0.477906787762916	0.684141829110719	0.477907	0.66031	0.107521	none
	ENSG00000084110	HAL	0.232175	0.00012734338395104	0.00184901146413001	0.000257569	0.00257139	0.000422892	only DIU	0.241017	0.000607668227252889	0.00343751224071889	0.000422197	0.00206357	0.000559559	only DIU
	ENSG00000084112	SSH1	0.00238487	0.813051076434105	0.940793716740454	0.546473	0.798178	0.161019	none	0.0154016	0.000813443565564231	0.00447284568434512	0.142783	0.287402	0.781784	only DGE
	ENSG00000084207	GSTP1	0.00443583	0.241724369744131	0.554276967737734	0.238578	0.519269	0.660973	none	0.0118762	0.490767017249918	0.693957732788583	0.48737	0.667704	0.61362	none
	ENSG00000084234	APLP2	0.0155152	0.645813349902538	0.868308918240594	0.645813	0.851862	0.315106	none	0.0128786	0.481816543954788	0.687197268053642	0.481817	0.663697	0.593762	only DGE
	ENSG00000084444	KIAA1467	0.023366	0.483782173306979	0.779548412758743	0.47128	0.747963	0.0637355	none	0.0164109	0.342282851224633	0.557491285088941	0.333345	0.52607	3.2164e-06	only DGE
	ENSG00000084463	WBP11	0.00397469	0.644723327373539	0.867952305072082	0.220396	0.495129	0.226944	none	0.0130468	0.707854330626688	0.842846493826121	0.577369	0.739273	0.224711	none
	ENSG00000084623	EIF3I	0.0184297	0.900497678920723	0.973607985615538	0.94752	0.988305	0.871969	none	0.0186896	0.956846089264733	0.987867965302909	0.416172	0.607375	0.607034	only DGE
	ENSG00000084652	TXLNA	0.015354	0.924120867311942	0.982194932220326	0.924121	0.979171	0.89198	none	0.0899672	0.110056	0.256028857036147	0.110056	0.236656	0.23486	none
	ENSG00000084676	NCOA1	0.0419481	0.64058	0.867732348253374	0.651668	0.855239	0.986035	only DGE	0.0339105	0.362816457508662	0.577321	0.379489	0.571207	0.756825	only DGE
	ENSG00000084693	AGBL5	0.0675438	0.277637039901754	0.594486183372079	0.258316	0.543217	0.668741	none	0.0398771	0.308697865770045	0.521485636076912	0.325195	0.517351	0.391874	none
	ENSG00000084710	EFR3B	0.356836	0.0336244442970037	0.158610553578206	0.000954291	0.0078079	0.921604	only DIU	0.291236	0.0801036623673146	0.201786235142493	0.168915	0.325937	0.17226	only DGE
	ENSG00000084731	KIF3C	0.022135	0.775638470232737	0.925586789950857	0.697898	0.879404	0.958479	none	0.0624585	0.610840127557451	0.785463172449723	0.349767	0.54218	0.544085	none
	ENSG00000084733	RAB10	0.0755532	NA	NA	1.9e-09	7.38e-08	0	only DIU	0.105434	NA	NA	1.1e-09	1.54e-08	0	only DIU
	ENSG00000084734	GCKR	0.195231	0.682529892770291	0.886620989185146	0.0052103	0.0325101	0	only DGE	0.159594	0.827866239985529	0.915453126907408	0.0206619	0.0620617	0	only DGE
	ENSG00000084754	HADHA	0.0205511	0.575600016021097	0.839570416746297	0.575483	0.814718	0.919835	none	0.0117513	0.187197	0.373879	0.187197	0.350045	0.107911	none
	ENSG00000084764	MAPRE3	0.0154362	0.107186888536616	0.348272210623424	0.41292	0.699446	0.535646	none	0.0399283	0.340078503535005	0.555574820244801	0.458912	0.643863	0.867524	none
	ENSG00000084774	CAD	0.0209905	0.636809368196194	0.867732348253374	0.770878	0.914273	0.939928	only DGE	0.0365192	0.323959105561668	0.538456906837621	0.200815	0.36716	0.0217555	only DGE
	ENSG00000085063	CD59	0.0569524	0.497166707460159	0.788829	2.185e-07	5.0138e-06	0.218499	both	0.0307454	0.676507603605866	0.823867276112151	0.0349267	0.095703	0.514723	only DGE
	ENSG00000085117	CD82	0.0125865	0.515677	0.805385210615995	0.516396	0.779044	0.90396	only DGE	0.00685531	0.195809057030861	0.386018123613782	0.195115	0.360136	0.859022	only DGE
	ENSG00000085185	BCORL1	0.0551958	0.702483876321782	0.894914030877524	0.952029	0.989953	0.829035	none	0.0529229	0.135214385752353	0.297943835128379	0.603959	0.760287	0.914906	none
	ENSG00000085224	ATRX	0.0205576	0.439367167062989	0.749659686482703	0.779093	0.917355	0.468002	none	0.0212861	0.756380384424515	0.874207384134198	0.169882	0.327196	0.66973	none
	ENSG00000085231	TAF9	0.0409315	4.65312233188797e-11	3.54956839377305e-09	0.246709	0.529373	5.74189e-05	only DGE	0.119568	0	0	0	0	5.28e-08	both
	ENSG00000085274	MYNN	0.0236296	0.385546146604864	0.701379731374785	0.402361	0.689649	0.758119	none	0.0438353	0.0556155840664461	0.154065718245857	0.0115273	0.0377386	0.403425	none
	ENSG00000085377	PREP	0.0515424	0.00407421358144555	0.0320605167278956	0.00407421	0.0265267	0.0561955	none	0.0478582	0.0423324	0.124667703146099	0.0423324	0.111995	0.185567	none
	ENSG00000085382	HACE1	0.0388661	0.854924	0.957729379806398	0.722688	0.89072	0.621965	none	0.0266594	0.0879529168623728	0.217110532761936	0.312187	0.503874	0.81758	none
	ENSG00000085415	SEH1L	0.0283387	0.641362609559605	0.867732348253374	0.641363	0.850647	0.552232	only DGE	0.0257167	0.447248835184111	0.658757578278384	0.447249	0.63388	0.0542274	none
	ENSG00000085433	WDR47	0.0935728	0.328285517692165	0.647015301232212	0.199381	0.466616	0.539387	none	0.0828582	0.743644188936609	0.866172618426392	0.469139	0.653277	0.951783	none
	ENSG00000085449	WDFY1	0.0264266	0.000607431715557771	0.00677856658999076	0.00112177	0.00895288	0.00226648	both	0.0361275	1.21264200392268e-05	0.00010713592535953	3.35936e-05	0.000209575	0.000180003	both
	ENSG00000085465	OVGP1	0.056601	0.282286236356323	0.599279316310349	0.443016	0.726178	0.841219	only DGE	0.0466456	0.507598682558969	0.705458	0.515437	0.6911	0.26454	only DGE
	ENSG00000085491	SLC25A24	0.000232052	NA	NA	0.756243	0.907922	0.0795126	none	0.000282705	NA	NA	0.480724	0.66251	0.759002	none
	ENSG00000085511	MAP3K4	0.156364	0.270896324129205	0.588544574973164	0.0780844	0.256844	0.194263	only DGE	0.121174	0.170675502812989	0.351723253862563	0.15899	0.311788	0.144712	only DGE
	ENSG00000085514	PILRA	0.0769751	0.0214221284712532	0.115433	0.214513	0.488276	0.00396918	none	0.0669359	0.0293177486507816	0.0939160221586618	0.349354	0.541731	0.00360721	only DGE
	ENSG00000085563	ABCB1	0.0679974	0.122154282299043	0.377467	0.223599	0.500055	0.942291	none	0.170256	0.413172557768939	0.626345823152024	0.00252767	0.0100483	0.529192	none
	ENSG00000085644	ZNF213	0.000829396	0.566432908664352	0.834810545773574	0.566433	0.811196	0.556595	only DGE	0.00322859	0.660963029560794	0.813357648194916	0.660963	0.79844	0.555659	none
	ENSG00000085662	AKR1B1	0.03904	3.0608866552484e-09	1.69126396702428e-07	1.4e-09	5.55e-08	0.431501	only DIU	0.00681504	0.678024115078093	0.824468274644825	0.157132	0.309204	0.808497	none
	ENSG00000085719	CPNE3	0.0346986	0.415570822059535	0.726893385197223	0.412047	0.6987	0.88702	none	0.0210958	0.132019881041372	0.293371135653239	0.136069	0.276912	0.415886	none
	ENSG00000085733	CTTN	0.0384983	0.593276600555258	0.848178099423195	0.261649	0.547294	0.915202	none	0.120889	0.0323707817234244	0.101439034572914	0.402424	0.593576	0.558958	none
	ENSG00000085760	MTIF2	0.0378488	0.476016695956252	0.774345267773624	0.767561	0.91205	0.466618	none	0.0252793	0.855025593213448	0.930140365638126	0.427239	0.616425	0.889766	only DGE
	ENSG00000085788	DDHD2	0.0220254	0.626263048039857	0.864405292382733	0.0319193	0.134248	0.868425	none	0.0933859	0.970310400951409	0.994736026328884	0.0488197	0.12561	0.0582742	only DGE
	ENSG00000085831	TTC39A	0.103674	2.34872641051709e-05	0.000430263106958883	4.508e-06	7.32944e-05	0.000137198	both	0.274363	0	0	0	0	0	both
	ENSG00000085832	EPS15	0.0161498	0.313464101136321	0.632464279913548	0.302691	0.593747	0.401598	none	0.0381913	0.824192774864971	0.913763	0.823829	0.901095	0.667377	none
	ENSG00000085840	ORC1	0.213769	0.00425581724087798	0.0332494899530577	0.017532	0.0857462	0.0490644	only DGE	0.235932	0.00475165511879472	0.0206335678098214	0.000195177	0.00103608	0.0249338	both
	ENSG00000085871	MGST2	0.032081	0.640938650887179	0.867732348253374	0.640939	0.850647	0.997046	none	0.0140274	0.698225	0.836373547362662	0.698152	0.821326	0.620071	only DGE
	ENSG00000085872	CHERP	0.0120005	0.806609882268437	0.937798730763535	0.00534067	0.033178	0.497641	only DGE	0.0120483	0.425933732424974	0.638307376168902	0.0567762	0.141773	0.284193	none
	ENSG00000085978	ATG16L1	0.0148547	0.497771615274468	0.789271957837165	0.569894	0.812347	0.637456	none	0.0458751	0.322875082398777	0.537179	0.698294	0.821408	0.946983	none
	ENSG00000085982	USP40	0.0151684	0.629950515383458	0.865868	0.150762	0.392997	0.262961	none	0.0328414	0.906397617252055	0.959543331954515	0.735057	0.847687	0.309299	none
	ENSG00000085998	POMGNT1	0.0138445	0.000217471962266513	0.00287209095386085	0.646431	0.851974	0.507777	none	0.0289357	2.62625878821865e-08	3.8296173085836e-07	0.763798	0.865415	0.634061	only DGE
	ENSG00000085999	RAD54L	0.0356309	0.197263744020716	0.496290915919212	0.633587	0.848735	0.991965	none	0.0350049	0.902992918655401	0.957609048085435	0.349059	0.541449	0.88901	none
	ENSG00000086015	MAST2	0.0207783	0.834354881200605	0.949012528722887	0.158691	0.406313	0.535854	none	0.0218653	0.701512751388316	0.838748734991138	0.0477806	0.123577	0.988849	none
	ENSG00000086061	DNAJA1	0.0486461	0.000102577819166338	0.00151743917151709	0.000102578	0.00115246	0.000230045	both	0.0305492	0.0192607344455502	0.0666271497470099	0.0192607	0.0585109	0.00711319	only DGE
	ENSG00000086062	B4GALT1	0.00127829	0.0344239563692246	0.160896973939741	0.034424	0.141744	1.22414e-05	only DGE	0.00252018	0.000550972098579461	0.00315697129578433	0.000550972	0.00261941	1.47e-08	both
	ENSG00000086065	CHMP5	0.00604715	0.909634952516829	0.976313227262599	0.909635	0.972619	0.166905	only DGE	0.00509381	0.114463627434154	0.263877212958909	0.114464	0.243342	0.909064	only DGE
	ENSG00000086102	NFX1	0.051925	0.00315310810197089	0.0261191823487411	0.000234008	0.0023553	0.00459539	only DIU	0.0997221	3.5527136788005e-15	1.63584861372517e-13	0	0	2.2e-09	only DIU
	ENSG00000086189	DIMT1	0.0249488	0.939593340695052	0.988526464448828	0.939593	0.985794	0.474765	none	0.0272613	0.315185134818638	0.529382590883359	0.342351	0.534744	0.519353	only DGE
	ENSG00000086200	IPO11	0.0421299	0.816754693487603	0.941991027511032	0.331498	0.622346	0.812697	none	0.0466751	0.566654571988552	0.750692461750515	0.665733	0.802263	0.760971	only DGE
	ENSG00000086232	EIF2AK1	0.0329446	0.587799614953722	0.844956780207699	0.626299	0.845462	0.901708	none	0.0550003	0.579471577110592	0.760184607446673	0.0956431	0.212501	3.92843e-05	none
	ENSG00000086288	TXNDC3	0.0265391	0.120932869104965	0.375167158722596	0.574583	0.814718	0.469871	none	0.0442836	0.0123987799898129	0.0464420406947113	0.0295798	0.0837629	0.953931	only DGE
	ENSG00000086289	EPDR1	0.103241	0.803427842552771	0.936661	0.803428	0.926896	0.620544	none	0.0638231	0.0354249213095966	0.108775471801351	0.0106781	0.0353331	0.147692	only DGE
	ENSG00000086300	SNX10	0.0548262	6.15050836927367e-08	2.22945023229487e-06	6.03e-08	1.5344e-06	0.00013536	both	0.0590153	2.68617572629637e-10	5.46973870004014e-09	3e-10	3.9e-09	0.000262596	both
	ENSG00000086475	SEPHS1	0.111716	0.00884002779954707	0.059449186951954	0.0104026	0.0570288	0.588292	none	0.158456	1.64721069884077e-05	0.000140784178625003	1.43137e-05	9.62303e-05	0.0473706	both
	ENSG00000086504	MRPL28	0.0235797	0.258540990833842	0.572142263379965	0.57378	0.814289	0.900854	none	0.0127349	0.649712210220852	0.806919157270407	0.978639	0.992975	0.145052	none
	ENSG00000086570	FAT2	0.00104054	0.156902911769081	0.437895437582161	0.156903	0.403133	0.0420128	only DGE	0.0783008	0.418428675992516	0.630870219847518	0.418429	0.6092	0.665418	none
	ENSG00000086589	RBM22	0.0204072	0.285841	0.603442448877236	0.172129	0.426333	0.437096	none	0.0463336	0.689578353678961	0.831234661710654	0.981993	0.994347	0.869953	only DGE
	ENSG00000086598	TMED2	0.00212071	0.688509963469223	0.889139788507368	0.558331	0.805573	0.908296	none	0.00620741	0.976459	0.997591480147711	0.828093	0.903224	0.80357	only DGE
	ENSG00000086619	ERO1LB	0.0265992	0.558947332343374	0.829735642058375	0.558947	0.806156	0.328934	none	0.0626015	0.0443333812186131	0.129441823141006	0.0443334	0.116292	0.00741068	only DGE
	ENSG00000086666	ZFAND6	0.0422925	0.535494696864512	0.815164079128674	0.535475	0.792758	0.599196	none	0.0318102	0.181623938261375	0.366981596542355	0.180697	0.341636	0.914577	none
	ENSG00000086712	TXLNG	0.0202782	0.524761583315428	0.809901487419585	0.750345	0.905209	0.921355	only DGE	0.0423305	0.973257068059139	0.996058645344465	0.574274	0.737344	0.715201	none
	ENSG00000086730	LAT2	0.00999439	0.474733356864691	0.773465791181204	0.474548	0.75022	0.934217	none	0.0150246	0.810877	0.905977267322146	0.590713	0.749832	0.972765	none
	ENSG00000086758	HUWE1	0.0440951	0.389055	0.705502154829661	0.00205771	0.0150991	0.0306502	only DGE	0.0507068	0.553154856277376	0.740734868092362	0.00016718	0.000903763	0.00198524	both
	ENSG00000086827	ZW10	0.0274297	0.185966709037625	0.480159560440163	0.219562	0.494036	0.962385	none	0.0437147	0.054526621529734	0.151748196372704	0.0545266	0.137265	0.85687	none
	ENSG00000086848	ALG9	0.0191014	0.882154546742393	0.967406347297622	0.42843	0.713694	0.846796	only DGE	0.0383583	0.389543518081273	0.603411705080584	0.0297588	0.0841864	0.926307	only DGE
	ENSG00000087008	ACOX3	0.0592697	0.0657829425546193	0.254420446005796	0.0734213	0.246129	0.0793544	only DGE	0.0505231	6.9432996649077e-05	0.000515440588382714	4.77763e-05	0.000289674	0.0237681	both
	ENSG00000087053	MTMR2	0.0355905	0.444000239160704	0.752789922823141	0.791047	0.922145	0.283637	none	0.0403395	0.564046	0.749081577093395	0.707542	0.829299	0.848212	none
	ENSG00000087077	TRIP6	0.0108142	0.359278524445424	0.677716382520968	0.63766	0.850647	0.902759	none	0.0153019	0.220778150967614	0.417924862813139	0.273705	0.45962	0.93199	none
	ENSG00000087085	ACHE	0.0271234	0.134659499630102	0.400491534832384	0.822684	0.934427	0.811204	only DGE	0.0414234	0.702537360852035	0.839512	0.505765	0.683989	0.324091	only DGE
	ENSG00000087087	SRRT	0.0161766	0.0616155056106873	0.244027004398468	0.759861	0.909069	0.351056	none	0.0153208	0.439629347861834	0.651999771063625	0.293413	0.483271	0.315551	none
	ENSG00000087088	BAX	0.0463611	0.411487	0.724210666689564	0.000946604	0.00775616	0.00310548	only DIU	0.0999831	0.376460666318275	0.591941235036635	2.74e-07	2.5213e-06	0	both
	ENSG00000087095	NLK	0.000372355	0.00905267353867789	0.0607194415435468	0.00905267	0.0511191	0.256811	only DGE	0.00240715	0.167491451985072	0.346718838029852	0.167491	0.323934	0.592964	only DGE
	ENSG00000087111	PIGS	0.0185092	0.640690573906689	0.867732348253374	0.641428	0.850647	0.779173	only DGE	0.0110329	0.116459073771523	0.267275404600923	0.115009	0.243912	0.929633	only DGE
	ENSG00000087116	ADAMTS2	0.170087	0.0564445975846328	0.229191922724894	0.147171	0.387632	0.315228	none	0.0625864	0.970159800034299	0.994736026328884	0.588663	0.748452	0.748929	none
	ENSG00000087152	ATXN7L3	0.00142088	0.642788559538887	0.867732348253374	0.642789	0.850647	0.587113	none	0.00284622	0.642788559538887	0.803606491997878	0.642789	0.786006	0.743004	none
	ENSG00000087157	PGS1	0.00963272	0.232441602909628	0.543793609383312	0.232442	0.511093	0.921819	only DGE	0.034874	0.390582087849404	0.604470870854899	0.390582	0.582459	0.284415	only DGE
	ENSG00000087191	PSMC5	0.0358717	0.196326882953041	0.495030438467188	0.196327	0.462106	0.573952	none	0.0407149	0.263392374759321	0.468405855043456	0.263392	0.446435	0.51771	only DGE
	ENSG00000087206	UIMC1	0.0268254	0.813225086919902	0.940793716740454	0.576509	0.815234	0.910232	only DGE	0.0563602	0.436796261372174	0.648407113526918	0.0133492	0.042808	0.00500374	none
	ENSG00000087237	CETP	0.0133333	0.281298844796501	0.598176990120623	0.281299	0.569641	0.198699	only DGE	0.107273	0.208027267132698	0.400386880932111	0.208027	0.37679	0.364806	only DGE
	ENSG00000087245	MMP2	0.0155231	0.752425275781409	0.916700198074376	0.752425	0.905983	0.98339	only DGE	0.00550344	0.228545	0.426809771238141	0.228545	0.402907	0.798294	none
	ENSG00000087266	SH3BP2	0.0590057	0.000139071420210968	0.00197713584589165	4.42467e-05	0.000550351	0.0160416	only DIU	0.163786	1.77635683940025e-14	7.53440647815326e-13	0	0	1.37e-08	only DIU
	ENSG00000087269	NOP14	0.0149096	0.308409343759627	0.627749962546976	0.74945	0.90489	0.0613755	only DGE	0.00723112	0.824588379864357	0.914003732267779	0.235865	0.412691	0.386094	none
	ENSG00000087274	ADD1	0.0166429	0.000184641601120195	0.00251421371363379	0.142433	0.379628	0.261294	none	0.0149058	0.0295135529319146	0.0944544577551757	0.314456	0.50625	0.602726	none
	ENSG00000087299	L2HGDH	0.0394908	0.809544725593991	0.939376	0.918191	0.976355	0.502617	only DGE	0.091254	0.0629036789193762	0.168589776065512	0.00114347	0.00502645	2e-10	both
	ENSG00000087301	TXNDC16	0.00577687	NA	NA	0.318408	0.609861	0.400143	none	0.00373191	NA	NA	0.693066	0.818656	0.94371	none
	ENSG00000087302	C14orf166	0.021459	0.693997795086207	0.892058733736199	0.694163	0.877183	0.958579	none	0.015216	0.848823961164274	0.926599586824136	0.856661	0.919668	0.480655	none
	ENSG00000087303	NID2	0.0310389	0.655027246380796	0.872971122881942	0.789254	0.92139	0.871969	none	0.0248397	0.547862	0.736385	0.0982625	0.217139	0.707455	none
	ENSG00000087338	GMCL1	0.0251209	0.138799811504376	0.407478741207017	0.637572	0.850647	9.428e-07	only DGE	0.0591006	0.10012	0.238739131459445	0.23454	0.411065	0	only DGE
	ENSG00000087365	SF3B2	0.0191024	0.335348244799737	0.655314	0.310023	0.600745	0.809823	none	0.0217322	0.977807374969926	0.997813352845399	0.305037	0.496166	0.368579	none
	ENSG00000087448	KLHDC5	0.211419	0.616478027305169	0.858748215695859	3.43e-08	9.384e-07	2e-10	both	0.326641	0.370617537064105	0.585722	0	0	0	only DIU
	ENSG00000087460	GNAS	0.0108965	0.0125384092975196	0.0767271884532839	0.894775	0.965995	0.964108	none	0.022377	1.55521076816711e-06	1.6473952820937e-05	0.183916	0.346004	0.97169	none
	ENSG00000087470	DNM1L	0.0366916	0.192170073051982	0.489499747504948	0.599605	0.830584	2.86584e-05	none	0.0861994	0.807007559409035	0.903629	0.621581	0.772431	8.468e-07	none
	ENSG00000087502	ERGIC2	0.0173064	0.0804384687446489	0.292183448788464	0.080512	0.261702	0.0318026	none	0.0436747	0.793797494679127	0.896893775904724	1.21e-08	1.408e-07	9.50631e-05	only DIU
	ENSG00000087510	TFAP2C	0.00390744	0.204568700373758	0.505218955114896	0.168867	0.421294	0.40424	only DGE	0.0141995	0.815483047770883	0.908442427453571	0.606243	0.761903	0.869521	only DGE
	ENSG00000087586	AURKA	0.0333712	0.300770839815842	0.618857	0.381717	0.670316	0.22011	only DGE	0.10658	0.386683247594283	0.600528130797442	0.0819912	0.188168	0.0830477	only DGE
	ENSG00000087589	CASS4	0.0670954	0.044303930989136	0.194033754314888	0.0443039	0.171914	0.118645	only DGE	0.132563	0.00912537431907245	0.0359736121440643	0.00912537	0.0309386	6.96575e-05	only DGE
	ENSG00000087842	PIR	0.00595228	0.308067	0.627552201163153	0.308067	0.598925	0.897799	none	0.00472433	0.114693742609525	0.264172924054656	0.114694	0.243604	0.616115	none
	ENSG00000087884	C11orf67	0.0417924	0.527256312044099	0.810590167200298	0.518331	0.780394	0.944068	none	0.0430272	0.921978469317022	0.968499	0.551603	0.7196	0.812548	none
	ENSG00000087903	RFX2	0.0040527	0.133100392235796	0.398055064199622	0.1331	0.362743	0.887925	only DGE	0.0234548	0.498932266866819	0.699465822712493	0.498932	0.677908	0.322131	only DGE
	ENSG00000087995	METTL2A	0.0994111	0.0012190632130098	0.0120865801778721	0.00121906	0.00960149	0.000971192	only DIU	0.14923	7.24360229575893e-08	9.75548124733173e-07	7.24e-08	7.3e-07	1.331e-06	only DIU
	ENSG00000088002	SULT2B1	0	1	1	1	1	0.880621	none	0	1	1	1	1	0.401103	none
	ENSG00000088035	ALG6	0.0340705	0.320453950169238	0.639145452562005	0.949983	0.989322	0.0497393	only DGE	0.0524507	0.271935924638182	0.478027346801632	0.195087	0.360136	0.379388	none
	ENSG00000088038	CNOT3	0.0261236	0.0855443495564099	0.303939638917491	0.408889	0.696119	0.194341	none	0.0441063	0.00027790030953545	0.0017535166444885	0.00933034	0.0315399	6.21078e-05	none
	ENSG00000088179	PTPN4	0.0773921	0.195958896637634	0.494590578130837	3.9933e-06	6.56759e-05	1.342e-07	only DIU	0.139606	0.0401956	0.119650310427948	0	0	0	only DIU
	ENSG00000088205	DDX18	0.021582	0.974609929419127	1	0.969481	0.995861	0.936995	none	0.0479636	0.00508555528574073	0.0219159132086179	0.00456637	0.01695	0.0315458	none
	ENSG00000088298	EDEM2	0.00807376	0.278283919969004	0.595073181757661	0.278284	0.566333	0.914517	none	0.0265988	0.111305854635696	0.258290226126239	0.111306	0.238671	0.632364	none
	ENSG00000088305	DNMT3B	0.0641994	NA	NA	0.930912	0.981654	0.892074	only DGE	0.0984082	NA	NA	0.314162	0.506068	0.796496	only DGE
	ENSG00000088325	TPX2	0.00424431	0.642788559538897	0.867732348253374	0.642789	0.850647	0.352023	none	0.00424431	0.642788559538897	0.803606491997878	0.642789	0.786006	0.956921	only DGE
	ENSG00000088367	EPB41L1	0.0353007	0.46625	0.767843691089252	0.903188	0.969467	0.679612	none	0.136934	0.581252615972199	0.761739005188182	0.0388475	0.104272	0.641892	only DGE
	ENSG00000088387	DOCK9	0.155735	0.671122555730846	0.880902511857056	0.593871	0.827174	0.549258	only DGE	0.132375	0.671122555730846	0.821090935329827	0.0461206	0.120126	0.0127386	none
	ENSG00000088448	ANKRD10	0.0753549	2.84502588154822e-08	1.14948041743818e-06	2.73e-08	7.625e-07	5.045e-07	only DIU	0.0705101	2.09216710622684e-09	3.70002286502608e-08	2.1e-09	2.69e-08	3.7e-09	only DIU
	ENSG00000088451	TGDS	0.00651724	NA	NA	0.802371	0.926614	0.743624	none	0.00626432	NA	NA	0.937729	0.969804	0.136231	none
	ENSG00000088543	C3orf18	0.0965451	0.768920597824633	0.922564	0.734514	0.896849	0.730321	none	0.0422996	0.540757324138573	0.731881870278403	0.482293	0.664031	0.940771	only DGE
	ENSG00000088727	KIF9	0.0673112	0.489065306798341	0.783925765565729	0.442898	0.726178	0.696275	none	0.0838502	0.729435368523615	0.856838248165612	0.352786	0.545232	0.248149	none
	ENSG00000088766	CRLS1	0.0281644	0.506384199642968	0.797206112544343	0.491978	0.761741	0.900246	none	0.0235667	0.997798161531408	1	0.903082	0.948041	0.176703	only DGE
	ENSG00000088808	PPP1R13B	0.0322031	0.122371470916713	0.377727731628866	0.111038	0.323784	0.147222	none	0.0666477	0.00249104512444442	0.0118932570117099	9.366e-07	7.9118e-06	0.151476	only DIU
	ENSG00000088812	ATRN	0.241941	NA	NA	0	0	0	both	0.407101	NA	NA	0	0	0	both
	ENSG00000088826	SMOX	0.029431	0.533598358500472	0.814338969930102	0.82337	0.934834	0.630141	only DGE	0.0363204	0.709726584455236	0.843584319337375	0.0264556	0.0762191	0.00047936	only DGE
	ENSG00000088827	SIGLEC1	0.0271562	0.513990425672528	0.804236401708733	0.51399	0.77738	0.383933	none	0.0656517	0.0308286371598934	0.0975345906052151	0.0308286	0.0865064	0.0310109	only DGE
	ENSG00000088832	FKBP1A	0.00467704	0.879315987191771	0.966740232297633	0.330714	0.621407	0.762954	none	0.0102456	0.373572914335139	0.588979774493339	0.505353	0.683601	0.294203	none
	ENSG00000088833	NSFL1C	0.0289588	0.796642818622539	0.934291	0.000382978	0.00357855	0.00665562	only DIU	0.0809552	0.521023419424673	0.716420781323375	0	0	0	only DIU
	ENSG00000088836	SLC4A11	0.0295029	0.207004401563057	0.508775905933535	0.156564	0.40286	0.864415	only DGE	0.0817445	0.205661537669982	0.397555264383993	0.197845	0.363472	0.388122	only DGE
	ENSG00000088854	C20orf194	0.0255951	0.913528203892097	0.977767020296343	0.013191	0.0685512	0.0908839	none	0.106924	0.452178430471445	0.663056651309584	0	0	1e-10	both
	ENSG00000088876	ZNF343	0.016287	0.854483295098166	0.957523376725877	0.735683	0.897118	0.878136	none	0.0277755	0.258710400244953	0.462777718738905	0.409889	0.601364	0.259054	none
	ENSG00000088881	EBF4	0.206951	0.611123584983204	0.857679670630563	0.817397	0.932572	0.971981	none	0.376529	0.773295147076888	0.885077034309702	0.140691	0.284392	0.00818233	only DGE
	ENSG00000088888	MAVS	0.00887739	0.131598573328135	0.395298447417042	0.131599	0.360289	0.903894	none	0.0344063	0.0449081278568515	0.130486322613057	0.0449081	0.117477	0.953164	only DGE
	ENSG00000088899	RP5-1187M17.10	0.0364285	0.358363585140779	0.676776130374376	0.358364	0.647079	0.997046	none	0.0335286	0.294361841505629	0.504860191924588	0.294362	0.484415	0.535519	none
	ENSG00000088930	XRN2	0.0246906	0.428069614883362	0.740268584560604	0.42807	0.713392	0.516093	none	0.0401151	0.968687429976885	0.993769862427109	0.968687	0.986644	0.721589	none
	ENSG00000088986	DYNLL1	0.0126713	0.476337705635594	0.774351785465496	0.258827	0.543648	0.116216	none	0.0323223	0.493997161648399	0.696307023178596	0.00239719	0.00963003	0.343244	both
	ENSG00000088992	TESC	0.07099	0.301804365724277	0.620109392247953	0.610452	0.83645	0.84611	none	0.0553534	0.343186470243996	0.558429	0.527646	0.701437	0.652311	none
	ENSG00000089006	SNX5	0.0413831	0.816222340319291	0.941908417559696	0.494356	0.76278	0.843033	none	0.0600349	9.49200718025622e-10	1.75456233990197e-08	0.482946	0.664371	0.0719739	none
	ENSG00000089009	RPL6	0.0181015	0.692027641190742	0.891032440893282	0.692028	0.875789	0.850938	none	0.0216363	0.670881444723119	0.820971	0.670881	0.805166	0.784967	none
	ENSG00000089022	MAPKAPK5	0.0925819	3.14390313782553e-08	1.26027364215108e-06	3.18853e-05	0.00041284	0.0120469	only DIU	0.0975601	1.40004767779089e-08	2.15207328757572e-07	2.2471e-06	1.75909e-05	0.000473577	both
	ENSG00000089041	P2RX7	0.0408988	NA	NA	0.830852	0.938833	0.387159	only DGE	0.0395482	NA	NA	0.364501	0.557458	0.530375	only DGE
	ENSG00000089050	RBBP9	0.00207953	0.642789	0.867732348253374	0.806666	0.928249	0.708226	none	0.0134292	0.889575394683566	0.948899028302714	0.697461	0.820885	0.715201	only DGE
	ENSG00000089053	ANAPC5	0.0257313	0.867295627190772	0.962478762034013	0.68992	0.874969	0.913013	only DGE	0.0539953	0.00161069	0.00815075174029095	0.0583473	0.144716	0.914119	only DGE
	ENSG00000089057	SLC23A2	0.0190415	0.0154576274143738	0.0910183568143603	0.000411529	0.00381402	0.189318	both	0.0701716	0.213097054651688	0.407078694197263	0.211359	0.380832	0.325296	only DGE
	ENSG00000089060	SLC24A6	0.0393085	0.481949804407849	0.778260246807614	0.484188	0.756216	0.824725	none	0.0337453	0.0533268575342076	0.148855034875661	0.0531436	0.134442	0.109218	only DGE
	ENSG00000089063	TMEM230	0.00372038	0.0458964749976386	0.198457600433952	0.0387426	0.154387	0.998642	none	0.0231451	0.185779559009792	0.371654229586491	0.176803	0.336312	0.610024	none
	ENSG00000089091	DZANK1	0.045416	0.693689378391537	0.892031144809279	0.755793	0.907702	4.71e-05	only DGE	0.0846726	0.0581645958242374	0.159399	0.174332	0.333051	0	only DGE
	ENSG00000089094	KDM2B	0.0247087	0.858113246526053	0.958858067991836	0.414826	0.700797	0.860564	only DGE	0.0620504	5.2344048739883e-07	5.99844020424982e-06	0.000114677	0.000641846	0.0370174	both
	ENSG00000089101	C20orf26	0.0585419	NA	NA	0.535958	0.792758	0.881201	none	0.0570059	NA	NA	0.727238	0.842705	0.88407	none
	ENSG00000089123	TASP1	0.152735	0.0867750443117858	0.306607156223669	0.0730741	0.245217	0.88565	only DGE	0.177889	0.697392320117064	0.836136304460397	0.197946	0.363542	0.961977	only DGE
	ENSG00000089127	OAS1	0.0244763	0.123241706974177	0.378880219154898	0.415868	0.701608	0.584272	only DGE	0.0325148	0.100715872287815	0.239522393900642	0.0737848	0.173909	0.752997	only DGE
	ENSG00000089154	GCN1L1	0.0120857	0.875631797825653	0.965589004043816	0.234946	0.513721	0.906521	none	0.0134043	0.884007409944672	0.946345782405979	0.363705	0.556577	0.16506	none
	ENSG00000089157	RPLP0	0.00678509	0.107976710116537	0.349443742297243	0.107417	0.317453	0.486838	none	0.0081853	0.23595	0.435987386924971	0.238076	0.415732	0.813813	none
	ENSG00000089159	PXN	0.0316671	0.695942414990219	0.892852757507675	0.349345	0.638493	0.0646034	none	0.0416864	0.244922850454594	0.447348009457081	0.74213	0.851673	0.034724	only DGE
	ENSG00000089169	RPH3A	0.0571429	NA	NA	0.513986	0.77738	0.897799	none	0.153778	NA	NA	0.38912	0.581112	0.973119	none
	ENSG00000089177	KIF16B	0.111076	0.0455734365898377	0.197793339103387	0.326315	0.618973	0.989295	none	0.186063	0.000259823128174741	0.00165374347210598	0.00245185	0.00980142	0.690361	both
	ENSG00000089195	TRMT6	0.0241742	0.793313	0.932740080430029	0.218745	0.493409	0.378816	none	0.0368679	0.079045648100307	0.200100201803204	0.113725	0.242584	0.525903	only DGE
	ENSG00000089220	PEBP1	0.00950964	NA	NA	0.50065	0.7676	0.754693	none	0.0153661	NA	NA	0.129042	0.266117	0.324363	none
	ENSG00000089234	BRAP	0.0443437	0.855725279494902	0.957796	0.858343	0.95086	0.534645	none	0.130837	0.000344175469372487	0.00209914179470499	0.000368654	0.0018295	0.0064678	only DIU
	ENSG00000089248	ERP29	0.00458913	0.328388	0.647015301232212	0.328388	0.620334	0.992048	none	0.0107696	0.253197416211997	0.456953387803501	0.253197	0.433722	0.781784	none
	ENSG00000089280	FUS	0.0175456	0.456172	0.759822460804368	0.329986	0.621162	0.830996	only DGE	0.0301762	0.663538141852709	0.815422804282086	0.731041	0.845036	0.933832	only DGE
	ENSG00000089289	IGBP1	0.00526051	0.806785297162987	0.937798730763535	0.806785	0.928249	0.452746	none	0.00960276	0.586972461793083	0.766777316862479	0.586972	0.746884	0.0667333	none
	ENSG00000089327	FXYD5	0.0578373	0.197688226835264	0.496503453245718	0.197688	0.464265	0.136996	none	0.0799502	0.0307847280969205	0.0975151814709392	0.0307919	0.0864592	0.00789195	none
	ENSG00000089335	ZNF302	0.0397637	0.326388900617333	0.645134875222212	0.589559	0.824245	0.0736011	none	0.0518418	0.698231870366742	0.836373547362662	0.759784	0.86275	0.0882287	none
	ENSG00000089351	GRAMD1A	0.147833	0.00738239961463072	0.0516162030511322	0.0073824	0.0434432	0.506973	only DGE	0.146928	0.00661823889056734	0.0273893271009633	0.00661824	0.0234356	0.285995	only DGE
	ENSG00000089597	GANAB	0.00818221	0.559835	0.830075689001043	0.215421	0.489511	0.831292	none	0.00480328	0.538630248896221	0.729835419434938	0.487751	0.667778	0.652562	none
	ENSG00000089639	GMIP	1.9076e-05	0.269805191810235	0.587358741268604	0.269805	0.556661	0.734728	none	6.77669e-05	0.206052893431903	0.397936	0.206053	0.374281	0.299162	none
	ENSG00000089682	RBM41	0.0521428	0.648887563565211	0.870120513546318	0.800641	0.926158	0.319681	none	0.126777	0.0584642274750982	0.159877296214675	0.0395963	0.105908	0.557522	none
	ENSG00000089685	BIRC5	0.084355	0.710547215333935	0.899361170406705	0.710547	0.884667	0.622133	only DGE	0.0932471	0.700352843777336	0.837800675142414	0.700353	0.823152	0.739703	only DGE
	ENSG00000089692	LAG3	0.15198	0.381068240280011	0.697654584968092	0.175313	0.431776	0.275342	none	0.0797479	0.0217563547335557	0.0738603314800421	0.129441	0.266795	0.957677	only DGE
	ENSG00000089693	MLF2	0.0119796	0.964569614774834	0.995535169357014	0.0440845	0.171238	0.0342901	none	0.0178185	0.0415798445046152	0.122947402524205	0.116094	0.245583	0.016451	none
	ENSG00000089723	OTUB2	0.0101748	0.919684547530371	0.979814	0.919685	0.977308	0.904006	none	0.00457614	0.615718338742576	0.788709047186732	0.615718	0.768636	0.632678	only DGE
	ENSG00000089737	DDX24	0.0124376	0.0598584040986724	0.238869002083683	0.311009	0.601358	0.975855	none	0.0139034	2.81673421698159e-07	3.40338737186593e-06	0.839477	0.909523	0.537399	none
	ENSG00000089775	ZBTB25	0.0336581	0.905959253945813	0.974812157245695	0.474232	0.750138	0.030264	none	0.0566095	0.270688732824548	0.476596272125196	0.608726	0.763597	0.0244518	only DGE
	ENSG00000089818	NECAP1	0.0509089	0.802063236409722	0.936351119527202	0.475278	0.750852	0.587224	none	0.0493007	0.460730544480463	0.671007009430866	0.804622	0.89126	0.86788	none
	ENSG00000089820	ARHGAP4	0.0279706	0.892532645702828	0.970860563691577	0.000423544	0.00390313	2.95524e-05	only DIU	0.0303162	0.628700773529744	0.797837282063444	5.19e-08	5.323e-07	1.399e-07	only DIU
	ENSG00000089847	ANKRD24	0.00636837	NA	NA	0.346149	0.636023	0.709336	none	0.0166667	NA	NA	0.318074	0.509994	0.13909	only DGE
	ENSG00000089876	DHX32	0.0343828	0.902561925944364	0.973751517676658	0.291641	0.581722	0.24421	none	0.0499209	0.834696243373452	0.918925218917462	0.571394	0.734833	0.544185	only DGE
	ENSG00000089902	RCOR1	0.000788631	0.759399369740624	0.919519113656558	0.0624107	0.221001	0.592963	none	0.00447736	0.115777	0.266068289432906	0.440638	0.62825	0.525841	only DGE
	ENSG00000089916	C14orf118	0.0341402	0.000636216828383995	0.00706124692697199	0.000906315	0.00748532	0.00508317	only DIU	0.0250332	0.0188337516452148	0.0653269797480102	0.00805677	0.0278358	0.0238563	none
	ENSG00000090006	LTBP4	0.0365574	0.512231755344333	0.802949394744635	0.916992	0.975853	0.673952	none	0.0223441	0.483762610408665	0.688395	0.317042	0.508987	0.564711	none
	ENSG00000090020	SLC9A1	0.0234215	0.912651971033295	0.977613440704446	0.911824	0.973862	0.93532	none	0.0372365	0.714904954738609	0.847874415337867	0.712512	0.832052	0.688786	only DGE
	ENSG00000090054	SPTLC1	0.0316539	0.565371622106642	0.834247087687581	0.829817	0.938223	0.786187	none	0.0442915	0.0522757418249511	0.146666590529836	0.584137	0.744851	8.97032e-05	none
	ENSG00000090060	PAPOLA	0.0117215	0.730580229628441	0.908044340297789	0.677224	0.868968	0.90868	none	0.0257473	0.719951806570827	0.851283674582649	0.726485	0.842431	0.00021445	none
	ENSG00000090061	CCNK	0.0709492	0.401169266719342	0.715413859805498	0.663643	0.86188	0.915202	only DGE	0.10832	0.541797227413403	0.732164	0.22133	0.393403	0.603934	only DGE
	ENSG00000090097	PCBP4	0.0897529	NA	NA	0.0142073	0.0725732	0.547523	none	0.202547	NA	NA	0.0019468	0.00804991	0.0100524	only DIU
	ENSG00000090104	RGS1	0.00208673	0.0146849182895155	0.087272810904318	0.0315279	0.133192	0.0157603	only DGE	0.00205296	0.0219551068009629	0.0744608831185942	0.0334255	0.0923423	0.0201099	only DGE
	ENSG00000090238	YPEL3	0.0276276	0.421494602350696	0.733489585500309	0.421495	0.707318	0.765405	only DGE	0.00719875	0.393105895129597	0.607181695378474	0.393106	0.585382	0.624977	only DGE
	ENSG00000090263	MRPS33	0.115753	0.181494521760075	0.473516335230087	0.108125	0.318882	0.921256	none	0.0993919	0.0743698126863521	0.190975048061728	0.0312847	0.0873998	0.000948029	none
	ENSG00000090266	NDUFB2	0.0125237	0.00678388221054438	0.0483576317686085	0.177244	0.43381	0.0611554	none	0.0229556	9.5624149953899e-07	1.04207895610742e-05	5.49e-08	5.603e-07	1e-10	only DIU
	ENSG00000090273	NUDC	0.010146	0.113541115285207	0.359881327269888	0.113541	0.328807	0.0667382	none	0.0143798	0.0281427461710853	0.0908065503032934	0.0281427	0.0804511	0.000782002	none
	ENSG00000090316	MAEA	0.0726198	0.0003547611186554	0.00432671133676714	0	0	0.000614192	both	0.068754	1.46526630828703e-08	2.24557004547376e-07	0	0	0	both
	ENSG00000090339	ICAM1	0.000642571	0.079214351607455	0.289706297721433	0.0792144	0.259361	0.00909162	only DGE	0.000296765	0.0120892516070972	0.0454659050506797	0.0120893	0.0393193	0.00101007	only DGE
	ENSG00000090372	STRN4	0.00344216	0.813115	0.940793716740454	0.164421	0.414089	0.883019	none	0.0346273	0.905297018690354	0.958759441053957	0.266525	0.450408	0.121207	none
	ENSG00000090376	IRAK3	0.0214418	0.233934487563813	0.546032191171075	0.233934	0.512396	0.0226326	only DGE	0.204334	0	0	0	0	1e-10	only DIU
	ENSG00000090382	LYZ	0.00406516	0.826792887115532	0.945626217541758	0.826793	0.936851	0.704955	none	0.00582617	0.339685	0.555155213239866	0.339685	0.532504	0.477729	none
	ENSG00000090470	PDCD7	0.0483434	0.176044482897296	0.466436705416235	0.152591	0.396222	0.824286	none	0.049507	0.701016956908072	0.838398892420067	0.549617	0.718058	0.681054	none
	ENSG00000090487	SPG21	0.0162222	0.793718	0.933002054477069	0.79922	0.925228	0.653406	none	0.0481901	0.543970793381652	0.734048741469114	0.0108116	0.0356817	0.774565	only DGE
	ENSG00000090520	DNAJB11	0.0269266	0.414037942951002	0.725826762621358	0.186579	0.447044	0.859893	none	0.0379642	0.719821	0.851283674582649	0.143115	0.287919	0.945381	only DGE
	ENSG00000090530	LEPREL1	0.0677954	0.733859829221468	0.910378055133719	0.598712	0.830039	0.293105	none	0.0736033	0.0642218196196036	0.171090810568566	0.0453261	0.118353	4.32388e-05	only DGE
	ENSG00000090539	CHRD	0.121976	0.382059697372629	0.69821	0.850245	0.946288	2.0526e-06	only DGE	0.138486	0.898681460784697	0.954522	0.51574	0.691214	1.64e-08	only DGE
	ENSG00000090554	FLT3LG	0.0237302	NA	NA	0.380718	0.669318	0.558123	none	0.0168531	NA	NA	0.449288	0.635727	0.753962	none
	ENSG00000090565	RAB11FIP3	0.0401606	0.600907651673034	0.852323332443748	0.402301	0.689649	0.809117	none	0.028902	0.103358174758034	0.244170848711953	0.685836	0.813874	0.926307	only DGE
	ENSG00000090581	GNPTG	0.00176814	0.105301585023005	0.344005369800305	0.105302	0.313809	0.886505	none	0.0576163	3.71506896565954e-05	0.000295069424762796	3.71507e-05	0.000230258	2.0573e-06	only DIU
	ENSG00000090612	ZNF268	0.0440062	0.689185487465443	0.889614099365041	0.7028	0.881141	0.864177	none	0.167754	0.108276164467777	0.252867021519218	0.141613	0.285853	0.902009	none
	ENSG00000090615	GOLGA3	0.0123809	0.945070482028994	0.989928	0.103562	0.310331	0.471671	none	0.0204066	0.487329290692029	0.691200223318152	0.0223862	0.0664451	0.0844474	none
	ENSG00000090621	PABPC4	0.011295	0.0896856758443341	0.312996578518533	0.960321	0.992782	0.805289	none	0.00544675	0.276219777163842	0.483396626530064	0.0119189	0.0388598	0.946983	none
	ENSG00000090659	CD209	0.0364041	0.213171579086294	0.518695520452297	0.217146	0.491418	0.822798	none	0.0431914	0.0835551048758232	0.208489595564987	0.0867059	0.196987	0.859594	none
	ENSG00000090661	CERS4	0.0204507	0.715789	0.902091180058532	0.865226	0.953556	0.7204	only DGE	0.0328498	0.0591250856890293	0.161167100243535	0.0358633	0.0976757	0.712315	none
	ENSG00000090674	MCOLN1	0.054774	0.0510435103158233	0.214014258592431	0.0510435	0.190094	0.140877	none	0.197173	0	0	0	0	0	only DIU
	ENSG00000090686	USP48	0.0145462	0.0771278848566963	0.284109	0.539628	0.794708	0.938352	none	0.0467158	0.000464770960929561	0.00272726105776233	1.9633e-06	1.56256e-05	0.218584	both
	ENSG00000090857	PDPR	0.072371	0.117709893891901	0.367735493692852	0.11771	0.335838	0.724259	none	0.103917	0.0226626321441525	0.0763789732204178	0.0226626	0.0671361	0.468736	none
	ENSG00000090863	GLG1	0.00381779	0.00255806367395151	0.0221864016251837	0.00255806	0.0180892	0.11675	only DGE	0.0103136	8.54736281752366e-11	1.85108353221879e-09	1e-10	1.4e-09	0.00287505	both
	ENSG00000090889	KIF4A	0.00779882	0.205044	0.505537773655195	0.172838	0.427159	0.561154	only DGE	0.192961	0.630071672902338	0.798981843494318	0.186861	0.34995	0.211494	only DGE
	ENSG00000090905	TNRC6A	0.0791068	6.88420531247402e-07	1.85673738005566e-05	3.8988e-06	6.43075e-05	0.162069	only DIU	0.118668	2.63832955482712e-10	5.38303487214428e-09	0	4e-10	0.00805046	both
	ENSG00000090924	PLEKHG2	0.0829448	0.535143123664384	0.815082515990889	4.5684e-06	7.39592e-05	2.37397e-05	only DIU	0.131367	0.631397	0.800066743229676	0	0	5.54e-08	only DIU
	ENSG00000090975	PITPNM2	0.106317	0.927949310274828	0.983870744697572	0.492934	0.762136	0.178862	only DGE	0.098162	0.268097625879359	0.473795642090394	0.0167265	0.0520325	0.612155	none
	ENSG00000090989	EXOC1	0.0479618	0.311240885733246	0.631000462904648	0.304896	0.595507	0.92916	none	0.0375529	0.987580509968221	1	0.990685	1	0.891041	none
	ENSG00000091009	RBM27	0.0141927	NA	NA	0.93121	0.981669	0.554276	none	0.0123933	NA	NA	0.401118	0.592068	0.532709	none
	ENSG00000091039	OSBPL8	0.0743758	0.182466054669833	0.474597458227743	0.183062	0.441217	0.805544	only DGE	0.0792644	0.720992820610067	0.852120315906591	0.724788	0.841659	0.0524176	only DGE
	ENSG00000091073	DTX2	0.0254661	0.539263230852325	0.817275038090983	0.548878	0.79902	0.785441	only DGE	0.0208471	0.384830509344737	0.598924705621483	0.462488	0.647553	0.401676	only DGE
	ENSG00000091106	NLRC4	0.0817325	0.876182	0.965641776136086	0.601219	0.831711	0.806927	only DGE	0.108343	0.882933474214499	0.945458409115924	0.692609	0.818524	0.682312	only DGE
	ENSG00000091127	PUS7	0.0422825	0.746025699180626	0.915313862310168	0.172351	0.426604	0.000156194	only DGE	0.081351	0.635048908551155	0.801712973102372	0.107827	0.232828	0.00251715	only DGE
	ENSG00000091129	NRCAM	0.0888901	0.953926911543186	0.992103749538394	0.318614	0.610052	0.221913	none	0.077749	0.495021936721776	0.696505744964899	0.77138	0.870373	0.752997	none
	ENSG00000091136	LAMB1	0.0533107	0.268817418311854	0.586270887557878	0.210733	0.482468	0.125775	only DGE	0.0739826	0.0525095261100557	0.147176412365503	0.0311062	0.0869861	0.928286	none
	ENSG00000091140	DLD	0.00727852	0.969456796369734	0.997652876328352	0.972345	0.997025	0.757743	only DGE	0.00668411	0.295476	0.505778704165418	0.296009	0.486148	0.853601	none
	ENSG00000091157	WDR7	0.0256458	NA	NA	0.2856	0.574279	1	only DGE	0.0217493	NA	NA	0.585109	0.745591	0.752122	only DGE
	ENSG00000091164	TXNL1	0.0121676	2.22044604925031e-15	3.91334474404081e-13	0	0	0.124641	both	0.0126518	2.22044604925031e-16	1.24029505548834e-14	0	0	0.099943	only DIU
	ENSG00000091262	ABCC6	0	1	1	1	1	0.392197	none	0.00529661	0.642928766241631	0.803606491997878	0.642929	0.786054	0.822169	none
	ENSG00000091317	CMTM6	0.000788822	0.506626030601796	0.797464010596174	0.506626	0.772207	0.943708	only DGE	0.000780665	0.369265984877429	0.584309117247226	0.369266	0.562113	0.150079	only DGE
	ENSG00000091409	ITGA6	0.0377127	0.600984442165148	0.852323332443748	0.378284	0.666919	0.933266	only DGE	0.0594212	0.286279	0.495569675183242	0.125311	0.26068	0.735635	only DGE
	ENSG00000091436	AC013461.1	0.0942806	0	0	0	0	0	both	0.116411	0	0	0	0	0	both
	ENSG00000091483	FH	0.00409868	0.821766653493383	0.943754407291619	0.823155	0.934776	0.831386	none	0.0100097	0.675431818028677	0.823591777218255	0.681447	0.811032	0.0878117	only DGE
	ENSG00000091490	SEL1L3	0.0526135	0.637913019346559	0.867732348253374	0.120855	0.341727	0.845029	none	0.0635551	0.0221914306816218	0.0750383077828441	0.000109217	0.000613084	0.144921	both
	ENSG00000091513	TF	0.0945223	0.219576133933226	0.525493467410096	0.307476	0.59822	0.874395	none	0.108513	0.873478832421494	0.940021778978106	0.118427	0.249494	0.44832	none
	ENSG00000091527	CDV3	0.0128179	0.473688331909998	0.772886537990532	0.473688	0.749902	0.0266984	none	0.0209469	0.000202627751745066	0.00133371595514363	0.000202628	0.00107214	0	both
	ENSG00000091536	MYO15A	0.038367	0.792759238568568	0.932731330488781	0.611399	0.836941	0.000166339	only DGE	0.121696	0.0823575142511073	0.206135776365039	0.208086	0.376837	8.13201e-05	only DGE
	ENSG00000091542	ALKBH5	0.0186365	0.678859328899802	0.884607797801542	0.678859	0.869958	0.852363	none	0.0298145	0.817623882592544	0.909538723240938	0.817624	0.898515	0.565299	only DGE
	ENSG00000091592	NLRP1	0.0764981	0.00307042038937033	0.0256420238726663	0.431839	0.716739	0.658208	none	0.171661	0.00274054042715699	0.0128924098689032	0.000104675	0.000589327	0.597277	only DIU
	ENSG00000091622	PITPNM3	0.00598506	0.215781288943046	0.521816024503388	0.215781	0.489829	0.774556	only DGE	0.154795	0.00258532699268499	0.0122745994051212	0.00258533	0.0102484	0.0385734	only DGE
	ENSG00000091732	ZC3HC1	0.190243	0.0406703706102181	0.181701279885336	0.0371137	0.149519	0.04036	only DGE	0.142176	0.0491694973612244	0.140198215349076	0.0529478	0.134029	0.268185	none
	ENSG00000091831	ESR1	0.164296	0.477425689076479	0.775011178932789	0.125304	0.349538	0.153244	only DGE	0.237739	0.209555184400558	0.402569647611822	0.000205116	0.00108228	0.000142171	only DIU
	ENSG00000091879	ANGPT2	0.114535	0.129099079340929	0.390892	0.129099	0.356361	0.446203	only DGE	0.0260608	0.397301363802508	0.611076518325194	0.397301	0.588867	0.251903	only DGE
	ENSG00000091947	TMEM101	0.0036036	0.357551960960521	0.676695541365482	0.357552	0.646537	0.641966	only DGE	0.0186496	0.0178109753373781	0.062500442807648	0.017811	0.0548684	0.0442703	only DGE
	ENSG00000091986	CCDC80	0.0327518	0.940666667157932	0.988622031787161	0.573206	0.813892	0.333752	none	0.0294126	0.448413233013966	0.659427430278918	0.618942	0.77066	0.885434	only DGE
	ENSG00000092009	CMA1	0.0606569	0.850919305006036	0.955567361347322	0.850919	0.946566	0.806391	none	0.0341298	0.531185432858118	0.723873816114609	0.531185	0.70363	0.897345	none
	ENSG00000092010	PSME1	0.0577245	8.00981183601834e-08	2.78490804720338e-06	2.51e-08	7.083e-07	1.12091e-05	only DIU	0.0628059	4.46628511951985e-10	8.67953735584257e-09	0	0	0.610292	both
	ENSG00000092020	PPP2R3C	0.0118835	0.154084037566535	0.433777755991495	0.0404637	0.159902	0.835401	none	0.0201538	0.899799448513966	0.955015051677891	0.805932	0.891815	0.707699	none
	ENSG00000092036	HAUS4	0.0261773	0.0319419438141528	0.153507545683249	0.800282	0.926078	0.85055	none	0.0182387	0.290112016297112	0.499713772220894	0.0872565	0.198025	0.840263	only DGE
	ENSG00000092051	JPH4	0.0316303	0.448067169084471	0.754802670135377	0.448067	0.730581	0.352023	only DGE	0.0148992	0.377055139898415	0.592161114627223	0.377055	0.569043	0.690809	none
	ENSG00000092068	SLC7A8	0.00760539	0.218088773058546	0.523957026000045	0.224249	0.50082	0.549258	only DGE	0.0314437	0.157290809472692	0.331101	0.152312	0.301641	0.972006	only DGE
	ENSG00000092094	OSGEP	0.0340426	0.000332142420440995	0.00411036298032428	0.0011449	0.00909293	0.00783385	both	0.034669	0.000939288618248213	0.00506670620355316	0.00106283	0.00472282	0.000131614	both
	ENSG00000092096	SLC22A17	0.104884	0.997750234264872	1	0.963151	0.993704	0.243766	none	0.150411	0.634903	0.801628083454392	0.779804	0.875393	0.382499	none
	ENSG00000092098	RNF31	0.0156746	0.269936410170467	0.587358741268604	0.719271	0.889325	0.880621	only DGE	0.014126	0.249718625785801	0.453074865598591	0.24778	0.427663	0.601923	only DGE
	ENSG00000092108	SCFD1	0.0163205	0.00234145304973499	0.0206865454402688	0.684118	0.872631	0.0349916	none	0.0366127	0.0808960121087123	0.203324080593867	0.289923	0.478488	0.5693	none
	ENSG00000092140	G2E3	0.0807468	0.000423369432331455	0.00498580914434578	0.00122267	0.00960992	0.00014391	only DIU	0.197516	4.1407877127142e-10	8.10864597688976e-09	5e-10	7.6e-09	3.1e-09	only DIU
	ENSG00000092148	HECTD1	0.0201623	0.709482495769492	0.899089208394688	0.059524	0.212765	0.980076	none	0.0343413	0.254917844106204	0.458841396662302	0.0568636	0.141878	0.508422	none
	ENSG00000092199	HNRNPC	0.022738	0.292856987262682	0.609567119486689	0.779998	0.918031	0.31247	only DGE	0.0248507	0.0781711195202539	0.198434792723297	0.69416	0.819033	0.162159	only DGE
	ENSG00000092200	RPGRIP1	0.0488539	0.123199831968212	0.378880219154898	0.0831219	0.268144	0.224453	only DGE	0.0236855	0.0248991139921672	0.0822886334393576	0.0190983	0.0581291	0.0275472	only DGE
	ENSG00000092201	SUPT16H	0.0229652	0.788310596294987	0.930712741433051	0.788311	0.92139	0.581519	none	0.0256517	0.444551045743724	0.656598068809767	0.444551	0.631623	0.666073	none
	ENSG00000092203	TOX4	0.0773456	0.0698390279433818	0.265487000236984	0.0626449	0.221623	0.667203	none	0.109517	0.0131197809734562	0.0486083367563137	0.0036735	0.0139808	0.848212	none
	ENSG00000092208	GEMIN2	0.0589257	0.548666023217304	0.821944716059445	0.521469	0.782782	0.0922659	none	0.0465328	0.295043712018524	0.505605502808609	0.33724	0.53024	0.139523	only DGE
	ENSG00000092295	TGM1	0.0653458	0.188886047994596	0.484737909770447	0.0236254	0.107722	0.381525	none	0.118586	0.0446076177761121	0.129945588175383	0.132498	0.271783	0.276382	none
	ENSG00000092330	TINF2	0.00755717	0.0267367158705046	0.135298371103118	0.0269065	0.118924	0.74043	none	0.0368652	0.718265	0.84988	0.700882	0.823605	0.37997	only DGE
	ENSG00000092421	SEMA6A	0.0458439	0.740769242138589	0.913151942657172	0.27576	0.563759	0.67184	none	0.0989999	0.698835575513637	0.836671029854813	0.0158512	0.0496612	0.146276	none
	ENSG00000092439	TRPM7	0.00978622	0.198885604863814	0.497798396894689	0.196322	0.462106	0.853369	none	0.02812	0.440230851503251	0.652274208445605	0.482524	0.664251	0	none
	ENSG00000092445	TYRO3	0.0417306	0.023377329990623	0.122545162648281	0.0522251	0.193292	0.178602	only DGE	0.0302239	0.690753818495939	0.831866815818271	0.828082	0.903224	0.923487	none
	ENSG00000092470	WDR76	0.0248141	0.945540689451324	0.989928	0.442842	0.726178	0.876342	only DGE	0.0476775	0.013733057608158	0.0505871404939068	0.000583076	0.00276284	0.00953785	both
	ENSG00000092529	CAPN3	0.0341853	0.0723272894057773	0.271812335406564	0.0724787	0.243759	0.929854	only DGE	0.0317449	0.947091129667419	0.983258737300462	0.964215	0.984105	0.469035	none
	ENSG00000092531	SNAP23	0.00883406	0.559988451511563	0.830075689001043	0.559988	0.807044	1	only DGE	0.0100282	0.737207976848611	0.861325858880615	0.737208	0.84858	0.988992	only DGE
	ENSG00000092621	PHGDH	0.047297	0.304242044553344	0.622116859256707	0.417888	0.703548	0.721434	none	0.0536815	0.514986443672443	0.711024	0.431991	0.620567	0.662244	none
	ENSG00000092758	COL9A3	0.0502527	0.695225290740139	0.892451704375951	0.633309	0.848562	0.689422	none	0.0847833	0.831376954200316	0.917208156931533	0.925099	0.961965	0.886674	none
	ENSG00000092820	EZR	0.0198877	0.399434832268521	0.713456139439977	0.399435	0.686287	0.876126	none	0.0042356	0.101269622669053	0.240627169438182	0.101692	0.222786	0.468262	only DGE
	ENSG00000092841	MYL6	0.0107588	0.337364136324287	0.657984570196778	0.480017	0.753707	0.657972	none	0.0117496	0.550785944857001	0.738668843916067	0.658654	0.796672	0.787057	none
	ENSG00000092847	EIF2C1	0.00019685	0.642788559538909	0.867732348253374	0.642789	0.850647	0.217939	only DGE	0.00019685	0.642788559538909	0.803606491997878	0.642789	0.786006	0.428856	only DGE
	ENSG00000092853	CLSPN	0.129207	0.346860454952682	0.667094557013418	0.144605	0.382911	0.570092	none	0.12375	0.148484399545651	0.319001162706105	0.429289	0.618086	0.849337	none
	ENSG00000092871	RFFL	0.0521042	0.417629626155582	0.729122124434221	4.4e-09	1.537e-07	0.123308	only DIU	0.0888212	0.446348650511535	0.657810828363453	0	0	0.00476421	only DIU
	ENSG00000092929	UNC13D	0	1	1	1	1	0.804664	none	0	1	1	1	1	0.814606	only DGE
	ENSG00000092931	MFSD11	0.00210173	NA	NA	0.210625	0.482319	0.724022	none	0.0220164	NA	NA	0.821593	0.900201	0.811173	none
	ENSG00000092964	DPYSL2	0.0287945	0.573421188154152	0.837837533635183	0.576285	0.815229	0.871969	none	0.0515577	0.488759794354109	0.692254053805502	0.477667	0.660207	0.478559	none
	ENSG00000092969	TGFB2	0.0266773	0.525598116013325	0.809901487419585	0.997363	1	0.150673	none	0.134465	0.530654900815956	0.723703921551863	0.0446784	0.116983	0.421196	none
	ENSG00000092978	GPATCH2	0.0256789	0.298123	0.615266	0.298123	0.58891	0.6794	none	0.0248622	0.709537315161987	0.843568088115105	0.597762	0.755293	0.687057	none
	ENSG00000093000	NUP50	0.122739	6.61692922676593e-14	9.14030412918937e-12	0	0	4e-10	only DIU	0.158146	0	0	0	0	0	only DIU
	ENSG00000093009	CDC45	0.0566443	0.343042380298692	0.663080136792384	0.886196	0.963275	0.866109	only DGE	0.0870714	0.333068	0.548682177345488	0.343061	0.535342	0.281219	none
	ENSG00000093010	COMT	0.00699281	0.624985958691329	0.863909	0.978835	0.998776	0.513225	none	0.0115913	0.289901476657227	0.499557129870225	0.69599	0.820028	0.430737	none
	ENSG00000093072	CECR1	0.0137364	0.471729391630252	0.772140567052753	0.474789	0.750288	0.721213	none	0.00407246	0.329149861794212	0.544683620503631	0.332291	0.525358	0.407397	only DGE
	ENSG00000093134	VNN3	0.196905	8.39670555308203e-11	6.04444536363412e-09	0	0	0	both	0.235475	6.48275007009147e-08	8.81205734261636e-07	0	1e-10	0	both
	ENSG00000093144	ECHDC1	0.0298159	0.265825932016352	0.582355910216705	0.997696	1	0.738771	none	0.0493561	0.241471990936864	0.443385430457449	0.833232	0.906115	0.807296	none
	ENSG00000093167	LRRFIP2	0.0554986	0.264373198208571	0.580978379765997	0	0	2.68836e-05	both	0.0500551	0.0802193678769763	0.201921294862953	2e-10	3.6e-09	0.000166999	both
	ENSG00000093183	SEC22C	0.0423455	0.683523520437109	0.887322470384649	0.713673	0.886619	0.83081	none	0.0472091	0.365334630130503	0.579703599688607	0.36399	0.5569	0.0201865	none
	ENSG00000093217	XYLB	0.0952737	0.743737369855441	0.914089623020599	0.322828	0.615634	0.208653	none	0.167735	0.0335656683012564	0.104288	0.0468125	0.121651	0.00123607	only DGE
	ENSG00000094631	HDAC6	0.0231512	0.913510673034528	0.977767020296343	0.147953	0.388892	0.942291	none	0.0243066	0.564944551940881	0.749884847414581	0.434358	0.622558	0.658434	only DGE
	ENSG00000094804	CDC6	0.032683	0.616834352143394	0.858748215695859	0.616834	0.840449	0.642618	none	0.0251592	0.651429	0.807756869673171	0.651429	0.791873	0.840191	none
	ENSG00000094841	UPRT	0.0308189	0.999379412715602	1	0.998935	1	0.841132	none	0.0448869	0.229934	0.428590485438104	0.262716	0.445486	0.52691	none
	ENSG00000094880	CDC23	0.0651162	2.00390815052742e-11	1.67901222251568e-09	0	1.1e-09	5e-10	both	0.105398	2.8252955530661e-12	7.68089658070257e-11	0	0	1e-10	both
	ENSG00000094914	AAAS	0.0139987	0.732797	0.909832843690339	0.53266	0.790791	0.270602	only DGE	0.0408302	0.846456650074375	0.924904316094095	0.0624718	0.15266	0.0448319	only DGE
	ENSG00000094916	CBX5	0.0957411	0.199192894026806	0.497836127809782	0.0991922	0.301605	0.00860649	none	0.205874	0.0182087758177001	0.0636588891544162	1.68919e-05	0.000111377	0.000890837	both
	ENSG00000094975	C1orf9	0.0184159	0.867473765859848	0.962478762034013	0.995649	1	0.283632	only DGE	0.0250991	0.0775706100043489	0.197315771236665	0.0926332	0.207589	0.102707	only DGE
	ENSG00000095002	MSH2	0.211662	0.0634372614679832	0.249022921169633	0.0715446	0.241755	0.164633	none	0.236206	0.991442215424875	1	0.051885	0.131806	0.202729	none
	ENSG00000095015	MAP3K1	0.00749426	0.368360722936313	0.685612	0.368361	0.65726	0.462782	none	0.012522	0.187115258749698	0.373865	0.187115	0.350045	0.494956	only DGE
	ENSG00000095059	DHPS	0.00133073	0.307759121250356	0.627264936701203	0.307759	0.598429	0.89863	none	0.0153349	0.32514	0.539804553203656	0.32514	0.517335	0.253347	none
	ENSG00000095066	HOOK2	0	1	1	1	1	0.676184	none	0	1	1	1	1	0.667708	none
	ENSG00000095139	ARCN1	0.00294805	0.591311998649492	0.847524136220309	0.322312	0.615062	0.651588	none	0.018519	0.733236706290383	0.858747205740181	0.371053	0.564021	0.903148	only DGE
	ENSG00000095209	TMEM38B	0.0316944	0.873700321186803	0.96551	0.203886	0.473772	0.00376188	only DGE	0.0566103	0.638340963975666	0.803517357475647	0.00109527	0.00484437	0.0046354	both
	ENSG00000095261	PSMD5	0.004238	0.0929577618649642	0.320693297935762	0.0665621	0.229752	0.538397	none	0.0108546	0.0521810311694075	0.146456	0.000909332	0.00410499	0.106757	only DIU
	ENSG00000095303	PTGS1	0.179859	1.07130850501846e-06	2.71734876880862e-05	1.0713e-06	2.01712e-05	0.00123815	both	0.215988	2.60033653276537e-07	3.15684561020518e-06	2.6e-07	2.4006e-06	1.579e-07	both
	ENSG00000095319	NUP188	0.079398	0.364596818170864	0.682356	0.106524	0.316209	0.12459	none	0.0692886	0.351642977406688	0.566760752710185	0.491069	0.670862	0.0125075	none
	ENSG00000095321	CRAT	0.0158461	0.670324037658742	0.880712170139012	0.24468	0.526509	0.931884	only DGE	0.0227633	0.493526434371095	0.696047304702669	0.344602	0.536574	0.767071	only DGE
	ENSG00000095370	SH2D3C	0.0403723	0.933929233283002	0.986097233770963	0.728272	0.893661	0.858174	only DGE	0.0869607	0.493449856694357	0.696047304702669	0.00322248	0.0124383	0.515192	only DGE
	ENSG00000095380	NANS	0.0036453	0.0102429780968949	0.0664363718949617	0.000156743	0.00166581	0.00115986	both	0.00353398	0.00185334750792165	0.00919210006112331	1.69295e-05	0.00011152	6.4227e-06	both
	ENSG00000095383	TBC1D2	0.0196361	0.811349750285477	0.940106228453655	0.81135	0.930058	0.580834	none	0.0261695	0.352031018556201	0.567093010722663	0.352031	0.544802	0.207836	only DGE
	ENSG00000095397	DFNB31	0.028581	0.121915985901149	0.377038370776112	0.121916	0.343469	0.736832	none	0.0392637	0.0368879856649935	0.112056163289023	0.036888	0.0998798	0.449344	only DGE
	ENSG00000095485	CWF19L1	0.00851214	0.465678027744491	0.767402202781319	0.880213	0.960286	0.92448	none	0.0653314	0.291530941724034	0.501373350496691	0.889852	0.940807	0.500173	none
	ENSG00000095539	SEMA4G	0.0765946	0.751527577983131	0.916700198074376	0.780702	0.918458	0.986035	only DGE	0.0864048	0.12583	0.283061145719789	0.0655823	0.158963	0.026417	only DGE
	ENSG00000095564	BTAF1	0.0531434	0.237800610204606	0.550315663041855	0.231479	0.510061	0.625013	none	0.0724566	0.0593752292633738	0.16162	0.0698644	0.166906	0.507569	only DGE
	ENSG00000095574	IKZF5	0.0205879	0.697721667953659	0.893464343155244	0.605891	0.833603	0.802353	none	0.0398671	0.696014277158463	0.835302167997717	0.594557	0.75318	0.344425	none
	ENSG00000095585	BLNK	0.137732	0.446876659062885	0.754039816596371	0.018881	0.0906687	0.871969	none	0.194003	0.0258533948680557	0.0847790047494497	0.00321669	0.0124201	0.221995	only DGE
	ENSG00000095637	SORBS1	0.11709	0.00218183203271805	0.0195809368204072	0.168336	0.420785	0.0394231	none	0.125308	0.00404648616550762	0.018133792890758	0.000484804	0.0023379	0.00271065	only DIU
	ENSG00000095739	BAMBI	0.0366305	0.758784601870079	0.919101339058649	0.758785	0.908706	0.787335	only DGE	0.0716255	0.616594895353485	0.789136474308667	0.616595	0.769294	0.735635	only DGE
	ENSG00000095787	WAC	0.0472261	0.721502876283045	0.904278522928239	0.441717	0.725373	0.691644	none	0.0807919	0.136465824225189	0.299796616211022	0.261493	0.443749	0.646829	none
	ENSG00000095794	CREM	0.0711007	3.65632813581485e-07	1.06785674869427e-05	9.36e-08	2.3168e-06	9.40564e-05	both	0.0526005	2.11753503620571e-10	4.37281679597874e-09	2.9e-09	3.67e-08	2.571e-07	both
	ENSG00000095906	NUBP2	0.0126366	0.839203882272433	0.950213524740352	0.839204	0.941656	0.695877	none	0.00826158	0.157862627050516	0.332053553683169	0.157863	0.310215	0.32146	only DGE
	ENSG00000095917	TPSD1	0.0251985	NA	NA	0.375647	0.664889	0.933266	none	0.0407748	NA	NA	0.730913	0.845036	0.908304	none
	ENSG00000095951	HIVEP1	0.0482826	0.615389208525237	0.858748215695859	0.617016	0.840586	0.517262	only DGE	0.0774165	0.0354164847860401	0.108775471801351	0.0361894	0.0983846	0.158478	only DGE
	ENSG00000095970	TREM2	0.0175553	0.522489010753914	0.808367287411307	0.522489	0.783561	0.018776	only DGE	0.0175622	0.948328385083322	0.983865472082326	0.948328	0.975558	1.5019e-06	only DGE
	ENSG00000096060	FKBP5	0.00786486	0.944533220112499	0.989919732780719	0.646229	0.851974	0.782826	only DGE	0.00642246	0.233472721671737	0.432896	0.0729716	0.172491	0.305271	only DGE
	ENSG00000096063	SRPK1	0.052227	0.955246491807668	0.992103749538394	0.950287	0.989322	0.697225	none	0.0366454	0.933007915552843	0.974775849630126	0.695984	0.820028	0.756895	none
	ENSG00000096070	BRPF3	0.0104029	0.445909733807371	0.754039816596371	0.308264	0.599104	0.947333	none	0.0149117	0.331089814124257	0.546576	0.212941	0.382838	0.753667	none
	ENSG00000096080	MRPS18A	0.00278432	0.205363818789127	0.506082197604257	0.205364	0.475343	0.896924	none	0.022865	0.182601	0.368084164455503	0.182601	0.344415	0.14412	none
	ENSG00000096093	EFHC1	0.0749985	0.335846400339055	0.655782598713624	0.00101219	0.00820061	0.00820661	only DIU	0.115561	0.00691204868228956	0.0284325801329432	0.000206941	0.00108937	0.222254	only DIU
	ENSG00000096384	HSP90AB1	0.00861307	0.570701	0.836214362931337	0.0804306	0.261702	0.89556	only DGE	0.00414585	0.377237	0.592337352793061	0.109022	0.234963	0.196495	none
	ENSG00000096654	ZNF184	0.136659	NA	NA	0.0310393	0.131593	0.269459	none	0.107914	NA	NA	0.103946	0.226544	0.521135	only DGE
	ENSG00000096696	DSP	0.0506912	0.868021998779795	0.962564642170435	0.869901	0.954866	0.8129	only DGE	0.0856302	0.429583372660181	0.641894640452035	0.406113	0.597358	0.997548	only DGE
	ENSG00000096717	SIRT1	0.0560136	0.124458232457279	0.381816342190369	0.134096	0.364684	0.331331	none	0.0451592	0.994921907337812	1	0.968655	0.986644	0.531476	none
	ENSG00000096746	HNRNPH3	0.0353838	0.00463573328757416	0.0356289	0.00016183	0.0017117	0.000155967	only DIU	0.0459846	0.00431886357928413	0.0190619272484639	0.00136994	0.00591501	2.30131e-05	only DIU
	ENSG00000096872	IFT74	0.056021	0.756566466038041	0.918928851845684	0.133582	0.363794	0.981297	none	0.0675939	0.406185223371881	0.620320401018634	0.052514	0.133167	0.650033	none
	ENSG00000096968	JAK2	0.0329272	0.724539776091147	0.906165176164474	0.700583	0.880351	0.88082	none	0.0419374	0.158754973337409	0.333428	0.164876	0.320146	0.366584	only DGE
	ENSG00000096996	IL12RB1	0.0640173	NA	NA	0.000626838	0.00549195	3.22634e-05	only DIU	0.0776837	NA	NA	2.23619e-05	0.000144791	1.6177e-06	only DIU
	ENSG00000097007	ABL1	0.00259913	0.662575899699355	0.877070316913516	0.878815	0.959765	0.914166	only DGE	0.139502	0.643073870528531	0.803606491997878	0.0117721	0.0384191	0.0455468	only DGE
	ENSG00000097021	ACOT7	0.037749	0.131238255221882	0.394682	0.785505	0.919925	0.867107	none	0.0192981	0.0883101595611591	0.217887147244549	0.0852746	0.194234	0.668548	none
	ENSG00000097033	SH3GLB1	0.0891262	0.0835380578110874	0.299308106184695	0	8e-10	1.6e-09	only DIU	0.124982	0.00905234639265373	0.0357408593378549	0	0	0	both
	ENSG00000097046	CDC7	0.210622	0.406942606809715	0.720057	0.152033	0.395242	0.100595	only DGE	0.139465	0.325730578333579	0.540522398007443	0.40726	0.598351	0.63445	only DGE
	ENSG00000097096	SYDE2	0.0668881	NA	NA	0.338597	0.630183	0.09862	only DGE	0.175341	NA	NA	0.0157885	0.0494918	1.27e-08	none
	ENSG00000099139	PCSK5	0.0195425	0.418093137265622	0.729682098195184	0.371023	0.659887	0.96064	only DGE	0.0210394	0.0864847303499111	0.214314403305889	0.921108	0.960021	0.145052	none
	ENSG00000099194	SCD	0.000249057	NA	NA	0.365745	0.654591	0.944416	none	0.000411242	NA	NA	0.235662	0.412511	0.216438	only DGE
	ENSG00000099219	ERMP1	0.0281307	0.635818988397614	0.867732348253374	0.643912	0.850947	0.687168	none	0.0321448	0.881906499666145	0.945023138670748	0.89234	0.942383	0.982297	none
	ENSG00000099246	RAB18	0.0426852	0.191017234606385	0.487591202446706	0.197723	0.464265	0.705125	only DGE	0.0613608	0.0184938808839825	0.0644542960777597	0.0206262	0.0620034	0.479847	only DGE
	ENSG00000099250	NRP1	0.0168047	0.643854311712613	0.867849277695856	0.500085	0.767195	0.845029	none	0.100544	0.000801252457695467	0.00441728333516743	0.00114234	0.00502532	0.0365984	only DIU
	ENSG00000099256	PRTFDC1	0.0823647	0.270499311673917	0.588056989351507	0.270499	0.557764	0.685686	none	0.0529906	0.761545009491375	0.878138153966508	0.761545	0.864062	0.539663	none
	ENSG00000099282	TSPAN15	0.0190411	0.810509151244423	0.939376	0.537948	0.793363	0.698362	only DGE	0.0342805	0.00139545715924383	0.00717523293852637	0.0165388	0.0515047	0.881868	only DGE
	ENSG00000099284	H2AFY2	0.0216491	NA	NA	0.732227	0.895613	0.541127	none	0.0104968	NA	NA	0.965297	0.984683	0.923515	only DGE
	ENSG00000099290	FAM21A	0.0199508	0.593526089477857	0.848259678562573	0.178196	0.434923	0.970211	none	0.0248533	0.777967319247111	0.887412797775446	0.16038	0.313768	0.342384	none
	ENSG00000099338	CATSPERG	0.066694	0.312292149370293	0.631397496496575	0.44306	0.726178	0.916886	only DGE	0.0724701	0.602205	0.777531	0.0437128	0.114931	0.971263	none
	ENSG00000099364	FBXL19	0.0346258	0.201903034843764	0.501665732176218	0.822325	0.934265	0.798361	none	0.0526799	0.716321506578177	0.848561645641688	0.53505	0.706946	0.345421	none
	ENSG00000099377	HSD3B7	0.0367365	0.984999074212526	1	0.984999	1	0.809117	none	0.0305815	0.790871673851768	0.895468570016922	0.790872	0.882307	0.221077	only DGE
	ENSG00000099381	SETD1A	0	1	1	1	1	0.623086	none	0	1	1	1	1	1	only DGE
	ENSG00000099385	BCL7C	0.0205088	0.000191142846012848	0.0025913291405084	0.000191143	0.00198304	0.00124411	only DIU	0.0282361	1.3362595652211e-07	1.72030796923049e-06	1.336e-07	1.2921e-06	7.414e-07	only DIU
	ENSG00000099622	CIRBP	0.0202615	0.860461821585832	0.960013178372667	0.860462	0.951284	0.809594	none	0.0875484	0.0747535317436612	0.191607472789294	0.0747535	0.175186	0.365867	none
	ENSG00000099624	ATP5D	0.0471526	0.0505314774570458	0.212915400892796	0.0505315	0.188619	0.13158	none	0.123912	6.5097978785289e-07	7.31243449607939e-06	6.51e-07	5.6279e-06	4.77e-08	both
	ENSG00000099625	C19orf26	0.00329957	NA	NA	0.150881	0.393216	0.794719	only DGE	0.0389182	NA	NA	0.817785	0.898526	0.769111	none
	ENSG00000099749	CYorf15A	0.0358809	0.485701040462836	0.781002994433083	0.93635	0.984353	0.954663	only DGE	0.0382759	0.447952507061618	0.659035	0.696935	0.820586	0.598614	only DGE
	ENSG00000099783	HNRNPM	0.00421394	0.534945219373597	0.815082515990889	0.534945	0.792494	0.602912	only DGE	0.0573253	0.835364978484473	0.919092348610777	0.835365	0.907378	0.833426	only DGE
	ENSG00000099785	MARCH2	0.0259536	NA	NA	0.367873	0.656754	0.49361	none	0.0190663	NA	NA	0.399163	0.590707	0.713234	only DGE
	ENSG00000099797	TECR	6.989e-05	0.164806419631247	0.450212880833072	0.164806	0.414694	0.964772	none	0.000699743	0.318103671653892	0.532583108748107	0.318104	0.509994	0.258395	none
	ENSG00000099810	MTAP	0.0436104	0.561147344250408	0.830709363204587	0.205591	0.475445	0.30739	none	0.049748	0.651913176238967	0.807936043588109	0.670018	0.804712	0.0724712	only DGE
	ENSG00000099814	KIAA0284	0.0701448	0.115243002356389	0.363024335928201	0.629765	0.847086	0.894763	only DGE	0.0290541	0.897233324076047	0.953876135070759	0.395645	0.58762	0.689904	none
	ENSG00000099834	CDHR5	0.117256	0.0340457345334522	0.159640136881169	0.0178503	0.0868137	0.00870245	none	0.137696	0.0943253423608565	0.228590244099733	0.17396	0.332679	0.00331727	none
	ENSG00000099840	IZUMO4	0.108047	0.0100809227917931	0.0657608122384867	0.0352303	0.143918	0.481454	none	0.10948	0.0498623285983428	0.141778226128584	0.00258625	0.0102484	0.601923	only DGE
	ENSG00000099849	RASSF7	0.13759	0.00568983323360595	0.0421154781418682	0.00375164	0.0248385	0.588766	only DGE	0.290529	7.72173446463853e-05	0.000563796926410965	4.2501e-06	3.17476e-05	9.124e-07	both
	ENSG00000099875	MKNK2	0.0195413	0.928759	0.984115043982411	0.407538	0.694652	0.788117	none	0.013319	0.258733580766273	0.462777718738905	0.655644	0.794713	0.124765	only DGE
	ENSG00000099889	ARVCF	0.0198298	0.678658423422351	0.884607797801542	0.816786	0.932458	0.61517	none	0.0271068	0.268557973244217	0.474291569195299	0.982755	0.99503	0.0963686	none
	ENSG00000099899	TRMT2A	0.0321685	0.701215574082193	0.894228656127229	0.206447	0.475815	0.0889146	none	0.0226611	0.947946709944999	0.98367	0.360314	0.552774	0.186951	only DGE
	ENSG00000099901	RANBP1	0.0260035	0.893781	0.971319102846488	0.588263	0.822889	0.92448	none	0.0219072	0.569619125398737	0.752491842148194	0.571203	0.73467	0.889339	none
	ENSG00000099904	ZDHHC8	0.0400455	0.169648558126383	0.457196826039517	0.000612816	0.00540655	0.00324735	only DIU	0.0322851	0.0336151241773177	0.104355943991811	0.0354224	0.0967828	0.251621	none
	ENSG00000099910	KLHL22	0.0211879	0.678665	0.884607797801542	0.695104	0.877596	0.864415	only DGE	0.0507796	0.0170732756163217	0.0603677009166517	0.0257401	0.0745901	0.915329	only DGE
	ENSG00000099917	MED15	0.0509825	1.64085314890983e-07	5.19281761243228e-06	1.84e-07	4.3273e-06	2.3722e-06	both	0.0625549	5.33352406684173e-09	8.70915064077575e-08	6.8e-09	8.15e-08	1.02e-08	both
	ENSG00000099937	SERPIND1	0.0993237	0.121941777909003	0.377038370776112	0.121942	0.343469	0.794719	none	0.0961343	0.134269	0.296243523370029	0.134269	0.274222	0.165453	none
	ENSG00000099940	SNAP29	0.107799	0.000980369497171285	0.0101327977756167	0.00680324	0.0406872	0.00242254	only DGE	0.186535	1.60020751094336e-07	2.03196536358547e-06	2.1978e-06	1.72522e-05	2.4e-09	both
	ENSG00000099942	CRKL	0.0226753	0.710525303897984	0.899361170406705	0.710525	0.884667	0.88565	none	0.00344473	0.156757925283201	0.330523826783186	0.156758	0.308841	0.283755	none
	ENSG00000099949	LZTR1	0.0218991	0.523500668580125	0.808952960578389	0.808126	0.928924	0.992357	none	0.0178467	0.383495349259571	0.598266908915025	0.00885709	0.0301542	0.357732	none
	ENSG00000099956	SMARCB1	0.0166436	0.97833	1	0.944028	0.98748	0.836808	none	0.00940837	0.196355851423755	0.386436178909054	0.19185	0.356181	0.38217	none
	ENSG00000099957	P2RX6	0.158968	0.00895938296937215	0.0601331665876048	0.0215862	0.100819	0.710316	none	0.18287	0.0598782728899763	0.162613099224585	0.0154126	0.0484997	0.954691	none
	ENSG00000099958	DERL3	0.113718	0.0634269913649887	0.249022921169633	0.00789703	0.0459254	0.362225	only DGE	0.096526	0.150191569967935	0.321452727850133	0.345003	0.536965	0.212407	only DGE
	ENSG00000099968	BCL2L13	0.0701717	8.26913810136887e-05	0.00125597518086467	8.26914e-05	0.000958361	8.917e-06	only DIU	0.157733	0	0	0	0	0	both
	ENSG00000099984	GSTT2	0.0207206	0.523800561405589	0.809049461874877	0.523801	0.784598	0.605434	only DGE	0.0383283	0.290975630018047	0.500653000565541	0.290976	0.480043	0.694873	only DGE
	ENSG00000099985	OSM	0.0121929	NA	NA	9.581e-07	1.82336e-05	0.0042068	both	0.0157819	NA	NA	2.29099e-05	0.000147597	0.00217108	both
	ENSG00000099991	CABIN1	0.0789823	0.00142734146029788	0.0138165572037547	0.00097668	0.00795676	0.0149995	only DIU	0.075809	0.000442870491415004	0.00261980449261815	0.00020224	0.00107059	7.03798e-05	only DIU
	ENSG00000099992	TBC1D10A	0.0260695	0.288433479144512	0.605764523706346	0.238329	0.518924	0.354366	none	0.0214004	0.297233532201188	0.508080462568653	0.454964	0.640367	0.224565	none
	ENSG00000099995	SF3A1	0.0536769	0.990036812720675	1	1.1e-09	4.59e-08	1e-09	only DIU	0.0681985	0.383600254496985	0.598279464911078	0	0	0	only DIU
	ENSG00000099998	GGT5	0.217971	0.00747287201821956	0.0521026035897301	0.00552714	0.0342244	0.88565	none	0.259078	2.38600250668242e-11	5.58522233293586e-10	7.76e-08	7.783e-07	0.175139	both
	ENSG00000099999	RNF215	0.0307965	0.898688724913662	0.972929	0.801684	0.926441	1	none	0.0501001	0.730517044621814	0.857113964933833	0.0804558	0.185352	0.0359365	only DGE
	ENSG00000100003	SEC14L2	0.0638442	0.0625366560955751	0.246483442607589	0.0988067	0.300788	0.745921	only DGE	0.0645005	0.0962512801655726	0.231828601756005	0.188248	0.351623	0.00941922	none
	ENSG00000100014	SPECC1L	0.0248775	0.349523986291023	0.669631628311266	0.349524	0.638717	0.962173	none	0.0260326	0.788739205586816	0.894013483597489	0.786147	0.87906	0.498645	none
	ENSG00000100023	PPIL2	0.012644	0.751383735489749	0.916700198074376	0.751229	0.905777	0.904006	none	0.0151743	0.635968682613429	0.802279633922556	0.634424	0.782013	0.80287	only DGE
	ENSG00000100024	UPB1	0.13419	0.527731615017573	0.811018769023818	0.000787201	0.00664625	0	both	0.109185	0.0835497160714715	0.208489595564987	0.0264024	0.0761233	0	only DGE
	ENSG00000100027	YPEL1	0.0132013	0.929865299812892	0.984268726797906	0.518507	0.780424	0.411516	only DGE	0.0907455	0.939856629803445	0.979254159177411	0.618035	0.769922	0.828931	only DGE
	ENSG00000100028	SNRPD3	0.00730564	0.0210641051153812	0.114226675060704	0.0107329	0.0582825	0.926034	none	0.0310166	0.724570741183874	0.853487222445444	0.669591	0.804639	0.914658	none
	ENSG00000100029	PES1	0.0093069	0.769711747052388	0.922564	0.167331	0.419186	0.63409	only DGE	0.0239641	1.7864932932099e-05	0.000151548003677939	0.820941	0.900089	0.631849	none
	ENSG00000100030	MAPK1	0.0427231	0.0602636331809103	0.240068144339542	0.0602636	0.214869	0.0774063	none	0.0456464	0.0708668605066842	0.184091753011265	0.0708669	0.168702	0.29904	only DGE
	ENSG00000100031	GGT1	0.0166944	0.0825176676904721	0.296900950064064	0.634476	0.849458	0.864177	only DGE	0.0108571	0.507443985468997	0.705458	0.130094	0.267762	0.189617	none
	ENSG00000100033	PRODH	0.133163	0.00671295914879511	0.0479968147443285	0.0145746	0.074084	0.0996033	only DGE	0.14627	0.168888740974074	0.348904751462609	0.0676635	0.16284	0.298251	none
	ENSG00000100034	PPM1F	0.0193808	0.0182980877758676	0.103602458988981	0.00326949	0.0220963	0.569987	only DGE	0.0244585	4.9228396451273e-05	0.00038238044720738	8.5182e-06	5.96901e-05	0.0301816	both
	ENSG00000100036	SLC35E4	0.00720853	0.946435396512002	0.990009601632826	0.973263	0.997183	0.895954	none	0.0209605	0.567685357006173	0.751441957627957	0.484813	0.665596	0.571093	none
	ENSG00000100038	TOP3B	0.0243845	0.238572784937525	0.551430934735708	0.898769	0.968095	0.282834	none	0.0430148	0.869103741254799	0.938712853244564	0.0931591	0.2084	0.23381	none
	ENSG00000100055	CYTH4	0.00838425	0.0948634326222491	0.324271278216318	0.202162	0.471574	0.0901359	only DGE	0.0188821	0.247665437019761	0.450840810999256	0.201855	0.36853	0.156169	none
	ENSG00000100056	DGCR14	0.058397	NA	NA	3.3e-09	1.196e-07	3.24e-08	only DIU	0.107994	NA	NA	0	0	0	only DIU
	ENSG00000100060	MFNG	0.0855117	0.291683285672284	0.608611256611978	0.00244862	0.0174829	0.990402	only DGE	0.0290216	0.598146446541755	0.774809	0.0904395	0.204074	0.645558	only DGE
	ENSG00000100068	LRP5L	0.0232253	0.995476866147814	1	0.777279	0.916838	0.830914	none	0.05551	0.774895175829271	0.885817321329324	0.000448431	0.00217905	0.0534471	both
	ENSG00000100075	SLC25A1	0.0289042	0.295298058633268	0.611782885153884	0.296472	0.586604	0.791184	none	0.0286575	0.999897159459536	1	0.99945	1	0.809601	none
	ENSG00000100077	ADRBK2	0.00146997	NA	NA	0.951996	0.989953	0.768294	none	0.00682798	NA	NA	0.253996	0.434829	0.261398	none
	ENSG00000100079	LGALS2	0.00105139	NA	NA	0.0939947	0.291804	0.763225	none	0.000833902	NA	NA	0.24213	0.420946	0.224688	none
	ENSG00000100083	GGA1	0.0097353	0.221505488808007	0.529025492195197	0.429864	0.714894	0.511267	none	0.00931191	0.660323401235196	0.812885166153468	0.71803	0.836019	0.913089	only DGE
	ENSG00000100084	HIRA	0.0105167	0.0955260436681124	0.325272224642054	0.0946988	0.29311	0.821705	none	0.0039423	0.0995062521877862	0.237784185649782	0.100413	0.220823	0.707617	only DGE
	ENSG00000100092	SH3BP1	0.0081371	0.684497032958653	0.887709803464013	0.684146	0.872631	0.568391	only DGE	0.0218883	0.690624423301291	0.831808984916436	0.634917	0.782284	0.428173	only DGE
	ENSG00000100095	SEZ6L	0.100919	0.240368856152265	0.553105	0.229465	0.507785	0.501951	none	0.0382803	0.505411748488016	0.704023733814703	0.525109	0.699391	0.772578	none
	ENSG00000100097	LGALS1	0.00257456	0.922354929143721	0.981248	0.922355	0.978549	0.39895	none	0.00584533	0.412618794239817	0.626156370950031	0.412619	0.604128	0.848318	none
	ENSG00000100099	HPS4	0.0341362	0.751824575678839	0.916700198074376	0.450334	0.732179	0.999304	none	0.0177165	0.589805426234102	0.769025304544158	0.487937	0.66778	0.925171	only DGE
	ENSG00000100100	PIK3IP1	0.0895109	6.93658914086015e-07	1.86594247889138e-05	6.515e-07	1.29167e-05	0.000258996	both	0.227578	0	0	0	0	0	both
	ENSG00000100104	SRRD	0.0205315	0.715911318037917	0.902091180058532	0.256306	0.540813	0.443857	only DGE	0.0289695	0.978475316762845	0.997870023511126	0.427763	0.616773	0.706703	only DGE
	ENSG00000100105	PATZ1	0.175848	7.75600472735505e-10	4.80496244381959e-08	8e-10	3.15e-08	0.225356	both	0.182257	0	0	0	0	0.000545846	both
	ENSG00000100106	TRIOBP	0.0471062	0.550591071252219	0.823557941784384	9.9019e-06	0.000149343	0.00134278	both	0.0406626	0.31343	0.527473210032918	0.0182183	0.0559121	0.247541	only DGE
	ENSG00000100109	TFIP11	0.0399441	0.447679363871402	0.754522	0.817051	0.932497	0.778224	none	0.0805882	0.974625457585961	0.996857849732576	0.000462157	0.00223718	0.00924167	only DIU
	ENSG00000100116	GCAT	0.0264732	0.902530556238497	0.973751517676658	0.843613	0.943237	0.876342	none	0.0436354	0.0518615203365569	0.145920303022374	0.0383735	0.103222	0.488772	none
	ENSG00000100124	ANKRD54	0.0168666	0.405359971944972	0.718998721711176	0.40536	0.692346	0.828459	none	0.0397172	0.219704782775939	0.416322921363233	0.202552	0.369507	0.00196932	none
	ENSG00000100129	EIF3L	0.016083	0.582648449509939	0.842584444312753	0.130927	0.359122	0.698778	none	0.00852337	0.777782430868205	0.887412797775446	0.977306	0.991974	0.126998	none
	ENSG00000100138	NHP2L1	0.192074	4.87882039212906e-08	1.81350189266703e-06	2.901e-07	6.4364e-06	0	only DIU	0.244545	4.52029524922182e-11	1.02001011120409e-09	0	0	1.142e-07	both
	ENSG00000100139	MICALL1	0.0453389	0.121321675414733	0.375927212333773	0.325735	0.61855	0.277167	only DGE	0.0670055	0.0142190748551765	0.0520660992247705	0.0290061	0.0824038	0.0339632	only DGE
	ENSG00000100142	POLR2F	0.0106323	0.533295803741768	0.814100713126931	0.477636	0.752723	0.652783	none	0.0315801	0.383428145811907	0.598266908915025	0.206342	0.374601	0.471275	none
	ENSG00000100147	CCDC134	0.0165574	0.316733716952557	0.634833736213537	0.63128	0.84774	0.852842	only DGE	0.0567859	0.155019215424732	0.328007952819626	0.109984	0.236591	0.581365	only DGE
	ENSG00000100150	DEPDC5	0.0355829	0.922255483646265	0.981248	0.994949	1	0.955461	none	0.0166638	0.367187719609538	0.581921375170341	0.715819	0.834721	0.789909	none
	ENSG00000100151	PICK1	0.0209289	0.0678651052012992	0.260048206787737	0.0434002	0.169099	3.7e-09	only DGE	0.0196855	0.494166961630208	0.696307023178596	0.311651	0.503566	0	only DGE
	ENSG00000100154	TTC28	0.0849221	0.216837916183255	0.522977544088191	0.542298	0.795551	0.845406	only DGE	0.0617959	0.524496428075667	0.719217	0.121766	0.254883	0.322107	none
	ENSG00000100162	CENPM	0.0195923	0.715971996068761	0.902091180058532	0.429927	0.714894	0.559978	only DGE	0.0237594	0.748807679677717	0.869145	0.429483	0.618186	0.0653593	only DGE
	ENSG00000100167	SEPT3	0.11313	0.0749052449632885	0.278549205394625	0.0255092	0.11403	0.342967	only DGE	0.0982019	0.0688095991631976	0.180074685777319	0.0249108	0.0725364	0.610397	only DGE
	ENSG00000100197	CYP2D6	0.00942262	0.0952370016267519	0.325050775745812	0.0111165	0.0600774	0.241091	none	0.0323295	0.853150493781448	0.929002775106205	0.40461	0.595883	0.90896	none
	ENSG00000100201	DDX17	0.0338682	0.014776102123963	0.087712727009959	0.0147761	0.0749981	0.0183582	only DGE	0.0432551	0.00179487608994577	0.00894114200361876	0.00179488	0.00751691	0.00018633	both
	ENSG00000100207	TCF20	0.0628558	0.710324500868561	0.899361170406705	0.0265039	0.117416	0.121957	none	0.089724	0.209210785190726	0.402059	0.0121389	0.0394283	0.00042196	none
	ENSG00000100209	HSCB	0.0586955	0.121324972949434	0.375927212333773	0.745244	0.902051	0.900246	none	0.0859224	0.048576969173405	0.138740927323427	0.11321	0.2418	0.0676967	none
	ENSG00000100211	CBY1	0.0119658	0.646864645003197	0.868775509292166	0.863128	0.952051	0.953428	only DGE	0.0126231	0.843327649013134	0.923064056988142	0.638282	0.785075	0.897449	only DGE
	ENSG00000100216	TOMM22	0.00165592	0.0120534814746223	0.0747637667679546	0.0120535	0.0640732	0.844938	none	0.00109672	0.0623128524824414	0.167533397705291	0.0623129	0.152369	0.390487	none
	ENSG00000100219	XBP1	0.0277866	0.350478738726451	0.670897690498461	0.0176455	0.0861444	0.949118	only DGE	0.0194829	0.00719866533991409	0.0293986244924498	0.182338	0.344194	0.461688	only DGE
	ENSG00000100220	C22orf28	0.0291844	0.817868748979451	0.942354569458724	0.0011263	0.0089702	0.0315929	only DIU	0.0243869	0.0127445948080411	0.0475110314105749	0.00470517	0.0174027	0.199886	only DGE
	ENSG00000100221	JOSD1	0.0137682	0.298449108036505	0.615777785901892	0.692995	0.876331	0.482943	only DGE	0.00857561	0.503295778083594	0.702250811298185	0.864071	0.924236	0.231224	only DGE
	ENSG00000100225	FBXO7	0.0448135	0.954339737993745	0.992103749538394	0.99809	1	0.553735	none	0.0165333	0.384587356105221	0.598637422583763	0.174081	0.332759	0.654446	only DGE
	ENSG00000100226	GTPBP1	0.0528066	4.48799555030632e-06	9.97310663374592e-05	2.08227e-05	0.000282459	0.0119086	both	0.119996	1.1501382268797e-07	1.49576500701836e-06	2.13e-08	2.352e-07	0	both
	ENSG00000100227	POLDIP3	0.0186648	0.875691031912126	0.965589004043816	0.868721	0.954688	0.678274	none	0.0413151	0.349705024012493	0.564753945316048	0.356744	0.549714	0.0629592	none
	ENSG00000100228	RAB36	0.104596	0.110045715090273	0.352831074080764	0.0664776	0.229587	0.135679	only DGE	0.0701116	0.110045715090273	0.256028857036147	0.694672	0.819391	0.546526	only DGE
	ENSG00000100234	TIMP3	0.066106	NA	NA	0.690976	0.874973	0.51426	none	0.144791	NA	NA	0.130097	0.267762	0.873684	only DGE
	ENSG00000100239	PPP6R2	0.045968	5.68061552019827e-06	0.000121990024889636	2.50881e-05	0.000332009	0.000696826	only DIU	0.088676	3.08642000845794e-13	9.98398269824589e-12	0	1e-10	0	only DIU
	ENSG00000100241	SBF1	0.0164027	0.420638636590746	0.732498831896185	0.0644673	0.225269	0.568046	only DGE	0.019817	0.581697396997583	0.762126479378274	0.959312	0.981389	0.000704822	none
	ENSG00000100242	SUN2	0.125927	0.104858342307797	0.342886108467785	0	1.5e-09	0	only DIU	0.44302	3.3995474879589e-08	4.83312578886173e-07	0	0	0	both
	ENSG00000100243	CYB5R3	0.0209629	0.0603131341278502	0.240171740184996	0.060475	0.215555	0.768294	none	0.0276817	0.382428674147607	0.597460783606425	0.602386	0.758892	0.693993	only DGE
	ENSG00000100246	DNAL4	0.0227417	0.586786	0.844449628498757	0.580378	0.817283	0.867966	only DGE	0.0267604	0.858021119199557	0.931445	0.907856	0.951228	0.536124	only DGE
	ENSG00000100258	LMF2	0.0223539	0.710751286887721	0.899361170406705	0.832748	0.939939	0.940497	none	0.00670083	0.297922451416135	0.508577705139568	0.100295	0.220707	0.309042	none
	ENSG00000100263	RHBDD3	0.0223737	0.126192386314607	0.385182314541919	0.276062	0.563967	0.0703392	none	0.0273409	0.0126812229575266	0.047343849916668	0.032159	0.0894053	9.444e-07	none
	ENSG00000100266	PACSIN2	0.0395803	0.972073510166274	0.999336554116849	0.628696	0.84672	0.582948	none	0.0536755	0.813276370277587	0.907170564925523	0.0892987	0.201818	0.752122	only DGE
	ENSG00000100271	TTLL1	0.131336	0.0371998982209871	0.170351282279504	0.0454573	0.175207	0.618108	only DGE	0.0873038	0.961744492808581	0.991223251208844	0.0263331	0.0760002	0.000193532	only DGE
	ENSG00000100276	RASL10A	0.204289	0.000127182358989675	0.00184901146413001	0.000127182	0.00139313	0.221629	both	0.286701	1.85437829536284e-08	2.78756690223513e-07	1.85e-08	2.07e-07	1.46827e-05	both
	ENSG00000100280	AP1B1	0.0438358	0.317116462269766	0.635102758095915	0.781355	0.918752	0.593097	only DGE	0.080006	0.984874387538193	1	0.000282496	0.00144007	0.571093	both
	ENSG00000100281	HMGXB4	0.0374964	0.78399	0.929433292364932	0.900643	0.968954	0.349525	none	0.0381512	0.226513168175785	0.424458	0.760431	0.863141	0.117509	none
	ENSG00000100284	TOM1	0.0532201	0.000355666258190279	0.00432811963240599	0.00171548	0.0129041	0.809823	only DGE	0.0711328	0.00242879726842693	0.0116395525915893	0.00144605	0.00620379	0.127326	both
	ENSG00000100288	CHKB	0.0232775	0.236683	0.548505	0.236838	0.516469	0.29783	none	0.0229127	0.118922578226183	0.271405803667793	0.117932	0.24868	0.0340939	none
	ENSG00000100292	HMOX1	0.0010418	0.521821458082925	0.808068314577134	0.3116	0.602239	0.842791	none	0.00438901	0.00011590214930024	0.000810363727870761	1.5e-09	2e-08	5.46668e-05	both
	ENSG00000100294	MCAT	0.063003	0.185105724963512	0.479146801868072	0.185106	0.444371	0.866793	only DGE	0.027683	0.340844	0.556211807282463	0.340844	0.53312	0.397046	only DGE
	ENSG00000100296	THOC5	0.00772842	0.272880430191286	0.590363	0.658926	0.859828	0.649414	none	0.0216915	0.000389726817636049	0.00234478371387622	0.436346	0.624468	0.811916	none
	ENSG00000100297	MCM5	0.0993153	0.000140945092889977	0.00199712246366839	0.000122532	0.00134738	0.949378	both	0.0980042	0.000884490714960995	0.00480963561452627	0.00237777	0.0095655	0.236786	both
	ENSG00000100298	APOBEC3H	0.0334526	0.826086476745311	0.945437533279352	0.182002	0.44011	0.767787	none	0.0551508	0.314177075071309	0.528058305232861	0.938078	0.96992	0.471002	none
	ENSG00000100299	ARSA	0.0228034	0.127710431037247	0.388295797238472	0.127293	0.353348	0.163332	none	0.0175814	0.708371366440841	0.843149989259231	0.694897	0.819436	0.0616033	none
	ENSG00000100300	TSPO	0.0188095	0.939992492554959	0.988539429927654	0.939992	0.985794	0.934671	none	0.0168523	0.696567943747912	0.83562	0.696568	0.820476	0.925171	none
	ENSG00000100304	TTLL12	0.0803319	0.0935893493669497	0.322111221962613	0.23393	0.512396	0.503726	only DGE	0.0730804	0.037550809828609	0.113470909041876	0.0745465	0.175122	0.285191	only DGE
	ENSG00000100307	CBX7	0.0860813	5.73514511725826e-06	0.000122902837292692	1.82157e-05	0.00025068	1.863e-06	both	0.20457	2.22044604925031e-16	1.24029505548834e-14	0	0	0	both
	ENSG00000100311	PDGFB	0.00115487	NA	NA	0.271181	0.558268	0.987508	only DGE	0.000567669	NA	NA	0.820906	0.900089	0.584871	only DGE
	ENSG00000100316	RPL3	0.0389822	3.70127163962231e-06	8.44517828129893e-05	3.3821e-06	5.68559e-05	0.0341019	only DIU	0.0189725	0.0257838827882142	0.0846409614026193	0.0248164	0.0723722	0.770156	none
	ENSG00000100319	ZMAT5	0.0105897	0.000532468244473172	0.00606112516147524	0.845819	0.944096	0.67184	only DGE	0.00760108	0.00976771938365628	0.0380768517645147	0.769693	0.869595	0.154835	only DGE
	ENSG00000100320	RBFOX2	0.130633	0.115335542166915	0.363092057908901	0.180934	0.438709	0.982881	only DGE	0.0897318	0.774477513497673	0.885636999997004	0.639155	0.785558	0.448636	none
	ENSG00000100321	SYNGR1	0.053638	0.000133619804360663	0.00192104309447918	1.2469e-06	2.32267e-05	7.38e-08	only DIU	0.0639796	0.0104847	0.0403949657192015	0	7e-10	8e-10	only DIU
	ENSG00000100324	TAB1	0.0103614	0.429161703209072	0.741141479567559	0.89711	0.967263	0.504614	only DGE	0.0345926	0.895803	0.953049229159116	0.676884	0.808774	0.292334	only DGE
	ENSG00000100325	ASCC2	0.0228586	0.330232942208731	0.648948256392085	0.0643905	0.225179	0.00105416	none	0.0345589	0.0354098009298149	0.108775471801351	0	0	3.02442e-05	only DIU
	ENSG00000100330	MTMR3	0.0792677	0.278442088470641	0.595073181757661	2e-10	1.07e-08	5.6e-09	only DIU	0.137276	0.312064	0.525929342147859	0	0	0	only DIU
	ENSG00000100335	SMCR7L	0.0128886	0.104154428358636	0.341348690824617	0.422765	0.708405	0.424442	none	0.0548811	0.00781809868543193	0.0315377287934038	0.00727	0.0254172	0.59532	only DGE
	ENSG00000100336	APOL4	0.103675	0.563179134572744	0.832067765155339	0.434591	0.719326	4.1876e-06	none	0.162318	0.042766686606639	0.125620997268122	0.0407864	0.108659	0	only DGE
	ENSG00000100342	APOL1	0.0275677	0.709220199323132	0.899013997703504	0.740049	0.899715	4.7607e-06	only DGE	0.0239557	0.00562246935637933	0.0238058787300422	0.430298	0.618834	1.11e-08	only DGE
	ENSG00000100345	MYH9	0.0244597	0.451269443931859	0.757326589373085	0.622623	0.843612	0.921791	none	0.0361345	0.238212459361054	0.439348359744389	0.191341	0.355447	0.841243	none
	ENSG00000100347	SAMM50	0.0526003	0.759378607410549	0.919519113656558	0.762429	0.90969	0.883137	only DGE	0.0179876	0.0176703795614334	0.0621020564937153	0.0186542	0.0570814	0.902147	only DGE
	ENSG00000100348	TXN2	0.00961593	0.939209385071891	0.98838	0.458471	0.738969	0.0528188	only DGE	0.0272056	0.412819479837369	0.626197572121564	0.866329	0.925699	0.000513349	only DGE
	ENSG00000100350	FOXRED2	0.021843	0.153444927568513	0.432932390175362	0.100913	0.305205	0.0634461	none	0.0277402	0.542337189662965	0.732488437530754	0.0403326	0.107626	0.0150463	none
	ENSG00000100351	GRAP2	0.146994	0.300136	0.617982192595334	0.455465	0.736523	0.216501	none	0.132276	0.644918456185104	0.804522548548399	0.515152	0.691022	0.701828	none
	ENSG00000100353	EIF3D	0.00995773	0.416416580772299	0.727625690368281	0.381501	0.670046	0.635758	none	0.0162906	0.174155	0.356552	0.837415	0.908305	0.776315	none
	ENSG00000100354	TNRC6B	0.18884	0.000355127256070009	0.00432671133676714	1e-10	5.3e-09	0.0711773	only DIU	0.252584	1.54201096336237e-11	3.73904696567329e-10	0	0	0.00943563	only DIU
	ENSG00000100359	SGSM3	0.0326244	0.460785338977919	0.763890323553728	0.456618	0.73755	0.730017	none	0.0395248	0.0583085704303898	0.159707986854085	0.0206809	0.0621026	0.617578	none
	ENSG00000100360	IFT27	0.0872157	0.000668386005601818	0.00732287432932667	3.38e-07	7.2909e-06	0.957857	both	0.0744485	9.17317270388018e-06	8.25424043829782e-05	5e-10	7.3e-09	0.354857	both
	ENSG00000100362	PVALB	0.0638616	0.612426730830081	0.857721524363511	0.653747	0.856782	0.606704	none	0.0752703	0.573783255410707	0.755365460644807	0.546557	0.716271	0.250012	none
	ENSG00000100364	KIAA0930	0.0443493	5.83220501426673e-06	0.000124721338192123	5.8899e-06	9.38835e-05	0.00032658	both	0.0593975	4.67020866423695e-10	9.00733452185474e-09	5e-10	6.9e-09	4.91e-08	both
	ENSG00000100365	NCF4	0.0141986	0.954237197900431	0.992103749538394	0.954237	0.990657	0.778224	only DGE	0.0893384	0.000527310614489185	0.00303671498665265	0.000527311	0.00251739	0.0126299	both
	ENSG00000100368	CSF2RB	0.0182023	NA	NA	0.997248	1	0.0741966	none	0.0111433	NA	NA	0.12068	0.253027	0.935077	none
	ENSG00000100372	SLC25A17	0.0591721	0.883974200309141	0.967419616046324	0.864718	0.953328	0.991965	none	0.101395	0.311265754287135	0.524956037010905	0.0153059	0.0482035	0.933832	only DGE
	ENSG00000100376	FAM118A	0.136564	0.0411325835414158	0.183525652099674	0.00783827	0.0456537	0.0132061	only DGE	0.21837	1.97526312650798e-05	0.000166319107736116	2.8e-09	3.52e-08	0.000292514	both
	ENSG00000100379	KCTD17	0.00694709	0.895309668569852	0.971798577750811	0.86784	0.954688	0.832823	only DGE	0.0347415	0.295491138845224	0.505778704165418	0.398636	0.590233	0.0850635	only DGE
	ENSG00000100380	ST13	0.0431805	NA	NA	0.89083	0.964748	0.899528	none	0.0520874	NA	NA	0.779291	0.875075	0.541529	none
	ENSG00000100385	IL2RB	0.0571749	0.837464220904562	0.950014	0.593144	0.826769	1.41121e-05	only DGE	0.0487283	0.993662972328061	1	0.658637	0.796672	1.2427e-05	only DGE
	ENSG00000100387	RBX1	0.0180922	0.509043919820012	0.799213	0.509044	0.773488	0.894192	none	0.0130759	0.771523879442574	0.884336969686252	0.771524	0.870373	0.296052	none
	ENSG00000100395	L3MBTL2	0.0297693	0.442070331108763	0.751491071381165	0.441874	0.725433	0.312155	only DGE	0.177211	0.136434448733971	0.299796616211022	0.120061	0.251915	0.000368368	only DGE
	ENSG00000100401	RANGAP1	0.0123098	0.253233	0.566062999389947	0.386974	0.675794	0.75542	none	0.0179917	0.0113090696348626	0.0429265910908151	0.768293	0.868529	0.702027	none
	ENSG00000100403	ZC3H7B	0.00828053	0.00527511338404532	0.0395324112989085	0.00527511	0.0328425	0.627524	none	0.00976485	0.767633	0.882251721035915	0.767633	0.868275	0.871996	only DGE
	ENSG00000100410	PHF5A	0.000902809	NA	NA	0.940706	0.986017	0.526666	none	0.00287886	NA	NA	0.431416	0.62013	0.962781	none
	ENSG00000100412	ACO2	0.0166584	0.226081093827375	0.535822151890432	0.26744	0.554717	0.665896	none	0.00984576	0.957061335691047	0.987990403295686	0.418261	0.6092	0.0700075	none
	ENSG00000100413	POLR3H	0.0237731	0.0208899591188012	0.113584	0.253682	0.538625	0.184495	none	0.0961734	0.54679	0.736050705713705	0.00835924	0.0287066	0.119892	only DGE
	ENSG00000100416	TRMU	0.0261853	0.00183228380518052	0.0169806029524527	0.0294969	0.126623	0.0908022	none	0.0533381	2.75477502809096e-07	3.3324627617924e-06	3.41e-08	3.621e-07	0.00389003	only DIU
	ENSG00000100417	PMM1	0.0699372	0.00112968430636906	0.0113769783051276	0.000803214	0.00675638	0.735188	only DIU	0.0419073	0.000289459730662411	0.00181413695084682	0.694269	0.819033	0.463064	none
	ENSG00000100418	PPPDE2	0.0680665	0.0265045759818447	0.134410286117355	6.52715e-05	0.000777859	5.175e-07	both	0.152777	4.57781212936936e-09	7.51113893842915e-08	0	0	0	both
	ENSG00000100422	CERK	0.0167246	0.0885382066349889	0.310582549149916	0.0885382	0.280024	0.241899	only DGE	0.0478435	0.0110265769391746	0.0420573393553146	0.0107845	0.0356027	0.0303329	only DGE
	ENSG00000100425	BRD1	0.0106468	0.963804515323659	0.995287372894103	0.962767	0.993704	0.970158	none	0.0373267	0.289295864281009	0.498978225793905	0.273822	0.459681	0.849337	none
	ENSG00000100429	HDAC10	0.0302603	0.00367737562248349	0.0294132500884399	2.32715e-05	0.000311959	0.0242247	both	0.0389099	0.0022471151641974	0.0108502650960916	3.32219e-05	0.000207596	0.0753153	both
	ENSG00000100433	KCNK10	0.175707	0.364948215598907	0.682756572131917	0.636268	0.850574	0.908533	none	0.0387597	0.865552665661049	0.935811373884805	0.886598	0.938669	0.0425044	none
	ENSG00000100439	ABHD4	0.00257145	0.876662775172516	0.96586	0.262745	0.548487	0.0676487	none	0.0116764	0.0147946890816226	0.0537770451538771	0.0386645	0.103829	0.154854	only DGE
	ENSG00000100441	KHNYN	0.0975784	2.0158779756585e-08	8.64386708696215e-07	2.02e-08	5.857e-07	1.57024e-05	only DIU	0.244901	0	0	0	0	0	both
	ENSG00000100442	FKBP3	0.00765551	0.561341034808624	0.830876	0.561341	0.807408	0.914166	none	0.0156341	0.288788096612401	0.498729214197993	0.288788	0.477581	0.443053	none
	ENSG00000100445	SDR39U1	0.0167357	0.642446019380564	0.867732348253374	0.697664	0.879324	0.789858	none	0.100526	0.928382753369102	0.972462496994202	0.0124685	0.0403346	0.0451384	none
	ENSG00000100453	GZMB	0.288489	1.53226193906342e-05	0.000294413186862899	3.109e-07	6.8185e-06	7.73516e-05	only DIU	0.304714	1.91426875462142e-07	2.38049333451826e-06	1.26e-08	1.454e-07	5.745e-07	both
	ENSG00000100461	RBM23	0.0385565	0.653161755945625	0.871959369112573	0.646825	0.851997	0.457502	none	0.0305749	0.165293566459187	0.343420901696302	0.195587	0.360776	0.998941	only DGE
	ENSG00000100462	PRMT5	0.0202012	0.694917486708361	0.892288531080718	0.902619	0.969317	0.99299	none	0.0332684	0.444981376336808	0.657027246701553	0.224032	0.396847	0.40041	none
	ENSG00000100478	AP4S1	0.0254981	0.701263535697145	0.894228656127229	0.069015	0.236086	0.960777	none	0.0315778	0.724121982849917	0.853329318284518	0.0248999	0.0725231	0.655434	none
	ENSG00000100479	POLE2	0.0844719	0.765559512740764	0.920485262009442	0.354731	0.643276	0.509463	none	0.0604807	0.870029716024381	0.938728367867306	0.600828	0.757431	0.011615	none
	ENSG00000100483	METTL21D	0.0181893	0.367926066163629	0.685052868547289	0.367926	0.656754	0.919149	none	0.0696511	0.675651	0.823591777218255	0.675651	0.808485	0.956567	none
	ENSG00000100485	SOS2	0.0036237	0.354863567786331	0.674339199607262	0.354864	0.643346	0.228925	none	0.014177	0.010330572081608	0.0398637628607766	0.0103306	0.0343169	0.120379	none
	ENSG00000100490	CDKL1	0.0491641	0.839407956212618	0.950213524740352	0.325666	0.61855	1	only DGE	0.106539	0.568038627266376	0.751649300701216	0.5298	0.702773	0.0062417	only DGE
	ENSG00000100503	NIN	0.120663	0.00276272491502016	0.0234946539778171	3.4882e-06	5.82092e-05	0.443746	only DIU	0.181446	0.000885044471818031	0.00480963561452627	1.43e-08	1.626e-07	0.013546	only DIU
	ENSG00000100504	PYGL	0.0278711	0.623221911974599	0.863448495490606	0.0991265	0.301485	0.568174	none	0.0312873	0.898054	0.954442811079668	0.551981	0.71983	0.965094	none
	ENSG00000100505	TRIM9	0.0604648	0.0785700488304903	0.288381701667961	0.280182	0.568521	0.0900168	only DGE	0.0398569	0.429802035812975	0.641939861204008	0.870358	0.927937	0.833262	only DGE
	ENSG00000100519	PSMC6	0.0172345	0.536479810828742	0.815449312459688	0.48271	0.75542	0.419408	none	0.0346235	0.735113601031594	0.859468286600133	0.84749	0.91436	0.567931	none
	ENSG00000100522	GNPNAT1	0.0337563	NA	NA	0.753942	0.906797	0.962385	only DGE	0.0201308	NA	NA	0.677847	0.80917	0.993906	only DGE
	ENSG00000100523	DDHD1	0.0743798	0.724274689814273	0.906165176164474	0.703205	0.881407	0.503068	none	0.0258288	0.0367728022782349	0.111739472321081	0.0579077	0.143844	0	none
	ENSG00000100526	CDKN3	0.0621769	0.437298278188162	0.748349286627496	0.260069	0.54489	0.95666	none	0.0825935	0.000251557150346304	0.00160713574427495	0.00533379	0.0194636	0.613221	only DGE
	ENSG00000100528	CNIH	0.0399238	0.894702027765186	0.971798577750811	0.894641	0.965995	0.861958	none	0.0360327	0.956772783607639	0.987867965302909	0.9564	0.979943	0.792013	none
	ENSG00000100532	CGRRF1	0.00783817	0.619785397629812	0.861145349268987	0.0177742	0.0866463	0.350552	none	0.00560951	0.693627025665171	0.833708920766354	0.439721	0.627568	0.293216	none
	ENSG00000100554	ATP6V1D	0.0101925	0.225053669023391	0.534378305402348	0.345841	0.63597	0.959737	only DGE	0.0112786	0.43159	0.643682913437862	0.586921	0.746884	0.872007	none
	ENSG00000100558	PLEK2	0.0477908	NA	NA	0.036231	0.147056	0.966156	only DGE	0.163463	NA	NA	2.29e-08	2.516e-07	0.0117216	both
	ENSG00000100564	PIGH	0.0117834	0.159742926338892	0.443600161107349	0.170241	0.423592	0.979822	only DGE	0.0402109	0.636113108698837	0.802306916036958	0.634999	0.782301	0.305358	only DGE
	ENSG00000100567	PSMA3	0.0515782	0.0195334057934886	0.108222479144195	0.705901	0.883047	0.492015	only DGE	0.0368059	5.5371779406066e-06	5.20230081883094e-05	0.40069	0.591768	0.994538	only DGE
	ENSG00000100568	VTI1B	0.00825537	0.755696820244144	0.918402394199742	0.98577	1	0.916273	none	0.0154874	0.0800568259446959	0.201760570711706	0.986351	0.997219	0.611006	none
	ENSG00000100575	TIMM9	0.0486768	0.470072688802075	0.771281384419713	0.894541	0.965995	0.972168	none	0.0649578	0.908886	0.961101	0.179966	0.340817	0.779212	none
	ENSG00000100577	GSTZ1	0.0348281	0.820863	0.943754407291619	0.789292	0.92139	0.942291	none	0.024133	0.916082	0.964485234064031	0.496657	0.675991	0.818776	none
	ENSG00000100578	KIAA0586	0.0598792	0.446855209519539	0.754039816596371	0.432014	0.716739	0.000784349	only DGE	0.0604578	0.0155086867403611	0.0558793781670677	0.0571576	0.142438	4.38e-08	only DGE
	ENSG00000100591	AHSA1	0.02126	0.652732530730951	0.871838928154742	0.827052	0.937052	0.486462	none	0.00539339	0.134697896972289	0.297126004067919	0.341604	0.534089	0.16712	none
	ENSG00000100592	DAAM1	0.0222921	0.545878080766427	0.821194859440677	0.570086	0.812441	0.85055	only DGE	0.12068	0.000587370435121581	0.00333375934914648	0.00224133	0.00908696	7.84464e-05	both
	ENSG00000100596	SPTLC2	0.101279	0.00927076801623206	0.0619789343766672	0.0104946	0.0574199	0.00124669	only DGE	0.246785	7.34341476515965e-10	1.3748055994407e-08	0	3e-10	0	only DIU
	ENSG00000100599	RIN3	0.413744	0	0	0	0	0	both	0.479092	0	0	0	0	2e-10	both
	ENSG00000100600	LGMN	0.0105242	4.29692669534631e-05	0.000718873726347464	0.231066	0.509643	0.947333	only DGE	0.018335	4.20146930713017e-06	4.04020877304653e-05	0.701722	0.824423	0.678089	none
	ENSG00000100601	ALKBH1	0.0559641	NA	NA	1.59323e-05	0.000224135	0.0915273	only DIU	0.0535282	NA	NA	0.00242845	0.00972147	0.272124	only DIU
	ENSG00000100603	SNW1	0.0152901	0.0329042558581287	0.156264953331945	0.126081	0.351008	0.0969744	none	0.0117378	0.502064046159813	0.701393833517235	0.860335	0.921966	0.67796	none
	ENSG00000100604	CHGA	0.165077	0.131450556257354	0.395086029421545	0.0252969	0.113348	0.366273	none	0.196322	0.0831862546801321	0.207904619887606	0.0072863	0.0254586	0.0384389	none
	ENSG00000100605	ITPK1	0.0449661	0.187277648833511	0.482326058547783	0.167345	0.419186	0.883642	none	0.0336122	0.383655047201342	0.598279464911078	0.323886	0.516203	0.753334	none
	ENSG00000100612	DHRS7	0.0120802	0.615796043653525	0.858748215695859	0.601688	0.831839	0.955461	none	0.00562993	0.0957637586246987	0.230871967137186	0.109531	0.235805	0.537805	none
	ENSG00000100614	PPM1A	0.0171262	5.41900702089038e-09	2.71534753762458e-07	0	2.6e-09	0.908339	only DIU	0.0302204	1.93963595265245e-05	0.000163723853905973	0	0	0.872464	only DIU
	ENSG00000100629	CEP128	0.0924249	8.31063810959876e-05	0.00126040567887713	0.00400539	0.0261384	0.0255521	only DGE	0.0857049	5.89770640821996e-05	0.00044756017004324	0.00603461	0.0216341	0.0317415	only DGE
	ENSG00000100632	ERH	0.00347754	0.867895	0.962528273363201	0.248288	0.531259	0.301453	none	0.00613671	0.510946862436687	0.708285710310255	0.614481	0.768034	0.492692	none
	ENSG00000100644	HIF1A	0.0304722	0.670003	0.880417488081553	0.437868	0.72177	0.806387	only DGE	0.0216351	0.525725767183118	0.720058498054046	0.332223	0.525358	0.222543	only DGE
	ENSG00000100647	KIAA0247	0.00164058	NA	NA	0.558121	0.805563	0.953389	only DGE	0.00218381	NA	NA	0.0479191	0.123823	0.49305	only DGE
	ENSG00000100650	SRSF5	0.0394838	0.0887663246354871	0.310922018742201	0.108987	0.32043	0.857885	none	0.0522232	0.154187225377329	0.327059933141119	0.169316	0.326469	0.697246	none
	ENSG00000100664	EIF5	0.0812567	7.39117731018979e-07	1.96240557051325e-05	7.391e-07	1.44783e-05	6.6e-08	both	0.140913	2.22044604925031e-15	1.08082854835413e-13	0	0	0	both
	ENSG00000100697	DICER1	0.0843825	1.17024977743796e-05	0.000234554769117075	1.29672e-05	0.000188721	0.428964	only DIU	0.22845	1.15432108316327e-11	2.84324581014335e-10	0	2e-10	5.33447e-05	both
	ENSG00000100711	ZFYVE21	0.00451126	0.757430102348259	0.918995	0.753978	0.906797	0.348651	none	0.0219999	0.497267123460799	0.698415022810702	0.507402	0.685311	0.950738	only DGE
	ENSG00000100714	MTHFD1	0.0322343	0.863220854840018	0.961140566598359	0.192378	0.455566	0.914927	only DGE	0.0246012	0.767283001185476	0.881948	0.616102	0.768967	0.931254	only DGE
	ENSG00000100722	ZC3H14	0.12636	0.0106110066451712	0.0680889578951289	0.00501605	0.0315053	0.920056	none	0.156422	0.000671284449717646	0.00376611945390438	0.000187318	0.000998535	0.129147	only DIU
	ENSG00000100726	TELO2	0.0876464	NA	NA	0.00274109	0.0190454	0.00314068	none	0.118021	NA	NA	0.00227084	0.00918704	0.0359083	both
	ENSG00000100731	PCNX	0.0595202	0.387562	0.703793724622341	0.0517538	0.191935	0.30996	none	0.082216	0.000148983366072386	0.00101392008521433	1e-10	1e-09	0.976581	both
	ENSG00000100744	C14orf129	0.0518236	0.740719130177202	0.913151942657172	0.740719	0.900173	0.756192	none	0.0250743	0.796755	0.898249	0.795063	0.885133	0.892419	none
	ENSG00000100749	VRK1	0.0156557	0.317880518377095	0.636258989397037	0.23342	0.511836	0.182779	none	0.0586534	0.490270706298366	0.69356	0.575752	0.73803	0.521356	only DGE
	ENSG00000100764	PSMC1	0.0119662	0.397008498186367	0.711718847502813	0.397008	0.684709	0.712106	only DGE	0.00980173	0.908488008062857	0.961043611551126	0.908488	0.951618	0.457217	none
	ENSG00000100767	PAPLN	0.0224189	0.0146333638081855	0.0871183720717949	0.0139851	0.0718578	0.0144052	none	0.0777063	7.61657403813842e-12	1.92402389587012e-10	0	2e-10	0	only DIU
	ENSG00000100784	RPS6KA5	0.0314493	0.808369195431748	0.938354521428949	0.771509	0.914587	0.508723	none	0.0171234	0.0781298759818925	0.198422	0.808678	0.893156	0.852642	only DGE
	ENSG00000100796	SMEK1	0.0110998	0.547749013297548	0.821944716059445	0.974294	0.99752	0.766927	none	0.0122346	0.608466144560718	0.783244041014943	0.37875	0.570547	0.737159	none
	ENSG00000100802	C14orf93	0.243166	1.15298719238766e-06	2.90291504447946e-05	2.0247e-06	3.5893e-05	0.0174555	only DIU	0.279377	2.40161464937216e-07	2.93301134359406e-06	2.612e-07	2.4094e-06	0.0002069	only DIU
	ENSG00000100804	PSMB5	0.00652434	0.0804220116223907	0.292183448788464	0.0653343	0.226873	0.978338	none	0.0116696	0.239281505109358	0.440788528604768	0.160721	0.314157	0.856497	none
	ENSG00000100811	YY1	0.133278	0.153653498907603	0.433199245878459	0	8e-10	0	only DIU	0.194743	0.000668434880981783	0.00375291542764834	0	0	0	only DIU
	ENSG00000100813	ACIN1	0.0144461	0.287530136496137	0.605008862754943	0.985995	1	0.233393	none	0.0173908	0.591514660153617	0.770151936834833	0.248834	0.42869	0.804753	none
	ENSG00000100814	CCNB1IP1	0.0151121	0.959455002711405	0.993672648198175	0.376587	0.665931	0.769382	none	0.0747629	0.997048933811094	1	0.0941158	0.209965	0.00353471	only DGE
	ENSG00000100815	TRIP11	0.142304	1.1776357666804e-11	1.02887118008607e-09	0	6e-10	5e-10	only DIU	0.167659	2.8155255904494e-13	9.19498e-12	0	0	0	only DIU
	ENSG00000100823	APEX1	0.0561458	0.505893929109071	0.796990064798732	0.727388	0.893343	0.943708	only DGE	0.0227961	0.139956935363354	0.305757596341997	0.537994	0.709524	0.915767	only DGE
	ENSG00000100836	PABPN1	0.0444597	0.407439274362842	0.720685977251596	0.456028	0.737259	0.953336	none	0.0924568	0.426214279840951	0.638526920873824	0.0310516	0.0869398	0.960642	none
	ENSG00000100852	ARHGAP5	0.0314091	0.613917539661779	0.858476756555773	0.214758	0.488449	0.832823	none	0.0827506	0.110999454615896	0.257781300704388	0.000238053	0.00123444	0.00498879	only DIU
	ENSG00000100865	CINP	0.00957859	0.592994273262377	0.848117160865915	0.592994	0.826763	0.445114	none	0.0174818	0.0391335008799456	0.117205580426254	0.0391335	0.104842	0.179816	only DGE
	ENSG00000100883	SRP54	0.0468895	0.500558636644218	0.791815286873598	0.493833	0.762467	0.810416	none	0.0535089	0.0038806024813216	0.0174286109683961	0.00381572	0.0144883	0.851223	only DGE
	ENSG00000100888	CHD8	0.00378409	0.897469240270448	0.972432751117714	0.0596039	0.212916	0.939288	none	0.00528719	0.925383	0.971134366050024	0.933098	0.967291	0.0764277	none
	ENSG00000100889	PCK2	0.0119752	0.719732643172407	0.903933	0.707983	0.883504	0.841332	only DGE	0.0671064	0.00507587457027681	0.021883420437524	0.00576599	0.0207885	0.979926	only DGE
	ENSG00000100897	DCAF11	0.0455918	0.00837021592610099	0.0570782836535052	0.0821123	0.26564	0.285875	none	0.071105	5.85714066581033e-07	6.62297476614084e-06	3.676e-07	3.2977e-06	0.448555	only DIU
	ENSG00000100902	PSMA6	0.0216891	0.0621772518667345	0.245585729745657	0.0769981	0.254225	0.968223	only DGE	0.0358511	0.485235025578354	0.689244493886519	0.110589	0.237401	0.87211	only DGE
	ENSG00000100906	NFKBIA	0.0186051	0.312261876978324	0.631397496496575	0.637167	0.850628	0.575089	only DGE	0.0336333	0.0270308051008259	0.0879684462720924	0.423286	0.613164	0.88309	only DGE
	ENSG00000100908	FAM158A	0.134153	0.0187661873318266	0.105457925731683	9.8e-09	3.016e-07	0.000678658	only DIU	0.157363	5.16604547939892e-06	4.89409795091897e-05	0	1e-10	4.567e-07	both
	ENSG00000100911	PSME2	0.184121	4.75796957388752e-10	3.03974781151739e-08	0	1e-10	5.9e-09	both	0.251735	3.42170736189473e-12	9.18023429220156e-11	0	0	0	both
	ENSG00000100916	BRMS1L	0.0092316	0.883345010616217	0.967419616046324	0.896076	0.96667	0.42065	only DGE	0.0405121	0.244607388259927	0.446974744868247	0.233116	0.409197	0.0336477	only DGE
	ENSG00000100918	REC8	0.0208572	0.202634236248735	0.502388008125929	0.0480516	0.182231	0.26064	only DGE	0.0105348	0.626640554881235	0.796112323141435	0.133617	0.273381	0.741315	only DGE
	ENSG00000100926	TM9SF1	0.0654482	0.0032268307859169	0.0265363349104124	0.00440427	0.0282554	0.613626	none	0.102907	9.85878045867139e-14	3.49918242529649e-12	0	0	6.0993e-06	only DIU
	ENSG00000100934	SEC23A	0.0369194	0.326301	0.645134875222212	0.328993	0.621006	0.923787	none	0.00779643	0.125538092887024	0.282716542298118	0.128759	0.265582	0.30427	none
	ENSG00000100938	GMPR2	0.0279113	3.5613221228914e-05	0.000610802596312011	0.0227201	0.104598	0.000113773	only DGE	0.0477913	1.14178825949551e-07	1.48869382507183e-06	0.00488949	0.0179743	9.122e-07	only DGE
	ENSG00000100941	PNN	0.00407162	0.00250299749516149	0.0217935608139188	0.901755	0.968954	0.686697	none	0.00707973	0.00412830682485232	0.0184197085829945	0.0130822	0.0420935	0.635384	none
	ENSG00000100949	RABGGTA	0.0272198	0.54417	0.820475732224228	0.0274825	0.120578	0.96064	none	0.0301669	0.525536568711825	0.719918896458359	0.0022097	0.00898339	0.461758	only DIU
	ENSG00000100979	PLTP	0.017674	0.0100267675935893	0.0657198378114493	0.0100268	0.0554762	0.590814	none	0.0342867	0.0992464374086817	0.237420333066123	0.0992464	0.218966	0.792749	none
	ENSG00000100982	PCIF1	0.0110565	0.131554769947506	0.395283027161494	0.131555	0.360256	0.11607	none	0.00316378	0.0549238116790383	0.152563	0.0549238	0.138022	0.615681	none
	ENSG00000100983	GSS	0.00309347	0.798877095905853	0.934766675177385	0.798877	0.925171	0.716611	none	0.00485921	0.763616933519718	0.880010405235463	0.763617	0.865382	0.98068	none
	ENSG00000100991	TRPC4AP	0.0225971	0.529975211500577	0.811961422655711	0.529975	0.788885	0.488459	none	0.0384677	0.641805866243672	0.803606491997878	0.641806	0.786006	0.723387	none
	ENSG00000100994	PYGB	0.00554863	0.101185678689675	0.335978514997739	0.101186	0.305787	0.681018	only DGE	0.0209336	0.332416019977898	0.548218475671382	0.332416	0.525358	0.48827	only DGE
	ENSG00000100997	ABHD12	0.0851865	0.0657520153315989	0.254397085813628	0.065752	0.227662	0.0131585	only DGE	0.133934	0.00599283799211503	0.025147286516995	0.00599284	0.0215046	1.625e-07	only DGE
	ENSG00000101000	PROCR	0.00513393	NA	NA	0.262614	0.548487	1	none	0.0031757	NA	NA	0.918161	0.957888	0.426567	none
	ENSG00000101003	GINS1	0.0295727	0.931793717516714	0.984984010388402	0.641654	0.850647	0.0376321	none	0.0214211	0.651445879373964	0.807756869673171	0.856862	0.919797	0.0231492	none
	ENSG00000101004	NINL	0.0123903	0.94355	0.989788729879817	0.914425	0.974823	0.906521	none	0.0964282	0.060244257312922	0.163260020745676	0.110235	0.236773	0.0205192	none
	ENSG00000101017	CD40	0.111574	0.000464314335304472	0.00537869050123297	0.000468398	0.0042715	0.906521	both	0.139595	0.000116544871538338	0.000813744314798421	0.00011743	0.000656289	0.636576	both
	ENSG00000101019	UQCC	0.0416734	0.000222738190299943	0.00293405899645105	0.000801248	0.00674482	0.00329353	only DIU	0.0788002	0.000464239844503833	0.00272570918467443	0.00153045	0.00651938	0.153397	only DIU
	ENSG00000101040	ZMYND8	0.00472992	0.830248	0.947186984319861	0.830248	0.938617	0.509463	only DGE	0.0544754	0.411016366724135	0.624744877420686	0.817696	0.898515	0.810129	only DGE
	ENSG00000101052	IFT52	0.0305164	0.751998139291272	0.916700198074376	0.418092	0.70358	0.496663	only DGE	0.038608	0.0116811056492911	0.0441420561726633	0.194868	0.359914	0.883552	none
	ENSG00000101057	MYBL2	0.0109021	0.313458314459263	0.632464279913548	0.313458	0.604758	0.934594	none	0.041118	0.635534173366898	0.802047750894394	0.635534	0.782791	0.58967	none
	ENSG00000101082	SLA2	0.0573183	NA	NA	0.911018	0.973367	0.990866	none	0.103845	NA	NA	0.546887	0.716439	0.0715924	none
	ENSG00000101084	C20orf24	0.0139184	0.180942043898827	0.472857125036029	0.180942	0.438709	0.514807	none	0.0418235	0.000144942400567949	0.000990375146126721	0.000144942	0.000794888	8.4752e-06	only DIU
	ENSG00000101096	NFATC2	0.110436	0.00459177968885416	0.0353917299099621	0.00459178	0.0292768	0.266516	only DGE	0.093769	0.043043709153924	0.126253312760807	0.0430437	0.113404	0.0168596	only DGE
	ENSG00000101104	PABPC1L	0.0262173	0.479023992236853	0.776003684412854	0.626088	0.845457	0.890603	none	0.0337073	0.792736895003925	0.896369541491638	0.413499	0.604952	0.219758	only DGE
	ENSG00000101109	STK4	0.0195216	0.564018244593372	0.833029113745622	0.569949	0.812347	0.837909	none	0.0507518	0.620402766579677	0.791236067370861	0.619383	0.77079	0.148028	only DGE
	ENSG00000101126	ADNP	0.0963978	0.883014160462294	0.967406347297622	0.879684	0.960261	0.560015	none	0.158468	0.000159296002779197	0.00107338414001908	0.000159509	0.000864404	0.000367215	only DIU
	ENSG00000101132	PFDN4	0.0702941	0.954803581228194	0.992103749538394	0.0810675	0.263307	0.561061	none	0.0751493	0.643662495804128	0.803908510799642	0.375446	0.567915	0.612703	none
	ENSG00000101138	CSTF1	0.0211558	0.271276	0.588868992794927	0.913454	0.974597	0.958421	none	0.0671299	0.0583050851311597	0.159707986854085	0.634775	0.782277	0.668946	only DGE
	ENSG00000101146	RAE1	0.0395899	0.832494383562552	0.948528077059145	0.499829	0.767195	0.805289	none	0.0555033	0.597484983346844	0.774715382179871	0.561982	0.727732	0.822169	none
	ENSG00000101150	TPD52L2	0.0238756	0.437106976391143	0.748301	0.437146	0.721388	0.249106	only DGE	0.0510971	0.494207448729581	0.696307023178596	0.494714	0.67439	0.158478	only DGE
	ENSG00000101152	DNAJC5	0.0244277	0.00028346487924269	0.00361294014416306	0.000283838	0.00279927	0.284098	only DIU	0.0354956	3.93306639900892e-06	3.81078717826248e-05	3.9386e-06	2.96925e-05	0.00449029	both
	ENSG00000101158	TH1L	0.115945	0.000591377782539926	0.006628359312635	1.34029e-05	0.000194316	0.000415186	only DIU	0.157392	3.19809360083134e-06	3.16159698140213e-05	1.92e-08	2.142e-07	7.29e-08	only DIU
	ENSG00000101160	CTSZ	0.00475625	0.726143577408079	0.906572535286048	0.726144	0.892561	0.0821522	none	0.00850022	0.0575046780980246	0.158056687151925	0.0575047	0.143061	0.00102529	only DGE
	ENSG00000101161	PRPF6	0.0191131	0.176896814543635	0.467249910949965	0.176897	0.433519	0.615844	none	0.00757144	0.552396453300298	0.740148977013454	0.552396	0.720043	0.649973	none
	ENSG00000101166	SLMO2	0.00565291	0.379732672741615	0.696692075551517	0.129504	0.357069	0.144477	only DGE	0.0204647	0.179555	0.363808121493845	0.0384182	0.103313	0.0078456	none
	ENSG00000101181	GTPBP5	0.0688724	0.341923202647552	0.662430299595946	0.162994	0.411674	0.88702	none	0.164987	4.16529197799775e-08	5.84055069946407e-07	1.9e-09	2.45e-08	0.00553928	only DIU
	ENSG00000101182	PSMA7	0.0127569	0.530301	0.812098560317504	0.420196	0.706239	0.487642	none	0.0057089	0.457784048642504	0.668304562299868	0.340724	0.533024	0.026577	none
	ENSG00000101187	SLCO4A1	0.0339478	0.943734252812438	0.989788729879817	4.986e-07	1.02236e-05	9.567e-07	both	0.0608187	0.0017365407779466	0.00870569878968622	3.7e-09	4.59e-08	1.679e-07	both
	ENSG00000101188	NTSR1	0.0232599	NA	NA	0.472972	0.749393	0.464729	none	0.0446467	NA	NA	0.821345	0.900101	1	only DGE
	ENSG00000101190	TCFL5	0.0032363	0.513200848670936	0.803729	0.513201	0.777004	0.981297	only DGE	0.00399273	0.914470683184791	0.963484	0.914471	0.955518	0.854529	only DGE
	ENSG00000101191	DIDO1	0.116999	0.0060321248763926	0.0440431289189179	2.9963e-06	5.09155e-05	0.424442	only DIU	0.195777	8.40448629046975e-06	7.59599105757575e-05	0	0	0.000436204	only DIU
	ENSG00000101193	C20orf11	0.00273102	NA	NA	0.712785	0.885902	0.759218	none	0.00520071	NA	NA	0.790409	0.882229	0.972119	none
	ENSG00000101194	SLC17A9	0.0162561	0.391896	0.708017635070049	0.0803682	0.261702	0.623235	none	0.0582355	0.000107278588028503	0.000757321634549282	0.000211206	0.00110932	0.919642	both
	ENSG00000101197	BIRC7	0.0914845	0.677826154850552	0.884344726134219	0.677826	0.869319	0.914927	none	0.265514	0.014854792715115	0.0539224755447109	0.0148548	0.0469382	0.00177281	none
	ENSG00000101199	ARFGAP1	0.0144968	0.0740996945709775	0.276440539381216	0.150248	0.392107	0.192318	none	0.0190775	0.294819427139873	0.505475374744008	0.346183	0.538303	0.047315	none
	ENSG00000101210	EEF1A2	0.0631802	0.695649032543871	0.892659	0.695649	0.87802	0.852972	none	0.119613	0.201148323785215	0.391752831690817	0.201148	0.367534	0.53171	only DGE
	ENSG00000101213	PTK6	0.0167621	0.742219928151858	0.913670344025898	0.74222	0.900715	0.885485	none	0.0134664	0.276251407346576	0.483396626530064	0.276251	0.462808	0.437812	none
	ENSG00000101216	GMEB2	0.050238	0.755607478229628	0.918402394199742	0.112824	0.327312	0.440206	only DGE	0.0647283	0.251727009986948	0.455425397537449	0.0746387	0.175186	0.27577	only DGE
	ENSG00000101220	C20orf27	0.0141896	0.819152699706962	0.942851801718908	0.819153	0.933304	0.517785	none	0.0157052	0.642820510250925	0.803606491997878	0.642821	0.786006	0.71294	none
	ENSG00000101224	CDC25B	0.0284245	0.698898541172895	0.893464343155244	0.698899	0.879691	0.876376	none	0.0323906	0.632504117613461	0.800477539958499	0.632504	0.780995	3.5903e-05	none
	ENSG00000101236	RNF24	0.0136794	0.146312832312667	0.420170694423471	0.304873	0.595507	0.86168	only DGE	0.0107264	0.403161147659138	0.616933	0.765744	0.866675	0.368738	only DGE
	ENSG00000101246	ARFRP1	0.0262279	6.32506491626827e-10	3.96655298000579e-08	0	0	0.239807	both	0.0426421	1.57651669496772e-14	6.79964289281015e-13	0	0	0	both
	ENSG00000101247	C20orf7	0.0466376	0.102252	0.337930636749287	0.945279	0.987718	0.722144	none	0.0318661	0.196600171519999	0.386470567937966	0.324424	0.516413	0.465831	none
	ENSG00000101251	SEL1L2	0.135016	1	1	0.933137	0.982855	0.106687	none	0.0753378	0.845299461620749	0.924034979861757	0.508037	0.685601	0.351676	only DGE
	ENSG00000101255	TRIB3	0.00182797	1	1	0.920935	0.978007	0.973311	only DGE	0.0645986	0.345122752436647	0.560598248118133	0.12024	0.2522	0.47658	only DGE
	ENSG00000101265	RASSF2	0.0622722	0.644645914271627	0.867952305072082	0.621743	0.843239	0.436402	only DGE	0.106985	0.912214755672358	0.962508722573072	0.0220613	0.0656097	0.103918	only DGE
	ENSG00000101266	CSNK2A1	0.170086	1.0502709812954e-13	1.41261446984231e-11	0	0	7.058e-07	only DIU	0.354655	0	0	0	0	0.00115551	only DIU
	ENSG00000101290	CDS2	0.180459	0	0	0	0	0	only DIU	0.279046	0	0	0	0	0	both
	ENSG00000101294	HM13	0.00744777	0.0911691235643173	0.316911517070256	0.136833	0.369532	0.890603	none	0.0139357	0.269118008937456	0.474691487659047	0.284482	0.472441	0.742725	none
	ENSG00000101306	MYLK2	0.0180307	0.425600482641567	0.737370870095271	0.4256	0.711121	0.736106	only DGE	0.0510414	0.793631044696917	0.896804835163816	0.793631	0.884516	0.981627	only DGE
	ENSG00000101307	SIRPB1	0.0582123	0.890302679700497	0.969980165981355	0.327505	0.619765	0.826023	none	0.0589213	0.761186482473873	0.877902315677302	0.132923	0.272366	0.980135	none
	ENSG00000101310	SEC23B	0.031975	0.737008317913526	0.911738959907064	0.658942	0.859828	0.770566	none	0.0467109	0.397247561551011	0.611076518325194	0.869457	0.927653	0.224171	only DGE
	ENSG00000101311	FERMT1	0.314332	0.027118629448518	0.136249946395308	0.0471336	0.179648	0.350552	none	0.224216	0.130182358703941	0.290297572136057	0.0694082	0.166199	0.00248557	none
	ENSG00000101327	PDYN	0.0202797	NA	NA	0.776704	0.916733	0.729816	only DGE	0.0131142	NA	NA	0.193468	0.358139	0.374147	none
	ENSG00000101331	C20orf160	0.0149024	0.0334625870639451	0.158065880299282	0.0141064	0.0722523	0.864044	only DGE	0.0265012	0.00825967753515422	0.0330581142381936	0.00224872	0.00911047	0.903997	both
	ENSG00000101335	MYL9	0.054695	0.198452262891948	0.497798396894689	0.198452	0.465496	0.205628	only DGE	0.0831755	0.212026833153891	0.405640705315192	0.212027	0.381555	0.716956	none
	ENSG00000101336	HCK	0.0715916	0.596025549687971	0.849381990526729	0.596026	0.828169	0.0999107	only DGE	0.0211004	0.312100116363619	0.525929342147859	0.3121	0.503874	1.3487e-06	only DGE
	ENSG00000101337	TM9SF4	0.0105192	0.137178772942779	0.405154989026607	0.131671	0.360303	0.934669	none	0.0733056	0.261448016922508	0.465998009960766	0.260668	0.442808	0.990265	none
	ENSG00000101342	C20orf118	0.0162493	NA	NA	0.770528	0.914048	0.668372	none	0.00296588	NA	NA	0.194354	0.359255	0.331768	only DGE
	ENSG00000101343	CRNKL1	0.026506	0.636553692041617	0.867732348253374	0.926567	0.980225	0.708226	none	0.0462043	0.196011222635144	0.386204070504326	0.186905	0.34995	0.141693	none
	ENSG00000101346	POFUT1	0.00414365	0.0682366963050254	0.261046223663911	0.107124	0.317063	0.0659731	none	0.0239994	0.00285227525289233	0.0133620337465928	0.000134836	0.000746992	4.1142e-06	only DIU
	ENSG00000101347	SAMHD1	0.00553311	1.54565351628833e-08	6.81020269116348e-07	4.41e-08	1.1499e-06	0.0335168	only DIU	0.0110695	0.000284169617784436	0.00178645869187731	4.26648e-05	0.000260757	0.00260257	only DIU
	ENSG00000101350	KIF3B	0	1	1	1	1	0.827942	none	0	1	1	1	1	0.889766	none
	ENSG00000101353	C20orf132	0.0491368	0.962292890273728	0.995260463361503	0.710451	0.884667	0.763283	only DGE	0.0498528	0.639911005178985	0.803606491997878	0.664087	0.801039	0.122306	only DGE
	ENSG00000101361	NOP56	0.00527246	0.194857380776491	0.493530337732255	0.452867	0.733943	0.885701	only DGE	0.00896698	0.369773177906962	0.58475	0.380478	0.572115	0.0885378	none
	ENSG00000101363	MANBAL	0.0312833	0.438516319061135	0.748832912369348	0.434413	0.719212	0.535854	none	0.0409762	0.196352909510731	0.386436178909054	0.196837	0.362204	0.0732119	none
	ENSG00000101365	IDH3B	0.014569	0.562613979241453	0.831796369078121	0.0331692	0.137874	0.572268	none	0.016763	0.164628262085259	0.342735	0.216154	0.386974	0.0704816	none
	ENSG00000101384	JAG1	0.00302078	1	1	0.000456893	0.00417999	0.0057746	both	0.00918608	0.642788559538887	0.803606491997878	0.0601152	0.148129	0.13094	only DGE
	ENSG00000101391	CDK5RAP1	0.0279932	0.170754978577858	0.458968548783293	0.721789	0.890385	0.98339	none	0.025425	0.0499511683349736	0.1419	0.919251	0.958588	0.161062	only DGE
	ENSG00000101407	TTI1	0.0329507	0.236342	0.547944051633245	0.281658	0.569781	0.608935	none	0.121833	0.484456604102375	0.688942043285265	0.477256	0.660186	0.900275	none
	ENSG00000101413	RPRD1B	0.00768275	NA	NA	0.0694797	0.237035	0.376499	none	0.0327258	NA	NA	0.0939967	0.209822	0.11191	none
	ENSG00000101417	PXMP4	0.0781508	0.0964347864412272	0.326193377565263	0.0964348	0.29559	0.113011	only DGE	0.10419	0.0082668901223506	0.0330740316362692	0.00826689	0.0284843	0.0149358	only DGE
	ENSG00000101439	CST3	0.0195888	5.10560827082784e-06	0.000110805791389389	0.828518	0.937778	0.696261	none	0.00702381	7.19888726408158e-09	1.16251225297697e-07	0.949473	0.976208	0.159869	only DGE
	ENSG00000101444	AHCY	0.00296774	0.742351691944836	0.913670344025898	0.742352	0.900715	0.911538	none	0.0061803	0.712060648192526	0.845866815319465	0.710196	0.83067	5.57749e-05	none
	ENSG00000101445	PPP1R16B	0.0209972	0	0	0.497612	0.76552	0.848496	none	0.0311758	0.466247176764353	0.676141525184196	0.730951	0.845036	0.371702	none
	ENSG00000101452	DHX35	0.0599376	0.865900598480342	0.962285088966691	0.86295	0.952051	0.74173	none	0.0346224	0.158180023272234	0.332544736242297	0.0651388	0.158148	0.578241	only DGE
	ENSG00000101457	DNTTIP1	0.028018	0.761104521761335	0.919623	0.675456	0.867942	0.000664971	none	0.0350748	0.704442899279417	0.840726	0.219732	0.391293	0.00141846	none
	ENSG00000101460	MAP1LC3A	0.0251019	NA	NA	0.905108	0.970239	0.642837	only DGE	0.0347594	NA	NA	0.696777	0.820586	0.239527	only DGE
	ENSG00000101464	PIGU	0.0257854	0.986310391327944	1	0.994051	1	0.47813	none	0.0275968	0.805059909565329	0.902832956179572	0.756369	0.860369	0.25583	none
	ENSG00000101470	TNNC2	0.0288237	NA	NA	0.406611	0.69359	0.947333	none	0.0100019	NA	NA	0.691609	0.818176	0.747407	none
	ENSG00000101473	ACOT8	0.0186713	0.00202584595556332	0.0184236631296871	0.0631989	0.222853	0.182513	only DGE	0.0249603	1.96267291405761e-05	0.000165531704022251	0.0390738	0.104707	0.764764	none
	ENSG00000101474	C20orf3	0.0476341	0.942883879991478	0.989627532448766	0.130182	0.358017	0.0193603	only DGE	0.0723548	0.202368908236846	0.393347590796167	0.0131706	0.0422947	0.237957	only DGE
	ENSG00000101493	ZNF516	0.158912	0.0131478753076104	0.0798559604244763	7.95e-08	1.9964e-06	1.7891e-06	both	0.275534	1.62845292805969e-11	3.92595420533635e-10	0	0	0	both
	ENSG00000101544	ADNP2	0.0154487	NA	NA	0.27568	0.563759	0.778915	only DGE	0.0130189	NA	NA	0.856209	0.919651	0.771904	only DGE
	ENSG00000101546	RBFA	0.115334	0.0803597752937808	0.292183448788464	0.0803598	0.261702	0.931973	none	0.0405716	0.923334	0.969723866036873	0.923334	0.961179	0.219758	none
	ENSG00000101557	USP14	0.0260979	0.716809345905944	0.902355133305455	0.423564	0.708909	0.588841	none	0.0444171	0.698278230152447	0.836373547362662	0.605371	0.761393	0.739703	none
	ENSG00000101558	VAPA	0.00560852	NA	NA	0.00567415	0.0350203	0.0572064	none	0.00512743	NA	NA	0.0136083	0.043456	0.0294015	none
	ENSG00000101596	SMCHD1	0	NA	NA	1	1	0.817691	none	0	NA	NA	1	1	1	only DGE
	ENSG00000101605	MYOM1	0.01295	0.338437483201148	0.658953895863264	0.338437	0.630183	0.412705	only DGE	0.01295	0.338437483201148	0.553788894197685	0.338437	0.531173	0.962899	only DGE
	ENSG00000101608	MYL12A	0.000175521	0.198743841395889	0.497798396894689	0.198744	0.465604	0.744797	none	0.00246352	0.147874290148656	0.318244257093989	0.147874	0.295464	0.134912	none
	ENSG00000101624	CEP76	0.0210182	0.367188958927062	0.684230339656451	0.367189	0.656219	0.922398	none	0.0551088	0.554898869219023	0.741654843247496	0.554899	0.721517	0.962019	none
	ENSG00000101639	CEP192	0.0737211	0.786538200195018	0.930053171065238	0.0472253	0.179817	0.233625	only DGE	0.0737632	0.738152147556902	0.861983467649344	0.0191075	0.0581414	0.213455	only DGE
	ENSG00000101654	RNMT	0.0621886	0.0287817507374353	0.142193	0.0287818	0.124266	0.205014	only DGE	0.0913727	0.0235129	0.0786996547412272	0.0235129	0.0693315	0.00245991	none
	ENSG00000101665	SMAD7	0.00554219	0.838922421181146	0.950213524740352	0.838922	0.941656	0.9905	none	0.00752773	0.821255371743603	0.911792376448692	0.821255	0.900089	0.889766	only DGE
	ENSG00000101680	LAMA1	0.0568999	0.0364003776593385	0.167984045342555	0.922796	0.978715	1	only DGE	0.144344	0.144161897624923	0.313004018165243	0.102244	0.223689	0.218055	none
	ENSG00000101745	ANKRD12	0.0439938	1.38873288972885e-05	0.000271426913935149	1.38873e-05	0.000199759	0.000494913	both	0.0586799	8.12416800499705e-11	1.7631686910208e-09	1e-10	1.3e-09	0.000145864	only DIU
	ENSG00000101751	POLI	0.00430292	NA	NA	0.257521	0.542329	0.315608	none	0.005512	NA	NA	0.986891	0.997539	0.589854	none
	ENSG00000101773	RBBP8	0.0329559	0.169838143196345	0.457415847366434	0.169838	0.423053	0.689049	only DGE	0.064653	0.967812290148109	0.993370542212468	0.967812	0.986111	0.721589	only DGE
	ENSG00000101811	CSTF2	0.0215009	0.368105052927934	0.685261309602866	0.33006	0.621162	1	only DGE	0.124538	0.654792691924249	0.809743	0.0872245	0.197992	0.637217	only DGE
	ENSG00000101843	PSMD10	0.00279477	0.834149059450725	0.949009248265943	0.515105	0.777938	0.936712	none	0.0045892	0.0804111483288406	0.202304395327937	0.298832	0.489096	0.606887	none
	ENSG00000101844	ATG4A	0.0451394	0.118821958783207	0.370304287403032	0.275967	0.563952	0.905548	none	0.0486695	0.535213481523669	0.727326802464098	0.268195	0.452763	0.702367	none
	ENSG00000101849	TBL1X	0.0238124	0.582216331813561	0.842439	0.582216	0.81812	3.14736e-05	only DGE	0.0131238	0.865678047359659	0.935811373884805	0.865678	0.925482	1.7309e-05	none
	ENSG00000101856	PGRMC1	0.0332468	0.767753809957456	0.921665231401658	0.767754	0.912172	0.807423	none	0.0362908	0.683346819902829	0.826647478467067	0.683347	0.812016	0.586768	none
	ENSG00000101868	POLA1	0.0603831	NA	NA	0.73849	0.899097	0.181097	none	0.0811656	NA	NA	0.857325	0.919948	0.278022	none
	ENSG00000101871	MID1	0.38468	0.680216245868645	0.885112847979947	0.175672	0.432259	0.759855	only DGE	0.363636	0.712836515585197	0.846198451087201	0.142408	0.28717	0.0558525	none
	ENSG00000101882	NKAP	0.0139537	0.0526918309901215	0.219182	0.0160198	0.079721	0.00358346	none	0.0140332	0.261878496925515	0.466443979015964	0.00828743	0.0285292	0.142742	none
	ENSG00000101888	NXT2	0.00382518	0.890025	0.969980165981355	0.0130995	0.0682315	0.713165	only DGE	0.00374721	0.233928091184327	0.433347761523413	0.00296884	0.0115844	0.950401	only DGE
	ENSG00000101901	ALG13	0.0671212	0.454692747033232	0.759024892433428	3.9211e-06	6.45813e-05	6.3002e-06	only DIU	0.0713863	0.0622135686808709	0.167354499751543	2.5e-08	2.734e-07	2.696e-07	only DIU
	ENSG00000101911	PRPS2	0.00240716	0.477564410755936	0.775113275126576	0.63976	0.850647	0.660038	none	0.00400057	0.706377638109965	0.842444547516049	0.894392	0.942915	0.958354	only DGE
	ENSG00000101916	TLR8	0.000130309	0.351638	0.671732248492562	0.351638	0.640831	0.921745	only DGE	0.00145061	0.0330540467549398	0.103074577769675	0.033054	0.0914266	0.299327	only DGE
	ENSG00000101928	MOSPD1	0.0130358	0.821637025518414	0.943754407291619	0.642038	0.850647	0.882987	none	0.00729846	0.381907328146156	0.597011272107357	0.00679919	0.0239617	0.000712531	only DGE
	ENSG00000101935	AMMECR1	0.00757576	0.391177	0.707180324003536	0.470883	0.747437	0.664223	none	0.055272	0.117227381660427	0.268616519913223	0.124993	0.260113	0.401049	none
	ENSG00000101940	WDR13	0.0187324	0.539630292188749	0.817442330579934	0.036378	0.147495	0.859614	none	0.0184339	0.261491350531692	0.465998009960766	0.18015	0.340939	0.147278	none
	ENSG00000101945	SUV39H1	0.011203	0.079094728911894	0.289372340349814	0.120376	0.340877	0.142299	none	0.0568398	0.237122341336846	0.437995043936617	0.202903	0.369881	0.333283	only DGE
	ENSG00000101955	SRPX	0.0733951	0.00615303261216682	0.0447979340182117	0.00174801	0.0130796	0.910077	only DGE	0.0815233	0.0219834265701566	0.0745074888594632	0.0121483	0.0394327	0.521521	only DGE
	ENSG00000101966	XIAP	0.014666	0.276563305857724	0.593415220923101	0.300485	0.591573	0.50317	only DGE	0.0274067	0.0898240591262089	0.220663670364842	0.62469	0.775161	0.0413775	only DGE
	ENSG00000101972	STAG2	0.0325526	0.346797	0.667094557013418	0.0355227	0.144749	0.949378	none	0.0376609	0.883347917225596	0.945803122434277	0.0139325	0.0443885	0.552849	only DGE
	ENSG00000101974	ATP11C	0.0465057	0.961237145292909	0.994873210158232	0.884181	0.961848	0.913912	none	0.0796554	0.336128800344781	0.551886494834485	0.130932	0.269286	0.251986	none
	ENSG00000101986	ABCD1	0.0130567	0.027042877654599	0.136100306263553	0.0270429	0.1192	0.0842708	none	0.00243868	0.926036116783519	0.971463586387637	0.800205	0.888694	0.438637	none
	ENSG00000101997	CCDC22	0.00535642	NA	NA	0.185378	0.444728	0.960591	none	0.00641874	NA	NA	0.0503072	0.128598	0.43197	only DGE
	ENSG00000102001	CACNA1F	0.0493333	NA	NA	0.329243	0.621103	0.85055	none	0.196238	NA	NA	0.106086	0.22998	0.833874	none
	ENSG00000102003	SYP	0.0223417	0.095454784594782	0.325146527216455	0.0972567	0.297788	0.531971	none	0.0377288	0.00077429006350882	0.00428521550037204	0.000739861	0.0034262	0.378274	only DIU
	ENSG00000102007	PLP2	0.00488311	0.944617586708007	0.989919732780719	0.944618	0.987598	0.488927	none	0.00596536	0.983121	1	0.983121	0.995225	0.191928	none
	ENSG00000102024	PLS3	0.0535602	0.545058	0.820798745976968	0.796648	0.925171	0.951446	none	0.0640975	0.212323599012348	0.406056469430164	0.0292683	0.0830249	0.615409	only DGE
	ENSG00000102030	NAA10	0.0296803	0.000184716738303559	0.00251421371363379	0.000293912	0.00288115	0.000386014	both	0.141652	3.99680288865056e-15	1.83207709093211e-13	0	0	0	both
	ENSG00000102032	RENBP	0.0329418	0.453072053596493	0.758111398242486	0.0222068	0.102947	0.98339	none	0.0438522	0.658659466436909	0.811936228839215	0.0011431	0.00502645	0.39627	both
	ENSG00000102034	ELF4	0.00751718	0.855934698083086	0.957796	0.855935	0.949654	0.662319	none	0.059199	0.457507988331435	0.667996951396075	0.457508	0.642208	0.620701	only DGE
	ENSG00000102038	SMARCA1	0.490377	NA	NA	5.2e-09	1.776e-07	0.000104577	both	0.577572	NA	NA	0	0	2.1356e-06	both
	ENSG00000102043	MTMR8	0.118756	0.857219276791756	0.958278154786235	0.340536	0.632334	0.519449	none	0.0417343	0.857219276791756	0.931124666563254	0.639674	0.785942	0.175586	only DGE
	ENSG00000102054	RBBP7	0.0176645	0.122279452257634	0.377625547123121	0.581232	0.817676	0.981039	none	0.0244818	0.572403919038754	0.754398254308167	0.268943	0.453623	0.849337	only DGE
	ENSG00000102057	KCND1	0.0203759	0.468599329083355	0.769860128677339	0.179874	0.437144	0.813505	none	0.0159207	0.577873459059002	0.75838	0.0930808	0.208272	0.186676	none
	ENSG00000102078	SLC25A14	0.0395016	0.189804866025538	0.485774997624698	0.190708	0.453198	0.702032	only DGE	0.0220746	0.151597912090403	0.323042288386096	0.148772	0.296894	0.582177	none
	ENSG00000102081	FMR1	0.0235217	0.525624414686415	0.809901487419585	0.136575	0.369323	0.273875	none	0.0406932	0.414708908175055	0.627362150544085	0.180299	0.341165	0.013224	only DGE
	ENSG00000102096	PIM2	0.0289341	0.383746	0.700097615930456	0.383746	0.672633	0.735334	only DGE	0.0423097	0.169678556487081	0.350324016241354	0.169679	0.32697	0.919204	only DGE
	ENSG00000102098	SCML2	0.0714159	0.244410955085224	0.555934	0.244411	0.526128	0.66101	only DGE	0.0698952	0.223737548122845	0.420876926189128	0.223738	0.396449	0.747803	none
	ENSG00000102100	SLC35A2	0.0538394	0.171681027679256	0.46061	0.178169	0.434923	0.799939	none	0.0590419	0.00793315308397369	0.0319388305728157	0.00804311	0.0278054	0.139292	none
	ENSG00000102103	PQBP1	0.021956	0.948224008127442	0.990520079799085	0.849513	0.946019	0.885485	none	0.0706546	0.123346497774997	0.278816465234986	0.210894	0.380115	0.650033	none
	ENSG00000102119	EMD	0.0411433	0.831691332159203	0.948124865625142	0.772927	0.915472	0.890722	only DGE	0.0239715	0.0781303102781805	0.198422	0.406636	0.597747	0.580472	only DGE
	ENSG00000102125	TAZ	0.0355641	0.00362550397847183	0.029112255827132	0.016996	0.0835556	0.763283	only DGE	0.0707168	2.72068293782901e-05	0.000222843116910963	2.2301e-06	1.7489e-05	0.997809	both
	ENSG00000102144	PGK1	0.0160465	0.485273251984548	0.780683535062331	0.656506	0.85852	0.381455	none	0.0100742	0.376696571134911	0.592125534390444	0.874186	0.930441	0.925107	none
	ENSG00000102158	MAGT1	0.0186631	0.129162830556568	0.390969041738003	0.129163	0.356364	0.704301	none	0.012125	0.148219654021797	0.318700316241231	0.14822	0.296051	0.940771	only DGE
	ENSG00000102172	SMS	0.000404158	0.144775882054831	0.417365759705395	0.159612	0.40711	0.99216	only DGE	0.00130405	0.467371502737939	0.676312500139752	0.000910839	0.00410974	0.896178	both
	ENSG00000102174	PHEX	0.0654606	0.0975268681089734	0.328799355478208	0.105662	0.314555	0.0193461	only DGE	0.193729	0.0240663645457189	0.0801323708098822	0.00305039	0.0118662	0.302277	only DGE
	ENSG00000102178	UBL4A	0.0271292	0.235656386522397	0.547348235181083	0.861032	0.951583	0.730505	only DGE	0.0311135	0.702687166514912	0.839512	0.841549	0.910802	0.378367	only DGE
	ENSG00000102181	CD99L2	0.0661272	0.915922	0.978562100642059	0.921034	0.978007	0.216993	none	0.0290167	0.505353097274738	0.704023733814703	0.497326	0.67674	0.365082	none
	ENSG00000102189	EEA1	0.00379533	NA	NA	0.4033	0.690739	0.127047	none	0.00385456	NA	NA	0.302789	0.493451	0.714956	none
	ENSG00000102221	PHF16	0.0155646	0.939260891690541	0.98838	0.984834	1	0.528145	only DGE	0.0076311	0.0375498371166793	0.113470909041876	0.259027	0.440932	0.739716	only DGE
	ENSG00000102225	CDK16	0.0201678	0.889554543941266	0.969980165981355	0.882919	0.961671	0.21872	only DGE	0.0444059	0.00636881158342062	0.0265065096171352	0.00644721	0.0229335	0.729391	only DGE
	ENSG00000102226	USP11	0.0430622	0.452307413590466	0.758035959767615	0.591019	0.825122	0.976331	none	0.0256361	0.963620798189162	0.991497062127776	0.182016	0.343731	0.646218	only DGE
	ENSG00000102241	HTATSF1	0.00678552	0.202618269462537	0.502388008125929	0.766412	0.911478	0.623352	none	0.00886801	0.107827680929435	0.252165306442617	0.0592405	0.146455	0.36013	none
	ENSG00000102265	TIMP1	0.0431382	0.536479080775917	0.815449312459688	0.00056051	0.00497595	0.805289	both	0.0630627	0.025462932700423	0.0837728027240823	5e-09	6.1e-08	0.49591	both
	ENSG00000102309	PIN4	0.0146435	0.0290046069918269	0.142746794737821	0.299972	0.591067	0.515924	only DGE	0.0716564	0.125471182959627	0.282628125212276	0.185875	0.348712	0.25858	only DGE
	ENSG00000102312	PORCN	0.031562	0.0209911728973813	0.113891597323265	0.109795	0.321723	0.0308228	none	0.0501017	8.64587750526447e-05	0.000624590763303649	5.82582e-05	0.000346247	0.00578009	both
	ENSG00000102316	MAGED2	0.0361853	0.854718	0.957681	0.241938	0.523179	0.677432	none	0.0238152	0.167066129322899	0.346118762452102	0.305421	0.496537	0.600119	none
	ENSG00000102317	RBM3	0.0467883	0.0181475332964116	0.103229874989382	7.7734e-06	0.000120203	0.00797001	only DIU	0.0318679	0.221650663465186	0.418955821364854	0.00966358	0.0324552	0.133469	only DGE
	ENSG00000102349	KLF8	0.0342114	0.0713729152074337	0.269240417114397	0.0713729	0.241456	0.936759	none	0.196357	0.00434207213822413	0.0191478263144638	0.00434207	0.01626	0.536841	none
	ENSG00000102359	SRPX2	0.00661067	NA	NA	0.914966	0.975187	0.914193	none	0.00354775	NA	NA	0.193381	0.358035	0.180906	only DGE
	ENSG00000102362	SYTL4	0.0505725	0.785703265161013	0.930053171065238	0.829482	0.938054	0.190094	only DGE	0.0768674	0.392248940378827	0.606316145252134	0.25891	0.440864	0	only DGE
	ENSG00000102384	CENPI	0.123023	NA	NA	0.117413	0.335411	0.831292	none	0.296644	NA	NA	0.001511	0.00644373	1.0843e-05	only DIU
	ENSG00000102385	DRP2	0.00882353	0.324607347792072	0.643860200413172	0.324607	0.617845	1	none	0.00555556	0.210783867030183	0.404340567931949	0.210784	0.380036	0.725117	none
	ENSG00000102390	CXorf26	0.00248525	0.243786488908846	0.555460700220782	0.243786	0.525779	0.89617	none	0.00402	0.611989604744862	0.786219631438897	0.61199	0.766261	0.971554	none
	ENSG00000102393	GLA	0.0161745	0.169580483931091	0.457133888909179	0.0196396	0.09364	0.0899891	only DGE	0.0165294	0.322842847191819	0.537179	0.0798458	0.184239	0.0264415	only DGE
	ENSG00000102401	ARMCX3	0.113069	0.00125361365841181	0.0123453167786951	0.00255003	0.0180484	0.575492	none	0.207253	2.44249065417534e-14	1.00269636413576e-12	0	0	1.91265e-05	only DIU
	ENSG00000102409	BEX4	0.0117232	0.742811320975679	0.913670344025898	0.742811	0.900792	0.737831	none	0.0131309	0.477606	0.684141829110719	0.477606	0.660207	0.709298	none
	ENSG00000102445	KIAA0226L	0.0515376	0.00397477283463443	0.0314474674269607	1.16361e-05	0.000171542	0.00682905	both	0.039363	7.41154422856383e-06	6.78252507648876e-05	7.1e-09	8.44e-08	0.00132529	both
	ENSG00000102471	NDFIP2	0.148656	0.0449350146236771	0.196113096567341	0.0337799	0.139608	0.694353	none	0.207089	0.0331742814471725	0.103386434436889	0.0298722	0.0844445	0.347935	none
	ENSG00000102524	TNFSF13B	0.0338088	0.813693475363345	0.940869806092113	0.796925	0.925171	0.00959739	none	0.0999884	0.00543130362880495	0.0231231927087231	1.1353e-06	9.4297e-06	0	both
	ENSG00000102531	FNDC3A	0.0580691	0.514097688656207	0.804270978488483	0.832874	0.939939	0.921355	only DGE	0.0726206	0.111525131428121	0.258564276130245	0.581744	0.743044	0.792946	only DGE
	ENSG00000102543	CDADC1	0.182183	0.00558318425101412	0.0415064068464482	0.0160389	0.0797807	0.00969473	only DGE	0.299299	8.59017301735321e-11	1.85642174594893e-09	1e-10	1.3e-09	1.3e-09	only DIU
	ENSG00000102547	CAB39L	0.22567	0.0322262911861482	0.154447176678471	3.78e-07	8.0264e-06	0.0379613	only DIU	0.279729	0.0709340097611326	0.184125812031056	0	0	0.000210307	both
	ENSG00000102554	KLF5	0.126973	0.580861730915692	0.842088868730706	0.0113359	0.0608841	0.0616444	only DGE	0.132566	0.272896	0.479385702692019	0.00218838	0.00891022	0.0786259	both
	ENSG00000102572	STK24	0.0341033	0.072746484543003	0.272685942427054	0.000119372	0.00131518	0.812697	only DIU	0.0584326	0.031935590972149	0.100445	0	0	0.392239	both
	ENSG00000102575	ACP5	0.0116176	0.906915701728812	0.97502	0.906916	0.971346	0.903684	only DGE	0.00347448	0.307786982944256	0.520549063477199	0.307787	0.498992	0.120226	only DGE
	ENSG00000102595	UGGT2	0.0153984	0.00317859200896196	0.0262452080093774	0.26427	0.550247	0.415652	none	0.0276091	0.921902191776412	0.968499	0.438703	0.626428	1.155e-07	none
	ENSG00000102606	ARHGEF7	0.053874	0.969824940046809	0.997841020348111	0.398802	0.686029	0.285875	none	0.109102	0.306713346195042	0.519420779457542	0.0178829	0.0550454	0.0289138	none
	ENSG00000102683	SGCG	0.00965077	0.196971376386567	0.496044235440008	0.196971	0.463072	0.689557	only DGE	0.278194	0.000884854643252275	0.00480963561452627	0.000884855	0.0040115	7.86032e-05	both
	ENSG00000102699	PARP4	0.00365111	0.0308825376822228	0.149825011954287	0.0502778	0.187961	0.0850854	none	0.0131517	0.784933381732835	0.891801335347225	0.0276589	0.0791669	0.212572	none
	ENSG00000102710	FAM48A	0.0113391	0.521797326090294	0.808068314577134	0.246891	0.529545	0.68568	none	0.0154001	0.226742380816966	0.424783377502953	0.143383	0.288375	0.690657	none
	ENSG00000102738	MRPS31	0.0231796	0.376504109766045	0.693946089078347	0.386594	0.675325	0.42065	none	0.0347828	0.487992214673444	0.691564732897816	0.478489	0.660704	0.779074	none
	ENSG00000102743	SLC25A15	0.0645043	NA	NA	0.0166296	0.0821092	0.729233	only DGE	0.115129	NA	NA	0.00197316	0.00814126	0.471055	both
	ENSG00000102753	KPNA3	0.00615332	0.583280259602404	0.842794728763569	0.58328	0.818606	0.465786	none	0.000384142	0.342408505199076	0.557518276544274	0.342409	0.534762	0.26454	none
	ENSG00000102755	FLT1	0.508512	4.71801264723126e-09	2.4113762639999e-07	4.7e-09	1.632e-07	8.046e-07	both	0.452578	1.38271804228651e-07	1.77341829714589e-06	1.383e-07	1.3347e-06	2.049e-07	both
	ENSG00000102760	RGCC	0.00270937	NA	NA	0.332222	0.623202	0.859893	only DGE	0.00802875	NA	NA	0.976568	0.99193	0.998941	only DGE
	ENSG00000102763	KIAA0564	0.0848761	0.792597833417194	0.932650518382705	0.0122938	0.0649261	0.00860649	none	0.107305	0.0909290913162356	0.222789350775302	0.00168115	0.00708476	0.453444	only DIU
	ENSG00000102780	DGKH	0.0985947	0.321546272372131	0.639802652381769	0.708635	0.883746	0.215513	none	0.140399	0.076288521431042	0.194857887573241	0.222014	0.394312	0.737528	none
	ENSG00000102781	KATNAL1	0.0483094	0.254052167342658	0.566642211341184	0.722601	0.89072	0.840054	none	0.115679	0.0162677834793805	0.0582245387696875	0.0241103	0.0707463	0.0897067	only DGE
	ENSG00000102786	INTS6	0.0317157	0.000128972567757568	0.00186736202212162	0.000218152	0.00222074	0.304786	both	0.0589924	0.000111319329830772	0.000782066109642719	8.655e-06	6.05001e-05	0.00029713	only DIU
	ENSG00000102794	IRG1	0.0102395	NA	NA	0.00398152	0.0260423	0.972873	only DGE	0.00914461	NA	NA	0.000159378	0.000864102	0.248632	both
	ENSG00000102796	DHRS12	0.0362583	0.0321568544866997	0.154250289330382	0.136245	0.369015	0.254893	none	0.0495941	0.121166465168388	0.275297534330131	0.134098	0.274169	0.031032	none
	ENSG00000102804	TSC22D1	0.0462933	2.39808173319034e-14	3.55263644589444e-12	0	0	0	both	0.045812	4.68958205601666e-13	1.4659604824649e-11	0	0	0	both
	ENSG00000102805	CLN5	0.022468	0.507304321436401	0.798285833393302	0.507304	0.772392	0.139055	none	0.0525022	0.0285843695325081	0.0919702314640534	0.0285844	0.0813835	0.0158641	none
	ENSG00000102858	MGRN1	0.048416	0.635554	0.867732348253374	0.00178161	0.0132873	0.0115575	none	0.078287	0.097899715360644	0.234947247732429	9.98107e-05	0.000564442	0.00124123	only DIU
[truncated: 9,356 more rows]
