# Supplementary material for: Widespread Shortening of 3’ Untranslated Regions and Increased Exon Inclusion Are Evolutionarily Conserved Features of Innate Immune Responses to Infection
Source: PLoS Genet. 2016 Sep 30;12(9):e1006338. doi: 10.1371/journal.pgen.1006338 (PMC5045211; doi:10.1371/journal.pgen.1006338)
Supplement: S5 Table — Estimates of Shannon diversity indicies for 11,353 genes both before and after infection with both Listeria and Salmonella, as described in Supplementary Section 1.3.4 in S1 Text. (XLSX) [file pgen.1006338.s021.xlsx]

## Sheet: Sheet 1
	Supplementary Table 5- Change in Isoform Diversity after Infection
			Listeria				Salmonella
	Ensembl gene id	HUGO gene id	Shannon diversity index after infection	Shannon diversity index before infection	Delta Shannon	Delta Simpson	Shannon diversity index after infection	Shannon diversity index before infection	Delta Shannon	Delta Simpson
	ENSG00000000419	DPM1	0.469108	0.466501	0.0026068	-0.00201353	0.460271	0.466501	-0.00623007	0.00335395
	ENSG00000000457	SCYL3	0.578287	0.512968	0.0653184	0.0466489	0.540115	0.512968	0.0271464	-0.00961456
	ENSG00000000460	C1orf112	0.526419	0.522425	0.00399444	-0.00523469	0.510212	0.522425	-0.0122124	-0.0570097
	ENSG00000000938	FGR	0.560776	0.547869	0.0129069	0.0111144	0.536218	0.518616	0.017602	0.0227443
	ENSG00000000971	CFH	0.633539	0.609984	0.0235554	0.00469465	0.678469	0.609984	0.0684851	0.0304514
	ENSG00000001036	FUCA2	0.101264	0.112853	-0.0115892	-0.00600382	0.0970041	0.112853	-0.0158492	-0.00843245
	ENSG00000001084	GCLC	0.511861	0.529466	-0.0176046	-0.0351219	0.515528	0.529466	-0.0139378	-0.0314628
	ENSG00000001167	NFYA	0.115315	0.0953545	0.0199606	0.00630599	0.210998	0.0953545	0.115643	0.0403076
	ENSG00000001460	C1orf201	0.794933	0.726054	0.0688791	0.0484697	0.747319	0.726054	0.0212657	-0.00222386
	ENSG00000001461	NIPAL3	0.4936	0.460614	0.0329863	0.0235782	0.507062	0.491749	0.0153131	0.0649425
	ENSG00000001497	LAS1L	0.851858	0.814062	0.0377962	0.0183595	0.844321	0.814062	0.0302591	0.0143296
	ENSG00000001561	ENPP4	0.999579	0.999874	-0.00029556	-0.000204841	0.993376	0.999874	-0.00649811	-0.00449712
	ENSG00000001629	ANKIB1	0.308439	0.26817	0.0402692	0.0383981	0.33822	0.26817	0.0700499	0.0730707
	ENSG00000001630	CYP51A1	0.23059	0.251221	-0.0206313	-0.00709959	0.226218	0.251221	-0.0250032	-0.00306005
	ENSG00000001631	KRIT1	0.61347	0.595979	0.0174909	0.0169015	0.606644	0.595979	0.0106647	0.00573468
	ENSG00000002016	RAD52	0.594275	0.540911	0.0533639	0.030436	0.628871	0.556468	0.0724023	0.0580876
	ENSG00000002330	BAD	0.357553	0.390836	-0.0332828	-0.0292814	0.371687	0.390836	-0.0191493	-0.0142896
	ENSG00000002549	LAP3	0.533624	0.520242	0.0133823	0.0108979	0.54022	0.520242	0.0199777	0.0134537
	ENSG00000002586	CD99	0.204951	0.207134	-0.00218325	-0.00119955	0.22473	0.207134	0.0175953	0.0168138
	ENSG00000002587	HS3ST1	0.829233	0.859821	-0.0305872	0.00125247	0.843329	0.859821	-0.0164915	0.0102775
	ENSG00000002726	ABP1	0.584079	0.565953	0.0181266	-0.00718887	0.564369	0.521593	0.0427767	0.034835
	ENSG00000002822	MAD1L1	0.472691	0.45532	0.0173706	0.00869746	0.432623	0.45532	-0.022697	-0.0160722
	ENSG00000002834	LASP1	0.324032	0.352093	-0.0280611	-0.0320969	0.353903	0.352093	0.00180937	0.0021172
	ENSG00000002919	SNX11	0.085588	0.0584623	0.0271257	0.0175887	0.0777431	0.0584623	0.0192808	0.0110953
	ENSG00000002933	TMEM176A	0.61038	0.610019	0.000360854	0.00155147	0.600234	0.610019	-0.00978475	-0.00417702
	ENSG00000003056	M6PR	0.631531	0.623254	0.00827678	0.00391503	0.646176	0.623254	0.0229216	0.0160629
	ENSG00000003096	KLHL13	0.369986	0.43113	-0.0611432	-0.0784753	0.417247	0.43113	-0.0138822	-0.032387
	ENSG00000003137	CYP26B1	0.732729	0.59161	0.14112	0.116544	0.800886	0.59161	0.209276	0.162691
	ENSG00000003147	ICA1	0.558581	0.571295	-0.0127138	0.00105509	0.604197	0.571295	0.0329023	0.0318666
	ENSG00000003393	ALS2	0.371737	0.349228	0.0225089	0.056713	0.351314	0.349228	0.00208608	0.0446357
	ENSG00000003400	CASP10	0.62665	0.651139	-0.024489	-0.036652	0.562073	0.651139	-0.0890655	-0.122191
	ENSG00000003402	CFLAR	0.758216	0.716969	0.0412475	0.0497191	0.737725	0.716969	0.0207567	0.0363457
	ENSG00000003436	TFPI	0.576729	0.503168	0.0735605	0.0596244	0.603893	0.503168	0.100725	0.0749943
	ENSG00000003509	C2orf56	0.623971	0.615534	0.00843691	-0.0178766	0.619373	0.594351	0.0250215	-0.0288441
	ENSG00000003756	RBM5	0.672704	0.661592	0.0111119	0.0146247	0.677311	0.661592	0.0157192	0.0197685
	ENSG00000003987	MTMR7	0.609341	0.589437	0.0199036	0.0114126	0.661986	0.683651	-0.0216648	0.000363432
	ENSG00000004059	ARF5	0.281935	0.280923	0.00101206	-0.00160646	0.248781	0.259084	-0.0103031	-0.0144227
	ENSG00000004139	SARM1	0.0971755	0.067803	0.0293725	0.0124191	0.194481	0.067803	0.126678	0.0789028
	ENSG00000004399	PLXND1	0.734186	0.739904	-0.00571778	-0.00366407	0.738561	0.739973	-0.00141134	0.000547948
	ENSG00000004455	AK2	0.43769	0.399788	0.0379015	0.0385635	0.473414	0.412295	0.0611185	0.0560675
	ENSG00000004468	CD38	0.513752	0.612197	-0.0984454	-0.0621682	0.411399	0.612197	-0.200798	-0.156486
	ENSG00000004478	FKBP4	0.252584	0.282653	-0.0300687	-0.0278202	0.245161	0.282653	-0.0374917	-0.031168
	ENSG00000004487	KDM1A	0.58583	0.541682	0.0441479	0.032847	0.568971	0.541682	0.0272894	0.0159395
	ENSG00000004534	RBM6	0.598384	0.614342	-0.0159579	-0.0160211	0.606237	0.614144	-0.00790701	-0.0118018
	ENSG00000004660	CAMKK1	0.197529	0.318622	-0.121093	-0.10648	0.183196	0.318622	-0.135426	-0.125674
	ENSG00000004700	RECQL	0.112632	0.105266	0.00736635	0.00674627	0.145066	0.105266	0.0397996	0.0352365
	ENSG00000004766	CCDC132	0.682796	0.581416	0.10138	0.0786502	0.662317	0.571769	0.0905488	0.0700205
	ENSG00000004777	ARHGAP33	0.779028	0.792568	-0.01354	-0.006096	0.777242	0.792568	-0.0153264	-0.0206746
	ENSG00000004779	NDUFAB1	0.101684	0.092385	0.00929911	0.00287711	0.0680989	0.092385	-0.0242861	-0.00716485
	ENSG00000004799	PDK4	0.497293	0.239712	0.257581	0.253765	0.78585	0.239712	0.546138	0.491712
	ENSG00000004809	SLC22A16	0.637015	0.610573	0.0264411	0.00571248	0.674842	0.610573	0.0642687	0.0575347
	ENSG00000004838	ZMYND10	0.707676	0.737459	-0.0297824	-0.0309018	0.748093	0.737459	0.0106337	-0.0107543
	ENSG00000004846	ABCB5	0.38421	0.426252	-0.0420415	-0.0224491	0.323921	0.426252	-0.102331	-0.0857083
	ENSG00000004864	SLC25A13	0.522538	0.488981	0.0335565	0.0387418	0.551097	0.488981	0.0621156	0.0548683
	ENSG00000004866	ST7	0.486271	0.500228	-0.0139567	0.00798758	0.443335	0.49343	-0.0500945	-0.0214353
	ENSG00000004897	CDC27	0.153094	0.133224	0.0198704	0.0198343	0.210425	0.133224	0.0772017	0.0787771
	ENSG00000004961	HCCS	0.783899	0.727853	0.0560461	0.0323446	0.860077	0.727853	0.132224	0.0712638
	ENSG00000005022	SLC25A5	0.525829	0.515754	0.0100748	0.00630429	0.518456	0.515754	0.00270176	0.00165247
	ENSG00000005059	CCDC109B	0.696833	0.681384	0.0154486	0.0119966	0.739578	0.681384	0.0581935	0.0401478
	ENSG00000005075	POLR2J	0.940534	0.951211	-0.0106765	-0.00721388	0.93459	0.951211	-0.0166204	-0.0112139
	ENSG00000005100	DHX33	0.0733683	0.108283	-0.034915	-0.0106163	0.0975814	0.108283	-0.0107019	-0.00336136
	ENSG00000005156	LIG3	0.107681	0.12471	-0.0170294	-0.00552035	0.185854	0.12471	0.0611441	0.021446
	ENSG00000005175	RPAP3	0.838961	0.827627	0.011334	0.0145213	0.857407	0.827627	0.0297799	0.0235633
	ENSG00000005189	AC004381.6	0.978885	0.998117	-0.0192323	-0.0132598	0.988851	0.998117	-0.0092667	-0.00640383
	ENSG00000005206	SPPL2B	0.111697	0.0875078	0.0241893	0.00753194	0.0911543	0.0875078	0.00364651	0.00110506
	ENSG00000005238	FAM214B	0.573707	0.531268	0.0424388	0.0392246	0.581726	0.531268	0.0504582	0.0438625
	ENSG00000005249	PRKAR2B	0.326188	0.109786	0.216402	0.15465	0.162659	0.109786	0.0528727	0.0331253
	ENSG00000005302	MSL3	0.559269	0.558984	0.000285417	0.00362967	0.58016	0.547348	0.0328118	0.0441622
	ENSG00000005339	CREBBP	0.416811	0.371152	0.0456588	0.0216062	0.425175	0.371152	0.0540227	0.0256612
	ENSG00000005379	BZRAP1	0.422882	0.526018	-0.103135	-0.115878	0.478611	0.526018	-0.0474066	-0.0620909
	ENSG00000005381	MPO	0.00132877	0.0347204	-0.0333916	-0.00725053	0.00132877	0.0347204	-0.0333916	-0.00725053
	ENSG00000005436	GCFC2	0.723961	0.715516	0.00844538	0.013781	0.726726	0.715516	0.0112107	0.00828333
	ENSG00000005448	WDR54	0.636529	0.65084	-0.0143106	-0.000328208	0.659566	0.65084	0.00872677	0.00609543
	ENSG00000005469	CROT	0.235728	0.304542	-0.0688142	-0.0671852	0.247419	0.304542	-0.0571231	-0.0611978
	ENSG00000005471	ABCB4	0.601287	0.592299	0.00898748	0.000147319	0.710331	0.592299	0.118032	0.0785663
	ENSG00000005483	MLL5	0.447921	0.495438	-0.047517	-0.0343173	0.429134	0.495438	-0.066304	-0.049362
	ENSG00000005486	RHBDD2	0.508389	0.488291	0.0200978	0.0159331	0.527391	0.511287	0.0161043	0.011584
	ENSG00000005700	IBTK	0.471592	0.462831	0.00876049	0.00797895	0.494707	0.462831	0.0318758	0.0274318
	ENSG00000005801	ZNF195	0.486642	0.490296	-0.00365406	-0.000337365	0.519184	0.495427	0.0237573	0.0318254
	ENSG00000005810	MYCBP2	0.478595	0.479719	-0.00112398	-0.0180941	0.505528	0.479719	0.0258096	0.0193784
	ENSG00000005812	FBXL3	0.531077	0.498367	0.0327101	0.00531681	0.504402	0.498367	0.00603504	-0.0241728
	ENSG00000005844	ITGAL	0.44775	0.414688	0.0330619	0.0245437	0.475405	0.414688	0.060717	0.0593949
	ENSG00000005882	PDK2	0.637991	0.577083	0.0609074	0.0228659	0.671235	0.577083	0.0941521	0.0425614
	ENSG00000005884	ITGA3	0.651722	0.64524	0.00648201	0.00472555	0.692954	0.64524	0.047714	0.0261699
	ENSG00000005889	ZFX	0.608374	0.500193	0.108181	0.121017	0.737156	0.500193	0.236963	0.237857
	ENSG00000005893	LAMP2	0.366516	0.378871	-0.0123551	-0.0108807	0.364223	0.378871	-0.0146476	-0.0201627
	ENSG00000005955	GGNBP2	0.341485	0.266087	0.0753981	0.0664861	0.359164	0.266087	0.0930775	0.0803647
	ENSG00000006015	C19orf60	0.641993	0.59138	0.0506127	0.0284424	0.691475	0.59138	0.100095	0.0571562
	ENSG00000006025	OSBPL7	0.00132877	0.0287763	-0.0274475	-0.00581916	0.275337	0.0287763	0.246561	0.0845247
	ENSG00000006062	MAP3K14	0.037724	0.0619681	-0.0242441	-0.00640569	0.023142	0.0619681	-0.038826	-0.00988447
	ENSG00000006075	CCL3	0.188666	0.358702	-0.170036	-0.0708202	0.150921	0.358702	-0.207781	-0.0844113
	ENSG00000006114	SYNRG	0.6334	0.587401	0.0459986	0.0335411	0.706175	0.587401	0.118773	0.0975898
	ENSG00000006118	TMEM132A	0.705233	0.750218	-0.0449848	-0.0362089	0.742373	0.750218	-0.00784532	-0.0108125
	ENSG00000006125	AP2B1	0.195043	0.16842	0.026623	0.0238242	0.221876	0.16842	0.0534564	0.0539765
	ENSG00000006194	ZNF263	0.75185	0.744861	0.00698897	0.00425813	0.770152	0.744861	0.0252902	0.0154889
	ENSG00000006282	SPATA20	0.704867	0.665035	0.0398316	0.0299239	0.762429	0.665035	0.0973935	0.0745849
	ENSG00000006283	CACNA1G	0.675344	0.628355	0.0469896	-0.00192933	0.737378	0.588148	0.14923	0.0758779
	ENSG00000006327	TNFRSF12A	0.999704	0.998349	0.00135487	0.000938704	0.99975	0.998349	0.00140115	0.000970775
	ENSG00000006432	MAP3K9	0.810341	0.753965	0.0563762	0.0322672	0.929589	0.874662	0.0549272	0.0367467
	ENSG00000006451	RALA	0.697601	0.315419	0.382182	0.346736	0.780114	0.315419	0.464695	0.434558
	ENSG00000006453	BAIAP2L1	0.610389	0.623262	-0.0128735	-0.0234662	0.603034	0.623262	-0.0202286	-0.0304455
	ENSG00000006459	JHDM1D	0.85977	0.75588	0.10389	0.0825199	0.735905	0.599685	0.13622	0.134047
	ENSG00000006530	AGK	0.398749	0.377971	0.0207784	-0.0117666	0.462701	0.377971	0.0847302	0.0498929
	ENSG00000006576	PHTF2	0.475458	0.510982	-0.0355242	-0.0563078	0.489826	0.510982	-0.0211563	-0.0286137
	ENSG00000006607	FARP2	0.720939	0.730761	-0.00982252	0.0128709	0.741118	0.730761	0.0103571	0.0143781
	ENSG00000006625	GGCT	0.6037	0.610042	-0.0063418	-0.0129151	0.620406	0.610042	0.0103636	-0.0192816
	ENSG00000006634	DBF4	0.384125	0.328821	0.0553037	0.0558132	0.322157	0.328821	-0.00666444	-0.00535476
	ENSG00000006652	IFRD1	0.428146	0.42467	0.00347551	0.00957517	0.434068	0.42467	0.00939779	0.0143126
	ENSG00000006695	COX10	0.396944	0.293612	0.103332	0.118943	0.327837	0.293612	0.0342253	0.0298522
	ENSG00000006704	GTF2IRD1	0.592306	0.583447	0.00885947	0.00657328	0.573772	0.583447	-0.00967499	-0.0185831
	ENSG00000006712	PAF1	0.308294	0.289154	0.0191392	0.0122148	0.306589	0.289154	0.0174344	0.00825398
	ENSG00000006715	VPS41	0.629869	0.58579	0.0440785	0.0537949	0.596514	0.562891	0.0336237	0.0323462
	ENSG00000006744	ELAC2	0.743473	0.717522	0.0259508	0.0104835	0.74932	0.717522	0.0317971	0.00813673
	ENSG00000006747	SCIN	0.447607	0.400756	0.0468507	0.0529066	0.478186	0.400756	0.0774303	0.0673754
	ENSG00000006756	ARSD	0.506472	0.45112	0.0553527	0.0731579	0.535028	0.45112	0.0839079	0.102611
	ENSG00000006757	PNPLA4	0.887987	0.919652	-0.0316645	-0.026814	0.867527	0.919652	-0.0521251	-0.043185
	ENSG00000006831	ADIPOR2	0.0410432	0.0313682	0.00967496	0.00589137	0.0510896	0.0343495	0.0167401	0.00919572
	ENSG00000006837	CDKL3	0.557737	0.550613	0.00712436	0.027961	0.580975	0.550613	0.0303622	0.0493937
	ENSG00000007038	PRSS21	0.386427	0.373171	0.0132567	0.0097776	0.366643	0.373171	-0.0065273	-0.00488639
	ENSG00000007047	MARK4	0.0633436	0.0824356	-0.0190921	-0.00550479	0.171375	0.0824356	0.0889391	0.029441
	ENSG00000007129	CEACAM21	0.654957	0.579994	0.074963	0.0661878	0.593718	0.579994	0.0137236	-0.00413995
	ENSG00000007168	PAFAH1B1	0.982659	0.852144	0.130515	0.0996455	0.971679	0.852144	0.119534	0.0900974
	ENSG00000007202	KIAA0100	0.950605	0.922144	0.0284605	0.0203258	0.922622	0.922144	0.000478202	0.00183482
	ENSG00000007237	GAS7	0.605178	0.456393	0.148786	0.116025	0.610071	0.394028	0.216043	0.201775
	ENSG00000007264	MATK	0.605529	0.637727	-0.0321975	-0.0338119	0.617997	0.637727	-0.0197299	-0.0595387
	ENSG00000007341	ST7L	0.643828	0.630763	0.0130656	0.000386717	0.649641	0.630763	0.0188784	-0.00444591
	ENSG00000007350	TKTL1	0.507426	0.47114	0.0362859	0.0363603	0.351238	0.441328	-0.0900908	-0.0831501
	ENSG00000007384	RHBDF1	0.606018	0.612001	-0.00598344	0.00405945	0.618811	0.612001	0.00680971	0.00848168
	ENSG00000007392	LUC7L	0.588014	0.6153	-0.0272853	-0.0166955	0.560969	0.605072	-0.0441028	-0.0375874
	ENSG00000007402	CACNA2D2	0.593863	0.404821	0.189042	0.112386	0.460443	0.404821	0.0556222	-0.00902173
	ENSG00000007516	BAIAP3	0.210842	0.189115	0.0217269	0.00821438	0.255879	0.120157	0.135722	0.0712353
	ENSG00000007541	PIGQ	0.620943	0.61741	0.00353266	0.017405	0.623194	0.603371	0.0198229	0.0175963
	ENSG00000007545	CRAMP1L	0.438893	0.444122	-0.00522926	0.00288163	0.40094	0.401882	-0.00094202	0.00270384
	ENSG00000007923	DNAJC11	0.438244	0.404632	0.0336121	0.0543487	0.44324	0.404632	0.0386079	0.0700832
	ENSG00000007944	MYLIP	0.429688	0.415007	0.0146804	0.00712577	0.474669	0.415007	0.0596619	0.0295187
	ENSG00000007968	E2F2	0.0638677	0.181903	-0.118036	-0.0386355	0.296224	0.181903	0.114321	0.0456239
	ENSG00000008018	PSMB1	0.18252	0.173669	0.00885132	0.00323283	0.192147	0.173669	0.0184778	0.00680182
	ENSG00000008056	SYN1	0.519703	0.519703	0	0	0.68768	0.519703	0.167977	0.093548
	ENSG00000008083	JARID2	0.0901582	0.070492	0.0196662	0.0125704	0.110448	0.070492	0.0399562	0.0253857
	ENSG00000008118	CAMK1G	0.483085	0.274617	0.208468	0.0971093	0.54097	0.274617	0.266353	0.127322
	ENSG00000008128	CDK11A	0.695738	0.676882	0.0188568	0.0136533	0.692314	0.676903	0.0154114	0.00565466
	ENSG00000008130	NADK	0.554043	0.489918	0.0641246	0.0896219	0.565902	0.489918	0.0759843	0.0923113
	ENSG00000008226	DLEC1	0.562596	0.6153	-0.0527038	-0.0628297	0.594675	0.6153	-0.0206251	-0.0600919
	ENSG00000008282	SYPL1	0.163208	0.124217	0.0389912	0.0363941	0.163046	0.124217	0.0388291	0.0339781
	ENSG00000008283	CYB561	0.21927	0.174689	0.0445811	0.0306753	0.148715	0.151041	-0.00232582	-0.00486466
	ENSG00000008294	SPAG9	0.646719	0.640727	0.00599167	0.0207565	0.653765	0.640727	0.0130378	0.0324085
	ENSG00000008300	CELSR3	0.655513	0.62034	0.0351728	0.0245496	0.436983	0.62034	-0.183357	-0.121855
	ENSG00000008311	AASS	0.789989	0.734954	0.0550356	0.0654845	0.754648	0.734954	0.0196939	0.0121896
	ENSG00000008323	PLEKHG6	0.631792	0.595044	0.0367479	0.0378727	0.634876	0.595044	0.0398319	0.0117856
	ENSG00000008324	SS18L2	0.225548	0.215956	0.00959199	0.00490735	0.192687	0.215956	-0.0232692	-0.0108527
	ENSG00000008382	MPND	0.991212	0.983196	0.00801674	0.00552386	0.978619	0.983196	-0.00457651	-0.00314413
	ENSG00000008394	MGST1	0.500658	0.502136	-0.00147744	-0.00551083	0.492079	0.502136	-0.0100561	-0.0107083
	ENSG00000008405	CRY1	0.714509	0.690869	0.0236405	0.0214332	0.750125	0.690869	0.0592561	0.037801
	ENSG00000008441	NFIX	0.599283	0.805428	-0.206145	-0.1222	0.568312	0.509007	0.0593049	0.0407547
	ENSG00000008513	ST3GAL1	0.569372	0.475821	0.0935505	0.107777	0.578457	0.462809	0.115648	0.129132
	ENSG00000008517	IL32	0.494382	0.508528	-0.0141468	-0.0198211	0.502346	0.503255	-0.000908219	0.00205745
	ENSG00000008710	PKD1	0.524768	0.539031	-0.0142632	-0.0148593	0.54138	0.539031	0.00234893	0.00286728
	ENSG00000008735	MAPK8IP2	0.665009	0.652368	0.0126415	-0.0197993	0.69752	0.652368	0.0451517	-0.00688594
	ENSG00000008838	MED24	0.745621	0.756649	-0.011028	-0.0130021	0.771483	0.756649	0.0148345	-0.00187662
	ENSG00000008853	RHOBTB2	0.457262	0.315081	0.142181	0.145801	0.535891	0.315081	0.22081	0.217166
	ENSG00000008869	HEATR5B	0.504691	0.431698	0.0729936	0.0747624	0.42199	0.431698	-0.00970761	-0.00894914
	ENSG00000008952	SEC62	0.54835	0.567404	-0.019054	-0.0178359	0.575293	0.567404	0.00788936	0.000299973
	ENSG00000008988	RPS20	0.492418	0.479691	0.0127264	0.00735885	0.48944	0.479737	0.00970282	0.00849943
	ENSG00000009307	CSDE1	0.467358	0.416277	0.0510812	0.0680683	0.530287	0.426041	0.104246	0.131587
	ENSG00000009335	UBE3C	0.38354	0.362901	0.0206386	0.0245048	0.414677	0.362901	0.0517758	0.0608025
	ENSG00000009413	REV3L	0.39079	0.359536	0.0312547	0.0222982	0.407924	0.359536	0.0483887	0.0398628
	ENSG00000009724	MASP2	0.079602	0.0674589	0.0121431	0.00622481	0.162779	0.0674589	0.0953204	0.0421233
	ENSG00000009780	FAM76A	0.605267	0.558734	0.0465323	0.0498811	0.664327	0.558734	0.105592	0.0892669
	ENSG00000009790	TRAF3IP3	0.85649	0.799928	0.0565617	0.0205947	0.881851	0.799928	0.0819227	0.0283416
	ENSG00000009830	POMT2	0.540555	0.507808	0.0327463	0.029878	0.552697	0.500464	0.0522329	0.044917
	ENSG00000009844	VTA1	0.665369	0.661971	0.00339743	0.0271699	0.674554	0.661971	0.0125825	0.041248
	ENSG00000009950	MLXIPL	0.571653	0.544756	0.0268972	-0.00732205	0.561062	0.581665	-0.0206026	-0.0753765
	ENSG00000009954	BAZ1B	0.518811	0.502904	0.0159077	0.0133975	0.537771	0.502904	0.0348679	0.0278941
	ENSG00000010017	RANBP9	0.302095	0.27681	0.0252845	0.0207318	0.31362	0.27681	0.0368104	0.0284346
	ENSG00000010030	ETV7	0.700611	0.734041	-0.0334305	0.00360346	0.669379	0.734041	-0.0646623	-0.0291507
	ENSG00000010072	C1orf124	0.461557	0.393256	0.0683011	0.0778887	0.500439	0.393256	0.107184	0.124384
	ENSG00000010165	METTL13	0.775292	0.802088	-0.0267959	-0.0129148	0.789494	0.802088	-0.0125943	-0.00598889
	ENSG00000010219	DYRK4	0.471269	0.490932	-0.0196628	-0.0156656	0.457516	0.490932	-0.0334162	-0.0187671
	ENSG00000010244	ZNF207	0.650329	0.707604	-0.0572747	-0.0380317	0.649262	0.707604	-0.0583418	-0.0393681
	ENSG00000010256	UQCRC1	0.782314	0.779727	0.0025866	0.00233504	0.79152	0.779727	0.0117923	0.0058806
	ENSG00000010270	STARD3NL	0.521582	0.435016	0.0865661	0.0989953	0.500314	0.435016	0.0652982	0.0653482
	ENSG00000010278	CD9	0.48513	0.522977	-0.037847	-0.0315938	0.497339	0.522977	-0.0256382	-0.00850499
	ENSG00000010292	NCAPD2	0.506068	0.445679	0.0603888	0.078179	0.489274	0.428349	0.060925	0.081558
	ENSG00000010295	IFFO1	0.635545	0.670911	-0.0353666	-0.0228074	0.646366	0.670911	-0.0245451	-0.0168846
	ENSG00000010310	GIPR	0.0871802	0.72609	-0.638909	-0.300794	0.172869	0.72609	-0.55322	-0.272232
	ENSG00000010318	PHF7	0.885262	0.876179	0.00908335	-0.00038474	0.899599	0.876179	0.0234199	0.0072186
	ENSG00000010319	SEMA3G	0.346509	0.315923	0.0305857	0.0217501	0.249642	0.315923	-0.0662816	-0.0401673
	ENSG00000010322	NISCH	0.731074	0.731419	-0.000345483	-0.00207708	0.693999	0.711229	-0.0172308	-0.0210789
	ENSG00000010327	STAB1	0.607509	0.626006	-0.0184964	-0.0061803	0.605819	0.626006	-0.0201865	-0.00554106
	ENSG00000010361	FUZ	0.739926	0.772855	-0.032929	-0.0214987	0.775489	0.772855	0.00263395	0.00702405
	ENSG00000010404	IDS	0.717242	0.649909	0.0673326	0.0713436	0.720788	0.649909	0.0708791	0.0726816
	ENSG00000010539	ZNF200	0.525215	0.467056	0.0581585	0.0594633	0.545181	0.467056	0.0781249	0.0675464
	ENSG00000010610	CD4	0.0408659	0.0538552	-0.0129894	-0.0113714	0.0398292	0.0538552	-0.0140261	-0.0122894
	ENSG00000010626	LRRC23	0.669716	0.630438	0.0392775	0.0175372	0.655681	0.630438	0.0252429	0.00979813
	ENSG00000010671	BTK	0.62203	0.578004	0.0440259	0.0265393	0.596683	0.578004	0.0186788	0.0190316
	ENSG00000010704	HFE	0.612929	0.567422	0.0455068	0.0289417	0.624922	0.550074	0.0748486	0.0582368
	ENSG00000010803	SCMH1	0.65603	0.652384	0.00364628	-0.00276381	0.65837	0.652384	0.00598626	0.0102728
	ENSG00000010810	FYN	0.567981	0.582298	-0.0143173	-0.0125466	0.608524	0.587887	0.0206364	0.00990243
	ENSG00000010818	HIVEP2	0.107508	0.199114	-0.0916059	-0.0634971	0.143831	0.199114	-0.0552827	-0.0425913
	ENSG00000011007	TCEB3	0.0457781	0.0424301	0.00334801	0.000862635	0.0457312	0.0424301	0.00330112	0.000850459
	ENSG00000011009	LYPLA2	0.735952	0.75148	-0.0155283	-0.0109764	0.725244	0.75148	-0.0262365	-0.0215144
	ENSG00000011021	CLCN6	0.460133	0.415882	0.0442507	0.039586	0.431324	0.415882	0.0154413	0.015558
	ENSG00000011028	MRC2	0.884749	0.827851	0.0568979	0.0367621	0.90116	0.827851	0.0733086	0.0475656
	ENSG00000011083	SLC6A7	0.0611915	0.291818	-0.230627	-0.0831207	0.129234	0.291818	-0.162584	-0.0622279
	ENSG00000011105	TSPAN9	0.423265	0.40103	0.022235	-0.0359609	0.469289	0.435018	0.0342705	0.00918621
	ENSG00000011114	BTBD7	0.550847	0.565724	-0.0148769	-0.0157783	0.57202	0.565724	0.00629665	0.000255202
	ENSG00000011143	MKS1	0.80167	0.709827	0.0918428	0.0358438	0.795838	0.709827	0.0860108	0.0123049
	ENSG00000011198	ABHD5	0.370194	0.335585	0.034609	0.0345313	0.373867	0.335585	0.0382818	0.0487175
	ENSG00000011201	KAL1	0.556165	0.594584	-0.0384188	-0.0591917	0.520646	0.594584	-0.0739378	-0.0817352
	ENSG00000011258	MBTD1	0.141226	0.178038	-0.0368117	-0.0247777	0.217598	0.280854	-0.0632561	-0.0256058
	ENSG00000011260	UTP18	0.717227	0.651344	0.0658827	0.0386461	0.762577	0.651344	0.111233	0.0661419
	ENSG00000011275	RNF216	0.237795	0.203939	0.0338559	0.0323541	0.341461	0.203939	0.137522	0.151135
	ENSG00000011295	TTC19	0.636665	0.653566	-0.0169016	-0.0304128	0.672421	0.653566	0.018855	0.0178659
	ENSG00000011304	PTBP1	0.531515	0.518395	0.0131195	0.00788101	0.543943	0.518395	0.0255473	0.0107503
	ENSG00000011332	DPF1	0.63611	0.50631	0.129801	0.0790607	0.713999	0.534545	0.179453	0.143338
	ENSG00000011347	SYT7	0.566239	0.563276	0.00296313	-0.0163694	0.604647	0.563276	0.0413707	0.0422662
	ENSG00000011376	LARS2	0.550118	0.519377	0.0307415	0.00139238	0.498946	0.478706	0.0202396	-0.0211131
	ENSG00000011405	PIK3C2A	0.248103	0.244128	0.00397461	0.00231429	0.228276	0.244128	-0.0158525	-0.0168327
	ENSG00000011422	PLAUR	0.603129	0.717154	-0.114025	-0.0786545	0.614118	0.717154	-0.103036	-0.0667502
	ENSG00000011426	ANLN	0.643202	0.57761	0.0655914	0.0217454	0.673642	0.57761	0.0960318	0.0732927
	ENSG00000011451	WIZ	0.581545	0.624051	-0.0425061	-0.0094977	0.64323	0.624051	0.019178	0.0461166
	ENSG00000011454	RABGAP1	0.163028	0.145616	0.0174119	0.0204122	0.180964	0.149936	0.0310272	0.0326306
	ENSG00000011478	QPCTL	0.754384	0.750092	0.00429186	0.00262068	0.887715	0.750092	0.137623	0.0871734
	ENSG00000011485	PPP5C	0.691891	0.695766	-0.00387446	-0.00787221	0.735579	0.695766	0.0398135	0.0226049
	ENSG00000011523	CEP68	0.842613	0.780165	0.0624483	0.0561243	0.922799	0.780165	0.142635	0.0972163
	ENSG00000011566	MAP4K3	0.416783	0.401459	0.0153248	0.0198087	0.468185	0.401459	0.0667269	0.0775515
	ENSG00000011590	ZBTB32	0.723477	0.615155	0.108323	0.00749445	0.609681	0.615155	-0.00547386	-0.086714
	ENSG00000011600	TYROBP	0.2191	0.213855	0.00524449	0.0047337	0.224252	0.213855	0.010397	0.00473598
	ENSG00000011638	TMEM159	0.415385	0.319666	0.0957192	0.0614546	0.448239	0.319666	0.128573	0.0872188
	ENSG00000012048	BRCA1	0.531359	0.44641	0.0849491	0.071275	0.612372	0.44641	0.165962	0.126172
	ENSG00000012061	ERCC1	0.548775	0.529907	0.0188679	-0.00128407	0.51525	0.529907	-0.0146571	-0.0298216
	ENSG00000012124	CD22	0.707366	0.706658	0.000707991	0.00691155	0.755636	0.706658	0.0489789	0.0485593
	ENSG00000012171	SEMA3B	0.816554	0.761272	0.0552815	0.0219869	0.745445	0.761272	-0.0158275	-0.0270604
	ENSG00000012174	MBTPS2	0.098875	0.0929296	0.00594545	0.00322049	0.102627	0.0929296	0.0096976	0.00434571
	ENSG00000012211	PRICKLE3	0.530061	0.482746	0.0473146	0.0399284	0.646051	0.482746	0.163304	0.171624
	ENSG00000012223	LTF	0.749904	0.746024	0.00387942	-0.00190343	0.775387	0.698561	0.0768262	0.0373206
	ENSG00000012660	ELOVL5	0.207715	0.140915	0.0668006	0.0842201	0.22921	0.140564	0.088646	0.127231
	ENSG00000012779	ALOX5	0.575293	0.695194	-0.119901	-0.121176	0.40481	0.695194	-0.290384	-0.292861
	ENSG00000012817	KDM5D	0.731764	0.720886	0.0108783	0.0116752	0.73499	0.720801	0.0141892	0.012589
	ENSG00000012822	CALCOCO1	0.504635	0.500742	0.00389253	0.0126402	0.487514	0.486802	0.000711968	0.0134246
	ENSG00000012963	UBR7	0.494815	0.458503	0.0363114	0.0443968	0.519248	0.458503	0.0607448	0.0524933
	ENSG00000012983	MAP4K5	0.361834	0.396457	-0.0346228	-0.0422413	0.344402	0.375624	-0.0312224	-0.0398341
	ENSG00000013016	EHD3	0.963857	0.906256	0.0576011	0.0387158	0.973366	0.906256	0.0671096	0.0452106
	ENSG00000013275	PSMC4	0.512806	0.578784	-0.0659775	-0.0353065	0.580485	0.578784	0.00170111	0.000932393
	ENSG00000013288	MAN2B2	0.287939	0.281126	0.00681291	-0.00554171	0.254336	0.281126	-0.0267896	-0.0385736
	ENSG00000013297	CLDN11	0.604363	0.605548	-0.00118533	-0.00576624	0.630195	0.57824	0.0519554	0.00129751
	ENSG00000013306	SLC25A39	0.988112	0.976617	0.0114945	0.00925415	0.958656	0.976617	-0.0179606	-0.0122141
	ENSG00000013364	MVP	0.601389	0.624008	-0.0226193	-0.0225938	0.61922	0.624008	-0.00478844	-0.0150534
	ENSG00000013374	NUB1	0.662147	0.594011	0.0681361	0.0711708	0.67622	0.573582	0.102638	0.100694
	ENSG00000013375	PGM3	0.583735	0.529897	0.0538377	0.0482245	0.646247	0.529897	0.11635	0.107399
	ENSG00000013392	RWDD2A	0.606018	0.784627	-0.17861	-0.105442	0.596325	0.784627	-0.188302	-0.110833
	ENSG00000013441	CLK1	0.623853	0.607456	0.0163971	0.0183186	0.650285	0.607456	0.0428294	0.0410718
	ENSG00000013503	POLR3B	0.512614	0.501232	0.0113827	0.0180742	0.521194	0.501232	0.019962	-0.0569996
	ENSG00000013523	ANGEL1	0.220608	0.190015	0.0305937	0.0303134	0.19326	0.190015	0.00324488	0.00435745
	ENSG00000013561	RNF14	0.437576	0.43331	0.00426609	0.0130835	0.445917	0.424364	0.0215538	0.02116
	ENSG00000013563	DNASE1L1	0.302637	0.327675	-0.0250379	-0.0304313	0.27384	0.327675	-0.053835	-0.0759713
	ENSG00000013573	DDX11	0.782965	0.812984	-0.0300188	-0.0154324	0.808504	0.812984	-0.0044792	-0.00876703
	ENSG00000013583	HEBP1	0.0360893	0.0298658	0.00622354	0.00280934	0.0371914	0.0298658	0.00732561	0.0034383
	ENSG00000013588	GPRC5A	0.644551	0.649819	-0.00526777	0.00979855	0.700877	0.649819	0.051058	0.0774293
	ENSG00000013619	MAMLD1	0.55934	0.590138	-0.0307979	-0.0213555	0.569723	0.590138	-0.0204149	-0.030123
	ENSG00000013725	CD6	0.697197	0.728227	-0.0310293	-0.0160002	0.711681	0.745242	-0.0335606	-0.0396631
	ENSG00000013810	TACC3	0.551687	0.555803	-0.00411577	-0.00635773	0.528923	0.555803	-0.0268801	-0.0214371
	ENSG00000014123	UFL1	0.133156	0.102722	0.0304347	0.00990248	0.122833	0.102722	0.020111	0.00646777
	ENSG00000014138	POLA2	0.642711	0.56593	0.0767808	0.0788231	0.595835	0.56593	0.0299048	0.0313282
	ENSG00000014164	ZC3H3	0.363848	0.188397	0.175451	0.073281	0.214896	0.119704	0.0951922	0.0514054
	ENSG00000014216	CAPN1	0.488122	0.469046	0.0190761	0.0204307	0.500989	0.474124	0.0268658	0.0213037
	ENSG00000014257	ACPP	0.551462	0.548552	0.00291081	0.00621904	0.555338	0.548552	0.00678604	0.0116847
	ENSG00000014641	MDH1	0.413866	0.428309	-0.0144432	-0.0148006	0.408938	0.428309	-0.0193705	-0.0158627
	ENSG00000014824	SLC30A9	0.294681	0.267927	0.0267541	0.04016	0.307869	0.267927	0.0399419	0.048712
	ENSG00000014914	MTMR11	0.612757	0.510844	0.101914	0.0826236	0.628799	0.53492	0.0938793	0.0833016
	ENSG00000014919	COX15	0.735239	0.65457	0.0806696	0.0578641	0.771719	0.65457	0.117149	0.0860584
	ENSG00000015133	CCDC88C	0.220601	0.304123	-0.0835215	-0.100544	0.148125	0.295931	-0.147806	-0.178389
	ENSG00000015153	YAF2	0.604377	0.596526	0.00785113	0.00976408	0.595186	0.587269	0.00791722	0.00855851
	ENSG00000015171	ZMYND11	0.402822	0.391376	0.0114458	0.0142725	0.391295	0.360137	0.031158	0.0256916
	ENSG00000015285	WAS	0.403745	0.394083	0.00966219	0.00874962	0.359015	0.394083	-0.0350681	-0.0434144
	ENSG00000015475	BID	0.673995	0.707189	-0.0331932	-0.0302458	0.659068	0.707189	-0.0481205	-0.0535916
	ENSG00000015479	MATR3	0.430995	0.455576	-0.0245816	-0.050098	0.45618	0.45534	0.000840407	-0.0141864
	ENSG00000015520	NPC1L1	0.444106	0.399856	0.0442495	0.089555	0.617284	0.399856	0.217427	0.228797
	ENSG00000015532	XYLT2	0.558575	0.453602	0.104973	0.0623601	0.491181	0.453602	0.0375792	0.0240263
	ENSG00000015676	NUDCD3	0.581912	0.589418	-0.00750664	-0.0105551	0.617643	0.613416	0.00422757	-0.00215129
	ENSG00000016864	GLT8D1	0.668648	0.653956	0.0146918	0.0187927	0.684479	0.653956	0.0305227	0.0272849
	ENSG00000017260	ATP2C1	0.656799	0.680902	-0.0241026	-0.0126152	0.655846	0.680902	-0.0250555	-0.0145907
	ENSG00000017373	SRCIN1	0.821045	0.762342	0.0587027	0.0436823	0.697076	0.762342	-0.0652661	-0.0542381
	ENSG00000017427	IGF1	0.599683	0.564687	0.0349962	-0.0108473	0.58599	0.564687	0.0213031	-0.0133711
	ENSG00000017483	SLC38A5	0.542885	0.499288	0.0435972	0.0610755	0.484416	0.484006	0.000409618	0.0226734
	ENSG00000017621	MAGIX	0.803447	0.783617	0.0198299	-0.0188981	0.697742	0.783617	-0.0858751	-0.0768234
	ENSG00000017797	RALBP1	0.40226	0.331499	0.0707611	0.0524279	0.509418	0.331499	0.177919	0.138617
	ENSG00000018189	RUFY3	0.803537	0.795644	0.0078929	0.00281404	0.812804	0.795644	0.0171607	0.00497713
	ENSG00000018280	SLC11A1	0.668139	0.677766	-0.00962662	-0.0138388	0.612534	0.677766	-0.0652319	-0.0920047
	ENSG00000018408	WWTR1	0.493093	0.537277	-0.0441841	-0.040716	0.4762	0.513093	-0.0368922	-0.0486846
	ENSG00000018510	AGPS	0.354477	0.230389	0.124088	0.0920061	0.390963	0.230389	0.160573	0.127452
	ENSG00000018610	CXorf56	0.455419	0.435375	0.0200441	0.0291375	0.419486	0.435375	-0.0158886	-0.0177559
	ENSG00000018699	TTC27	0.510281	0.504673	0.00560734	0.000187625	0.626914	0.504673	0.12224	0.0582593
	ENSG00000019144	PHLDB1	0.662628	0.664717	-0.00208862	-0.0205212	0.661613	0.664717	-0.00310422	-0.017335
	ENSG00000019169	MARCO	0.542005	0.587549	-0.0455432	-0.0329258	0.49828	0.587549	-0.0892687	-0.0597415
	ENSG00000019485	PRDM11	0.608409	0.665615	-0.0572058	-0.0590246	0.62445	0.665615	-0.0411653	-0.0399208
	ENSG00000019582	CD74	0.272652	0.274552	-0.00189983	0.000721486	0.273901	0.274552	-0.000650811	0.000782922
	ENSG00000019991	HGF	0.777686	0.715167	0.0625192	0.0379938	0.773781	0.715167	0.0586139	0.0359242
	ENSG00000019995	ZRANB1	0.236803	0.216316	0.0204862	0.00804872	0.248436	0.216316	0.0321197	0.0127193
	ENSG00000020129	NCDN	0.598688	0.602666	-0.00397878	-0.00803684	0.592873	0.602666	-0.00979328	-0.0050845
	ENSG00000020181	GPR124	0.62883	0.638903	-0.0100725	-0.000337195	0.606893	0.550893	0.0560001	0.0423775
	ENSG00000020256	ZFP64	0.688989	0.651967	0.0370227	0.00571265	0.753072	0.629508	0.123564	0.0636888
	ENSG00000020426	MNAT1	0.668416	0.658973	0.00944306	0.00891022	0.657448	0.658973	-0.00152505	0.0130859
	ENSG00000020577	SAMD4A	0.839469	0.842921	-0.00345209	-0.00390236	0.840877	0.842921	-0.00204451	-0.00167804
	ENSG00000020633	RUNX3	0.0695318	0.0834525	-0.0139207	-0.0101288	0.0407077	0.0654063	-0.0246986	-0.0206182
	ENSG00000020922	MRE11A	0.408978	0.393937	0.0150415	0.0255059	0.502749	0.376311	0.126438	0.150821
	ENSG00000021300	PLEKHB1	0.324549	0.331542	-0.00699354	-0.0135268	0.354658	0.352844	0.00181418	0.00684588
	ENSG00000021355	SERPINB1	0.468825	0.344562	0.124263	0.14084	0.536245	0.344562	0.191684	0.221502
	ENSG00000021574	SPAST	0.822155	0.758169	0.0639853	0.0399074	0.891626	0.758169	0.133456	0.0848063
	ENSG00000021762	OSBPL5	0.671958	0.639785	0.0321724	0.0182818	0.636498	0.639785	-0.00328756	-0.00266235
	ENSG00000021776	AQR	0.569356	0.579939	-0.0105824	-0.0162563	0.598549	0.579939	0.0186101	0.010474
	ENSG00000021826	CPS1	0.59663	0.641327	-0.0446971	0.0301161	0.537051	0.67166	-0.13461	-0.0618101
	ENSG00000022267	FHL1	0.844988	0.788779	0.0562085	0.0453014	0.700074	0.753087	-0.0530132	-0.013507
	ENSG00000022277	C20orf43	0.401804	0.376186	0.0256181	0.0108808	0.396657	0.376186	0.0204703	0.00290443
	ENSG00000022556	NLRP2	0.743095	0.74822	-0.00512483	0.00147291	0.805354	0.767432	0.0379216	0.042725
	ENSG00000022567	SLC45A4	0.696799	0.620145	0.0766547	0.080939	0.718926	0.620145	0.0987814	0.103951
	ENSG00000022840	RNF10	0.710926	0.712794	-0.00186879	0.000464839	0.718495	0.712937	0.00555749	0.00275473
	ENSG00000022976	ZNF839	0.672783	0.723901	-0.051118	-0.0540612	0.69298	0.723901	-0.0309201	-0.0429877
	ENSG00000023041	ZDHHC6	0.443338	0.42808	0.0152584	0.0169434	0.439589	0.42808	0.0115089	0.0106691
	ENSG00000023171	GRAMD1B	0.489091	0.328479	0.160612	0.156223	0.654754	0.328479	0.326275	0.317521
	ENSG00000023191	RNH1	0.555719	0.557125	-0.00140669	-0.00624012	0.556528	0.557125	-0.000597401	-0.00411595
	ENSG00000023228	NDUFS1	0.650218	0.614764	0.035454	0.0273529	0.671604	0.614764	0.05684	0.0354791
	ENSG00000023287	RB1CC1	0.447413	0.422156	0.0252566	0.00315416	0.487232	0.422156	0.0650757	0.0168994
	ENSG00000023330	ALAS1	0.685982	0.68682	-0.000838262	0.00108547	0.691185	0.68682	0.00436448	0.00534982
	ENSG00000023445	BIRC3	0.52923	0.53466	-0.00543038	-0.00482755	0.549302	0.53466	0.0146418	0.014865
	ENSG00000023572	GLRX2	0.0396402	0.030361	0.00927919	0.00344265	0.0447617	0.030361	0.0144007	0.00542905
	ENSG00000023697	DERA	0.396251	0.378689	0.0175623	0.0223438	0.384959	0.378689	0.00627049	0.0179192
	ENSG00000023734	STRAP	0.503652	0.48547	0.0181822	0.0151606	0.504705	0.48547	0.0192352	0.0142312
	ENSG00000023839	ABCC2	0.162785	0.0919287	0.0708563	0.0354525	0.139428	0.0919287	0.0474989	0.0260874
	ENSG00000023892	DEF6	0.793692	0.789967	0.00372445	-0.000135485	0.774275	0.789967	-0.0156928	-0.0127419
	ENSG00000023902	PLEKHO1	0.605637	0.591233	0.0144047	0.00535621	0.604027	0.591233	0.0127939	-0.00109818
	ENSG00000023909	GCLM	0.346409	0.284982	0.061427	0.052801	0.429955	0.284982	0.144973	0.124056
	ENSG00000024048	UBR2	0.529006	0.469816	0.0591897	0.0508555	0.603884	0.469816	0.134067	0.0741486
	ENSG00000024422	EHD2	0.178782	0.189964	-0.0111822	-0.0188858	0.398308	0.189964	0.208343	0.13928
	ENSG00000024526	DEPDC1	0.608289	0.553358	0.0549314	0.0440274	0.682482	0.553358	0.129124	0.0913827
	ENSG00000025039	RRAGD	0.990668	0.998564	-0.00789563	-0.0057344	0.991637	0.998564	-0.00692714	-0.00498739
	ENSG00000025156	HSF2	0.645536	0.637324	0.00821183	-0.00848858	0.670473	0.637324	0.0331489	0.00343078
	ENSG00000025293	PHF20	0.339161	0.323865	0.0152954	-0.0101788	0.398414	0.323865	0.0745488	0.0386603
	ENSG00000025423	HSD17B6	0.578281	0.596811	-0.0185299	-0.0395966	0.532947	0.596811	-0.0638641	-0.0944777
	ENSG00000025434	NR1H3	0.61792	0.61784	8.00867e-05	-0.000874975	0.617937	0.617905	3.19012e-05	-0.00940655
	ENSG00000025708	TYMP	0.795469	0.826335	-0.0308659	-0.0126653	0.839194	0.826335	0.0128594	0.00731697
	ENSG00000025770	NCAPH2	0.646391	0.660107	-0.0137159	0.000307988	0.655377	0.660107	-0.00472958	0.00360895
	ENSG00000025796	SEC63	0.496659	0.480573	0.0160862	0.0204427	0.504713	0.480573	0.0241404	0.0283732
	ENSG00000025800	KPNA6	0.00378857	0.00509561	-0.00130705	-0.000439444	0.0113033	0.00496139	0.00634193	0.00289897
	ENSG00000026025	VIM	0.158139	0.174609	-0.0164696	-0.016832	0.146611	0.174609	-0.027998	-0.0270985
	ENSG00000026103	FAS	0.347694	0.374374	-0.0266793	-0.0241674	0.30864	0.359877	-0.0512369	-0.0494712
	ENSG00000026297	RNASET2	0.438064	0.476966	-0.0389022	-0.0225983	0.446044	0.476966	-0.0309215	-0.0158984
	ENSG00000026508	CD44	0.50244	0.386724	0.115716	0.135707	0.555298	0.386855	0.168443	0.188802
	ENSG00000026652	AGPAT4	0.622814	0.650638	-0.0278233	-0.0376552	0.565574	0.650638	-0.0850632	-0.113931
	ENSG00000026751	SLAMF7	0.55023	0.552582	-0.00235165	-0.00298411	0.554882	0.552582	0.00230018	0.00367881
	ENSG00000026950	BTN3A1	0.45622	0.338364	0.117856	0.131225	0.496927	0.338364	0.158562	0.180212
	ENSG00000027001	MIPEP	0.581849	0.520045	0.0618035	0.0546884	0.567667	0.520045	0.0476218	0.0386611
	ENSG00000027075	PRKCH	0.33769	0.314565	0.0231253	0.0127445	0.332164	0.31062	0.0215445	0.0204617
	ENSG00000027697	IFNGR1	0.190854	0.215002	-0.0241483	-0.0303303	0.21422	0.215002	-0.000782064	0.00370137
	ENSG00000027847	B4GALT7	0.590933	0.557075	0.0338578	0.0288846	0.644647	0.557075	0.0875726	0.0792917
	ENSG00000027869	SH2D2A	0.720174	0.59711	0.123064	0.11699	0.741288	0.59711	0.144178	0.152215
	ENSG00000028116	VRK2	0.367473	0.347344	0.0201295	-0.0050976	0.388363	0.347258	0.0411053	0.0260349
	ENSG00000028137	TNFRSF1B	0.498822	0.502482	-0.00365979	-0.00189676	0.500979	0.502482	-0.001503	-0.000793414
	ENSG00000028203	VEZT	0.521503	0.51015	0.0113528	0.0213786	0.530882	0.506534	0.024348	0.0381482
	ENSG00000028277	POU2F2	0.565562	0.56043	0.00513175	-0.0030133	0.569748	0.536322	0.0334258	0.0213215
	ENSG00000028310	BRD9	0.746163	0.761496	-0.0153327	-0.00810125	0.785132	0.761496	0.0236357	0.00739449
	ENSG00000028528	SNX1	0.547904	0.578898	-0.0309945	-0.0202505	0.558594	0.597175	-0.0385812	-0.0219051
	ENSG00000028839	TBPL1	0.353396	0.343966	0.00943044	0.00113096	0.359352	0.343966	0.0153859	-0.00144986
	ENSG00000029153	ARNTL2	0.312834	0.366275	-0.0534406	-0.0411626	0.399977	0.366275	0.0337027	0.0502673
	ENSG00000029363	BCLAF1	0.746206	0.720557	0.0256488	0.00427179	0.764813	0.720557	0.0442556	0.0128715
	ENSG00000029364	SLC39A9	0.370879	0.357165	0.0137138	0.00146998	0.367547	0.357165	0.0103824	-0.000466719
	ENSG00000029639	TFB1M	0.651118	0.622216	0.0289015	0.0250834	0.629431	0.622216	0.00721527	-0.00740617
	ENSG00000029725	RABEP1	0.420319	0.415838	0.00448103	0.0188249	0.436631	0.415838	0.0207923	0.037319
	ENSG00000029993	HMGB3	0.700593	0.699414	0.00117959	-0.0128001	0.721889	0.699414	0.0224755	-0.0062182
	ENSG00000030066	NUP160	0.46124	0.447801	0.0134396	0.0193673	0.432182	0.447801	-0.0156191	-0.0200522
	ENSG00000030110	BAK1	0.284406	0.272926	0.0114803	0.00437448	0.415129	0.272926	0.142204	0.109399
	ENSG00000030419	IKZF2	0.356682	0.179253	0.177428	0.175942	0.350808	0.179253	0.171555	0.145554
	ENSG00000031081	ARHGAP31	0.00157877	0.00132877	0.000249999	0.000215969	0	0	0	0
	ENSG00000031691	CENPQ	0.793962	0.627253	0.16671	0.0993286	0.657516	0.627253	0.0302634	0.0172937
	ENSG00000031698	SARS	0.504477	0.476423	0.0280535	0.0244522	0.521488	0.476423	0.0450647	0.0530047
	ENSG00000031823	RANBP3	0.361271	0.32003	0.0412413	0.0299111	0.400827	0.32003	0.0807974	0.0563973
	ENSG00000032219	ARID4A	0.62126	0.543609	0.0776505	0.0419344	0.639352	0.543609	0.095743	0.0628177
	ENSG00000032389	TSSC1	0.349918	0.296892	0.0530262	0.0690727	0.334626	0.296892	0.0377345	0.0547528
	ENSG00000032444	PNPLA6	0.732762	0.714815	0.0179466	-0.0146278	0.749075	0.714815	0.0342596	0.0023408
	ENSG00000032742	IFT88	0.829634	0.808131	0.0215027	0.00875518	0.799519	0.808131	-0.00861215	-0.0126575
	ENSG00000033011	ALG1	0	0	0	0	0	0	0	0
	ENSG00000033030	ZCCHC8	0.394894	0.381691	0.0132032	0.0122908	0.406693	0.381691	0.0250022	0.0211251
	ENSG00000033050	ABCF2	0.412769	0.394298	0.0184711	0.0267203	0.445645	0.394298	0.0513472	0.057274
	ENSG00000033100	CHPF2	0.628219	0.623404	0.00481505	0.00211957	0.64623	0.623404	0.0228265	0.0119155
	ENSG00000033170	FUT8	0.589696	0.51089	0.0788062	0.0768177	0.555751	0.51089	0.0448611	0.0394124
	ENSG00000033178	UBA6	0.144822	0.147942	-0.00311968	-0.00314825	0.146856	0.147942	-0.00108643	-0.000518962
	ENSG00000033327	GAB2	0.24977	0.249968	-0.000197539	0.000604751	0.268864	0.249968	0.0188966	0.0239271
	ENSG00000033627	ATP6V0A1	0.318636	0.312948	0.00568805	0.00317883	0.351099	0.312948	0.0381511	0.0283929
	ENSG00000033800	PIAS1	0.0478681	0.0373375	0.0105306	0.00269268	0.0510744	0.0373375	0.0137368	0.00353947
	ENSG00000033867	SLC4A7	0.254048	0.248561	0.0054874	0.00843741	0.251521	0.248561	0.0029596	0.00700767
	ENSG00000034053	APBA2	0.763464	0.690197	0.0732674	0.0816344	0.874961	0.749063	0.125898	0.117239
	ENSG00000034063	UHRF1	0.559585	0.507927	0.0516584	0.0349275	0.518829	0.507927	0.0109023	0.0175184
	ENSG00000034152	MAP2K3	0.643724	0.633152	0.010572	0.00364203	0.641206	0.633152	0.00805354	0.00144572
	ENSG00000034533	ASTE1	0.44649	0.414432	0.0320576	0.0363696	0.412722	0.414432	-0.00171072	0.00514123
	ENSG00000034677	RNF19A	0.217446	0.20738	0.0100658	0.0140962	0.239807	0.201779	0.0380278	0.0496593
	ENSG00000034693	PEX3	0.772603	0.727643	0.0449601	0.0274197	0.77709	0.727643	0.0494477	0.0301951
	ENSG00000035115	SH3YL1	0.473196	0.466737	0.00645908	0.0149107	0.441314	0.466737	-0.0254229	-0.023408
	ENSG00000035141	FAM136A	0.296512	0.233946	0.062566	0.0643324	0.388616	0.233946	0.15467	0.167115
	ENSG00000035403	VCL	0.419966	0.434864	-0.0148981	-0.00696807	0.448578	0.434864	0.0137144	0.0121165
	ENSG00000035499	DEPDC1B	0.366927	0.305646	0.0612816	0.0460565	0.344579	0.305646	0.0389329	0.0311325
	ENSG00000035664	DAPK2	0.796323	0.786266	0.0100567	0.00111174	0.731374	0.786266	-0.0548921	-0.0469319
	ENSG00000035681	NSMAF	0.490635	0.484837	0.00579796	0.0128676	0.482387	0.484837	-0.00245067	0.0150676
	ENSG00000035687	ADSS	0.385624	0.516441	-0.130817	-0.0871149	0.341206	0.516441	-0.175235	-0.118522
	ENSG00000035720	STAP1	0.523089	0.555064	-0.0319754	-0.0170289	0.452817	0.555064	-0.102247	-0.0530324
	ENSG00000035862	TIMP2	0.905095	0.684473	0.220622	0.137897	0.950464	0.684473	0.265991	0.168284
	ENSG00000035928	RFC1	0.487854	0.415877	0.0719769	0.0633278	0.537587	0.415877	0.121709	0.0994248
	ENSG00000036054	TBC1D23	0.363536	0.35025	0.0132868	0.00768357	0.356201	0.35025	0.00595139	0.00602088
	ENSG00000036257	CUL3	0.36429	0.35127	0.0130199	0.0141921	0.37048	0.361087	0.00939273	0.00963966
	ENSG00000036448	MYOM2	0.236011	0.285612	-0.0496012	-0.0969505	0.330957	0.269627	0.0613297	0.0281011
	ENSG00000036549	ZZZ3	0.517401	0.521828	-0.00442635	0.000738326	0.526107	0.521828	0.0042792	-0.000699602
	ENSG00000036565	SLC18A1	0.85151	0.678766	0.172743	0.113108	0.718656	0.755087	-0.0364302	-0.00365534
	ENSG00000036672	USP2	0.393648	0.514135	-0.120487	-0.1039	0.635297	0.514135	0.121162	0.194427
	ENSG00000037241	RPL26L1	0.619717	0.58749	0.0322272	0.0059589	0.577157	0.58749	-0.010333	-0.0164313
	ENSG00000037474	NSUN2	0.661147	0.672181	-0.0110334	-0.0154635	0.682701	0.672181	0.01052	-0.000221784
	ENSG00000037637	FBXO42	0.655797	0.633405	0.0223929	0.0152138	0.650353	0.633405	0.0169481	0.0108349
	ENSG00000037749	MFAP3	0.113705	0.130841	-0.0171366	-0.0149	0.161984	0.130545	0.031438	0.0364878
	ENSG00000037757	MRI1	0.820298	0.907284	-0.0869857	-0.0564182	0.856781	0.907284	-0.0505029	-0.0330637
	ENSG00000037897	METTL1	0.712301	0.702312	0.00998904	0.00752005	0.729172	0.702312	0.0268606	0.0129868
	ENSG00000038002	AGA	0.41956	0.39977	0.0197905	0.0234628	0.419962	0.39977	0.0201923	0.0253126
	ENSG00000038210	PI4K2B	0.534997	0.556919	-0.0219219	0.00670467	0.592309	0.701915	-0.109607	-0.0633898
	ENSG00000038219	BOD1L	0.677802	0.660147	0.0176552	0.0128778	0.686805	0.660147	0.0266579	0.0190613
	ENSG00000038274	MAT2B	0.552801	0.545102	0.00769866	-0.00122977	0.578745	0.575535	0.00321025	-0.00468074
	ENSG00000038358	EDC4	0.107227	0.104041	0.00318585	0.00100741	0.138168	0.104041	0.0341269	0.0111817
	ENSG00000038382	TRIO	0.631892	0.609194	0.0226979	0.0236336	0.635371	0.609194	0.0261773	0.0304761
	ENSG00000038427	VCAN	0.608649	0.621686	-0.0130377	-0.00805349	0.627134	0.621686	0.00544744	0.00303479
	ENSG00000038532	CLEC16A	0.610011	0.567217	0.0427936	0.0463886	0.676609	0.567217	0.109391	0.100973
	ENSG00000038945	MSR1	0.408465	0.347986	0.0604789	0.0992259	0.40391	0.332283	0.0716271	0.120099
	ENSG00000039123	SKIV2L2	0.518741	0.459202	0.0595396	0.0687785	0.55021	0.459202	0.0910079	0.102756
	ENSG00000039319	ZFYVE16	0.430636	0.431336	-0.000700037	-0.000587723	0.451209	0.418234	0.032975	0.0320145
	ENSG00000039523	FAM65A	0.629549	0.638902	-0.00935364	-0.0080987	0.628649	0.638902	-0.0102535	-0.0106715
	ENSG00000039560	RAI14	0.306868	0.262937	0.0439309	0.053431	0.401018	0.268355	0.132663	0.147949
	ENSG00000040199	PHLPP2	0.558485	0.629102	-0.0706172	-0.0504202	0.592415	0.629102	-0.0366864	-0.0209989
	ENSG00000040275	CCDC99	0.454588	0.470254	-0.015666	-0.0315642	0.538602	0.482199	0.0564026	0.0629528
	ENSG00000040341	STAU2	0.704663	0.647253	0.05741	0.0220671	0.733056	0.647253	0.0858036	0.0328572
	ENSG00000040487	PQLC2	0.951613	0.951097	0.000516601	0.00156159	0.846386	0.854831	-0.00844568	-0.0028359
	ENSG00000040531	CTNS	0.268495	0.29935	-0.0308554	-0.0406721	0.291447	0.283723	0.00772447	0.00937815
	ENSG00000040608	RTN4R	0.119486	0.128864	-0.00937815	-0.00511391	0.279109	0.128864	0.150245	0.120061
	ENSG00000040633	PHF23	0.993027	0.988474	0.00455265	0.00314215	0.983787	0.988474	-0.0046875	-0.00322826
	ENSG00000040933	INPP4A	0.725698	0.676794	0.0489042	0.0216155	0.755079	0.650278	0.104802	0.0641969
	ENSG00000041357	PSMA4	0.518503	0.499269	0.019234	0.0114578	0.51908	0.487702	0.0313774	0.0179294
	ENSG00000041515	MYO16	0.723971	0.392378	0.331593	0.238407	0.474134	0.311616	0.162518	0.131988
	ENSG00000041802	LSG1	0.3884	0.367065	0.0213347	0.0266463	0.418197	0.367065	0.0511317	0.0508146
	ENSG00000041880	PARP3	0.827119	0.789946	0.0371731	0.00872874	0.813543	0.789946	0.023597	-0.00146507
	ENSG00000041982	TNC	0.691343	0.786645	-0.0953021	-0.0305575	0.674637	0.786645	-0.112009	-0.0349265
	ENSG00000041988	THAP3	0.624056	0.586763	0.037293	0.00904546	0.66977	0.586763	0.083007	0.0137262
	ENSG00000042062	FAM65C	0.773224	0.776825	-0.00360075	0.00501048	0.782978	0.776825	0.00615336	0.0109541
	ENSG00000042088	TDP1	0.556878	0.382073	0.174805	0.191609	0.664893	0.374836	0.290057	0.316238
	ENSG00000042286	AIFM2	0.642811	0.599252	0.0435597	0.0588861	0.683155	0.599252	0.0839038	0.0851557
	ENSG00000042317	SPATA7	0.300568	0.240894	0.0596745	0.0835895	0.25348	0.244778	0.00870192	0.0116961
	ENSG00000042429	MED17	0.700497	0.682853	0.0176445	0.0183375	0.716576	0.682853	0.0337231	0.0244301
	ENSG00000042445	RETSAT	0.559902	0.56448	-0.00457742	0.00620319	0.549315	0.56448	-0.0151649	-0.00750936
	ENSG00000042493	CAPG	0.578311	0.580439	-0.00212804	0.0010014	0.57587	0.580439	-0.0045689	-0.00301804
	ENSG00000042753	AP2S1	0.658913	0.663464	-0.00455167	-0.0026322	0.673762	0.663464	0.0102978	0.00598283
	ENSG00000042832	TG	0.770164	0.761724	0.00843985	0.0056609	0.713342	0.785344	-0.0720011	-0.0456832
	ENSG00000042980	ADAM28	0.638871	0.631426	0.00744554	0.00397056	0.638961	0.631426	0.00753527	0.020848
	ENSG00000043093	DCUN1D1	0.256393	0.252344	0.00404873	0.00583442	0.317572	0.27354	0.0440322	0.0624558
	ENSG00000043143	PHF15	0.515139	0.422956	0.0921826	0.141266	0.572544	0.422956	0.149588	0.205189
	ENSG00000043462	LCP2	0.701474	0.708222	-0.00674791	-0.00161809	0.695013	0.708222	-0.013209	-0.00402179
	ENSG00000043514	TRIT1	0.55042	0.545226	0.00519405	-0.00356175	0.560097	0.535527	0.02457	0.0144815
	ENSG00000044090	CUL7	0.537724	0.533393	0.00433113	-0.00624237	0.559707	0.533393	0.0263135	0.00530606
	ENSG00000044115	CTNNA1	0.4891	0.48362	0.00548048	-0.00184293	0.480895	0.467521	0.0133741	0.00261601
	ENSG00000044446	PHKA2	0.676097	0.672463	0.00363372	-0.0084908	0.720888	0.672463	0.0484244	0.0304733
	ENSG00000044459	CNTLN	0.692252	0.688099	0.00415292	-0.0128292	0.693758	0.688099	0.00565919	-0.00462698
	ENSG00000046647	GEMIN8	0.474711	0.465096	0.00961519	0.00708861	0.467027	0.465096	0.00193072	0.00252921
	ENSG00000046651	OFD1	0.741616	0.760152	-0.0185356	-0.0151584	0.729547	0.760152	-0.0306047	-0.0225149
	ENSG00000046653	GPM6B	0.499747	0.661973	-0.162226	-0.173009	0.593423	0.619907	-0.0264838	-0.0030132
	ENSG00000047056	WDR37	0.553738	0.517811	0.0359268	0.0170006	0.555856	0.517811	0.0380442	0.017749
	ENSG00000047188	YTHDC2	0.438225	0.373582	0.0646428	0.0648964	0.432062	0.373582	0.0584797	0.0483877
	ENSG00000047230	CTPS2	0.786272	0.742518	0.0437536	0.0122038	0.762742	0.742518	0.0202244	-0.015409
	ENSG00000047249	ATP6V1H	0.587597	0.57949	0.00810642	0.0083527	0.584079	0.57949	0.0045889	0.000915916
	ENSG00000047315	POLR2B	0.657969	0.650696	0.00727225	0.00966248	0.652567	0.650696	0.00187081	0.00437609
	ENSG00000047346	FAM214A	0.470677	0.433632	0.0370451	0.0217592	0.480659	0.433632	0.0470269	0.0281866
	ENSG00000047365	ARAP2	0.220254	0.19246	0.0277944	0.0240809	0.276757	0.19246	0.084297	0.0763884
	ENSG00000047410	TPR	0.475776	0.468567	0.0072091	-0.00013003	0.489645	0.468567	0.0210786	0.010791
	ENSG00000047579	DTNBP1	0.678104	0.675839	0.00226528	-0.0121524	0.725446	0.675839	0.0496071	0.0229566
	ENSG00000047621	C12orf4	0.105781	0.0810229	0.0247583	0.0197037	0.108718	0.0810229	0.027695	0.0204152
	ENSG00000047634	SCML1	0.505126	0.52351	-0.0183831	-0.0280588	0.519744	0.52351	-0.00376541	-0.00698793
	ENSG00000047644	WWC3	0.826413	0.539222	0.287191	0.168155	0.824429	0.539222	0.285206	0.166893
	ENSG00000047648	ARHGAP6	0.501556	0.412203	0.0893529	0.091422	0.54758	0.412203	0.135377	0.129125
	ENSG00000047849	MAP4	0.477581	0.457343	0.0202384	0.0214917	0.48227	0.466327	0.0159431	0.0199802
	ENSG00000047932	GOPC	0.825879	0.778977	0.0469024	0.0347942	0.659661	0.617989	0.0416719	0.0362358
	ENSG00000048028	USP28	0.49262	0.49561	-0.00299019	0.00277244	0.499715	0.49561	0.00410478	0.0109409
	ENSG00000048052	HDAC9	0.500221	0.445992	0.054229	0.0587463	0.478707	0.445992	0.0327152	0.0417836
	ENSG00000048140	TSPAN17	0.661494	0.649127	0.0123664	0.00923822	0.665844	0.649127	0.0167169	0.0141791
	ENSG00000048162	NOP16	0.601622	0.614324	-0.0127026	-0.0135331	0.608011	0.614324	-0.00631358	-0.00782357
	ENSG00000048342	CC2D2A	0.639097	0.653086	-0.0139887	-0.0186816	0.606007	0.653086	-0.0470785	-0.046624
	ENSG00000048392	RRM2B	0.18414	0.152197	0.031942	0.035561	0.181766	0.160375	0.0213903	0.0182087
	ENSG00000048405	ZNF800	0.595349	0.615564	-0.020215	-0.0197609	0.609035	0.615564	-0.00652939	-0.0248626
	ENSG00000048471	SNX29	0.345257	0.316069	0.0291874	0.0232557	0.336529	0.316069	0.0204602	0.0125022
	ENSG00000048649	RSF1	0.667893	0.673249	-0.00535667	-0.000523133	0.673617	0.673249	0.000367867	0.0015779
	ENSG00000048707	VPS13D	0.52877	0.577527	-0.0487568	-0.0975387	0.533702	0.577527	-0.0438245	-0.101425
	ENSG00000048740	CELF2	0.560132	0.485886	0.0742464	0.127727	0.61641	0.527177	0.0892324	0.162635
	ENSG00000048828	FAM120A	0.48573	0.465356	0.0203746	0.0220767	0.478438	0.465356	0.013082	0.0146015
	ENSG00000048991	R3HDM1	0.34976	0.338588	0.0111714	0.00595679	0.387101	0.338588	0.0485128	0.0375817
	ENSG00000049130	KITLG	0.364392	0.263764	0.100629	0.0925318	0.403611	0.263764	0.139848	0.140098
	ENSG00000049192	ADAMTS6	0.708877	0.684196	0.0246814	0.00366514	0.784696	0.684196	0.1005	0.0631506
	ENSG00000049239	H6PD	0.252668	0.0960449	0.156623	0.0565827	0.553855	0.0960449	0.45781	0.199859
	ENSG00000049245	VAMP3	0.280888	0.279166	0.0017221	0.00124592	0.265711	0.279166	-0.0134548	-0.0035327
	ENSG00000049246	PER3	0.687115	0.676641	0.0104733	0.00671777	0.743561	0.676641	0.0669201	0.0368306
	ENSG00000049247	UTS2	0.53941	0.5554	-0.01599	-0.0517556	0.708238	0.5554	0.152839	0.0626673
	ENSG00000049249	TNFRSF9	0.351416	0.550377	-0.19896	-0.162527	0.335301	0.550377	-0.215075	-0.1734
	ENSG00000049449	RCN1	0.508251	0.482139	0.0261123	0.0179299	0.517071	0.463054	0.0540163	0.0367084
	ENSG00000049541	RFC2	0.511578	0.515753	-0.00417481	-0.00289955	0.529484	0.515753	0.0137304	0.00301919
	ENSG00000049618	ARID1B	0.245972	0.20067	0.0453025	0.0501302	0.282193	0.20067	0.081523	0.0795674
	ENSG00000049656	CLPTM1L	0.643129	0.636751	0.00637707	0.0102432	0.654976	0.636751	0.0182247	0.013831
	ENSG00000049759	NEDD4L	0.734026	0.720633	0.0133935	0.0300384	0.691465	0.688059	0.00340659	0.0253661
	ENSG00000049768	FOXP3	0.498263	0.351881	0.146381	0.0965184	0.326342	0.316589	0.00975303	-0.0875233
	ENSG00000049769	PPP1R3F	0.653986	0.616801	0.0371855	0.0284065	0.63436	0.616801	0.0175592	0.0320536
	ENSG00000049860	HEXB	0.570753	0.580308	-0.00955465	-0.00614607	0.560409	0.580308	-0.0198991	-0.0116722
	ENSG00000049883	PTCD2	0.440454	0.431731	0.00872308	-0.0221801	0.476194	0.452014	0.0241807	-0.00444007
	ENSG00000050130	JKAMP	0.434143	0.38929	0.0448527	0.0594788	0.44085	0.38929	0.0515603	0.0582192
	ENSG00000050327	ARHGEF5	0.772494	0.709736	0.0627577	0.0288063	0.835261	0.709736	0.125525	0.0726751
	ENSG00000050393	CCDC90A	0.0148153	0.0185171	-0.00370184	-0.00123896	0.0150462	0.0185171	-0.00347096	-0.00101092
	ENSG00000050405	LIMA1	0.375381	0.321333	0.0540479	0.0469253	0.412231	0.321333	0.0908985	0.0583679
	ENSG00000050426	LETMD1	0.629268	0.61626	0.0130082	0.0132317	0.633272	0.616147	0.0171249	0.00384584
	ENSG00000050438	SLC4A8	0.683432	0.657707	0.0257246	0.0103403	0.673087	0.657707	0.0153801	-0.00162383
	ENSG00000050628	PTGER3	0.367982	0.546382	-0.178399	-0.115462	0.303051	0.521781	-0.218729	-0.221558
	ENSG00000050730	TNIP3	0.244232	0.313203	-0.0689713	-0.0568669	0.244008	0.312989	-0.0689808	-0.0578558
	ENSG00000050748	MAPK9	0.638492	0.583083	0.0554083	0.0443106	0.644846	0.583083	0.0617628	0.0281708
	ENSG00000050767	COL23A1	0.00743439	0.0122414	-0.00480701	-0.00149938	0.00502175	0.0122414	-0.00721965	-0.0023392
	ENSG00000050820	BCAR1	0.713079	0.561129	0.15195	0.0978746	0.617605	0.561129	0.0564757	0.0184112
	ENSG00000051009	FAM160A2	0.599169	0.583941	0.0152275	0.0131923	0.576514	0.583941	-0.0074271	-0.00601175
	ENSG00000051108	HERPUD1	0.452195	0.459399	-0.00720405	-0.0184208	0.449635	0.459399	-0.00976375	-0.0111679
	ENSG00000051128	HOMER3	0.657867	0.708047	-0.0501804	-0.0277643	0.604016	0.636513	-0.0324978	-0.0167946
	ENSG00000051180	RAD51	0.713005	0.619529	0.0934765	0.0509666	0.720282	0.619529	0.100753	0.0614536
	ENSG00000051341	POLQ	0.709102	0.86934	-0.160238	-0.148908	0.855487	0.86934	-0.0138534	-0.00520893
	ENSG00000051382	PIK3CB	0.34722	0.351523	-0.00430288	-0.00420049	0.35217	0.340971	0.0111985	0.00790813
	ENSG00000051596	THOC3	0.799824	0.799642	0.0001817	-0.000505933	0.823034	0.799642	0.023392	0.0082458
	ENSG00000051620	HEBP2	0.46636	0.521403	-0.0550435	-0.0450322	0.499838	0.521403	-0.0215653	-0.0169416
	ENSG00000051825	MPHOSPH9	0.718727	0.672437	0.0462903	0.0402321	0.75228	0.672437	0.0798435	0.0541161
	ENSG00000052126	PLEKHA5	0.608302	0.598338	0.00996411	0.0260726	0.621196	0.598338	0.0228572	0.0395713
	ENSG00000052723	SIKE1	0.787467	0.744428	0.0430388	0.0229747	0.793043	0.744428	0.0486151	0.0229968
	ENSG00000052749	RRP12	0.729509	0.723863	0.00564678	0.0251195	0.748713	0.723863	0.0248502	0.0289823
	ENSG00000052795	FNIP2	0.239001	0.191489	0.047512	0.0493197	0.247491	0.191489	0.0560014	0.0526326
	ENSG00000052802	MSMO1	0.474949	0.490159	-0.0152104	-0.00521667	0.479668	0.490159	-0.0104908	-0.00583994
	ENSG00000052841	TTC17	0.80478	0.764519	0.0402616	0.0298634	0.83021	0.764519	0.065691	0.0388439
	ENSG00000053108	FSTL4	0.197466	0.562149	-0.364682	-0.250429	0.245999	0.562149	-0.31615	-0.227743
	ENSG00000053254	FOXN3	0.4203	0.360277	0.0600229	0.0416315	0.431187	0.352893	0.0782935	0.0540532
	ENSG00000053371	AKR7A2	0.444666	0.425704	0.0189622	0.0278402	0.43437	0.425704	0.00866564	0.00626695
	ENSG00000053372	MRTO4	0.506565	0.507982	-0.00141698	-0.00448384	0.514613	0.507982	0.00663137	-0.00343907
	ENSG00000053501	USE1	0.999978	1	-2.22639e-05	-1.54321e-05	0.651215	0.631768	0.0194473	0.00365776
	ENSG00000053524	MCF2L2	0.516929	0.581032	-0.0641027	-0.0511558	0.615591	0.581032	0.0345588	0.00812339
	ENSG00000053702	NRIP2	0.810166	0.660436	0.149729	0.0758665	0.613573	0.660436	-0.0468639	0.00617514
	ENSG00000053747	LAMA3	0.678878	0.599742	0.079136	0.00102811	0.68601	0.599742	0.086268	0.0372522
	ENSG00000053770	AP5M1	0.320945	0.304839	0.0161063	-0.00604801	0.376368	0.304839	0.0715294	0.0638519
	ENSG00000053900	ANAPC4	0.736374	0.733356	0.00301755	-0.00110726	0.740404	0.704591	0.0358129	0.0142593
	ENSG00000053918	KCNQ1	0.282724	0.286472	-0.00374813	-0.00578683	0.269663	0.286472	-0.0168096	-0.0226806
	ENSG00000054116	TRAPPC3	0.762532	0.659186	0.103346	0.0952628	0.823581	0.659186	0.164395	0.155141
	ENSG00000054118	THRAP3	0.0884458	0.105466	-0.0170205	-0.00977734	0.0922965	0.105466	-0.0131698	-0.00974749
	ENSG00000054148	PHPT1	0.684184	0.671955	0.0122296	0.0141932	0.6378	0.671955	-0.0341544	-0.02455
	ENSG00000054219	LY75	0.40582	0.405615	0.000204967	9.0412e-05	0.409357	0.405615	0.00374166	0.00196658
	ENSG00000054267	ARID4B	0.645277	0.61946	0.0258169	0.0185433	0.659623	0.61946	0.0401628	0.0280692
	ENSG00000054277	OPN3	0.609998	0.640844	-0.0308457	-0.0477179	0.60342	0.640844	-0.0374232	-0.0668578
	ENSG00000054282	SDCCAG8	0.760787	0.760319	0.000468123	0.000672179	0.79457	0.760319	0.0342515	0.0311701
	ENSG00000054356	PTPRN	0.629731	0.602639	0.0270922	0.040515	0.673795	0.632433	0.0413622	0.0808476
	ENSG00000054392	HHAT	0.55319	0.457027	0.0961627	0.123798	0.511554	0.457027	0.0545267	0.0796481
	ENSG00000054523	KIF1B	0.519458	0.499052	0.0204055	0.0218626	0.549512	0.499052	0.05046	0.0540893
	ENSG00000054611	TBC1D22A	0.6012	0.444046	0.157153	0.187849	0.651731	0.444046	0.207685	0.233429
	ENSG00000054654	SYNE2	0.740579	0.674767	0.065812	0.0796503	0.775752	0.674767	0.100985	0.111158
	ENSG00000054690	PLEKHH1	0.704262	0.714126	-0.00986334	-0.000592728	0.776605	0.714126	0.062479	0.0312451
	ENSG00000054793	ATP9A	0.27552	0.139701	0.135819	0.107511	0.253188	0.139701	0.113487	0.0636176
	ENSG00000054965	FAM168A	0.283425	0.165805	0.11762	0.0968683	0.279046	0.165805	0.113241	0.0936799
	ENSG00000054967	RELT	0.711174	0.717764	-0.00658961	0.00114634	0.718502	0.717764	0.000737593	-0.00482487
	ENSG00000055044	NOP58	0.314294	0.307035	0.00725903	0.00680231	0.315059	0.293385	0.0216731	0.0252356
	ENSG00000055070	C1orf144	0.464915	0.434342	0.0305728	0.0318383	0.518153	0.434342	0.0838108	0.0809223
	ENSG00000055130	CUL1	0.209729	0.19656	0.0131696	0.00500308	0.295933	0.19656	0.0993732	0.0400489
	ENSG00000055147	FAM114A2	0.622221	0.590533	0.0316879	0.0173603	0.611971	0.590649	0.0213224	-0.00141607
	ENSG00000055163	CYFIP2	0.534291	0.510119	0.0241716	0.0221801	0.605966	0.521157	0.0848091	0.0850428
	ENSG00000055208	TAB2	0.128739	0.131898	-0.003159	-0.00242915	0.136023	0.131898	0.00412527	0.00445144
	ENSG00000055211	C6orf72	0.0566308	0.0513375	0.00529327	0.00142501	0.0685816	0.0513375	0.0172441	0.00475124
	ENSG00000055332	EIF2AK2	0.348215	0.197983	0.150232	0.171897	0.476189	0.182773	0.293416	0.392907
	ENSG00000055483	USP36	0.809427	0.804449	0.00497743	0.00550042	0.845438	0.804449	0.0409881	0.0335044
	ENSG00000055609	MLL3	0.558044	0.550426	0.00761802	0.0174238	0.573329	0.550426	0.0229029	0.0319241
	ENSG00000055732	MCOLN3	0.416531	0.389649	0.0268825	0.0200009	0.536506	0.389649	0.146857	0.154215
	ENSG00000055813	CCDC85A	0.68891	0.747434	-0.0585237	-0.0350354	0.350934	0.747434	-0.3965	-0.212076
	ENSG00000055917	PUM2	0.322958	0.309761	0.013197	-8.57738e-05	0.334843	0.293575	0.0412683	0.0381406
	ENSG00000055950	MRPL43	0.596728	0.595935	0.000793187	0.00149672	0.627069	0.595935	0.0311339	0.0250969
	ENSG00000055955	ITIH4	0.676093	0.632737	0.0433561	0.02502	0.634553	0.632737	0.001816	0.00503576
	ENSG00000055957	ITIH1	0.778013	0.798724	-0.0207115	0.000682153	0.789871	0.798724	-0.00885367	0.0142102
	ENSG00000056050	C4orf27	0.770859	0.725772	0.045087	0.0258982	0.771928	0.725772	0.0461559	0.0207153
	ENSG00000056097	ZFR	0.50836	0.491306	0.0170543	0.0155315	0.497575	0.491306	0.00626875	0.0121689
	ENSG00000056277	ZNF280C	0.0565246	0.00132877	0.0551958	0.0129027	0.276195	0.00132877	0.274867	0.090703
	ENSG00000056558	TRAF1	0.545505	0.539854	0.00565072	0.0354837	0.568093	0.539854	0.0282393	0.0610985
	ENSG00000056586	RC3H2	0.524106	0.519845	0.00426092	-0.00793831	0.543852	0.503981	0.0398705	0.0132927
	ENSG00000056736	IL17RB	0.140949	0.04425	0.0966988	0.0293831	0.181326	0.04425	0.137076	0.043703
	ENSG00000056972	TRAF3IP2	0.39233	0.43415	-0.0418198	-0.0226437	0.386885	0.43415	-0.0472652	-0.0188252
	ENSG00000057019	DCBLD2	0.460752	0.466583	-0.00583039	0.00183092	0.420845	0.445633	-0.0247877	-0.0050518
	ENSG00000057252	SOAT1	0.353134	0.322945	0.0301894	0.0468834	0.405416	0.322945	0.0824711	0.114763
	ENSG00000057608	GDI2	0.120727	0.110075	0.0106515	0.0102252	0.126287	0.110075	0.0162117	0.0132546
	ENSG00000057657	PRDM1	0.486128	0.462097	0.0240308	0.0163859	0.526204	0.462097	0.064107	0.0546712
	ENSG00000057663	ATG5	0.819212	0.790289	0.0289236	0.0156944	0.822893	0.790289	0.0326045	0.0118608
	ENSG00000057704	TMCC3	0.380241	0.495865	-0.115624	-0.1128	0.390916	0.495865	-0.104949	-0.107512
	ENSG00000057757	PITHD1	0.524921	0.519	0.00592158	0.00608391	0.536349	0.519	0.0173497	0.00692218
	ENSG00000057935	MTA3	0.678183	0.549602	0.128581	0.073449	0.710953	0.549602	0.161351	0.0942237
	ENSG00000058056	USP13	0.282523	0.227507	0.0550165	0.0382243	0.444713	0.227507	0.217207	0.182975
	ENSG00000058063	ATP11B	0.379969	0.304946	0.0750232	0.0627256	0.439267	0.291392	0.147875	0.128755
	ENSG00000058085	LAMC2	0.673638	0.666653	0.00698484	0.00614599	0.601291	0.666653	-0.0653622	-0.0517806
	ENSG00000058091	CDK14	0.385543	0.395331	-0.00978821	-0.0772194	0.361667	0.411295	-0.0496278	-0.117534
	ENSG00000058262	SEC61A1	0.532616	0.521213	0.0114029	0.0148195	0.556017	0.521213	0.0348039	0.0384708
	ENSG00000058272	PPP1R12A	0.720582	0.696878	0.0237039	0.0217965	0.711295	0.696726	0.014569	0.0105404
	ENSG00000058335	RASGRF1	0.860676	0.871276	-0.0106007	0.000970489	0.835678	0.871276	-0.0355981	-0.0185951
	ENSG00000058404	CAMK2B	0.664901	0.576516	0.0883856	0.0444509	0.599163	0.602481	-0.00331784	-0.00143419
	ENSG00000058453	CROCC	0.686693	0.689684	-0.00299105	0.0100431	0.701782	0.689684	0.012098	0.0147976
	ENSG00000058600	POLR3E	0.788875	0.811992	-0.0231163	-0.0251925	0.838119	0.811992	0.0261267	-0.00563308
	ENSG00000058668	ATP2B4	0.386175	0.346279	0.039896	0.0396603	0.38102	0.346279	0.0347413	0.0294938
	ENSG00000058673	ZC3H11A	0.300422	0.298581	0.00184155	-0.00867191	0.30633	0.298581	0.00774994	0.00075154
	ENSG00000058729	RIOK2	0.729575	0.730652	-0.00107704	-0.00656751	0.718838	0.730652	-0.0118138	-0.0136328
	ENSG00000058799	YIPF1	0.580995	0.584668	-0.00367356	-0.01628	0.607649	0.584668	0.0229806	0.0246577
	ENSG00000058804	TMEM48	0.499866	0.306211	0.193655	0.226168	0.554276	0.306211	0.248065	0.29564
	ENSG00000058866	DGKG	0.267738	0.324645	-0.0569068	-0.06346	0.36705	0.346449	0.0206011	-0.00987393
	ENSG00000059122	FLYWCH1	0.814053	0.794934	0.0191183	0.0109521	0.788132	0.794934	-0.00680271	-0.0258819
	ENSG00000059145	UNKL	0.742121	0.701156	0.0409642	0.0317301	0.799869	0.701156	0.0987126	0.0740609
	ENSG00000059377	TBXAS1	0.495983	0.500621	-0.00463783	-0.0123727	0.451663	0.500621	-0.0489578	-0.0472212
	ENSG00000059378	PARP12	0.900278	0.886304	0.0139731	0.00748522	0.898533	0.886304	0.0122284	0.00667208
	ENSG00000059573	ALDH18A1	0.598149	0.567109	0.0310401	0.0256972	0.655162	0.567109	0.0880526	0.0384889
	ENSG00000059588	TARBP1	0.77724	0.736068	0.0411723	0.0256378	0.703231	0.736068	-0.0328365	-0.0325401
	ENSG00000059691	PET112	0.63547	0.580321	0.0551483	0.0452346	0.669237	0.580321	0.0889155	0.0685759
	ENSG00000059728	MXD1	0.545943	0.56744	-0.0214965	-0.0413211	0.530445	0.56744	-0.0369951	-0.0760321
	ENSG00000059758	CDK17	0.225745	0.225439	0.000306418	-0.00101938	0.236934	0.225439	0.0114953	0.00849004
	ENSG00000059769	DNAJC25	0.811539	0.789232	0.0223074	0.00568426	0.815468	0.789232	0.0262361	0.0079093
	ENSG00000059804	SLC2A3	0.411682	0.412731	-0.00104919	-0.0183944	0.442323	0.412731	0.0295915	0.0177952
	ENSG00000059915	PSD	0.55133	0.303719	0.247611	0.299083	0.586438	0.303719	0.282719	0.345347
	ENSG00000060069	CTDP1	0.970157	0.951587	0.0185705	0.012638	0.965165	0.951587	0.0135789	0.00923003
	ENSG00000060138	CSDA	0.522203	0.494862	0.0273413	0.0136521	0.517078	0.494983	0.0220945	0.00960609
	ENSG00000060237	WNK1	0.472588	0.451251	0.0213372	0.0432689	0.467199	0.451251	0.0159487	0.0352958
	ENSG00000060339	CCAR1	0.532505	0.519324	0.0131815	0.00581987	0.570574	0.550759	0.0198149	0.00830228
	ENSG00000060491	OGFR	0.155417	0.0989661	0.0564512	0.0342672	0.181745	0.0989661	0.0827791	0.0501179
	ENSG00000060642	PIGV	0.399686	0.328102	0.071584	0.101621	0.398998	0.328102	0.0708961	0.10328
	ENSG00000060656	PTPRU	0.750119	0.805759	-0.0556407	-0.018428	0.803616	0.861126	-0.0575097	-0.0125264
	ENSG00000060688	SNRNP40	0.679186	0.674525	0.00466133	-0.00300007	0.723666	0.674525	0.0491413	0.0292292
	ENSG00000060749	QSER1	0.694551	0.676456	0.0180953	0.0290561	0.580876	0.608137	-0.0272612	-0.00983614
	ENSG00000060762	BRP44L	0.765326	0.660397	0.104929	0.0808362	0.831324	0.660397	0.170927	0.128618
	ENSG00000060971	ACAA1	0.655431	0.654054	0.00137727	-0.00211259	0.652973	0.654054	-0.00108072	0.000161559
	ENSG00000061273	HDAC7	0.489387	0.493943	-0.00455612	-0.0283919	0.475117	0.48828	-0.0131626	-0.0325698
	ENSG00000061455	PRDM6	0.483632	0.389574	0.0940581	0.0856363	0.572727	0.389574	0.183153	0.13856
	ENSG00000061656	SPAG4	0.865267	0.842329	0.022938	0.0174856	0.908968	0.842329	0.066639	0.0612044
	ENSG00000061676	NCKAP1	0.235217	0.305	-0.0697837	-0.0651669	0.366913	0.305	0.061913	0.0422079
	ENSG00000061794	MRPS35	0.608056	0.579304	0.0287515	0.0261571	0.638286	0.579304	0.0589823	0.0497897
	ENSG00000061936	SFSWAP	0.65352	0.632328	0.0211913	0.0204341	0.67159	0.632328	0.0392617	0.0389733
	ENSG00000061938	TNK2	0.518649	0.50503	0.0136184	0.0143625	0.521889	0.50503	0.0168586	0.0139548
	ENSG00000061987	MON2	0.673914	0.682044	-0.00812983	-0.00658396	0.677986	0.661119	0.0168672	0.00846225
	ENSG00000062194	GPBP1	0.669161	0.681765	-0.0126043	-0.0211778	0.669108	0.681765	-0.0126571	-0.0302752
	ENSG00000062282	DGAT2	0.990657	0.987842	0.00281503	0.00194152	0.999651	0.987842	0.0118092	0.00816186
	ENSG00000062370	ZNF285,ZFP112	0.246582	0.402261	-0.155679	-0.19909	0.481145	0.402261	0.0788839	0.0147026
	ENSG00000062485	CS	0.362841	0.355578	0.00726247	-0.00715509	0.388501	0.355693	0.032808	0.0227156
	ENSG00000062524	LTK	0.730926	0.529361	0.201566	0.114213	0.721928	0.529361	0.192567	0.1088
	ENSG00000062582	MRPS24	0.515114	0.416493	0.0986212	0.0646664	0.535469	0.416493	0.118976	0.104912
	ENSG00000062598	ELMO2	0.339649	0.343897	-0.00424857	-0.00633032	0.354652	0.357842	-0.00319033	0.000577904
	ENSG00000062650	WAPAL	0.669609	0.645226	0.0243828	0.0340068	0.688652	0.645226	0.0434259	0.0422115
	ENSG00000062716	VMP1	0.00401776	0.00464129	-0.000623529	-0.000267579	0.00597029	0.00464129	0.001329	0.000499907
	ENSG00000063015	SEZ6	0.758641	0.786431	-0.0277899	-0.0405199	0.749195	0.786431	-0.0372353	-0.0801181
	ENSG00000063046	EIF4B	0.161672	0.116835	0.0448363	0.0527807	0.180531	0.116947	0.0635845	0.0723212
	ENSG00000063127	SLC6A16	0.638642	0.729163	-0.0905217	-0.0530842	0.18164	0.729163	-0.547524	-0.270883
	ENSG00000063176	SPHK2	0.487131	0.35887	0.12826	0.10375	0.609962	0.35887	0.251092	0.204166
	ENSG00000063177	RPL18	0.352665	0.348604	0.00406115	-0.00183902	0.361608	0.348604	0.0130042	0.0145813
	ENSG00000063241	ISOC2	0.86152	0.846173	0.0153465	0.00767488	0.842	0.846173	-0.00417323	-0.00257356
	ENSG00000063244	U2AF2	0.633977	0.658524	-0.024547	-0.0140619	0.678558	0.658524	0.0200342	0.0116389
	ENSG00000063245	EPN1	0.700085	0.696669	0.00341566	0.000881669	0.708931	0.696669	0.012262	0.00319911
	ENSG00000063438	AHRR	0.408574	0.331844	0.0767301	0.0999551	0.479382	0.331844	0.147537	0.182505
	ENSG00000063587	ZNF275	0.459962	0.413759	0.046203	0.0369163	0.553121	0.413759	0.139363	0.11188
	ENSG00000063601	MTMR1	0.519546	0.49495	0.0245968	0.00482845	0.596822	0.515037	0.0817848	0.070269
	ENSG00000063660	GPC1	0.295982	0.557609	-0.261628	-0.2737	0.460243	0.557609	-0.0973663	-0.0947827
	ENSG00000063761	ADCK1	0.513495	0.508323	0.00517215	-0.00623764	0.524257	0.508323	0.0159337	-0.00416747
	ENSG00000063854	HAGH	0.573971	0.647438	-0.0734671	-0.0506446	0.554273	0.647438	-0.0931646	-0.0692337
	ENSG00000063978	RNF4	0.289513	0.282564	0.00694936	0.00269489	0.261143	0.276843	-0.0156996	-0.0290271
	ENSG00000064012	CASP8	0.639953	0.580053	0.0599006	0.0597588	0.587485	0.544184	0.0433004	0.0607446
	ENSG00000064042	LIMCH1	0.673231	0.645145	0.028086	0.0380156	0.669324	0.657836	0.0114886	0.039476
	ENSG00000064102	ASUN	0.681876	0.699159	-0.0172832	-0.00694604	0.696753	0.699159	-0.00240666	0.00119026
	ENSG00000064115	TM7SF3	0.279539	0.298981	-0.0194414	-0.0464346	0.276665	0.304255	-0.0275894	-0.0582994
	ENSG00000064199	SPA17	0.257896	0.351728	-0.0938317	-0.0661932	0.30698	0.351728	-0.0447482	-0.0362273
	ENSG00000064201	TSPAN32	0.567735	0.535039	0.0326963	0.0199587	0.585932	0.535039	0.0508933	0.0393788
	ENSG00000064225	ST3GAL6	0.645259	0.648356	-0.00309715	-0.0196622	0.648196	0.648356	-0.000160219	-0.0278216
	ENSG00000064309	CDON	0.725583	0.658673	0.0669098	0.0588504	0.723388	0.658673	0.0647149	0.0801761
	ENSG00000064313	TAF2	0.364894	0.351598	0.0132962	0.0251253	0.374465	0.351598	0.0228667	0.0346063
	ENSG00000064393	HIPK2	0.186344	0.152596	0.0337482	0.0181027	0.297973	0.152596	0.145377	0.0883798
	ENSG00000064419	TNPO3	0.192197	0.208489	-0.0162916	-0.0143961	0.185334	0.208489	-0.0231543	-0.0237932
	ENSG00000064490	RFXANK	0.687438	0.662759	0.0246793	0.0252364	0.679431	0.662759	0.0166725	0.0153022
	ENSG00000064545	TMEM161A	0.348215	0.370701	-0.0224853	-0.0102982	0.406196	0.370701	0.0354952	0.0167118
	ENSG00000064547	LPAR2	0.520836	0.485049	0.0357874	0.0185514	0.547047	0.485049	0.061998	0.032458
	ENSG00000064601	CTSA	0.403261	0.416651	-0.0133897	0.000677888	0.382651	0.416651	-0.0339998	-0.00394005
	ENSG00000064607	SUGP2	0.916291	0.93174	-0.0154493	-0.00661874	0.944455	0.93174	0.012715	0.00689148
	ENSG00000064651	SLC12A2	0.29036	0.182186	0.108174	0.120413	0.263748	0.168227	0.095521	0.093651
	ENSG00000064652	SNX24	0.405327	0.360425	0.0449016	0.0354684	0.448199	0.348175	0.100024	0.0714851
	ENSG00000064655	EYA2	0.591484	0.41286	0.178625	0.180509	0.537822	0.41286	0.124962	0.121685
	ENSG00000064666	CNN2	0.994455	0.998601	-0.00414599	-0.00286917	0.991908	0.998601	-0.0066927	-0.00462885
	ENSG00000064687	ABCA7	0.641576	0.643202	-0.00162622	0.0018037	0.638126	0.643202	-0.00507583	0.00587896
	ENSG00000064703	DDX20	0.253905	0.225162	0.0287434	0.0314585	0.243687	0.202764	0.0409223	0.0444818
	ENSG00000064726	BTBD1	0.0953423	0.0846011	0.0107412	0.00714779	0.0977088	0.0846011	0.0131077	0.00833374
	ENSG00000064763	FAR2	0.61562	0.548685	0.0669352	0.0465903	0.643873	0.574576	0.0692968	0.0515822
	ENSG00000064835	POU1F1	0.672073	0.571443	0.10063	0.0692448	0.634505	0.571443	0.0630617	0.0451319
	ENSG00000064886	CHI3L2	0.491355	0.321331	0.170025	0.252934	0.69163	0.321331	0.3703	0.414806
	ENSG00000064932	SBNO2	0.671436	0.889632	-0.218196	-0.135313	0.609559	0.889632	-0.280073	-0.170628
	ENSG00000064933	PMS1	0.820728	0.752039	0.0686886	0.0279263	0.82997	0.738543	0.091427	0.0367234
	ENSG00000064961	HMG20B	0.455593	0.439731	0.0158625	0.0261766	0.416083	0.439731	-0.0236484	-0.0293412
	ENSG00000064989	CALCRL	0.576308	0.472117	0.104191	0.0694787	0.574368	0.472117	0.102251	0.0673007
	ENSG00000064995	TAF11	0.452911	0.402009	0.0509019	0.0248154	0.509944	0.402009	0.107934	0.0538872
	ENSG00000064999	ANKS1A	0.133459	0.0762306	0.0572287	0.0180319	0.0900447	0.0489345	0.0411101	0.0198777
	ENSG00000065000	AP3D1	0.615716	0.622324	-0.00660728	-0.0043221	0.628528	0.622324	0.00620494	0.00663528
	ENSG00000065029	ZNF76	0.684565	0.682995	0.00157032	0.014388	0.69292	0.65945	0.0334705	0.0321588
	ENSG00000065054	SLC9A3R2	0.91252	0.561177	0.351342	0.212379	0.989822	0.561177	0.428645	0.264741
	ENSG00000065060	UHRF1BP1	0.0435663	0.0513775	-0.00781119	-0.00204434	0.0323064	0.0513775	-0.0190711	-0.00485438
	ENSG00000065150	IPO5	0.526966	0.513859	0.0131071	0.0123966	0.542686	0.522497	0.0201881	0.0155932
	ENSG00000065154	OAT	0.394526	0.399487	-0.00496045	-0.0151532	0.391009	0.399487	-0.00847826	-0.0115176
	ENSG00000065183	WDR3	0.165259	0.160204	0.00505513	0.00513676	0.154846	0.160204	-0.00535764	-0.00438482
	ENSG00000065243	PKN2	0.3362	0.318682	0.0175175	0.0230769	0.316608	0.318491	-0.0018831	-0.0127675
	ENSG00000065320	NTN1	0.681538	0.263027	0.418511	0.338376	0.637212	0.263027	0.374185	0.298028
	ENSG00000065328	MCM10	0.71781	0.807981	-0.090171	-0.0459858	0.853851	0.807981	0.04587	0.0355495
	ENSG00000065357	DGKA	0.512974	0.500586	0.0123881	0.00569828	0.522367	0.495411	0.0269565	0.0119207
	ENSG00000065413	ANKRD44	0.743307	0.727445	0.0158621	0.00286298	0.735098	0.727445	0.0076537	0.0113369
	ENSG00000065427	KARS	0.394473	0.413874	-0.0194016	-0.009267	0.361285	0.413874	-0.0525895	-0.0247387
	ENSG00000065485	PDIA5	0.622757	0.637642	-0.0148845	-0.0113156	0.652318	0.637642	0.0146759	0.0239299
	ENSG00000065518	NDUFB4	0.592246	0.591652	0.000594268	-0.00520758	0.591599	0.591652	-5.30364e-05	7.89477e-05
	ENSG00000065526	SPEN	0.554354	0.577876	-0.0235226	-0.0146042	0.567159	0.577876	-0.0107175	-0.00916696
	ENSG00000065534	MYLK	0.662636	0.714577	-0.0519413	-0.0827387	0.778652	0.698276	0.0803761	0.0160755
	ENSG00000065548	ZC3H15	0.380225	0.374069	0.00615612	0.011997	0.38298	0.374069	0.00891061	0.00975128
	ENSG00000065559	MAP2K4	0.385556	0.376313	0.00924325	0.00818123	0.394863	0.376313	0.0185499	0.0164733
	ENSG00000065600	TMEM206	0.340594	0.360877	-0.0202828	-0.0284123	0.380064	0.360877	0.0191872	-0.0145866
	ENSG00000065613	SLK	0.264226	0.189157	0.0750686	0.0488023	0.266236	0.189157	0.0770789	0.0473245
	ENSG00000065615	CYB5R4	0.0318359	0.0387376	-0.00690162	-0.00257481	0.0375961	0.0387376	-0.00114144	-0.000405167
	ENSG00000065618	COL17A1	0.55321	0.488138	0.0650723	0.0787753	0.401029	0.488138	-0.0871091	-0.0508977
	ENSG00000065621	GSTO2	0.335078	0.311499	0.0235785	0.00814063	0.219855	0.311499	-0.0916445	-0.104131
	ENSG00000065665	SEC61A2	0.522783	0.518138	0.00464525	-0.00710467	0.589614	0.532749	0.0568649	0.0235647
	ENSG00000065802	ASB1	0.87808	0.747977	0.130104	0.0935533	0.881678	0.747977	0.133702	0.0793679
	ENSG00000065833	ME1	0.688144	0.697523	-0.00937948	-0.00304884	0.692239	0.697523	-0.00528388	-0.00161846
	ENSG00000065882	TBC1D1	0.583203	0.585702	-0.00249889	-0.00753459	0.5896	0.585765	0.00383442	-0.00790528
	ENSG00000065883	CDK13	0.641057	0.634235	0.00682124	0.0114155	0.651965	0.634235	0.0177292	0.0188942
	ENSG00000065911	MTHFD2	0.54795	0.529476	0.0184735	0.0107363	0.564842	0.529476	0.0353658	0.0124851
	ENSG00000065923	SLC9A7	0.976226	0.951682	0.024544	0.0148196	0.950021	0.951682	-0.001661	-0.00459918
	ENSG00000065970	FOXJ2	0.0600592	0.0657837	-0.00572453	-0.00198297	0.0993211	0.0657837	0.0335374	0.0142293
	ENSG00000065978	YBX1	0.0544952	0.0401084	0.0143867	0.00756134	0.054067	0.0401084	0.0139586	0.00648515
	ENSG00000065989	PDE4A	0.596753	0.569496	0.0272577	0.011724	0.638039	0.569496	0.0685427	0.0508602
	ENSG00000066027	PPP2R5A	0.0269751	0.0395614	-0.0125863	-0.00843668	0.051811	0.0362032	0.0156078	0.00953673
	ENSG00000066044	ELAVL1	0.980757	0.998779	-0.0180216	-0.0124325	0.951592	0.998779	-0.0471862	-0.0323303
	ENSG00000066056	TIE1	0.852527	0.866368	-0.0138407	-0.00394332	0.855734	0.866368	-0.0106337	0.00581693
	ENSG00000066084	DIP2B	0.0402825	0.0375592	0.0027233	0.00214828	0.054033	0.0375592	0.0164738	0.00871267
	ENSG00000066117	SMARCD1	0.560607	0.545703	0.0149043	0.0172637	0.578444	0.545703	0.0327414	0.0278751
	ENSG00000066135	KDM4A	0.11279	0.0985052	0.014285	0.0122482	0.1482	0.0985052	0.0496943	0.0352064
	ENSG00000066136	NFYC	0.541195	0.527607	0.0135885	0.0188792	0.556373	0.519964	0.0364087	0.0393533
	ENSG00000066185	ZMYND12	0.760207	0.739618	0.0205888	0.0183022	0.814595	0.739618	0.0749769	0.0438295
	ENSG00000066230	SLC9A3	0.602349	0.673037	-0.0706881	-0.0306722	0.662674	0.673037	-0.0103629	-0.0645502
	ENSG00000066279	ASPM	0.796257	0.671351	0.124906	0.0857098	0.835676	0.671351	0.164325	0.101466
	ENSG00000066294	CD84	0.448367	0.433534	0.014833	0.0286169	0.478391	0.433534	0.0448576	0.0589587
	ENSG00000066322	ELOVL1	0.352941	0.357119	-0.00417766	0.0143298	0.376669	0.366107	0.0105613	0.00420928
	ENSG00000066336	SPI1	0.842811	0.837004	0.00580791	0.00713927	0.839943	0.837004	0.00293962	0.00388064
	ENSG00000066382	MPPED2	0.799816	0.639211	0.160605	0.144159	0.791469	0.639211	0.152259	0.138335
	ENSG00000066422	ZBTB11	0.25113	0.167467	0.0836626	0.0492046	0.274066	0.167467	0.106599	0.0630974
	ENSG00000066427	ATXN3	0.663455	0.652909	0.0105458	-0.00406707	0.672132	0.642785	0.0293477	0.0104168
	ENSG00000066455	GOLGA5	0.657659	0.644509	0.0131502	0.0102765	0.693833	0.644509	0.0493244	0.0358542
	ENSG00000066651	TRMT11	0.713706	0.638064	0.0756415	0.0568471	0.667106	0.597225	0.0698809	0.0700241
	ENSG00000066654	THUMPD1	0.763646	0.738798	0.024848	0.0191332	0.757241	0.738798	0.0184433	0.0172295
	ENSG00000066697	MSANTD3	0.192444	0.142408	0.0500362	0.0384711	0.17745	0.142408	0.0350414	0.0268679
	ENSG00000066739	ATG2B	0.388711	0.37197	0.0167411	0.0249447	0.398068	0.342976	0.0550913	0.0479904
	ENSG00000066777	ARFGEF1	0.683944	0.672509	0.0114354	0.0147725	0.684482	0.672509	0.0119732	0.0126694
	ENSG00000066827	ZFAT	0.463048	0.467645	-0.00459635	0.00422764	0.537355	0.477538	0.0598177	0.042201
	ENSG00000066855	MTFR1	0.684482	0.669061	0.0154214	0.0200691	0.722821	0.669061	0.0537606	0.0347302
	ENSG00000066923	STAG3	0.570095	0.554098	0.0159978	0.043721	0.551368	0.554098	-0.00272968	0.0105555
	ENSG00000066926	FECH	0.990814	0.998843	-0.00802918	-0.00555209	0.993904	0.998843	-0.00493927	-0.0034179
	ENSG00000066933	MYO9A	0.0434152	0.0444089	-0.000993727	-0.000560765	0.067577	0.0444089	0.023168	0.0105409
	ENSG00000067048	DDX3Y	0.259961	0.246406	0.0135556	0.0152871	0.327606	0.277694	0.0499119	0.0506484
	ENSG00000067057	PFKP	0.546057	0.526253	0.0198045	0.0307689	0.542493	0.526253	0.0162405	0.0337009
	ENSG00000067064	IDI1	0.176598	0.182593	-0.00599437	-0.0033796	0.165177	0.182593	-0.0174159	-0.0117622
	ENSG00000067066	SP100	0.628278	0.638044	-0.00976563	-0.0143997	0.637175	0.638044	-0.000868618	-0.00740447
	ENSG00000067082	KLF6	0.527433	0.513767	0.0136652	0.00955449	0.532106	0.513767	0.0183384	0.0119104
	ENSG00000067113	PPAP2A	0.443201	0.595431	-0.15223	-0.149298	0.490275	0.595431	-0.105156	-0.0846597
	ENSG00000067141	NEO1	0.691747	0.692715	-0.000967933	0.0142482	0.736595	0.692715	0.0438801	0.074971
	ENSG00000067167	TRAM1	0.125758	0.114533	0.0112255	0.00808552	0.149668	0.114533	0.0351351	0.0257033
	ENSG00000067177	PHKA1	0.705914	0.839122	-0.133208	-0.112626	0.727632	0.839122	-0.11149	-0.0642504
	ENSG00000067182	TNFRSF1A	0.557702	0.54026	0.0174428	0.010646	0.553773	0.526835	0.0269377	0.0167423
	ENSG00000067191	CACNB1	0.60334	0.559476	0.043864	0.0306321	0.565394	0.559476	0.00591744	0.00244246
	ENSG00000067208	EVI5	0.506258	0.458924	0.0473334	0.0442666	0.576445	0.458924	0.117521	0.0687375
	ENSG00000067221	STOML1	0.516489	0.57671	-0.060221	-0.0519733	0.519065	0.57671	-0.0576449	-0.0469594
	ENSG00000067225	PKM2	0.545089	0.530185	0.0149034	0.013471	0.53089	0.530185	0.000704366	-0.00242014
	ENSG00000067248	DHX29	0.450108	0.419337	0.0307714	0.0253298	0.574192	0.528305	0.0458861	0.045949
	ENSG00000067334	DNTTIP2	0.643136	0.634086	0.00904974	-0.000322326	0.648447	0.634086	0.014361	0.0041624
	ENSG00000067365	METTL22	0.6787	0.763762	-0.0850623	-0.0510126	0.723765	0.763762	-0.039997	-0.0243043
	ENSG00000067369	TP53BP1	0.614298	0.610258	0.00404022	-0.00677509	0.628662	0.610258	0.0184042	-0.00741373
	ENSG00000067533	RRP15	0.847076	0.90364	-0.0565631	-0.0369056	0.912257	0.90364	0.00861695	0.00571533
	ENSG00000067560	RHOA	0.160637	0.165637	-0.00500006	-0.00389557	0.157463	0.142732	0.0147319	0.0163483
	ENSG00000067596	DHX8	0.58519	0.649975	-0.0647848	-0.0364272	0.507646	0.649975	-0.142329	-0.0779409
	ENSG00000067606	PRKCZ	0.638989	0.648017	-0.0090274	0.0360261	0.697547	0.648017	0.0495302	0.113234
	ENSG00000067646	ZFY	0.658605	0.61912	0.0394849	0.028061	0.686079	0.61912	0.0669584	0.0524877
	ENSG00000067704	IARS2	0.603442	0.584295	0.019147	0.0226799	0.608532	0.584295	0.024237	0.0262758
	ENSG00000067715	SYT1	0.404841	0.211786	0.193055	0.20723	0.338335	0.176112	0.162222	0.172314
	ENSG00000067829	IDH3G	0.780568	0.774972	0.00559566	0.00357707	0.783569	0.774973	0.00859558	0.0032043
	ENSG00000067955	CBFB	0.999931	0.998361	0.00157043	0.00108811	0.994412	0.998361	-0.00394935	-0.00273291
	ENSG00000067992	PDK3	0.500618	0.473889	0.0267288	0.0241664	0.485929	0.473889	0.0120399	0.0087759
	ENSG00000068001	HYAL2	0.35166	0.327797	0.0238633	0.0493804	0.34705	0.327797	0.0192529	-0.00113827
	ENSG00000068024	HDAC4	0.40881	0.304116	0.104694	0.122605	0.452037	0.304116	0.147921	0.15951
	ENSG00000068028	RASSF1	0.520585	0.58046	-0.0598748	-0.0369203	0.584017	0.58046	0.00355676	0.00438631
	ENSG00000068078	FGFR3	0.502458	0.516125	-0.0136668	-0.0754164	0.453662	0.622882	-0.16922	-0.132572
	ENSG00000068079	IFI35	0.804696	0.755132	0.049564	0.0319728	0.791708	0.755132	0.036576	0.0238927
	ENSG00000068120	COASY	0.511565	0.50454	0.00702481	-0.00045712	0.550899	0.50454	0.0463591	0.020608
	ENSG00000068137	PLEKHH3	0.9052	0.856181	0.0490184	0.0401105	0.99504	0.856181	0.138859	0.109998
	ENSG00000068305	MEF2A	0.521346	0.477197	0.0441488	0.0377735	0.55084	0.477197	0.0736425	0.0551531
	ENSG00000068308	OTUD5	0.517614	0.505358	0.0122568	-4.03113e-05	0.541613	0.505358	0.0362557	0.0191369
	ENSG00000068323	TFE3	0.647965	0.642016	0.00594916	0.0031066	0.660301	0.642016	0.0182847	0.0173913
	ENSG00000068354	TBC1D25	0.517091	0.46952	0.0475707	0.0600526	0.503894	0.46952	0.0343742	0.0522426
	ENSG00000068383	INPP5A	0.468112	0.488993	-0.0208807	-0.0194226	0.492733	0.450729	0.0420042	0.0555475
	ENSG00000068400	GRIPAP1	0.536603	0.4992	0.0374037	0.0335961	0.511999	0.4992	0.0127996	0.011956
	ENSG00000068438	FTSJ1	0.719458	0.701807	0.0176515	0.0130435	0.731528	0.701807	0.0297213	0.0160366
	ENSG00000068615	REEP1	0.524765	0.402493	0.122273	0.166953	0.574648	0.357007	0.217641	0.299485
	ENSG00000068654	POLR1A	0.322491	0.407926	-0.0854344	-0.0936299	0.502628	0.427067	0.0755611	0.107252
	ENSG00000068697	LAPTM4A	0.0598541	0.0558892	0.0039649	0.00108416	0.0565067	0.0558892	0.000617482	0.000167738
	ENSG00000068724	TTC7A	0.507824	0.494288	0.013536	-0.0123124	0.562942	0.494288	0.0686538	0.0363897
	ENSG00000068745	IP6K2	0.299561	0.302292	-0.00273186	0.0112339	0.32103	0.299017	0.0220127	0.0410531
	ENSG00000068784	SRBD1	0.585191	0.534764	0.0504272	0.0433996	0.613179	0.534764	0.0784151	0.0750953
	ENSG00000068793	CYFIP1	0.629379	0.627081	0.0022979	-0.00286174	0.629992	0.627081	0.00291036	0.000260525
	ENSG00000068796	KIF2A	0.177685	0.157951	0.0197334	0.0183654	0.173495	0.151124	0.0223713	0.019175
	ENSG00000068831	RASGRP2	0.775549	0.770379	0.00516966	0.00521774	0.783122	0.759751	0.0233705	0.0299729
	ENSG00000068878	PSME4	0.370013	0.356847	0.0131655	0.00912612	0.370774	0.356847	0.0139265	0.0049998
	ENSG00000068885	IFT80	0.506649	0.44803	0.0586191	0.0992524	0.543775	0.442634	0.101141	0.116921
	ENSG00000068903	SIRT2	0.489344	0.494131	-0.00478723	-0.00377551	0.465417	0.494103	-0.0286857	-0.0334379
	ENSG00000068912	ERLEC1	0.610089	0.624081	-0.013992	-0.0148018	0.62661	0.624081	0.00252845	-0.0112409
	ENSG00000068971	PPP2R5B	0.610812	0.588656	0.0221566	0.0264965	0.582783	0.588656	-0.00587254	0.0104213
	ENSG00000068976	PYGM	0.839955	0.782639	0.057316	0.0357651	0.846111	0.782639	0.0634719	0.0322979
	ENSG00000069020	MAST4	0.821141	0.694668	0.126473	0.0660513	0.685233	0.67883	0.00640247	-0.0614337
	ENSG00000069248	NUP133	0.490959	0.498242	-0.00728284	0.00241161	0.530053	0.498242	0.0318105	0.0384086
	ENSG00000069275	NUCKS1	0.53986	0.608606	-0.068746	-0.0375365	0.52228	0.608606	-0.0863265	-0.0468446
	ENSG00000069399	BCL3	0.521073	0.520448	0.000625009	0.00864282	0.504922	0.520448	-0.0155258	-0.0111106
	ENSG00000069424	KCNAB2	0.485127	0.445633	0.0394948	0.0355654	0.419626	0.434619	-0.0149938	-0.0421657
	ENSG00000069482	GAL	0.0572126	0.0677815	-0.0105689	-0.00294054	0.0547521	0.0677815	-0.0130294	-0.00360835
	ENSG00000069493	CLEC2D	0.464273	0.476872	-0.0125995	-0.0011532	0.563542	0.487897	0.0756449	0.106883
	ENSG00000069509	FUNDC1	0.950923	0.920678	0.0302454	0.0203367	0.950754	0.920678	0.030076	0.020222
	ENSG00000069667	RORA	0.456227	0.530315	-0.0740873	-0.0597726	0.514088	0.50962	0.00446844	0.0247015
	ENSG00000069696	DRD4	0.351045	0.225174	0.125871	0.0533839	0.265949	0.225174	0.0407752	0.016431
	ENSG00000069702	TGFBR3	0.339668	0.424998	-0.08533	-0.114269	0.38919	0.424998	-0.0358082	0.0207391
	ENSG00000069712	KIAA1107	0.616166	0.598395	0.017771	0.00992483	0.301379	0.598395	-0.297017	-0.147219
	ENSG00000069849	ATP1B3	0.294383	0.298022	-0.00363927	-0.000630557	0.288364	0.286055	0.00230863	0.00419227
	ENSG00000069869	NEDD4	0.413809	0.419084	-0.00527479	-0.0198884	0.38149	0.392616	-0.0111259	0.00676738
	ENSG00000069943	PIGB	0.926389	0.998283	-0.0718944	-0.04896	0.98356	0.998283	-0.0147234	-0.0101626
	ENSG00000069956	MAPK6	0.0337829	0.0379118	-0.00412885	-0.0024997	0.0296808	0.0379118	-0.008231	-0.00465147
	ENSG00000069966	GNB5	0.549408	0.560517	-0.0111089	-0.0131003	0.635167	0.560517	0.0746502	0.0489634
	ENSG00000069974	RAB27A	0.290981	0.17616	0.114821	0.0454845	0.448389	0.17616	0.272229	0.118223
	ENSG00000069998	CECR5	0.759173	0.768236	-0.00906295	-0.00202209	0.778772	0.768236	0.0105358	1.77478e-05
	ENSG00000070010	UFD1L	0.726886	0.725056	0.00183013	-0.0062378	0.770715	0.754668	0.016047	0.0044419
	ENSG00000070018	LRP6	0.759957	0.690557	0.0694001	0.0440217	0.790562	0.690557	0.100005	0.0447608
	ENSG00000070019	GUCY2C	0.0559196	0.130995	-0.0750751	-0.0229267	0.00132877	0.130995	-0.129666	-0.0356651
	ENSG00000070047	PHRF1	0.740626	0.734615	0.00601173	-0.00152356	0.777566	0.734615	0.0429517	0.0346551
	ENSG00000070061	IKBKAP	0.726999	0.712767	0.0142316	0.00575833	0.707606	0.712767	-0.00516129	0.0015825
	ENSG00000070081	NUCB2	0.513131	0.528334	-0.0152032	-0.0114333	0.52092	0.528372	-0.00745238	-0.00793166
	ENSG00000070087	PFN2	0.636885	0.62331	0.0135753	0.0392073	0.59794	0.637825	-0.0398849	-0.0132836
	ENSG00000070182	SPTB	0.679519	0.6149	0.064619	0.00411083	0.565776	0.530219	0.0355576	-0.00894544
	ENSG00000070190	DAPP1	0.273372	0.21217	0.061202	0.0484633	0.239387	0.21217	0.0272169	0.0235236
	ENSG00000070214	SLC44A1	0.844212	0.858785	-0.0145725	-0.0110207	0.851064	0.858785	-0.00772064	-0.00594295
	ENSG00000070269	C14orf101	0.326408	0.322508	0.00389944	-0.0130276	0.350766	0.329854	0.0209114	0.0139155
	ENSG00000070366	SMG6	0.484211	0.480227	0.00398354	0.00499714	0.52816	0.480227	0.0479323	0.0426887
	ENSG00000070367	EXOC5	0.367224	0.357643	0.00958088	0.00612438	0.371277	0.357643	0.0136339	0.0102404
	ENSG00000070371	CLTCL1	0.711465	0.65166	0.0598058	0.0544943	0.701244	0.65166	0.0495841	0.0402814
	ENSG00000070413	DGCR2	0.390075	0.379186	0.0108889	0.016122	0.421112	0.379186	0.0419258	0.0383362
	ENSG00000070444	MNT	0.0194128	0.00132877	0.0180841	0.00368252	0.00757048	0.00132877	0.00624171	0.00125236
	ENSG00000070476	ZXDC	0.788617	0.770276	0.0183404	0.00593274	0.777205	0.770276	0.00692916	-0.00849933
	ENSG00000070495	JMJD6	0.334817	0.316953	0.0178641	0.017634	0.375699	0.316953	0.0587464	0.0440749
	ENSG00000070501	POLB	0.728932	0.702658	0.0262734	0.00714621	0.747577	0.702658	0.0449186	0.0182949
	ENSG00000070540	WIPI1	0.165383	0.142881	0.0225015	0.00788155	0.173004	0.142881	0.030123	0.0106238
	ENSG00000070610	GBA2	0.612811	0.604248	0.00856313	0.00841266	0.581685	0.572277	0.00940837	0.0104077
	ENSG00000070614	NDST1	0.322229	0.25954	0.0626886	0.109245	0.371132	0.25954	0.111592	0.206635
	ENSG00000070669	ASNS	0.729979	0.723475	0.00650424	0.000790898	0.745598	0.723475	0.0221236	0.0221396
	ENSG00000070718	AP3M2	0.415991	0.34294	0.0730517	0.0869777	0.624761	0.34294	0.281821	0.291108
	ENSG00000070756	PABPC1	0.490663	0.477121	0.0135418	0.016917	0.521355	0.492059	0.0292963	0.0292931
	ENSG00000070759	TESK2	0.402338	0.375096	0.0272416	0.0233755	0.52111	0.375096	0.146014	0.131784
	ENSG00000070778	PTPN21	0.546463	0.589313	-0.04285	0.00550344	0.605649	0.558142	0.0475077	0.0494284
	ENSG00000070785	EIF2B3	0.61852	0.604678	0.013842	0.00559162	0.618485	0.604678	0.0138064	0.00856943
	ENSG00000070808	CAMK2A	0.489831	0.574296	-0.0844647	0.0282222	0.636713	0.574296	0.0624171	0.0937957
	ENSG00000070814	TCOF1	0.706359	0.694194	0.0121649	0.0109925	0.725016	0.713892	0.0111241	0.0106758
	ENSG00000070831	CDC42	0.40283	0.39812	0.00470953	-0.00510119	0.403394	0.39812	0.00527328	-0.0010733
	ENSG00000070882	OSBPL3	0.605729	0.59667	0.00905883	-0.0382795	0.617834	0.59667	0.0211633	-0.0260378
	ENSG00000070950	RAD18	0.247536	0.187553	0.0599823	0.0714975	0.225843	0.187553	0.0382897	0.0455672
	ENSG00000070961	ATP2B1	0.67207	0.646567	0.0255031	0.0192854	0.686561	0.646567	0.0399944	0.0366764
	ENSG00000071051	NCK2	0.511005	0.530411	-0.0194066	-0.00712091	0.526297	0.530411	-0.00411475	-0.00155661
	ENSG00000071054	MAP4K4	0.599156	0.573949	0.0252069	0.0247083	0.593115	0.559667	0.0334484	0.0365709
	ENSG00000071073	MGAT4A	0.668462	0.568385	0.100077	0.0507832	0.777673	0.568385	0.209289	0.103184
	ENSG00000071082	RPL31	0.217152	0.214646	0.0025053	0.00475207	0.191584	0.214646	-0.0230629	-0.0217613
	ENSG00000071127	WDR1	0.329178	0.307443	0.0217342	0.0136125	0.370148	0.307443	0.0627044	0.0580827
	ENSG00000071189	SNX13	0.408934	0.396098	0.0128362	0.02693	0.432076	0.396098	0.035978	0.0540957
	ENSG00000071205	ARHGAP10	0.75582	0.754633	0.00118728	0.000629216	0.753658	0.754633	-0.000975324	0.00014893
	ENSG00000071243	ING3	0.769369	0.743582	0.0257875	0.0162033	0.76053	0.743582	0.0169479	0.0104561
	ENSG00000071246	VASH1	0.587947	0.487724	0.100223	0.100895	0.616266	0.487724	0.128541	0.124391
	ENSG00000071282	LMCD1	0.691087	0.765304	-0.0742171	-0.103962	0.59551	0.765304	-0.169795	-0.171378
	ENSG00000071462	WBSCR22	0.538874	0.532736	0.00613862	0.00931056	0.549591	0.532736	0.0168554	0.0233342
	ENSG00000071537	SEL1L	0.0819206	0.0902442	-0.00832353	-0.00568731	0.104148	0.0902442	0.0139042	0.010404
	ENSG00000071539	TRIP13	0.597035	0.508391	0.0886438	0.0648846	0.626304	0.508391	0.117913	0.0385791
	ENSG00000071553	ATP6AP1	0.270432	0.286345	-0.015913	-0.0233624	0.279004	0.286345	-0.00734142	-0.00331818
	ENSG00000071564	TCF3	0.74585	0.709377	0.0364729	0.033412	0.79462	0.709377	0.0852426	0.0769373
	ENSG00000071626	DAZAP1	0.0769422	0.0655648	0.0113774	0.0032636	0.114501	0.0655648	0.0489359	0.0148349
	ENSG00000071655	MBD3	0.692483	0.674461	0.0180225	0.010567	0.627634	0.674461	-0.0468267	-0.0269063
	ENSG00000071794	HLTF	0.302776	0.34409	-0.0413134	-0.071914	0.378202	0.34409	0.0341128	0.00502052
	ENSG00000071859	FAM50A	0.772175	0.769375	0.00279953	-0.00114754	0.670855	0.769375	-0.0985201	-0.108521
	ENSG00000071889	FAM3A	0.624729	0.628233	-0.00350415	-0.00107631	0.637702	0.628233	0.0094691	0.00378059
	ENSG00000071894	CPSF1	0.83595	0.832325	0.0036252	0.00275242	0.835979	0.832325	0.00365338	0.00106028
	ENSG00000071967	CYBRD1	0.0839328	0.08459	-0.000657137	-0.00464539	0.0865806	0.0913535	-0.0047729	-0.00611697
	ENSG00000071994	PDCD2	0.861785	0.838324	0.0234613	0.00693736	0.833507	0.812522	0.0209847	0.00217096
	ENSG00000072042	RDH11	0.185159	0.198057	-0.012898	-0.0119108	0.203694	0.198057	0.00563719	0.0153327
	ENSG00000072062	PRKACA	0.180605	0.161366	0.0192385	0.0144042	0.228747	0.202783	0.0259638	0.0147708
	ENSG00000072071	LPHN1	0	0	0	0	0	0	0	0
	ENSG00000072110	ACTN1	0.461878	0.427737	0.0341411	0.0429265	0.482447	0.435518	0.0469295	0.0603621
	ENSG00000072121	ZFYVE26	0.662171	0.668074	-0.0059036	0.000308621	0.675349	0.668074	0.00727528	0.0204727
	ENSG00000072134	EPN2	0.680239	0.662933	0.0173058	0.0211102	0.778372	0.662933	0.115439	0.0991923
	ENSG00000072135	PTPN18	0.571249	0.544819	0.0264298	0.0172656	0.630732	0.544819	0.0859125	0.0648986
	ENSG00000072163	LIMS2	0.326493	0.357767	-0.0312746	-0.0509019	0.326556	0.351011	-0.0244553	-0.0187031
	ENSG00000072195	SPEG	0.252171	0.235607	0.0165645	0.0161101	0.190293	0.235607	-0.0453138	-0.0765724
	ENSG00000072201	LNX1	0.569673	0.603273	-0.0336003	-0.0058565	0.61433	0.603273	0.0110567	0.013155
	ENSG00000072210	ALDH3A2	0.552688	0.502304	0.0503834	0.0411822	0.618848	0.502304	0.116544	0.0911222
	ENSG00000072274	TFRC	0.391693	0.399226	-0.00753256	-0.0337236	0.449378	0.399226	0.050153	0.0363682
	ENSG00000072310	SREBF1	0.695282	0.70312	-0.00783773	-0.0026742	0.68408	0.690425	-0.0063446	-0.00384929
	ENSG00000072364	AFF4	0.0895008	0.0863739	0.00312694	0.00254357	0.0887585	0.0863739	0.00238459	0.00166213
	ENSG00000072401	UBE2D1	0.147261	0.152513	-0.0052524	-0.00182547	0.149469	0.152513	-0.003044	-0.00106014
	ENSG00000072415	MPP5	0.293305	0.277506	0.015799	0.0122389	0.254747	0.277506	-0.0227585	-0.019576
	ENSG00000072422	RHOBTB1	0.583222	0.342422	0.240801	0.213165	0.635039	0.342422	0.292618	0.29112
	ENSG00000072501	SMC1A	0.376783	0.35684	0.0199428	0.0157925	0.425385	0.35684	0.068545	0.0626451
	ENSG00000072506	HSD17B10	0.602989	0.619581	-0.0165925	-0.0199855	0.577266	0.619581	-0.0423151	-0.0360892
	ENSG00000072518	MARK2	0.235147	0.220077	0.0150696	0.0293523	0.282386	0.220077	0.0623092	0.0963616
	ENSG00000072571	HMMR	0.535325	0.478727	0.0565987	0.0727551	0.477399	0.453484	0.0239152	0.0246087
	ENSG00000072609	CHFR	0.681612	0.664955	0.0166569	0.0187444	0.683453	0.66522	0.018233	0.0138729
	ENSG00000072682	P4HA2	0.622943	0.616071	0.0068724	0.00943948	0.631596	0.616071	0.015525	0.0189654
	ENSG00000072694	FCGR2B	0.407854	0.368663	0.0391912	0.0316963	0.380384	0.368663	0.0117205	0.00938536
	ENSG00000072736	NFATC3	0.291677	0.275155	0.0165219	0.0164604	0.29429	0.257929	0.0363618	0.040682
	ENSG00000072756	TRNT1	0.61635	0.632291	-0.0159404	-0.0157875	0.630171	0.632291	-0.00211935	0.00640906
	ENSG00000072778	ACADVL	0.813995	0.80043	0.0135652	0.00939261	0.78051	0.80043	-0.0199196	-0.00535097
	ENSG00000072786	STK10	0.450592	0.434065	0.0165271	0.0101449	0.44974	0.434065	0.0156748	0.00886321
	ENSG00000072803	FBXW11	0.239149	0.218482	0.0206673	0.0211487	0.25101	0.21852	0.03249	0.032388
	ENSG00000072832	CRMP1	0.456525	0.523328	-0.0668034	-0.0774409	0.518402	0.470591	0.047811	-0.0104426
	ENSG00000072840	EVC	0.360691	0.263124	0.097567	0.0757763	0.429459	0.263124	0.166335	0.13693
	ENSG00000072858	SIDT1	0.531206	0.536384	-0.00517761	-0.017347	0.469253	0.463063	0.00619038	-0.0100109
	ENSG00000072864	NDE1	0.631328	0.546998	0.0843297	0.0660945	0.572165	0.546998	0.0251669	0.00180007
	ENSG00000072958	AP1M1	0.0315755	0.0209204	0.010655	0.00389986	0.0334558	0.0209204	0.0125353	0.00481233
	ENSG00000073008	PVR	0.603496	0.636155	-0.0326594	-0.039971	0.55486	0.636155	-0.0812953	-0.0782264
	ENSG00000073009	IKBKG	0.792779	0.773148	0.0196314	0.0110178	0.733565	0.732528	0.00103671	0.00174898
	ENSG00000073050	XRCC1	0.997832	0.999972	-0.00213995	-0.00148255	0.987441	0.999972	-0.0125308	-0.0086604
	ENSG00000073060	SCARB1	0.535065	0.526011	0.00905386	0.00673289	0.566167	0.526011	0.0401558	0.0316369
	ENSG00000073111	MCM2	0.525727	0.487887	0.0378407	0.0583487	0.571479	0.487887	0.0835925	0.120635
	ENSG00000073150	PANX2	0.150103	0.14694	0.00316345	0.00790682	0.155363	0.14694	0.00842302	0.0112454
	ENSG00000073169	RP3-402G11.5	0.587753	0.615158	-0.027405	-0.0152456	0.565744	0.615158	-0.0494133	-0.0272843
	ENSG00000073331	ALPK1	0.742363	0.715656	0.0267075	0.0163424	0.763004	0.715656	0.0473477	0.0211857
	ENSG00000073350	LLGL2	0.727333	0.788436	-0.0611031	-0.0413278	0.637387	0.788436	-0.151049	-0.0867855
	ENSG00000073417	PDE8A	0.42004	0.414938	0.00510151	-0.00611021	0.441867	0.414938	0.026929	0.016689
	ENSG00000073464	CLCN4	0.401871	0.174971	0.2269	0.169424	0.629476	0.21995	0.409526	0.283804
	ENSG00000073536	NLE1	0.492232	0.593553	-0.101321	-0.0540999	0.318311	0.593553	-0.275242	-0.137168
	ENSG00000073578	SDHA	0.614841	0.598554	0.016287	0.0100855	0.640261	0.598554	0.0417074	0.0313123
	ENSG00000073584	SMARCE1	0.602142	0.552834	0.0493081	0.0386347	0.650277	0.552834	0.0974429	0.0742881
	ENSG00000073605	GSDMB	0.699691	0.699911	-0.000220413	-0.00149857	0.662057	0.699911	-0.0378538	-0.0333915
	ENSG00000073614	KDM5A	0.723387	0.673314	0.0500724	0.0339401	0.713264	0.673314	0.0399498	0.0211193
	ENSG00000073670	ADAM11	0.371716	0.605978	-0.234262	-0.160257	0.584762	0.605978	-0.0212162	0.02033
	ENSG00000073711	PPP2R3A	0.125676	0.138642	-0.0129668	-0.0145257	0.134404	0.125049	0.00935525	-0.000688564
	ENSG00000073712	FERMT2	0.550631	0.559542	-0.00891047	0.00943062	0.608369	0.609806	-0.00143643	0.0170202
	ENSG00000073737	DHRS9	0.389462	0.383634	0.00582789	0.0177593	0.378536	0.383634	-0.00509778	0.00413599
	ENSG00000073756	PTGS2	0.0926729	0.131599	-0.0389261	-0.0272181	0.0972073	0.131734	-0.0345264	-0.0248271
	ENSG00000073792	IGF2BP2	0.587217	0.604288	-0.017071	-0.0044048	0.556217	0.536009	0.0202077	0.0149487
	ENSG00000073849	ST6GAL1	0.365195	0.332102	0.0330935	0.0156384	0.381683	0.318081	0.0636023	0.0305029
	ENSG00000073910	FRY	0.791502	0.695693	0.0958092	0.0467231	0.833336	0.695693	0.137643	0.0560263
	ENSG00000073921	PICALM	0.279403	0.262752	0.0166513	0.0250379	0.286856	0.258729	0.0281264	0.040454
	ENSG00000073969	NSF	0.0121774	0.0147029	-0.00252554	-0.00103344	0.0277287	0.0147029	0.0130257	0.0058841
	ENSG00000074054	CLASP1	0.298455	0.283001	0.0154546	0.0162274	0.299336	0.274528	0.0248071	0.0225297
	ENSG00000074071	MRPS34	0.579357	0.653549	-0.0741921	-0.0416849	0.702612	0.653549	0.049063	0.0286712
	ENSG00000074201	CLNS1A	0.591694	0.599601	-0.00790744	-0.00650488	0.616791	0.599601	0.0171895	0.0094952
	ENSG00000074266	EED	0.80287	0.80569	-0.00282065	-3.88722e-05	0.816597	0.80569	0.0109067	0.00687118
	ENSG00000074319	TSG101	0.550239	0.537463	0.0127756	0.0239181	0.525666	0.519014	0.00665172	0.00747635
	ENSG00000074356	C17orf85	0.00132877	0.0335264	-0.0321976	-0.00695878	0.00132877	0.0335264	-0.0321976	-0.00695878
	ENSG00000074370	ATP2A3	0.135815	0.158969	-0.0231539	-0.0247798	0.254675	0.172132	0.0825438	0.113022
	ENSG00000074410	CA12	0.529361	0.597714	-0.0683529	-0.0769913	0.584002	0.597714	-0.013712	-0.0256492
	ENSG00000074582	BCS1L	0.757649	0.759378	-0.0017292	0.00206318	0.813504	0.772311	0.0411935	0.0106803
	ENSG00000074603	DPP8	0.576611	0.46466	0.111951	0.153243	0.624305	0.46466	0.159644	0.184391
	ENSG00000074621	SLC24A1	0.658143	0.695858	-0.0377149	-0.0153563	0.622226	0.695858	-0.0736316	-0.0459355
	ENSG00000074660	SCARF1	0.666133	0.66958	-0.00344722	0.00508184	0.660737	0.66958	-0.00884279	0.00913713
	ENSG00000074696	PTPLAD1	0.0125596	0.0115385	0.00102116	0.000206393	0.0157081	0.0115385	0.00416961	0.000859866
	ENSG00000074706	IPCEF1	0.705921	0.431737	0.274184	0.26465	0.734027	0.431737	0.30229	0.273455
	ENSG00000074800	ENO1	0.0539751	0.05644	-0.00246494	-0.00168548	0.0648569	0.0564825	0.00837442	0.00649674
	ENSG00000074935	TUBE1	0.639043	0.581765	0.0572779	0.0350693	0.663547	0.581765	0.081782	0.0411208
	ENSG00000074964	ARHGEF10L	0.722073	0.684061	0.0380118	0.0168782	0.741935	0.684061	0.0578734	0.0253175
	ENSG00000074966	TXK	0.633481	0.577344	0.0561363	0.044842	0.629427	0.577344	0.0520827	0.0478768
	ENSG00000075073	TACR2	0.0171573	0.141441	-0.124283	-0.0360072	0.00132877	0.141441	-0.140112	-0.0392
	ENSG00000075089	ACTR6	0.436317	0.38784	0.0484768	0.0701038	0.446066	0.403494	0.042572	0.0581621
	ENSG00000075131	TIPIN	0.982844	0.99418	-0.0113358	-0.00781561	0.996644	0.99418	0.00246429	0.00170449
	ENSG00000075142	SRI	0.723446	0.694015	0.0294316	0.0146812	0.720673	0.694015	0.0266577	0.0122942
	ENSG00000075151	EIF4G3	0.473274	0.403384	0.0698892	0.0642056	0.478128	0.394327	0.083801	0.0741167
	ENSG00000075188	NUP37	0.730256	0.723546	0.00670989	-0.00184564	0.73475	0.68518	0.0495705	0.0263419
	ENSG00000075218	GTSE1	0.654722	0.454678	0.200043	0.144376	0.649046	0.454678	0.194368	0.185091
	ENSG00000075223	SEMA3C	0.0994646	0.0809667	0.0184979	0.0199137	0.103487	0.0809667	0.0225198	0.0214874
	ENSG00000075234	TTC38	0.188785	0.135871	0.0529143	0.0431811	0.204759	0.125581	0.079178	0.071485
	ENSG00000075239	ACAT1	0.548198	0.533412	0.014786	0.0110353	0.532155	0.533412	-0.00125737	-4.97966e-05
	ENSG00000075240	GRAMD4	0.612443	0.612114	0.000328719	0.0105995	0.675454	0.612114	0.0633401	0.0588546
	ENSG00000075275	CELSR1	0.717748	0.634474	0.0832735	0.0760657	0.65821	0.634474	0.0237359	0.0158903
	ENSG00000075292	ZNF638	0.670729	0.668228	0.00250161	-0.000289519	0.691715	0.668166	0.0235495	0.0166361
	ENSG00000075303	SLC25A40	0.446342	0.423301	0.0230413	0.0649618	0.42195	0.423301	-0.00135095	0.0625491
	ENSG00000075340	ADD2	0.742276	0.798976	-0.0566993	-0.0280632	0.691181	0.836869	-0.145687	-0.0500337
	ENSG00000075391	RASAL2	0.689327	0.593154	0.0961739	0.0697096	0.71831	0.593154	0.125157	0.0947234
	ENSG00000075407	ZNF37A	0.195234	0.230918	-0.0356834	-0.0303932	0.227065	0.230918	-0.00385293	0.000344257
	ENSG00000075413	MARK3	0.572214	0.572924	-0.000710865	0.00068677	0.576447	0.572567	0.00387998	-0.00599593
	ENSG00000075415	SLC25A3	0.503071	0.494926	0.00814514	0.00765163	0.49716	0.494926	0.0022343	0.00605502
	ENSG00000075420	FNDC3B	0.508581	0.46605	0.0425306	0.0899735	0.538255	0.46605	0.072205	0.120455
	ENSG00000075426	FOSL2	0.671673	0.56577	0.105903	0.0932261	0.722113	0.56577	0.156343	0.141462
	ENSG00000075539	FRYL	0.408119	0.379185	0.0289338	0.0207406	0.408607	0.379185	0.0294218	0.0236353
	ENSG00000075568	TMEM131	0.387298	0.320459	0.066839	0.0695265	0.401243	0.320459	0.080784	0.0802551
	ENSG00000075618	FSCN1	0.38579	0.389849	-0.00405939	-0.0182903	0.40013	0.389849	0.0102807	0.00251494
	ENSG00000075624	ACTB	0.515129	0.50991	0.00521931	0.00334588	0.519713	0.50991	0.00980368	0.006053
	ENSG00000075651	PLD1	0.696388	0.69765	-0.00126206	-0.00235814	0.68795	0.664715	0.0232355	0.0140254
	ENSG00000075702	WDR62	0.550457	0.372918	0.17754	0.155897	0.468556	0.296195	0.172361	0.152276
	ENSG00000075711	DLG1	0.620356	0.575485	0.0448712	0.0215289	0.580995	0.559375	0.0216196	0.000875204
	ENSG00000075785	RAB7A	0.308531	0.18933	0.119202	0.117609	0.358746	0.18933	0.169416	0.174815
	ENSG00000075790	BCAP29	0.658161	0.638276	0.019885	0.0121352	0.677563	0.650828	0.0267349	0.00973239
	ENSG00000075826	SEC31B	0.589439	0.57166	0.0177792	0.0116292	0.631637	0.57166	0.0599772	0.0415812
	ENSG00000075856	SART3	0.539596	0.517212	0.0223841	0.0156688	0.54438	0.517212	0.0271686	0.0148574
	ENSG00000075884	ARHGAP15	0.457843	0.439653	0.0181901	0.0118421	0.473957	0.455266	0.0186913	0.00981029
	ENSG00000075914	EXOSC7	0.684206	0.690989	-0.0067831	-0.00602062	0.757742	0.690989	0.0667536	0.0123029
	ENSG00000075945	KIFAP3	0.376983	0.355228	0.0217548	0.00857944	0.452738	0.385275	0.067463	0.040234
	ENSG00000075975	MKRN2	0.0278473	0.0295399	-0.00169252	-0.00133586	0.0354831	0.0295399	0.00594322	0.00238144
	ENSG00000076003	MCM6	0.503874	0.501323	0.00255098	0.019642	0.487966	0.501323	-0.0133569	0.00476456
	ENSG00000076043	REXO2	0.667072	0.653815	0.0132573	0.00573334	0.693743	0.653815	0.0399281	0.0240208
	ENSG00000076053	RBM7	0.450225	0.478497	-0.0282725	-0.0368442	0.464534	0.478497	-0.0139636	-0.0151055
	ENSG00000076067	RBMS2	0.416201	0.274636	0.141564	0.166078	0.339012	0.274636	0.0643759	0.0899664
	ENSG00000076108	BAZ2A	0.558468	0.551484	0.0069841	-0.00641452	0.590563	0.551484	0.0390787	0.0366152
	ENSG00000076201	PTPN23	0.520209	0.519569	0.00063919	-0.0164438	0.548209	0.519569	0.0286396	0.0257679
	ENSG00000076242	MLH1	0.535893	0.472135	0.063758	0.0459499	0.547683	0.49002	0.0576632	0.0456116
	ENSG00000076248	UNG	0.573536	0.564982	0.00855341	-0.0243466	0.55064	0.564982	-0.0143425	-0.076282
	ENSG00000076258	FMO4	0.413163	0.350006	0.0631569	0.0302238	0.297389	0.350006	-0.0526172	-0.052626
	ENSG00000076321	KLHL20	0.332317	0.325692	0.00662579	0.00970103	0.389608	0.325692	0.0639161	0.0556647
	ENSG00000076344	RGS11	0.661271	0.616838	0.0444332	0.0367464	0.640423	0.616838	0.0235854	0.0204084
	ENSG00000076351	SLC46A1	0.998796	0.985628	0.0131678	0.00909432	0.982252	0.985628	-0.00337647	-0.00232298
	ENSG00000076356	PLXNA2	0.685376	0.649569	0.0358069	0.0269996	0.649215	0.649569	-0.000353559	0.00182872
	ENSG00000076382	SPAG5	0.113607	0.168135	-0.0545285	-0.0318269	0.131949	0.168135	-0.036186	-0.0209487
	ENSG00000076513	ANKRD13A	0.341105	0.35873	-0.0176247	-0.0242887	0.380118	0.35873	0.0213876	0.0150293
	ENSG00000076554	TPD52	0.666079	0.672391	-0.00631259	-0.0224881	0.684025	0.650893	0.0331324	0.0124404
	ENSG00000076555	ACACB	0.871727	0.854967	0.0167605	-0.00380098	0.850403	0.854967	-0.00456399	-0.0101306
	ENSG00000076604	TRAF4	0.529837	0.507169	0.0226676	0.0283801	0.513924	0.507169	0.00675482	0.00467116
	ENSG00000076641	PAG1	0.663185	0.639682	0.0235036	-0.00272301	0.574663	0.639682	-0.0650189	-0.079922
	ENSG00000076685	NT5C2	0.249112	0.237044	0.0120682	0.017555	0.265244	0.237044	0.0282008	0.0370935
	ENSG00000076706	MCAM	0.706309	0.641324	0.064985	0.0915253	0.684635	0.677207	0.00742745	0.0795054
	ENSG00000076716	GPC4	0.44989	0.433113	0.0167767	0.00827803	0.65428	0.433113	0.221167	0.118073
	ENSG00000076770	MBNL3	0.636799	0.524157	0.112642	0.0771994	0.673643	0.524157	0.149485	0.119165
	ENSG00000076864	RAP1GAP	0.667776	0.601776	0.0660004	0.078578	0.494134	0.623228	-0.129095	-0.1278
	ENSG00000076924	XAB2	0.450784	0.72078	-0.269996	-0.148436	0.673433	0.72078	-0.0473472	-0.027991
	ENSG00000076928	ARHGEF1	0.635771	0.664713	-0.0289423	-0.0289124	0.641089	0.664713	-0.0236241	-0.0308619
	ENSG00000076944	STXBP2	0.384102	0.381837	0.00226511	0.00153549	0.414291	0.381837	0.0324547	0.0305172
	ENSG00000076984	MAP2K7	0.5372	0.526722	0.0104778	0.00978393	0.537378	0.526722	0.010656	0.0215307
	ENSG00000077044	DGKD	0.502924	0.483684	0.0192396	0.0172427	0.539767	0.483684	0.0560825	0.0397042
	ENSG00000077063	CTTNBP2	0.726957	0.620874	0.106083	0.0575318	0.727051	0.620874	0.106176	0.0558578
	ENSG00000077097	TOP2B	0.333085	0.405022	-0.0719374	-0.0785025	0.436811	0.405163	0.031648	0.0329812
	ENSG00000077147	TM9SF3	0.0706107	0.0638921	0.00671852	0.00395556	0.080876	0.0638921	0.0169839	0.0107404
	ENSG00000077150	NFKB2	0.788195	0.798597	-0.0104021	-0.00843126	0.781312	0.798597	-0.0172851	-0.0132243
	ENSG00000077152	UBE2T	0.671117	0.491304	0.179813	0.135938	0.832462	0.491304	0.341158	0.257088
	ENSG00000077157	PPP1R12B	0.623427	0.54303	0.0803975	0.0942445	0.694551	0.519691	0.17486	0.196378
	ENSG00000077232	DNAJC10	0.307734	0.293893	0.0138414	0.0232574	0.314062	0.293893	0.0201686	0.0204217
	ENSG00000077238	IL4R	0.226864	0.225162	0.00170192	0.00161407	0.226994	0.225162	0.00183262	9.25407e-05
	ENSG00000077254	USP33	0.607813	0.553776	0.0540367	0.0537784	0.621714	0.553776	0.0679385	0.0734398
	ENSG00000077380	DYNC1I2	0.443147	0.425369	0.0177775	0.0112187	0.447692	0.425369	0.0223226	0.0203399
	ENSG00000077420	APBB1IP	0.159381	0.143778	0.0156031	0.0106334	0.123918	0.143778	-0.0198595	-0.0105547
	ENSG00000077454	LRCH4	0.807405	0.806038	0.00136706	3.76643e-05	0.785683	0.806038	-0.0203551	-0.0133751
	ENSG00000077458	FAM76B	0.659486	0.621726	0.0377603	0.0218671	0.688843	0.621726	0.0671175	0.0528775
	ENSG00000077463	SIRT6	0.962527	0.945157	0.01737	0.0108632	0.966676	0.945157	0.0215187	0.0133241
	ENSG00000077514	POLD3	0.277099	0.284343	-0.00724363	-0.0154511	0.324109	0.284343	0.0397668	0.0265769
	ENSG00000077522	ACTN2	0.768198	0.771283	-0.00308558	0.0104459	0.767443	0.771283	-0.00384016	-1.42191e-05
	ENSG00000077549	CAPZB	0.299127	0.266787	0.0323398	0.0385701	0.331006	0.266787	0.0642191	0.0700977
	ENSG00000077585	GPR137B	0.180522	0.16825	0.0122717	0.0109919	0.20919	0.16825	0.0409403	0.0355786
	ENSG00000077616	NAALAD2	0.305254	0.32177	-0.0165158	-0.0239243	0.417993	0.32177	0.0962236	0.144019
	ENSG00000077684	PHF17	0.429495	0.399664	0.0298305	0.0608165	0.435808	0.384163	0.0516452	0.0662088
	ENSG00000077713	SLC25A43	0.450083	0.506799	-0.056716	-0.0667852	0.501297	0.506799	-0.00550183	-0.00320911
	ENSG00000077721	UBE2A	0.215137	0.168361	0.0467753	0.0270868	0.232364	0.168361	0.0640023	0.036719
	ENSG00000077782	FGFR1	0.689988	0.699394	-0.00940595	0.00159319	0.684848	0.699394	-0.0145462	-0.00241069
	ENSG00000077809	GTF2I	0.553242	0.498914	0.054328	0.0373413	0.591611	0.498914	0.0926971	0.0615453
	ENSG00000077984	CST7	0.973336	0.987127	-0.0137905	-0.00947125	0.964168	0.987127	-0.0229586	-0.0157339
	ENSG00000078043	PIAS2	0.677971	0.638262	0.0397083	0.00549577	0.730181	0.638262	0.0919192	0.0176042
	ENSG00000078053	AMPH	0.497308	0.514327	-0.0170188	-0.0452696	0.72329	0.456338	0.266952	0.215701
	ENSG00000078061	ARAF	0.701592	0.663957	0.0376348	0.021175	0.698288	0.663957	0.0343305	0.0198977
	ENSG00000078070	MCCC1	0.494306	0.488282	0.00602393	0.0144057	0.533241	0.488282	0.0449596	0.0374919
	ENSG00000078081	LAMP3	0.101329	0.296382	-0.195052	-0.144941	0.100689	0.296382	-0.195693	-0.14345
	ENSG00000078124	ACER3	0.390207	0.325141	0.0650663	0.119739	0.424165	0.334176	0.0899889	0.155636
	ENSG00000078140	UBE2K	0.483002	0.493104	-0.0101016	-0.0339672	0.541078	0.493104	0.0479735	-0.00977288
	ENSG00000078142	PIK3C3	0.705564	0.888949	-0.183385	-0.114793	0.669352	0.888949	-0.219598	-0.136077
	ENSG00000078177	N4BP2	0.225942	0.18466	0.0412818	0.0379601	0.19689	0.18466	0.0122298	0.00834599
	ENSG00000078237	C12orf5	0.0228641	0.00220033	0.0206638	0.00702855	0.0185685	0.00220033	0.0163682	0.00535437
	ENSG00000078246	TULP3	0.151804	0.206625	-0.0548204	-0.0595086	0.210427	0.206625	0.00380219	0.0115348
	ENSG00000078269	SYNJ2	0.310207	0.575153	-0.264946	-0.343596	0.255661	0.575153	-0.319492	-0.406309
	ENSG00000078304	PPP2R5C	0.683379	0.66751	0.0158684	0.00540032	0.696787	0.66751	0.0292766	0.00686016
	ENSG00000078369	GNB1	0.479154	0.42033	0.0588244	0.054889	0.494725	0.42033	0.074395	0.0623885
	ENSG00000078403	MLLT10	0.517909	0.497401	0.0205084	0.00586351	0.593984	0.497401	0.0965833	0.0522864
	ENSG00000078487	ZCWPW1	0.580853	0.59285	-0.0119975	0.00228165	0.632459	0.59285	0.0396088	0.0512042
	ENSG00000078596	ITM2A	0.826644	0.616014	0.21063	0.185171	0.74912	0.685226	0.0638943	0.0884901
	ENSG00000078618	NRD1	0.625532	0.642525	-0.0169926	-0.0250843	0.630748	0.642525	-0.011777	-0.0218488
	ENSG00000078668	VDAC3	0.313225	0.266308	0.0469174	0.0745529	0.320585	0.266308	0.0542768	0.0931315
	ENSG00000078674	PCM1	0.683545	0.679783	0.00376222	-5.93243e-05	0.711172	0.679945	0.0312262	0.0214459
	ENSG00000078687	TNRC6C	0.563724	0.522446	0.0412778	0.0151	0.449718	0.522446	-0.0727279	-0.110695
	ENSG00000078699	CBFA2T2	0.352692	0.366591	-0.0138994	-0.0214576	0.452446	0.381365	0.0710813	0.0497351
	ENSG00000078747	ITCH	0.161755	0.117841	0.0439136	0.0358019	0.198278	0.117841	0.0804371	0.0753424
	ENSG00000078795	PKD2L2	0.708019	0.74833	-0.0403105	0.00386254	0.75409	0.74833	0.00576017	0.0623695
	ENSG00000078804	TP53INP2	0.232714	0.239957	-0.00724322	-0.0052739	0.231115	0.240371	-0.00925619	-0.00676665
	ENSG00000078808	SDF4	0.419144	0.372901	0.0462431	0.0483432	0.379101	0.349398	0.0297034	0.031927
	ENSG00000078814	MYH7B	0.746313	0.807538	-0.061225	-0.0476786	0.690313	0.807538	-0.117224	-0.0791333
	ENSG00000078900	TP73	0.301913	0.287741	0.0141724	0.000540963	0.303207	0.287741	0.0154658	0.00106138
	ENSG00000078902	TOLLIP	0.51676	0.465291	0.0514685	0.0667788	0.584509	0.452574	0.131935	0.160218
	ENSG00000078967	UBE2D4	0.551723	0.570211	-0.0184881	-0.0232973	0.563978	0.570217	-0.00623898	-0.00590602
	ENSG00000079101	CLUL1	0.367611	0.216472	0.151139	0.140578	0.406933	0.216472	0.190461	0.12599
	ENSG00000079150	FKBP7	0.821729	0.814356	0.00737309	-0.00332389	0.817351	0.814356	0.00299481	-0.0070661
	ENSG00000079156	OSBPL6	0.765817	0.627759	0.138058	0.115524	0.785736	0.587891	0.197846	0.175066
	ENSG00000079215	SLC1A3	0.391229	0.368642	0.0225867	0.0422885	0.401478	0.35959	0.041888	0.0808731
	ENSG00000079246	XRCC5	0.447432	0.427136	0.0202968	0.0153506	0.48731	0.427136	0.0601745	0.0421474
	ENSG00000079257	LXN	0.0528983	0.0575414	-0.00464317	-0.00125633	0.0519819	0.0575414	-0.00555957	-0.00150147
	ENSG00000079263	SP140	0.612241	0.640999	-0.0287586	-0.0245899	0.505607	0.623124	-0.117516	-0.112289
	ENSG00000079277	MKNK1	0.6929	0.661581	0.031319	0.0176192	0.7067	0.65496	0.0517401	0.027172
	ENSG00000079308	TNS1	0.585423	0.488693	0.0967297	0.145105	0.5559	0.488693	0.0672067	0.112366
	ENSG00000079332	SAR1A	0.48929	0.428193	0.0610967	0.0529272	0.561549	0.428193	0.133355	0.156227
	ENSG00000079335	CDC14A	0.403754	0.403705	4.86815e-05	-0.00215705	0.416816	0.372198	0.0446185	0.0553508
	ENSG00000079337	RAPGEF3	0.624446	0.596072	0.0283737	0.00868349	0.625208	0.639229	-0.0140203	-0.0187459
	ENSG00000079385	CEACAM1	0.869058	0.80648	0.0625781	0.0510996	0.734661	0.832087	-0.0974265	-0.0763299
	ENSG00000079387	SENP1	0.540361	0.503535	0.0368262	0.0274512	0.547141	0.503535	0.0436058	0.0375515
	ENSG00000079459	FDFT1	0.662773	0.643659	0.0191143	0.0147326	0.663785	0.63427	0.029515	0.0208149
	ENSG00000079462	PAFAH1B3	0.577565	0.581462	-0.00389642	-0.00213548	0.531708	0.581462	-0.0497533	-0.0268321
	ENSG00000079482	OPHN1	0.216463	0.184247	0.0322162	0.0224681	0.31097	0.184247	0.126723	0.1101
	ENSG00000079616	KIF22	0.0326885	0.0474391	-0.0147506	-0.0068566	0.0655896	0.0474391	0.0181506	0.0055813
	ENSG00000079691	LRRC16A	0.546819	0.578186	-0.0313676	-0.0267827	0.57529	0.578186	-0.00289585	-0.0229652
	ENSG00000079739	PGM1	0.346832	0.390831	-0.0439993	-0.0448909	0.359078	0.390831	-0.0317538	-0.02882
	ENSG00000079785	DDX1	0.304718	0.290581	0.0141379	0.0126307	0.350097	0.322926	0.0271708	0.0154455
	ENSG00000079805	DNM2	0.204287	0.16534	0.0389476	0.0362673	0.20536	0.16534	0.0400202	0.0376604
	ENSG00000079819	EPB41L2	0.605244	0.593295	0.0119493	-0.00250645	0.595995	0.593295	0.00270054	-0.00535567
	ENSG00000079950	STX7	0.319671	0.257416	0.0622551	0.0474481	0.381916	0.257416	0.1245	0.0870168
	ENSG00000079974	RABL2B	0.852503	0.817496	0.0350066	0.0205699	0.866285	0.817496	0.0487891	0.0266419
	ENSG00000079999	KEAP1	0.728848	0.685136	0.0437112	0.0259953	0.714649	0.685136	0.0295128	0.0174772
	ENSG00000080007	DDX43	0.269128	0.377752	-0.108625	-0.0801633	0.355893	0.377752	-0.0218589	-0.0244395
	ENSG00000080031	PTPRH	0.976774	0.965015	0.0117591	0.00804071	0.73761	0.965015	-0.227405	-0.146495
	ENSG00000080189	SLC35C2	0.723054	0.731209	-0.00815484	0.000745228	0.754625	0.731209	0.0234164	0.0185248
	ENSG00000080200	CRYBG3	0.347344	0.354773	-0.00742894	-0.00804097	0.475395	0.446835	0.0285603	0.0157403
	ENSG00000080298	RFX3	0.537058	0.482617	0.0544415	0.0664219	0.594505	0.525855	0.0686503	0.0624093
	ENSG00000080345	RIF1	0.431262	0.492088	-0.0608255	-0.0769698	0.420133	0.472913	-0.0527795	-0.0848255
	ENSG00000080371	RAB21	0.574164	0.561304	0.0128605	0.0231825	0.576703	0.561304	0.0153991	0.0291597
	ENSG00000080503	SMARCA2	0.41094	0.386305	0.0246352	0.0093125	0.456289	0.402174	0.0541148	0.029904
	ENSG00000080546	SESN1	0.541231	0.429621	0.11161	0.126109	0.520857	0.429621	0.0912357	0.142519
	ENSG00000080561	MID2	0.808493	0.744875	0.0636187	0.0521403	0.757122	0.744875	0.0122472	0.00742734
	ENSG00000080573	COL5A3	0.653965	0.644006	0.00995911	0.0057151	0.67916	0.644006	0.035154	0.0203341
	ENSG00000080603	SRCAP	0.532533	0.486738	0.045795	0.0513635	0.695518	0.528483	0.167034	0.172804
	ENSG00000080608	KIAA0020	0.75768	0.797362	-0.0396814	-0.0260676	0.783733	0.797362	-0.0136293	-0.00366252
	ENSG00000080802	CNOT4	0.60742	0.597882	0.00953757	0.00551466	0.578349	0.597882	-0.0195332	-0.0189467
	ENSG00000080815	PSEN1	0.398246	0.400951	-0.00270521	-0.0133687	0.386976	0.401164	-0.014188	-0.0277818
	ENSG00000080819	CPOX	0.225048	0.222396	0.00265198	-0.00213871	0.260697	0.222396	0.0383008	0.0214992
	ENSG00000080822	CLDND1	0.582247	0.584657	-0.00241057	0.0025793	0.592528	0.576156	0.0163718	0.0126169
	ENSG00000080823	MOK	0.685089	0.728943	-0.0438544	-0.021775	0.697394	0.738716	-0.041322	-0.0151271
	ENSG00000080839	RBL1	0.0872706	0.0490606	0.03821	0.0214248	0.253466	0.0490606	0.204405	0.134099
	ENSG00000080845	DLGAP4	0.493911	0.405041	0.0888694	0.105513	0.573096	0.40511	0.167985	0.195716
	ENSG00000081014	AP4E1	0.420475	0.445171	-0.0246956	-0.0313603	0.415151	0.445171	-0.0300197	-0.0542346
	ENSG00000081019	RSBN1	0.934083	0.798357	0.135726	0.102164	0.980094	0.798357	0.181737	0.138296
	ENSG00000081026	MAGI3	0.517552	0.463565	0.0539873	0.118301	0.536822	0.463565	0.0732574	0.130638
	ENSG00000081041	CXCL2	0.387548	0.495832	-0.108284	-0.0754985	0.389802	0.495832	-0.10603	-0.0740337
	ENSG00000081052	COL4A4	0.165427	0.00132877	0.164098	0.0475907	0	0	0	0
	ENSG00000081059	TCF7	0.691125	0.661917	0.0292072	0.0180696	0.578327	0.644374	-0.0660475	-0.123682
	ENSG00000081087	OSTM1	0.482527	0.472816	0.00971077	0.0116239	0.485156	0.472816	0.0123402	0.00706175
	ENSG00000081154	PCNP	0.62805	0.593371	0.0346787	0.0216946	0.637764	0.593371	0.044393	0.0247111
	ENSG00000081177	EXD2	0.479393	0.476614	0.0027789	-0.00105872	0.535248	0.476614	0.0586338	0.0307517
	ENSG00000081181	ARG2	0.489437	0.568629	-0.0791922	-0.0628805	0.563742	0.568629	-0.00488668	-0.0241658
	ENSG00000081189	MEF2C	0.597971	0.517516	0.0804541	0.0487398	0.628308	0.508963	0.119345	0.0780627
	ENSG00000081237	PTPRC	0.23885	0.195706	0.0431436	0.0490731	0.251064	0.188048	0.063016	0.0756178
	ENSG00000081307	UBA5	0.71341	0.711091	0.00231962	0.00825463	0.762837	0.711091	0.0517463	0.0330209
	ENSG00000081320	STK17B	0.0962226	0.0669939	0.0292287	0.0128345	0.105063	0.0669939	0.0380686	0.0182074
	ENSG00000081377	CDC14B	0.324998	0.336716	-0.0117186	0.00688677	0.35585	0.336716	0.019134	0.0489454
	ENSG00000081386	ZNF510	0.385903	0.335413	0.0504907	0.039291	0.373401	0.335413	0.0379881	0.0251673
	ENSG00000081665	ZNF506	0.668213	0.75091	-0.0826969	-0.0714625	0.697005	0.75091	-0.0539054	-0.0493271
	ENSG00000081692	JMJD4	0.515711	0.563947	-0.0482359	-0.0694704	0.568985	0.563947	0.00503727	-0.0381901
	ENSG00000081721	DUSP12	0.525973	0.547749	-0.021776	-0.0177249	0.607016	0.547749	0.059267	0.0432047
	ENSG00000081760	AACS	0.529468	0.545466	-0.0159973	-0.0114962	0.577583	0.545466	0.0321173	0.0226414
	ENSG00000081791	KIAA0141	0.834045	0.799324	0.0347204	0.0322049	0.849624	0.799324	0.0503	0.0451179
	ENSG00000081870	HSPB11	0.488401	0.482576	0.005825	0.00144349	0.507391	0.482576	0.0248145	0.0228595
	ENSG00000081913	PHLPP1	0.737124	0.728896	0.0082285	0.00496917	0.46589	0.460721	0.00516917	-0.00100649
	ENSG00000081923	ATP8B1	0.86271	0.661602	0.201109	0.123446	0.963622	0.661602	0.30202	0.190546
	ENSG00000081985	IL12RB2	0.81912	0.784362	0.0347574	0.0324851	0.796575	0.784362	0.012213	0.0100227
	ENSG00000082014	SMARCD3	0.663428	0.710933	-0.0475048	-0.0456073	0.624133	0.69316	-0.0690268	-0.0671908
	ENSG00000082068	WDR70	0.715884	0.637053	0.0788306	0.060749	0.680882	0.637053	0.0438286	0.0303783
	ENSG00000082074	FYB	0.217604	0.242222	-0.0246178	-0.0228514	0.23533	0.242222	-0.00689194	-0.0075882
	ENSG00000082146	STRADB	0.608282	0.618881	-0.0105985	-0.00818291	0.647736	0.618881	0.0288555	0.0221253
	ENSG00000082153	BZW1	0.0565618	0.0427593	0.0138025	0.0114123	0.0711401	0.0427593	0.0283808	0.02454
	ENSG00000082212	ME2	0.336477	0.503806	-0.167329	-0.0809917	0.264647	0.503806	-0.23916	-0.111914
	ENSG00000082213	C5orf22	0.581383	0.602049	-0.0206655	-0.00703162	0.613551	0.602049	0.0115024	0.0206245
	ENSG00000082258	CCNT2	0.450975	0.455916	-0.00494094	-0.0203496	0.436217	0.455916	-0.0196993	-0.0541905
	ENSG00000082269	FAM135A	0.411864	0.368526	0.0433387	0.044406	0.439482	0.368526	0.0709565	0.0714081
	ENSG00000082397	EPB41L3	0.176084	0.154532	0.021552	0.0196331	0.202757	0.15453	0.048227	0.0449052
	ENSG00000082438	COBLL1	0.580216	0.568651	0.0115645	0.0178896	0.603713	0.551713	0.0519999	0.0397218
	ENSG00000082512	TRAF5	0.449028	0.448365	0.000662864	0.0105761	0.596127	0.448365	0.147761	0.105243
	ENSG00000082515	MRPL22	0.470658	0.441193	0.0294649	0.0249002	0.472776	0.441193	0.031583	0.0184879
	ENSG00000082516	GEMIN5	0.479752	0.443436	0.0363155	0.0330867	0.504398	0.443436	0.060962	0.046375
	ENSG00000082641	NFE2L1	0.372667	0.322935	0.0497323	0.0394397	0.442057	0.322935	0.119122	0.091381
	ENSG00000082701	GSK3B	0.7953	0.643598	0.151701	0.0964679	0.857083	0.643598	0.213485	0.127807
	ENSG00000082781	ITGB5	0.730881	0.703767	0.0271139	0.0173168	0.744628	0.703767	0.0408612	0.0252293
	ENSG00000082805	ERC1	0.414524	0.306692	0.107832	0.114423	0.391323	0.299219	0.0921041	0.136891
	ENSG00000082898	XPO1	0.433984	0.419966	0.0140179	0.0174641	0.470046	0.419966	0.0500799	0.0519713
	ENSG00000082996	RNF13	0.264158	0.256012	0.00814573	0.0115559	0.279103	0.261998	0.017105	0.0198953
	ENSG00000083097	DOPEY1	0.51503	0.4571	0.0579301	0.0467923	0.52194	0.4571	0.0648397	0.0704028
	ENSG00000083099	LYRM2	0.48672	0.470791	0.0159286	0.0104067	0.49688	0.470791	0.0260885	0.00652845
	ENSG00000083123	BCKDHB	0.643768	0.599576	0.044192	0.0419105	0.673883	0.599576	0.0743074	0.0613309
	ENSG00000083168	KAT6A	0.224247	0.205176	0.0190705	0.0181182	0.196363	0.205176	-0.00881281	-0.00485315
	ENSG00000083223	ZCCHC6	0.596598	0.53585	0.0607477	0.0508069	0.61542	0.53585	0.0795704	0.0709616
	ENSG00000083290	ULK2	0.864694	0.9607	-0.0960065	-0.063824	0.792952	0.9607	-0.167748	-0.109513
	ENSG00000083444	PLOD1	0.492292	0.51217	-0.0198779	-0.028015	0.511708	0.51217	-0.000461749	-0.00483923
	ENSG00000083520	DIS3	0.425988	0.490585	-0.0645977	-0.0932583	0.427698	0.490585	-0.062887	-0.106671
	ENSG00000083535	PIBF1	0.594693	0.528832	0.0658604	0.0405712	0.592359	0.613291	-0.0209324	-0.0208707
	ENSG00000083544	TDRD3	0.709082	0.714241	-0.00515895	0.00474435	0.730223	0.714241	0.0159827	0.0101862
	ENSG00000083642	PDS5B	0.619392	0.594533	0.0248582	0.0203754	0.633771	0.594533	0.0392372	0.0224229
	ENSG00000083750	RRAGB	0.545772	0.499421	0.0463511	0.0626077	0.501088	0.499421	0.00166727	-0.00446859
	ENSG00000083799	CYLD	0.615228	0.509283	0.105946	0.101939	0.702248	0.509283	0.192965	0.196912
	ENSG00000083812	ZNF324	0.720335	0.706396	0.0139392	0.00453981	0.709896	0.706396	0.00349966	0.00108428
	ENSG00000083814	ZNF671	0.262067	0.287544	-0.0254772	-0.0106487	0.394354	0.287544	0.10681	0.0479961
	ENSG00000083828	ZNF586	0.864172	0.943382	-0.07921	-0.0524263	0.488268	0.47302	0.0152485	-0.0235356
	ENSG00000083838	ZNF446	0.908203	0.869776	0.0384277	0.025247	0.887962	0.869776	0.0181862	0.0118874
	ENSG00000083844	ZNF264	0.113725	0.0873669	0.0263579	0.00822653	0.0855694	0.0873669	-0.00179745	-0.000540333
	ENSG00000083896	YTHDC1	0.357564	0.338475	0.0190892	0.0153767	0.351218	0.338475	0.0127437	0.00614927
	ENSG00000083937	CHMP2B	0.124157	0.108442	0.0157151	0.0114285	0.13378	0.108442	0.0253386	0.0175464
	ENSG00000084070	SMAP2	0.486702	0.439333	0.0473685	0.0448043	0.5832	0.509886	0.0733148	0.0505253
	ENSG00000084072	PPIE	0.599051	0.598365	0.000685811	-0.00588982	0.633657	0.598365	0.0352919	0.0279036
	ENSG00000084073	ZMPSTE24	0.0442957	0.0479483	-0.00365263	-0.00192309	0.0428288	0.0479483	-0.00511954	-0.00300827
	ENSG00000084090	STARD7	0.510475	0.503212	0.00726295	0.00732079	0.535514	0.503212	0.0323014	0.0219647
	ENSG00000084093	REST	0.0532327	0.0411195	0.0121132	0.00463263	0.0735583	0.0411195	0.0324388	0.0131245
	ENSG00000084110	HAL	0.687243	0.424018	0.263225	0.269899	0.720627	0.424018	0.296609	0.281994
	ENSG00000084112	SSH1	0.231598	0.234641	-0.00304263	-0.00298558	0.22612	0.234641	-0.00852096	-0.0140783
	ENSG00000084207	GSTP1	0.256367	0.25627	9.73313e-05	-0.00096724	0.236563	0.25627	-0.0197069	-0.0200699
	ENSG00000084234	APLP2	0.558136	0.54339	0.0147451	0.00751871	0.551818	0.54339	0.00842766	0.00591909
	ENSG00000084444	KIAA1467	0.226641	0.257426	-0.0307855	-0.0377108	0.252483	0.257426	-0.00494345	-0.0162766
	ENSG00000084463	WBP11	0.0726642	0.0676107	0.00505353	0.00150589	0.103189	0.0676107	0.0355781	0.0250633
	ENSG00000084623	EIF3I	0.146995	0.0992106	0.0477844	0.0349991	0.147715	0.0992106	0.048504	0.035472
	ENSG00000084652	TXLNA	0.813154	0.788042	0.0251123	0.0157526	0.910578	0.788042	0.122536	0.0788772
	ENSG00000084676	NCOA1	0.563919	0.536601	0.0273177	0.0293321	0.577176	0.536601	0.0405751	0.02864
	ENSG00000084693	AGBL5	0.803245	0.800594	0.00265097	-0.00553923	0.791756	0.800594	-0.00883769	-0.00701759
	ENSG00000084710	EFR3B	0.990736	0.698312	0.292424	0.184365	0.990543	0.698312	0.292231	0.184716
	ENSG00000084731	KIF3C	0.328099	0.345627	-0.017528	-0.00400436	0.446335	0.345627	0.100708	0.0952085
	ENSG00000084733	RAB10	0.244542	0.0696418	0.1749	0.135733	0.299049	0.0696418	0.229407	0.183842
	ENSG00000084734	GCKR	0.742939	0.834529	-0.0915893	-0.0826257	0.774254	0.834529	-0.0602749	-0.0594816
	ENSG00000084754	HADHA	0.290734	0.262637	0.0280969	0.030594	0.27978	0.262637	0.017143	0.0177279
	ENSG00000084764	MAPRE3	0.500712	0.527642	-0.0269298	-0.0169787	0.497478	0.527642	-0.0301636	-0.0279578
	ENSG00000084774	CAD	0.777315	0.793842	-0.0165273	-0.0109163	0.778535	0.793842	-0.0153076	-0.0195237
	ENSG00000085063	CD59	0.506817	0.489613	0.0172042	-0.00682836	0.524843	0.489613	0.0352307	0.0130584
	ENSG00000085117	CD82	0.322182	0.318808	0.00337383	0.00470708	0.341045	0.318573	0.0224714	0.0108472
	ENSG00000085185	BCORL1	0.646202	0.641384	0.00481789	-0.0126435	0.662769	0.641384	0.0213848	0.0152328
	ENSG00000085224	ATRX	0.637684	0.639062	-0.00137735	-8.17669e-05	0.673836	0.682442	-0.00860547	-0.016073
	ENSG00000085231	TAF9	0.58458	0.5525	0.0320803	0.0142687	0.630172	0.5525	0.0776723	0.0661158
	ENSG00000085274	MYNN	0.856768	0.886748	-0.0299805	-0.01808	0.821557	0.886748	-0.0651913	-0.0321977
	ENSG00000085377	PREP	0.840273	0.755815	0.0844586	0.052903	0.834914	0.755815	0.0790998	0.0494742
	ENSG00000085382	HACE1	0.565468	0.530188	0.0352794	0.0379073	0.567976	0.530188	0.0377876	0.0302098
	ENSG00000085415	SEH1L	0.761801	0.810064	-0.0482626	-0.0300316	0.76654	0.810064	-0.0435234	-0.0271181
	ENSG00000085433	WDR47	0.677713	0.613185	0.0645287	0.0735373	0.571159	0.501219	0.0699402	0.0828317
	ENSG00000085449	WDFY1	0.500462	0.460048	0.0404131	0.0371535	0.52065	0.460048	0.0606019	0.051241
	ENSG00000085465	OVGP1	0.633757	0.647637	-0.0138799	-0.00362678	0.573151	0.647637	-0.0744852	-0.0616483
	ENSG00000085491	SLC25A24	0.0195187	0.0216034	-0.00208472	-0.000462273	0.0240931	0.0216034	0.00248969	0.000562889
	ENSG00000085511	MAP3K4	0.399593	0.539565	-0.139973	-0.176213	0.461315	0.552084	-0.0907694	-0.12827
	ENSG00000085514	PILRA	0.537498	0.562532	-0.0250339	-0.0159098	0.535744	0.562532	-0.0267879	-0.0161352
	ENSG00000085563	ABCB1	0.736788	0.672694	0.0640943	0.0547915	0.733432	0.672694	0.0607374	0.075342
	ENSG00000085644	ZNF213	0.0243379	0.0313665	-0.00702864	-0.00164946	0.00132877	0.0313665	-0.0300378	-0.00643634
	ENSG00000085662	AKR1B1	0.415642	0.378938	0.0367036	0.0229226	0.380982	0.378938	0.00204394	0.00530506
	ENSG00000085719	CPNE3	0.386521	0.398017	-0.0114952	-0.00811287	0.39185	0.398017	-0.00616702	-0.0103071
	ENSG00000085733	CTTN	0.619049	0.568126	0.0509229	0.0441312	0.708644	0.568126	0.140518	0.125443
	ENSG00000085760	MTIF2	0.552492	0.49934	0.053152	0.0455472	0.514606	0.49934	0.0152655	0.0174052
	ENSG00000085788	DDHD2	0.648709	0.611786	0.0369228	0.0128155	0.699813	0.611786	0.0880265	0.059102
	ENSG00000085831	TTC39A	0.565018	0.57704	-0.0120226	-0.0506823	0.412104	0.57704	-0.164937	-0.231204
	ENSG00000085832	EPS15	0.416532	0.39136	0.0251724	0.0152719	0.431234	0.39136	0.0398737	0.0297738
	ENSG00000085840	ORC1	0.650461	0.838425	-0.187965	-0.162192	0.823635	0.838425	-0.0147901	-0.00280394
	ENSG00000085871	MGST2	0.365706	0.388571	-0.0228647	-0.0236329	0.367782	0.388571	-0.0207894	-0.0122992
	ENSG00000085872	CHERP	0.441495	0.454609	-0.0131138	-0.0117521	0.44239	0.454609	-0.0122192	-0.0119747
	ENSG00000085978	ATG16L1	0.625685	0.62945	-0.00376482	-0.00478582	0.671488	0.613754	0.0577338	0.0403052
	ENSG00000085982	USP40	0.412429	0.391066	0.021363	0.0222087	0.444729	0.391066	0.0536623	0.0482462
	ENSG00000085998	POMGNT1	0.378271	0.399276	-0.0210051	-0.0127089	0.36786	0.399276	-0.0314165	-0.010455
	ENSG00000085999	RAD54L	0.63741	0.594241	0.0431692	0.0193326	0.656182	0.573804	0.0823777	0.0451392
	ENSG00000086015	MAST2	0.595647	0.625199	-0.029552	-0.0234002	0.638316	0.64503	-0.00671426	-0.00473118
	ENSG00000086061	DNAJA1	0.556719	0.556337	0.000382328	-0.00831543	0.554989	0.556337	-0.00134781	-0.00542892
	ENSG00000086062	B4GALT1	0.0215964	0.0143373	0.00725909	0.00254414	0.0284181	0.0143373	0.0140808	0.00501095
	ENSG00000086065	CHMP5	0.376121	0.38515	-0.00902901	-0.00405363	0.370845	0.38515	-0.0143054	-0.00831562
	ENSG00000086102	NFX1	0.577449	0.574562	0.00288739	-0.00799945	0.534223	0.574562	-0.0403383	-0.0519586
	ENSG00000086189	DIMT1	0.496372	0.473389	0.022983	0.000955754	0.505207	0.473389	0.0318182	0.00412676
	ENSG00000086200	IPO11	0.463706	0.404895	0.058811	0.056472	0.495718	0.404895	0.0908225	0.0693181
	ENSG00000086232	EIF2AK1	0.351356	0.344219	0.00713667	0.00320431	0.378887	0.344219	0.0346674	0.0310307
	ENSG00000086288	TXNDC3	0.452667	0.477585	-0.0249188	-0.0286686	0.499448	0.477585	0.0218623	0.0166788
	ENSG00000086289	EPDR1	0.325307	0.36436	-0.0390534	-0.0961516	0.390556	0.36436	0.0261962	-0.0263661
	ENSG00000086300	SNX10	0.0568883	0.149725	-0.0928366	-0.100521	0.0468487	0.149725	-0.102876	-0.108671
	ENSG00000086475	SEPHS1	0.674309	0.662431	0.0118782	0.0177377	0.703136	0.662431	0.0407051	0.0347045
	ENSG00000086504	MRPL28	0.372196	0.335743	0.0364536	0.037149	0.344465	0.32078	0.0236854	0.0181377
	ENSG00000086570	FAT2	0.882341	0.883603	-0.00126208	-0.000826678	0.766689	0.883603	-0.116915	-0.074307
	ENSG00000086589	RBM22	0.547039	0.539904	0.00713515	0.0071219	0.555444	0.539904	0.0155401	0.0184509
	ENSG00000086598	TMED2	0.107299	0.10472	0.00257864	0.00262206	0.120557	0.10472	0.0158372	0.0118289
	ENSG00000086619	ERO1LB	0.371277	0.322421	0.0488563	0.0425753	0.430242	0.322421	0.107821	0.0962609
	ENSG00000086666	ZFAND6	0.451014	0.453501	-0.00248686	-0.0112966	0.4735	0.472303	0.00119748	-0.007723
	ENSG00000086712	TXLNG	0.670069	0.6237	0.0463692	0.0224926	0.720734	0.6237	0.0970334	0.0547015
	ENSG00000086730	LAT2	0.312422	0.304904	0.00751812	0.0140775	0.316042	0.304904	0.0111385	0.0208547
	ENSG00000086758	HUWE1	0.619675	0.62825	-0.00857505	-0.00252756	0.628019	0.62838	-0.000360849	0.00381228
	ENSG00000086827	ZW10	0.23663	0.0895619	0.147068	0.0521102	0.201661	0.0573456	0.144316	0.0818306
	ENSG00000086848	ALG9	0.752025	0.766706	-0.0146807	-0.00708816	0.778784	0.784638	-0.00585398	-0.000712522
	ENSG00000087008	ACOX3	0.677292	0.638793	0.0384998	0.0564412	0.663418	0.638793	0.024625	0.047205
	ENSG00000087053	MTMR2	0.435387	0.428659	0.00672828	-0.00328559	0.448306	0.401459	0.0468467	0.0471175
	ENSG00000087077	TRIP6	0.790041	0.778663	0.0113782	0.00629656	0.794253	0.778663	0.0155901	0.00936559
	ENSG00000087085	ACHE	0.651731	0.638337	0.0133943	0.00857313	0.594027	0.638337	-0.0443101	-0.0372807
	ENSG00000087087	SRRT	0.811987	0.816781	-0.00479446	-0.00264989	0.820651	0.816781	0.0038698	0.000577897
	ENSG00000087088	BAX	0.750872	0.735173	0.015699	0.0171228	0.78694	0.735173	0.0517667	0.0399827
	ENSG00000087095	NLK	0.171035	0.172989	-0.0019542	-0.000706526	0.16021	0.172989	-0.0127788	-0.00457726
	ENSG00000087111	PIGS	0.470473	0.459866	0.0106068	-0.000548722	0.479112	0.459866	0.0192459	0.00964721
	ENSG00000087116	ADAMTS2	0.763652	0.883001	-0.11935	-0.0880397	0.854448	0.883001	-0.0285532	-0.0206556
	ENSG00000087152	ATXN7L3	0.0154885	0.00132877	0.0141597	0.00283772	0.0281701	0.00132877	0.0268413	0.00567625
	ENSG00000087157	PGS1	0.645096	0.667195	-0.0220994	-0.0127394	0.582438	0.667195	-0.0847568	-0.0478819
	ENSG00000087191	PSMC5	0.712617	0.633162	0.0794549	0.0462807	0.7224	0.633162	0.0892372	0.0521349
	ENSG00000087206	UIMC1	0.561227	0.591123	-0.0298957	-0.0280348	0.552949	0.576403	-0.023454	-0.048871
	ENSG00000087237	CETP	0.650022	0.680077	-0.0300546	-0.0174222	0.37602	0.680077	-0.304057	-0.160324
	ENSG00000087245	MMP2	0.625297	0.617637	0.00766024	0.00888958	0.611015	0.617637	-0.00662113	0.000471838
	ENSG00000087266	SH3BP2	0.585555	0.595464	-0.00990955	-0.0117638	0.563187	0.588925	-0.0257376	-0.0517732
	ENSG00000087269	NOP14	0.47185	0.489416	-0.0175662	-0.0168155	0.48301	0.489416	-0.00640586	-0.00759566
	ENSG00000087274	ADD1	0.441147	0.424008	0.0171394	0.0175951	0.451887	0.424092	0.0277949	0.0219003
	ENSG00000087299	L2HGDH	0.526727	0.500235	0.0264921	-0.00308053	0.469377	0.534089	-0.0647119	-0.0258515
	ENSG00000087301	TXNDC16	0.108742	0.0848842	0.0238581	0.011212	0.0916043	0.0848842	0.00672003	0.00353443
	ENSG00000087302	C14orf166	0.565877	0.565709	0.000167367	-0.00316871	0.569242	0.565709	0.00353265	-0.00178922
	ENSG00000087303	NID2	0.404353	0.430891	-0.0265385	-0.0381371	0.480664	0.430891	0.0497729	0.0359795
	ENSG00000087338	GMCL1	0.160879	0.0806418	0.0802367	0.0480478	0.249446	0.0806418	0.168804	0.110115
	ENSG00000087365	SF3B2	0.515404	0.49719	0.0182136	0.012609	0.521532	0.49719	0.0243426	0.0183373
	ENSG00000087448	KLHDC5	0.648826	0.417135	0.23169	0.232741	0.699946	0.417135	0.282811	0.288881
	ENSG00000087460	GNAS	0.657472	0.65044	0.00703153	0.00373811	0.63315	0.650471	-0.0173208	-0.0138628
	ENSG00000087470	DNM1L	0.630866	0.627769	0.0030975	0.00482901	0.622881	0.618619	0.00426205	0.00302579
	ENSG00000087502	ERGIC2	0.497354	0.484915	0.0124389	0.00757555	0.497645	0.484915	0.0127299	-0.00292891
	ENSG00000087510	TFAP2C	0.0459466	0.0672735	-0.0213269	-0.00771353	0.127594	0.0672735	0.0603206	0.0275807
	ENSG00000087586	AURKA	0.501301	0.473568	0.0277333	0.0108359	0.547099	0.460618	0.0864806	0.0901875
	ENSG00000087589	CASS4	0.640518	0.537909	0.102609	0.0504462	0.700597	0.537909	0.162688	0.11269
	ENSG00000087842	PIR	0.460328	0.452274	0.00805442	0.00376825	0.445485	0.452274	-0.00678861	-0.00322529
	ENSG00000087884	C11orf67	0.338392	0.393258	-0.0548662	-0.059525	0.424173	0.409136	0.0150368	0.0135722
	ENSG00000087903	RFX2	0.782649	0.775605	0.00704338	0.00436637	0.732147	0.775605	-0.0434582	-0.0265606
	ENSG00000087995	METTL2A	0.784174	0.917938	-0.133764	-0.0861813	0.688204	0.917938	-0.229735	-0.144239
	ENSG00000088002	SULT2B1	0	0	0	0	0	0	0	0
	ENSG00000088035	ALG6	0.769405	0.796317	-0.0269124	-0.0219688	0.77922	0.796317	-0.0170968	-0.0122284
	ENSG00000088038	CNOT3	0.858446	0.869285	-0.0108395	-0.00985327	0.871762	0.869285	0.0024763	-0.00229917
	ENSG00000088179	PTPN4	0.767286	0.704668	0.0626183	0.0219165	0.832129	0.726995	0.105134	0.0355822
	ENSG00000088205	DDX18	0.391148	0.387188	0.00395986	0.000263417	0.453004	0.387188	0.0658154	0.0697471
	ENSG00000088298	EDEM2	0.720081	0.721538	-0.00145771	-0.000844413	0.695425	0.721538	-0.0261138	-0.0190046
	ENSG00000088305	DNMT3B	0.375314	0.436127	-0.0608124	-0.0879916	0.372572	0.48496	-0.112388	-0.139218
	ENSG00000088325	TPX2	0.00132877	0.0395564	-0.0382277	-0.00845259	0.00132877	0.0395564	-0.0382277	-0.00845259
	ENSG00000088367	EPB41L1	0.556999	0.533539	0.0234604	0.03427	0.641722	0.533539	0.108183	0.125563
	ENSG00000088387	DOCK9	0.700676	0.568476	0.1322	0.138091	0.649556	0.552862	0.0966939	0.120493
	ENSG00000088448	ANKRD10	0.594964	0.550231	0.0447329	0.0492935	0.608008	0.550231	0.0577768	0.0575231
	ENSG00000088451	TGDS	0.231732	0.21037	0.0213616	0.0119761	0.193426	0.21037	-0.0169443	-0.00705451
	ENSG00000088543	C3orf18	0.581069	0.495435	0.0856345	0.096993	0.531288	0.473165	0.0581228	0.027779
	ENSG00000088727	KIF9	0.491106	0.428343	0.0627625	0.0808081	0.506175	0.428343	0.077832	0.0962626
	ENSG00000088766	CRLS1	0.571102	0.569836	0.00126609	0.00998599	0.55753	0.569836	-0.0123058	-0.0117899
	ENSG00000088808	PPP1R13B	0.792993	0.788139	0.00485439	0.00246185	0.844873	0.788139	0.0567342	0.022211
	ENSG00000088812	ATRN	0.943847	0.968957	-0.0251095	-0.0170517	0.714363	0.968957	-0.254593	-0.163166
	ENSG00000088826	SMOX	0.482756	0.487243	-0.00448708	0.00221328	0.526712	0.507011	0.0197014	0.0143581
	ENSG00000088827	SIGLEC1	0.845749	0.823146	0.022603	0.0179199	0.823173	0.823146	2.7194e-05	0.0128091
	ENSG00000088832	FKBP1A	0.159836	0.152281	0.00755552	0.00530728	0.159266	0.152281	0.00698497	0.00819781
	ENSG00000088833	NSFL1C	0.418251	0.438321	-0.0200698	-0.0218716	0.418109	0.438321	-0.0202115	-0.0466651
	ENSG00000088836	SLC4A11	0.659772	0.67022	-0.0104475	-0.0205937	0.623869	0.67022	-0.0463501	-0.0366059
	ENSG00000088854	C20orf194	0.376662	0.332553	0.0441089	0.0379327	0.490944	0.332553	0.158392	0.143068
	ENSG00000088876	ZNF343	0.452328	0.429663	0.0226648	0.0130375	0.46547	0.429663	0.0358071	0.0146291
	ENSG00000088881	EBF4	0.856488	0.8655	-0.009012	-0.00754311	0.583366	0.819524	-0.236158	-0.20781
	ENSG00000088888	MAVS	0.158483	0.125652	0.0328312	0.016917	0.237993	0.125652	0.112341	0.0639012
	ENSG00000088899	RP5-1187M17.10	0.473447	0.464221	0.00922613	0.02894	0.479748	0.464221	0.0155277	0.0292913
	ENSG00000088930	XRN2	0.648083	0.628086	0.0199971	0.00681472	0.667939	0.628086	0.0398529	0.0124684
	ENSG00000088986	DYNLL1	0.486219	0.474455	0.0117635	0.00749267	0.494294	0.474455	0.0198388	0.00929726
	ENSG00000088992	TESC	0.694954	0.700494	-0.00554055	-0.00386345	0.634523	0.621211	0.013312	0.0044739
	ENSG00000089006	SNX5	0.719456	0.667212	0.0522443	0.025767	0.732723	0.667212	0.0655114	0.0418163
	ENSG00000089009	RPL6	0.327413	0.303696	0.023717	0.0280161	0.331934	0.303642	0.028292	0.0334165
	ENSG00000089022	MAPKAPK5	0.681546	0.667793	0.0137522	-0.00394124	0.701755	0.667793	0.0339618	0.0106756
	ENSG00000089041	P2RX7	0.305379	0.374664	-0.0692852	-0.0632751	0.293624	0.356658	-0.0630344	-0.0611124
	ENSG00000089050	RBBP9	0.037103	0.0492111	-0.0121081	-0.00411767	0.105985	0.0492111	0.0567738	0.0261481
	ENSG00000089053	ANAPC5	0.669508	0.653585	0.0159235	0.0110843	0.692155	0.645582	0.0465733	0.0227995
	ENSG00000089057	SLC23A2	0.117616	0.0795842	0.0380319	0.0354111	0.201318	0.0795842	0.121733	0.124783
	ENSG00000089060	SLC24A6	0.577852	0.57354	0.00431176	0.0191968	0.598138	0.57354	0.0245978	0.0310943
	ENSG00000089063	TMEM230	0.243248	0.240738	0.00251045	0.000271324	0.201172	0.240738	-0.0395659	-0.0398373
	ENSG00000089091	DZANK1	0.354715	0.296057	0.0586588	0.0702213	0.394275	0.296057	0.098218	0.126774
	ENSG00000089094	KDM2B	0.542905	0.525031	0.0178747	0.00974691	0.61216	0.525031	0.0871299	0.0560185
	ENSG00000089101	C20orf26	0.505116	0.512769	-0.00765384	-0.0219812	0.465333	0.512769	-0.0474364	-0.037293
	ENSG00000089123	TASP1	0.558193	0.453444	0.104749	0.0167671	0.688115	0.453444	0.23467	0.182327
	ENSG00000089127	OAS1	0.556409	0.59571	-0.0393007	-0.0212619	0.567798	0.595845	-0.0280474	-0.0304592
	ENSG00000089154	GCN1L1	0.560017	0.562185	-0.00216777	0.0062113	0.546661	0.562185	-0.0155238	-0.00706543
	ENSG00000089157	RPLP0	0.579915	0.568332	0.0115833	0.00654096	0.563468	0.561198	0.00227038	0.00417544
	ENSG00000089159	PXN	0.36128	0.320058	0.0412222	0.0449945	0.375643	0.320058	0.055585	0.0597238
	ENSG00000089169	RPH3A	0.593959	0.506501	0.0874583	0.0379847	0.462801	0.506501	-0.0436995	-0.0367702
	ENSG00000089177	KIF16B	0.962547	0.951572	0.0109755	0.00806968	0.966301	0.951572	0.0147296	0.00854332
	ENSG00000089195	TRMT6	0.302664	0.344857	-0.0421936	-0.0383124	0.39315	0.344857	0.0482923	0.0453462
	ENSG00000089220	PEBP1	0.96454	0.958105	0.00643518	0.00438037	0.96823	0.958105	0.0101249	0.00689799
	ENSG00000089234	BRAP	0.579511	0.548898	0.0306133	0.0131221	0.663618	0.548898	0.11472	0.0477358
	ENSG00000089248	ERP29	0.413076	0.415426	-0.00235027	0.00211386	0.411788	0.415426	-0.0036378	0.00508987
	ENSG00000089280	FUS	0.845667	0.849237	-0.00356939	-0.00102514	0.84707	0.849237	-0.00216623	6.22783e-05
	ENSG00000089289	IGBP1	0.0996247	0.131138	-0.0315136	-0.0101937	0.0712564	0.131138	-0.0598819	-0.0186914
	ENSG00000089327	FXYD5	0.397761	0.432288	-0.0345265	-0.0507773	0.359118	0.432288	-0.0731694	-0.0815249
	ENSG00000089335	ZNF302	0.724032	0.694217	0.0298148	0.0159782	0.778359	0.694217	0.0841417	0.0434798
	ENSG00000089351	GRAMD1A	0.812731	0.970215	-0.157485	-0.10358	0.814155	0.970215	-0.156061	-0.102681
	ENSG00000089597	GANAB	0.489336	0.486708	0.00262809	0.0028712	0.528503	0.52558	0.00292283	0.00126016
	ENSG00000089639	GMIP	0.164878	0.164979	-0.00010163	-3.62981e-05	0.16534	0.164979	0.000360857	0.000128936
	ENSG00000089682	RBM41	0.614335	0.574295	0.0400395	0.010666	0.579591	0.543929	0.0356621	-0.0244379
	ENSG00000089685	BIRC5	0.814161	0.797966	0.0161956	0.00566219	0.701722	0.797966	-0.0962431	-0.0377863
	ENSG00000089692	LAG3	0.915048	0.898193	0.016855	0.00822294	0.925955	0.898193	0.0277623	0.0136667
	ENSG00000089693	MLF2	0.366544	0.365776	0.000768294	-0.000989043	0.365254	0.365776	-0.000521827	-0.00308404
	ENSG00000089723	OTUB2	0.209631	0.157479	0.0521524	0.0192102	0.131978	0.157479	-0.0255011	-0.00877481
	ENSG00000089737	DDX24	0.745745	0.741592	0.00415305	0.00408243	0.761676	0.741592	0.0200843	0.00546324
	ENSG00000089775	ZBTB25	0.766505	0.738236	0.0282691	0.0113905	0.767638	0.738236	0.0294013	0.0335855
	ENSG00000089818	NECAP1	0.523688	0.537667	-0.0139787	-0.00242705	0.51726	0.49344	0.02382	0.0308675
	ENSG00000089820	ARHGAP4	0.553489	0.568318	-0.0148289	-0.00570879	0.557077	0.568587	-0.0115103	-0.00291664
	ENSG00000089847	ANKRD24	0.0556147	0.00132877	0.0542859	0.0126556	0.122292	0.00132877	0.120963	0.0327778
	ENSG00000089876	DHX32	0.829815	0.810683	0.019132	0.013204	0.843909	0.810683	0.0332259	0.0231117
	ENSG00000089902	RCOR1	0.0702381	0.0730241	-0.00278606	-0.00113946	0.0553884	0.0730241	-0.0176357	-0.00877397
	ENSG00000089916	C14orf118	0.587637	0.572823	0.0148144	0.0166927	0.561968	0.572823	-0.0108552	-0.0193369
	ENSG00000090006	LTBP4	0.523787	0.486424	0.0373629	0.0230021	0.490771	0.486424	0.00434663	0.00615532
	ENSG00000090020	SLC9A1	0.552599	0.561703	-0.00910396	-0.00848733	0.580181	0.561703	0.0184782	0.0180407
	ENSG00000090054	SPTLC1	0.495868	0.456239	0.0396286	0.0381963	0.516469	0.456239	0.0602302	0.0538156
	ENSG00000090060	PAPOLA	0.400542	0.392988	0.00755373	-0.00122674	0.419074	0.382544	0.0365301	0.0374896
	ENSG00000090061	CCNK	0.692229	0.666663	0.0255655	0.0352421	0.723902	0.666663	0.0572384	0.0588412
	ENSG00000090097	PCBP4	0.629797	0.722965	-0.0931686	-0.0525768	0.637537	0.722965	-0.0854283	-0.040017
	ENSG00000090104	RGS1	0.133561	0.139834	-0.00627264	-0.00371038	0.138873	0.139834	-0.000961341	-4.00378e-05
	ENSG00000090238	YPEL3	0.503813	0.414975	0.0888379	0.0444824	0.439357	0.414975	0.0243827	0.0118846
	ENSG00000090263	MRPS33	0.660189	0.544981	0.115208	0.114588	0.679505	0.575406	0.104099	0.0984969
	ENSG00000090266	NDUFB2	0.216327	0.23792	-0.0215933	-0.0217627	0.197236	0.237939	-0.0407031	-0.040313
	ENSG00000090273	NUDC	0.266289	0.250177	0.0161119	0.0161011	0.269038	0.250177	0.0188608	0.0212881
	ENSG00000090316	MAEA	0.627083	0.544387	0.0826957	0.0497771	0.673463	0.544387	0.129076	0.0770182
	ENSG00000090339	ICAM1	0.00308454	0.010103	-0.00701849	-0.00128373	0.00700331	0.010103	-0.00309972	-0.000592672
	ENSG00000090372	STRN4	0.486552	0.476292	0.0102592	0.00448129	0.514933	0.476292	0.0386411	0.0322359
	ENSG00000090376	IRAK3	0.474198	0.428225	0.045973	0.0074478	0.828799	0.428225	0.400575	0.25697
	ENSG00000090382	LYZ	0.0684521	0.0846762	-0.0162241	-0.00790186	0.10212	0.0846762	0.0174434	0.00997031
	ENSG00000090470	PDCD7	0.460972	0.354375	0.106598	0.0770231	0.466604	0.354375	0.11223	0.0792852
	ENSG00000090487	SPG21	0.438746	0.422908	0.0158384	0.010448	0.402491	0.422908	-0.020417	-0.0269807
	ENSG00000090520	DNAJB11	0.467859	0.447428	0.0204311	0.0261677	0.488035	0.447428	0.0406078	0.0401196
	ENSG00000090530	LEPREL1	0.544821	0.556912	-0.0120909	-0.00736345	0.555963	0.583198	-0.0272347	-0.027777
	ENSG00000090539	CHRD	0.713752	0.848438	-0.134686	-0.0320534	0.848924	0.848438	0.000486513	0.0121988
	ENSG00000090554	FLT3LG	0.0135268	0.168375	-0.154849	-0.0462187	0.250481	0.168375	0.0821057	0.0314565
	ENSG00000090565	RAB11FIP3	0.741273	0.711408	0.0298646	0.0101344	0.688142	0.686868	0.00127355	-0.00908733
	ENSG00000090581	GNPTG	0.315876	0.312366	0.0035098	0.00187685	0.228777	0.312366	-0.083589	-0.0945189
	ENSG00000090612	ZNF268	0.649124	0.635938	0.0131858	-0.00341671	0.714368	0.635938	0.0784294	0.0448415
	ENSG00000090615	GOLGA3	0.328646	0.32877	-0.000123229	0.00141103	0.361854	0.32877	0.0330847	0.0325157
	ENSG00000090621	PABPC4	0.784977	0.774683	0.0102943	0.00492138	0.786419	0.784505	0.00191406	0.000995853
	ENSG00000090659	CD209	0.527346	0.531198	-0.00385172	0.00884218	0.500038	0.531198	-0.0311605	-0.0141392
	ENSG00000090661	CERS4	0.7196	0.740224	-0.0206245	-0.0155828	0.732539	0.740224	-0.00768564	-0.00253861
	ENSG00000090674	MCOLN1	0.760478	0.84847	-0.087992	-0.0553092	0.394277	0.84847	-0.454193	-0.255254
	ENSG00000090686	USP48	0.679506	0.662917	0.0165888	0.00827548	0.688199	0.662917	0.0252818	0.010011
	ENSG00000090857	PDPR	0.791426	0.647229	0.144197	0.0863668	0.840579	0.647229	0.19335	0.117457
	ENSG00000090863	GLG1	0.0531729	0.0359604	0.0172125	0.00751107	0.0793763	0.0359604	0.0434159	0.0201601
	ENSG00000090889	KIF4A	0.379787	0.358267	0.0215199	0.0132482	0.723714	0.358267	0.365447	0.267274
	ENSG00000090905	TNRC6A	0.659936	0.638083	0.0218536	0.00960891	0.649186	0.638083	0.0111032	-0.0157983
	ENSG00000090924	PLEKHG2	0.548018	0.577086	-0.0290682	-0.0547149	0.505614	0.577086	-0.0714715	-0.103393
	ENSG00000090975	PITPNM2	0.695372	0.697036	-0.00166405	0.00944341	0.658435	0.697036	-0.0386016	0.00461805
	ENSG00000090989	EXOC1	0.506055	0.467803	0.0382528	0.050015	0.522949	0.467803	0.0551469	0.0447659
	ENSG00000091009	RBM27	0.283251	0.272691	0.0105596	0.0160491	0.293663	0.272691	0.020972	0.0181359
	ENSG00000091039	OSBPL8	0.354982	0.290491	0.0644903	0.0955347	0.386237	0.302116	0.0841217	0.10606
	ENSG00000091073	DTX2	0.668596	0.659348	0.00924889	0.00202652	0.667199	0.659348	0.00785114	0.00129988
	ENSG00000091106	NLRC4	0.860209	0.761673	0.0985353	0.0654007	0.89441	0.761673	0.132736	0.0869543
	ENSG00000091127	PUS7	0.323722	0.2713	0.0524217	0.0644609	0.390786	0.2713	0.119486	0.123036
	ENSG00000091129	NRCAM	0.556313	0.612238	-0.0559244	-0.0695529	0.5325	0.593491	-0.0609915	-0.0854851
	ENSG00000091136	LAMB1	0.687514	0.587463	0.100052	0.0596389	0.728176	0.587463	0.140713	0.0825238
	ENSG00000091140	DLD	0.164439	0.149787	0.0146529	0.0130321	0.163062	0.149787	0.0132751	0.0120231
	ENSG00000091157	WDR7	0.770753	0.768898	0.00185503	-0.00282929	0.75	0.768898	-0.0188982	-0.0102832
	ENSG00000091164	TXNL1	0.116657	0.183663	-0.067006	-0.0232742	0.113756	0.183663	-0.0699076	-0.0242127
	ENSG00000091262	ABCC6	0	0	0	0	0.0476673	0.00132877	0.0463385	0.0105371
	ENSG00000091317	CMTM6	0.0594248	0.0557712	0.00365353	0.00155201	0.0535447	0.0557712	-0.00222651	-0.000782978
	ENSG00000091409	ITGA6	0.431331	0.480253	-0.0489225	-0.0419788	0.466464	0.480253	-0.0137895	-0.00175569
	ENSG00000091436	AC013461.1	0.39377	0.353867	0.0399026	-0.0112489	0.481566	0.353867	0.127699	0.0683066
	ENSG00000091483	FH	0.306483	0.304681	0.00180273	0.00450566	0.319855	0.304681	0.0151746	0.0144027
	ENSG00000091490	SEL1L3	0.739595	0.717933	0.0216621	0.0154702	0.698373	0.645574	0.0527984	0.0256597
	ENSG00000091513	TF	0.652459	0.567539	0.0849197	0.0843212	0.744991	0.60631	0.138681	0.110371
	ENSG00000091527	CDV3	0.41557	0.387987	0.0275828	0.0181305	0.438239	0.387987	0.0502519	0.031169
	ENSG00000091536	MYO15A	0.66961	0.715404	-0.045794	-0.0342935	0.567128	0.74098	-0.173852	-0.133953
	ENSG00000091542	ALKBH5	0.554907	0.527915	0.0269917	0.0198457	0.584432	0.527915	0.0565174	0.0336841
	ENSG00000091592	NLRP1	0.801413	0.678298	0.123116	0.0742858	0.79677	0.678298	0.118473	0.081976
	ENSG00000091622	PITPNM3	0.650022	0.663735	-0.0137126	-0.00790844	0.129234	0.663735	-0.534501	-0.25061
	ENSG00000091732	ZC3HC1	0.61099	0.49767	0.11332	0.146251	0.597972	0.49767	0.100302	0.121139
	ENSG00000091831	ESR1	0.655881	0.64181	0.0140716	0.000241269	0.733272	0.64181	0.0914626	0.0451347
	ENSG00000091879	ANGPT2	0.597164	0.572284	0.02488	-0.0317022	0.612559	0.572284	0.0402746	0.00718875
	ENSG00000091947	TMEM101	0.0434947	0.0128497	0.030645	0.00716472	0.140293	0.0128497	0.127443	0.0365181
	ENSG00000091986	CCDC80	0.733568	0.744573	-0.0110055	-0.00772034	0.775533	0.744573	0.0309601	0.0199253
	ENSG00000092009	CMA1	0.623526	0.753157	-0.129631	-0.0762176	0.684573	0.753157	-0.0685846	-0.0410746
	ENSG00000092010	PSME1	0.740336	0.6679	0.0724358	0.0519999	0.761417	0.6679	0.0935164	0.0645216
	ENSG00000092020	PPP2R3C	0.419505	0.405933	0.0135719	0.016048	0.428705	0.398792	0.0299135	0.0285566
	ENSG00000092036	HAUS4	0.760866	0.746348	0.0145177	0.00602598	0.75318	0.746348	0.00683233	-0.00228125
	ENSG00000092051	JPH4	0.601129	0.592118	0.00901095	0.0165033	0.575383	0.592118	-0.016735	-0.0108709
	ENSG00000092068	SLC7A8	0.457884	0.471602	-0.0137179	-0.0103089	0.442824	0.471602	-0.0287774	-0.0334251
	ENSG00000092094	OSGEP	0.8754	0.884584	-0.00918344	-0.00641244	0.885687	0.884584	0.00110335	-0.00212561
	ENSG00000092096	SLC22A17	0.614996	0.387144	0.227852	0.147813	0.746369	0.578059	0.16831	0.146477
	ENSG00000092098	RNF31	0.664189	0.683004	-0.0188153	-0.00324492	0.654537	0.683004	-0.0284668	-0.00935828
	ENSG00000092108	SCFD1	0.680955	0.678019	0.00293579	0.00158621	0.687334	0.670535	0.0167993	0.0154117
	ENSG00000092140	G2E3	0.545694	0.51133	0.0343633	0.0344636	0.623342	0.51133	0.112011	0.0934661
	ENSG00000092148	HECTD1	0.753739	0.737372	0.0163672	0.0112304	0.77223	0.737372	0.0348583	0.022162
	ENSG00000092199	HNRNPC	0.599751	0.592818	0.00693358	0.00103671	0.617295	0.604481	0.0128146	-0.000983736
	ENSG00000092200	RPGRIP1	0.857312	0.872448	-0.0151361	-0.0091034	0.856415	0.872448	-0.0160337	-0.00962461
	ENSG00000092201	SUPT16H	0.365769	0.331145	0.0346242	0.0292315	0.371848	0.331145	0.0407035	0.0364118
	ENSG00000092203	TOX4	0.608519	0.612418	-0.00389936	-0.0368897	0.612645	0.612418	0.000226633	-0.0435613
	ENSG00000092208	GEMIN2	0.551584	0.535168	0.0164163	0.0175244	0.556402	0.535168	0.0212337	0.00338399
	ENSG00000092295	TGM1	0.711224	0.731378	-0.0201549	-0.0230438	0.638984	0.731378	-0.0923947	-0.0851698
	ENSG00000092330	TINF2	0.674756	0.677682	-0.00292661	-0.000744913	0.681492	0.677682	0.00380945	0.00688918
	ENSG00000092421	SEMA6A	0.634936	0.669588	-0.034652	-0.0305007	0.569562	0.669588	-0.100026	-0.0762154
	ENSG00000092439	TRPM7	0.464296	0.463052	0.00124465	0.0086758	0.487932	0.463052	0.0248806	0.0315853
	ENSG00000092445	TYRO3	0.297109	0.334099	-0.0369901	-0.0188825	0.388142	0.308106	0.0800363	0.0505119
	ENSG00000092470	WDR76	0.778269	0.740215	0.0380537	0.0221044	0.775153	0.740215	0.034938	0.0291654
	ENSG00000092529	CAPN3	0.681333	0.668824	0.0125093	0.0173935	0.636784	0.668824	-0.0320402	-0.0340364
	ENSG00000092531	SNAP23	0.999755	1	-0.000244719	-0.000169617	0.999732	1	-0.000268019	-0.000185765
	ENSG00000092621	PHGDH	0.545867	0.473484	0.0723826	0.0596153	0.497958	0.473484	0.0244737	0.0408747
	ENSG00000092758	COL9A3	0.607547	0.572049	0.0354986	0.0111003	0.492955	0.572049	-0.0790939	-0.0818534
	ENSG00000092820	EZR	0.197387	0.233047	-0.0356601	-0.0335483	0.242927	0.233047	0.00987924	0.00227445
	ENSG00000092841	MYL6	0.396765	0.393949	0.00281597	-0.0028813	0.409127	0.393949	0.015178	0.0159667
	ENSG00000092847	EIF2C1	0.00132877	0.00270732	-0.00137854	-0.000393633	0.00132877	0.00270732	-0.00137854	-0.000393633
	ENSG00000092853	CLSPN	0.861158	0.834915	0.0262432	0.0386197	0.898259	0.834915	0.0633439	0.0511495
	ENSG00000092871	RFFL	0.469521	0.468571	0.000949902	0.0151415	0.478936	0.468571	0.0103651	0.0308873
	ENSG00000092929	UNC13D	0	0	0	0	0	0	0	0
	ENSG00000092931	MFSD11	0.988813	0.989558	-0.000745221	-0.000513962	0.995814	0.989558	0.00625645	0.00432197
	ENSG00000092964	DPYSL2	0.262139	0.26756	-0.00542079	-0.0253776	0.248648	0.26756	-0.0189118	-0.0533989
	ENSG00000092969	TGFB2	0.680425	0.637296	0.0431289	0.0250481	0.734833	0.637296	0.0975372	0.0613352
	ENSG00000092978	GPATCH2	0.561094	0.549937	0.0111574	-0.00366398	0.593089	0.549937	0.0431524	0.0266724
	ENSG00000093000	NUP50	0.294238	0.378824	-0.0845863	-0.149843	0.276873	0.391995	-0.115122	-0.200486
	ENSG00000093009	CDC45	0.722588	0.752966	-0.0303778	-0.00952661	0.745731	0.752966	-0.00723501	0.0040814
	ENSG00000093010	COMT	0.61571	0.623283	-0.00757286	-0.00517023	0.610481	0.623283	-0.0128016	-0.010414
	ENSG00000093072	CECR1	0.277027	0.293851	-0.0168239	-0.0150184	0.285534	0.293851	-0.00831711	-0.00268257
	ENSG00000093134	VNN3	0.616794	0.822823	-0.206029	-0.128883	0.607059	0.822823	-0.215764	-0.149351
	ENSG00000093144	ECHDC1	0.450385	0.394445	0.0559395	0.0403531	0.436329	0.38708	0.0492483	0.0252756
	ENSG00000093167	LRRFIP2	0.593921	0.552544	0.041377	0.0415834	0.585334	0.552544	0.0327896	0.0282958
	ENSG00000093183	SEC22C	0.534614	0.509385	0.0252286	0.0214028	0.560341	0.509385	0.050956	0.0316138
	ENSG00000093217	XYLB	0.897135	0.834817	0.0623177	0.0407776	0.920281	0.834817	0.0854633	0.064785
	ENSG00000094631	HDAC6	0.55033	0.526385	0.0239449	0.0210578	0.549605	0.522779	0.0268259	0.0234561
	ENSG00000094804	CDC6	0.49893	0.391485	0.107445	0.0531644	0.475773	0.391485	0.0842881	0.0413044
	ENSG00000094841	UPRT	0.525429	0.530876	-0.00544763	-0.00850155	0.565224	0.530876	0.034348	0.0198977
	ENSG00000094880	CDC23	0.34432	0.271262	0.0730583	0.0978251	0.401924	0.271262	0.130663	0.155306
	ENSG00000094914	AAAS	0.768651	0.764381	0.00426955	-0.000787173	0.773425	0.749584	0.0238412	0.0100983
	ENSG00000094916	CBX5	0.400296	0.268877	0.13142	0.133457	0.501943	0.268877	0.233067	0.247982
	ENSG00000094975	C1orf9	0.250009	0.311129	-0.0611206	-0.0331597	0.336027	0.311129	0.0248975	0.0230919
	ENSG00000095002	MSH2	0.579113	0.544309	0.034804	0.0295232	0.66008	0.605397	0.0546829	0.0784057
	ENSG00000095015	MAP3K1	0.728967	0.743469	-0.0145027	-0.00877444	0.766622	0.743469	0.0231523	0.0141597
	ENSG00000095059	DHPS	0.429068	0.433546	-0.00447819	-0.00219059	0.379915	0.433546	-0.053631	-0.0256731
	ENSG00000095066	HOOK2	0	0	0	0	0	0	0	0
	ENSG00000095139	ARCN1	0.491146	0.495562	-0.00441597	-0.00112367	0.517526	0.495562	0.0219641	0.0210645
	ENSG00000095209	TMEM38B	0.267273	0.202456	0.0648171	0.0556959	0.316101	0.202456	0.113645	0.0979006
	ENSG00000095261	PSMD5	0.213222	0.208735	0.00448657	0.00751818	0.231378	0.208735	0.0226429	0.0195583
	ENSG00000095303	PTGS1	0.485369	0.418461	0.0669081	0.110775	0.480037	0.418461	0.0615754	0.11289
	ENSG00000095319	NUP188	0.671033	0.673034	-0.00200113	-0.0163218	0.690758	0.673034	0.0177242	-0.00429339
	ENSG00000095321	CRAT	0.543051	0.513292	0.0297589	0.0122608	0.512288	0.490205	0.0220827	0.018824
	ENSG00000095370	SH2D3C	0.726506	0.68467	0.0418365	0.0102446	0.769305	0.68467	0.0846358	0.0422802
	ENSG00000095380	NANS	0.185339	0.191044	-0.00570544	-0.00498999	0.183372	0.191044	-0.0076725	-0.00634916
	ENSG00000095383	TBC1D2	0.708496	0.727197	-0.0187015	-0.015381	0.640347	0.653715	-0.0133676	-0.0183255
	ENSG00000095397	DFNB31	0.724034	0.71143	0.0126041	0.0121657	0.787723	0.71143	0.0762934	0.0438332
	ENSG00000095485	CWF19L1	0.61973	0.620909	-0.00117895	0.00173423	0.62846	0.620909	0.00755056	0.0066971
	ENSG00000095539	SEMA4G	0.705669	0.624608	0.0810607	0.058092	0.664198	0.591545	0.0726527	0.0421333
	ENSG00000095564	BTAF1	0.385408	0.430864	-0.0454556	-0.0556241	0.362363	0.430864	-0.068501	-0.0830873
	ENSG00000095574	IKZF5	0.240479	0.18945	0.0510288	0.0371594	0.281526	0.18945	0.0920758	0.0707932
	ENSG00000095585	BLNK	0.74122	0.771232	-0.0300117	-0.0338896	0.692713	0.771232	-0.0785189	-0.0785631
	ENSG00000095637	SORBS1	0.427416	0.314565	0.112851	0.160644	0.420844	0.324327	0.0965161	0.148134
	ENSG00000095739	BAMBI	0.706712	0.776526	-0.0698143	-0.0423691	0.628354	0.776526	-0.148172	-0.0878595
	ENSG00000095787	WAC	0.374845	0.317456	0.0573882	0.069753	0.401199	0.312328	0.0888702	0.115971
	ENSG00000095794	CREM	0.590439	0.611446	-0.0210064	-0.00122792	0.607278	0.611446	-0.00416822	0.0134202
	ENSG00000095906	NUBP2	0.747708	0.723215	0.0244925	0.0148119	0.739387	0.723215	0.0161713	0.00975609
	ENSG00000095917	TPSD1	0.986706	0.974914	0.0117922	0.00810107	0.992124	0.974914	0.0172107	0.0118385
	ENSG00000095951	HIVEP1	0.644864	0.649952	-0.00508805	-0.00912744	0.665937	0.649952	0.0159854	0.0136508
	ENSG00000095970	TREM2	0.287072	0.301039	-0.0139671	-0.00755364	0.290809	0.301039	-0.0102299	-0.00511464
	ENSG00000096060	FKBP5	0.0523908	0.0367424	0.0156484	0.0122527	0.0515497	0.0367424	0.0148073	0.0111565
	ENSG00000096063	SRPK1	0.298084	0.324371	-0.0262864	-0.0571437	0.36394	0.324371	0.0395691	0.00406335
	ENSG00000096070	BRPF3	0.502875	0.500632	0.00224266	0.00442938	0.512033	0.500632	0.0114012	0.0135125
	ENSG00000096080	MRPS18A	0.279491	0.291338	-0.0118471	-0.00501427	0.185809	0.291338	-0.105529	-0.0420959
	ENSG00000096093	EFHC1	0.782003	0.743708	0.038295	0.0300466	0.797767	0.743708	0.0540586	0.0468391
	ENSG00000096384	HSP90AB1	0.278152	0.291956	-0.013804	-0.012061	0.318424	0.324963	-0.00653883	-0.00120783
	ENSG00000096654	ZNF184	0.875574	0.986633	-0.111059	-0.0744995	0.908814	0.986633	-0.0778187	-0.0526252
	ENSG00000096696	DSP	0.212743	0.181535	0.0312086	0.0113931	0.400507	0.181535	0.218972	0.142678
	ENSG00000096717	SIRT1	0.483951	0.522581	-0.0386298	0.00791198	0.470704	0.522581	-0.0518767	-0.00585019
	ENSG00000096746	HNRNPH3	0.611792	0.610145	0.00164654	-0.0167897	0.631433	0.610145	0.0212884	-0.00125406
	ENSG00000096872	IFT74	0.612132	0.606067	0.00606485	-0.0117842	0.67829	0.567592	0.110698	0.0834609
	ENSG00000096968	JAK2	0.311319	0.28035	0.0309687	0.0454647	0.318866	0.28035	0.0385156	0.0564069
	ENSG00000096996	IL12RB1	0.73098	0.839434	-0.108454	-0.0674534	0.703364	0.839434	-0.136071	-0.0839766
	ENSG00000097007	ABL1	0.00655587	0.0224676	-0.0159117	-0.0051818	0.372322	0.0224676	0.349855	0.236587
	ENSG00000097021	ACOT7	0.487959	0.457994	0.0299652	0.0415331	0.478542	0.457994	0.0205478	0.0225761
	ENSG00000097033	SH3GLB1	0.467906	0.510097	-0.0421913	-0.0747017	0.444475	0.510097	-0.0656224	-0.109796
	ENSG00000097046	CDC7	0.72536	0.435456	0.289904	0.247123	0.65649	0.484214	0.172276	0.162192
	ENSG00000097096	SYDE2	0.639973	0.454541	0.185433	0.099279	0.842658	0.454541	0.388117	0.222218
	ENSG00000099139	PCSK5	0.167247	0.211619	-0.0443718	-0.0346683	0.169496	0.211619	-0.0421234	-0.0370291
	ENSG00000099194	SCD	0.00778886	0.0103653	-0.00257648	-0.000497345	0.00603873	0.0103653	-0.00432661	-0.000821348
	ENSG00000099219	ERMP1	0.357503	0.378174	-0.0206712	-0.0294548	0.382973	0.378174	0.0047992	0.0223831
	ENSG00000099246	RAB18	0.526862	0.550998	-0.0241361	-0.0214087	0.479427	0.507822	-0.0283953	-0.0400507
	ENSG00000099250	NRP1	0.675848	0.682866	-0.00701744	-0.0115647	0.748349	0.682866	0.0654834	0.0533372
	ENSG00000099256	PRTFDC1	0.199559	0.44284	-0.243282	-0.142689	0.305323	0.44284	-0.137517	-0.0890365
	ENSG00000099282	TSPAN15	0.429205	0.453895	-0.0246891	-0.0248028	0.428945	0.453895	-0.0249498	-0.0303602
	ENSG00000099284	H2AFY2	0.314883	0.396931	-0.0820481	-0.0374363	0.433169	0.396931	0.0362373	0.0174765
	ENSG00000099290	FAM21A	0.530453	0.529343	0.00110967	-0.00768502	0.572329	0.529343	0.0429861	0.0291392
	ENSG00000099338	CATSPERG	0.698076	0.631894	0.066182	0.0639216	0.679994	0.631894	0.0480996	0.0638899
	ENSG00000099364	FBXL19	0.628878	0.578201	0.0506767	0.0350262	0.626973	0.578201	0.0487718	0.0432519
	ENSG00000099377	HSD3B7	0.950331	0.946885	0.0034456	0.00048271	0.930035	0.946885	-0.0168498	-0.0118086
	ENSG00000099381	SETD1A	0	0	0	0	0	0	0	0
	ENSG00000099385	BCL7C	0.221525	0.112637	0.108888	0.0389421	0.257142	0.112637	0.144505	0.0531783
	ENSG00000099622	CIRBP	0.635378	0.639969	-0.00459065	0.00532426	0.672547	0.639969	0.0325784	0.0290321
	ENSG00000099624	ATP5D	0.947925	0.903641	0.0442845	0.0296313	0.990681	0.903641	0.0870406	0.058845
	ENSG00000099625	C19orf26	0.999999	0.99996	3.97687e-05	2.75653e-05	0.996426	0.99996	-0.00353366	-0.0024473
	ENSG00000099749	CYorf15A	0.83079	0.837062	-0.0062723	-0.00999186	0.851515	0.837062	0.014453	1.60353e-05
	ENSG00000099783	HNRNPM	0.976368	0.978534	-0.00216614	-0.00148576	0.99762	0.978534	0.0190859	0.0131563
	ENSG00000099785	MARCH2	0.911678	0.889856	0.0218223	0.0163003	0.891969	0.889856	0.00211353	-0.000710342
	ENSG00000099797	TECR	0.00907065	0.00834309	0.00072756	0.000139575	0.00132877	0.00834309	-0.00701432	-0.00139852
	ENSG00000099810	MTAP	0.640051	0.634228	0.00582298	0.00349625	0.678675	0.634228	0.0444469	0.0444476
	ENSG00000099814	KIAA0284	0.781527	0.781373	0.000153579	-0.00458624	0.783681	0.781373	0.00230763	-0.0050884
	ENSG00000099834	CDHR5	0.644202	0.771533	-0.127332	-0.0390911	0.638988	0.73663	-0.0976418	-0.0547819
	ENSG00000099840	IZUMO4	0.806513	0.732507	0.0740068	0.0788683	0.794177	0.732507	0.0616704	0.0784646
	ENSG00000099849	RASSF7	0.735783	0.546443	0.18934	0.148995	0.777062	0.546443	0.230618	0.211048
	ENSG00000099875	MKNK2	0.329677	0.362964	-0.0332871	-0.0289538	0.384043	0.362964	0.0210788	0.0189116
	ENSG00000099889	ARVCF	0.582396	0.576284	0.00611213	0.00740972	0.655065	0.599738	0.0553271	0.0222109
	ENSG00000099899	TRMT2A	0.764428	0.763362	0.00106567	-0.00465321	0.790041	0.763362	0.0266789	0.00511877
	ENSG00000099901	RANBP1	0.685492	0.680652	0.00484036	-0.00107328	0.702952	0.680652	0.0223001	0.0126962
	ENSG00000099904	ZDHHC8	0.58221	0.586676	-0.00446637	-0.0116037	0.610093	0.586676	0.0234164	0.0108478
	ENSG00000099910	KLHL22	0.416994	0.407396	0.0095988	-0.00349461	0.434554	0.395041	0.0395131	0.000431473
	ENSG00000099917	MED15	0.586847	0.573937	0.01291	0.0237194	0.591225	0.563171	0.0280538	0.0328237
	ENSG00000099937	SERPIND1	0.422543	0.691315	-0.268772	-0.1448	0.433333	0.691315	-0.257982	-0.139537
	ENSG00000099940	SNAP29	0.617733	0.450456	0.167277	0.135125	0.698858	0.450456	0.248402	0.206084
	ENSG00000099942	CRKL	0.459915	0.528875	-0.068961	-0.0355102	0.518884	0.528875	-0.00999156	-0.00526205
	ENSG00000099949	LZTR1	0.663471	0.644131	0.0193399	0.0173898	0.639689	0.631712	0.00797727	0.00605951
	ENSG00000099956	SMARCB1	0.609442	0.6135	-0.00405756	-0.00948696	0.645519	0.6135	0.0320188	0.0148243
	ENSG00000099957	P2RX6	0.712869	0.821809	-0.108939	-0.0556418	0.737322	0.784605	-0.0472829	-0.048959
	ENSG00000099958	DERL3	0.880978	0.942973	-0.0619949	-0.0225254	0.915105	0.942973	-0.0278678	-0.0114414
	ENSG00000099968	BCL2L13	0.40213	0.439865	-0.0377353	-0.0713733	0.293183	0.439858	-0.146676	-0.19429
	ENSG00000099984	GSTT2	0.152633	0.0143253	0.138308	0.0404748	0.24058	0.0143253	0.226254	0.0735194
	ENSG00000099985	OSM	0.122839	0.167093	-0.0442545	-0.0231695	0.107913	0.167093	-0.05918	-0.0301043
	ENSG00000099991	CABIN1	0.745981	0.725737	0.0202439	0.0190107	0.775953	0.725737	0.0502157	0.0375842
	ENSG00000099992	TBC1D10A	0.683272	0.680826	0.00244666	-0.000872369	0.670217	0.680826	-0.0106086	-0.0057451
	ENSG00000099995	SF3A1	0.466129	0.489097	-0.0229676	-0.0539059	0.479999	0.489097	-0.0090978	-0.0449085
	ENSG00000099998	GGT5	0.630637	0.66357	-0.0329335	-0.0914432	0.688846	0.66357	0.0252754	-0.0776077
	ENSG00000099999	RNF215	0.70231	0.682514	0.0197966	0.0149572	0.661881	0.682514	-0.0206325	-0.0367504
	ENSG00000100003	SEC14L2	0.602267	0.630584	-0.0283176	-0.043906	0.641375	0.616238	0.0251364	-0.00610284
	ENSG00000100014	SPECC1L	0.46004	0.458977	0.00106264	0.0024928	0.425254	0.423091	0.00216269	0.0019569
	ENSG00000100023	PPIL2	0.556681	0.537679	0.0190023	0.0139137	0.545711	0.519222	0.0264887	0.016561
	ENSG00000100024	UPB1	0.458204	0.477355	-0.0191515	-0.000359101	0.341572	0.477355	-0.135783	-0.146426
	ENSG00000100027	YPEL1	0.573025	0.595332	-0.022307	-0.0149049	0.737076	0.595332	0.141744	0.110561
	ENSG00000100028	SNRPD3	0.695186	0.691941	0.00324448	0.000412481	0.687449	0.691941	-0.00449155	-0.00408805
	ENSG00000100029	PES1	0.514493	0.525365	-0.0108719	-0.00343049	0.573613	0.525365	0.0482478	0.0308631
	ENSG00000100030	MAPK1	0.787305	0.772165	0.0151399	0.0155925	0.791723	0.772165	0.0195584	0.0164171
	ENSG00000100031	GGT1	0.638705	0.651706	-0.0130018	-0.0105069	0.663167	0.658973	0.00419377	-0.00214217
	ENSG00000100033	PRODH	0.784028	0.70482	0.0792085	0.0751788	0.797923	0.70482	0.0931036	0.0803208
	ENSG00000100034	PPM1F	0.149807	0.113465	0.036342	0.0359713	0.161212	0.113465	0.0477475	0.0453534
	ENSG00000100036	SLC35E4	0.152396	0.169235	-0.0168388	-0.0133916	0.110341	0.169235	-0.058894	-0.0393816
	ENSG00000100038	TOP3B	0.788501	0.772868	0.0156325	0.00540482	0.809967	0.772868	0.0370992	0.0159014
	ENSG00000100055	CYTH4	0.393838	0.378067	0.0157708	0.0126361	0.409342	0.378067	0.0312755	0.0262863
	ENSG00000100056	DGCR14	0.551929	0.59624	-0.0443112	-0.0318511	0.454516	0.59624	-0.141724	-0.0966593
	ENSG00000100060	MFNG	0.596436	0.612	-0.0155644	-0.0147761	0.609573	0.612	-0.00242679	-0.00260014
	ENSG00000100068	LRP5L	0.711634	0.732034	-0.0204006	-0.00441364	0.752836	0.732034	0.0208015	0.00675584
	ENSG00000100075	SLC25A1	0.720986	0.71917	0.00181615	0.00210646	0.711626	0.71917	-0.00754366	-0.00256456
	ENSG00000100077	ADRBK2	0.125003	0.133501	-0.00849818	-0.0028349	0.170913	0.133501	0.0374119	0.0130547
	ENSG00000100079	LGALS2	0.00132877	0.0119179	-0.0105892	-0.00210057	0.00295984	0.0119179	-0.00895809	-0.00166569
	ENSG00000100083	GGA1	0.459374	0.458816	0.000558665	0.00203983	0.450691	0.458841	-0.00814971	-0.011699
	ENSG00000100084	HIRA	0.36167	0.359115	0.0025552	-0.00480479	0.407268	0.399224	0.00804388	0.00397778
	ENSG00000100092	SH3BP1	0.437613	0.418853	0.0187606	0.0118055	0.392416	0.418853	-0.0264361	-0.0313987
	ENSG00000100095	SEZ6L	0.816842	0.777654	0.0391877	0.0232834	0.791051	0.777654	0.0133973	0.0117019
	ENSG00000100097	LGALS1	0.248983	0.255911	-0.00692717	-0.00443003	0.24146	0.255911	-0.0144508	-0.010031
	ENSG00000100099	HPS4	0.70518	0.696221	0.00895832	8.1093e-06	0.720205	0.696221	0.0239836	0.0113714
	ENSG00000100100	PIK3IP1	0.651601	0.484649	0.166952	0.104228	0.786772	0.484649	0.302123	0.195986
	ENSG00000100104	SRRD	0.889161	0.899266	-0.0101049	-0.00467345	0.911598	0.899266	0.012332	0.0081879
	ENSG00000100105	PATZ1	0.819036	0.725106	0.0939293	0.0927499	0.728198	0.725106	0.00309121	0.0521803
	ENSG00000100106	TRIOBP	0.628896	0.606312	0.0225845	0.0227242	0.599822	0.578968	0.0208537	0.0201253
	ENSG00000100109	TFIP11	0.517038	0.481815	0.0352231	0.0424896	0.55559	0.481815	0.0737752	0.0823747
	ENSG00000100116	GCAT	0.405296	0.371898	0.0333982	0.0247764	0.376115	0.371898	0.00421661	0.0111781
	ENSG00000100124	ANKRD54	0.223176	0.244372	-0.0211963	-0.0255505	0.284747	0.244372	0.0403745	0.0558176
	ENSG00000100129	EIF3L	0.507101	0.508184	-0.00108339	-0.00243968	0.497594	0.495577	0.00201672	0.00102532
	ENSG00000100138	NHP2L1	0.561445	0.460851	0.100594	0.113637	0.590208	0.460851	0.129357	0.136811
	ENSG00000100139	MICALL1	0.561756	0.534366	0.0273902	0.0325459	0.572739	0.534366	0.0383735	0.0469654
	ENSG00000100142	POLR2F	0.461674	0.435604	0.0260701	0.0143626	0.449726	0.435604	0.0141223	-0.00111026
	ENSG00000100147	CCDC134	0.124683	0.077301	0.0473817	0.0256769	0.278341	0.077301	0.20104	0.106295
	ENSG00000100150	DEPDC5	0.668848	0.637288	0.0315604	0.0245957	0.656799	0.645644	0.0111543	0.00474378
	ENSG00000100151	PICK1	0.567429	0.571388	-0.00395839	-0.00200784	0.581568	0.53871	0.0428578	0.0211683
	ENSG00000100154	TTC28	0.417227	0.265434	0.151793	0.13552	0.329831	0.265434	0.064397	0.0372596
	ENSG00000100162	CENPM	0.625894	0.648834	-0.0229398	-0.00460422	0.604673	0.648834	-0.044161	-0.0199848
	ENSG00000100167	SEPT3	0.684116	0.569011	0.115105	0.0856519	0.693095	0.532915	0.160181	0.0984898
	ENSG00000100197	CYP2D6	0.499416	0.49587	0.00354654	0.00460868	0.496911	0.49587	0.00104123	0.00675463
	ENSG00000100201	DDX17	0.344687	0.327218	0.0174691	-0.00241992	0.389966	0.327354	0.0626121	0.0423755
	ENSG00000100207	TCF20	0.617795	0.54003	0.0777645	0.0715301	0.639479	0.54003	0.099449	0.0951182
	ENSG00000100209	HSCB	0.726115	0.671706	0.0544085	0.0311812	0.701713	0.671706	0.0300066	-0.00363118
	ENSG00000100211	CBY1	0.359447	0.330723	0.0287243	0.0197791	0.353905	0.330723	0.023182	0.0112093
	ENSG00000100216	TOMM22	0.420602	0.426245	-0.00564232	-0.00274132	0.422513	0.426245	-0.00373131	-0.00181437
	ENSG00000100219	XBP1	0.585318	0.62814	-0.0428217	-0.0315508	0.588661	0.62814	-0.0394786	-0.0261037
	ENSG00000100220	C22orf28	0.506384	0.466721	0.0396627	0.0245188	0.459068	0.430086	0.0289816	0.0208934
	ENSG00000100221	JOSD1	0.116251	0.0915398	0.0247116	0.0257381	0.108009	0.0915398	0.0164697	0.0161111
	ENSG00000100225	FBXO7	0.655649	0.632889	0.0227597	0.0141243	0.621367	0.60433	0.0170374	0.0073687
	ENSG00000100226	GTPBP1	0.402455	0.332186	0.0702693	0.0791729	0.481986	0.332186	0.1498	0.169867
	ENSG00000100227	POLDIP3	0.483948	0.453732	0.0302169	0.018573	0.529452	0.453732	0.0757208	0.051955
	ENSG00000100228	RAB36	0.440581	0.355702	0.0848794	0.112957	0.390896	0.355702	0.0351946	0.0675231
	ENSG00000100234	TIMP3	0.785262	0.653327	0.131935	0.0790238	0.896476	0.653327	0.243149	0.150299
	ENSG00000100239	PPP6R2	0.750704	0.767216	-0.0165115	-0.0172235	0.781786	0.767216	0.0145703	-0.00692383
	ENSG00000100241	SBF1	0.755438	0.751999	0.00343829	0.00318477	0.771238	0.751999	0.0192386	0.0136433
	ENSG00000100242	SUN2	0.466108	0.371239	0.0948681	0.156079	0.561738	0.378404	0.183334	0.337295
	ENSG00000100243	CYB5R3	0.500248	0.509068	-0.00882009	-0.0111913	0.515936	0.509056	0.00688003	0.00973802
	ENSG00000100246	DNAL4	0.343871	0.300463	0.0434079	0.0372755	0.359236	0.300463	0.0587732	0.0446566
	ENSG00000100258	LMF2	0.784275	0.785432	-0.00115664	0.00101718	0.773444	0.785432	-0.0119872	-0.00572679
	ENSG00000100263	RHBDD3	0.736842	0.731756	0.0050861	0.0072069	0.737279	0.731756	0.00552375	-0.00380906
	ENSG00000100266	PACSIN2	0.376056	0.393102	-0.0170465	-0.0379474	0.391243	0.393102	-0.0018593	-0.0393283
	ENSG00000100271	TTLL1	0.54854	0.658241	-0.109701	-0.0939762	0.702989	0.658241	0.044748	0.0405292
	ENSG00000100276	RASL10A	0.533139	0.670193	-0.137055	-0.15377	0.433635	0.670193	-0.236558	-0.249239
	ENSG00000100280	AP1B1	0.540364	0.516193	0.0241709	0.0305143	0.535002	0.492973	0.0420282	0.0515618
	ENSG00000100281	HMGXB4	0.438753	0.409542	0.0292108	-0.000874678	0.445896	0.409542	0.0363545	0.0341448
	ENSG00000100284	TOM1	0.665879	0.677875	-0.0119958	0.0050779	0.679907	0.664788	0.0151189	0.0213333
	ENSG00000100288	CHKB	0.679111	0.667593	0.0115184	0.0143559	0.688241	0.667593	0.0206484	0.0122656
	ENSG00000100292	HMOX1	0.0400158	0.0433001	-0.00328431	-0.00183358	0.0599632	0.0433001	0.0166631	0.00862285
	ENSG00000100294	MCAT	0.640724	0.65271	-0.0119856	-0.0122336	0.739449	0.65271	0.0867394	0.0266944
	ENSG00000100296	THOC5	0.485892	0.482549	0.00334293	0.00668131	0.509571	0.482549	0.0270224	0.0257055
	ENSG00000100297	MCM5	0.59967	0.525778	0.0738924	0.0321557	0.62584	0.525778	0.100062	0.0534005
	ENSG00000100298	APOBEC3H	0.778265	0.792991	-0.0147256	-0.0148352	0.850269	0.792991	0.0572778	0.0402673
	ENSG00000100299	ARSA	0.718949	0.703218	0.0157311	0.00551859	0.726928	0.703218	0.0237095	0.00846429
	ENSG00000100300	TSPO	0.556049	0.557615	-0.00156612	0.000598566	0.548977	0.557615	-0.0086377	-0.00305406
	ENSG00000100304	TTLL12	0.648188	0.61661	0.0315777	-0.00169744	0.679105	0.61661	0.0624942	0.0538289
	ENSG00000100307	CBX7	0.395402	0.28069	0.114712	0.132745	0.508118	0.28069	0.227429	0.273387
	ENSG00000100311	PDGFB	0.00338465	0.00944251	-0.00605786	-0.00230624	0.00634425	0.00944251	-0.00309826	-0.00113318
	ENSG00000100316	RPL3	0.475441	0.433291	0.0421501	0.0473879	0.455347	0.433291	0.0220557	0.0239573
	ENSG00000100319	ZMAT5	0.258157	0.227121	0.0310358	0.0188473	0.248699	0.227121	0.021578	0.0135144
	ENSG00000100320	RBFOX2	0.826018	0.882068	-0.0560507	-0.021832	0.77764	0.882068	-0.104429	-0.0403219
	ENSG00000100321	SYNGR1	0.627617	0.682444	-0.0548269	-0.0500736	0.611694	0.682444	-0.0707496	-0.0717977
	ENSG00000100324	TAB1	0.233672	0.245468	-0.0117959	-0.0170629	0.304563	0.245468	0.059095	0.057377
	ENSG00000100325	ASCC2	0.521525	0.522102	-0.000577094	0.000541507	0.535676	0.522102	0.0135737	0.0194469
	ENSG00000100330	MTMR3	0.546162	0.541896	0.00426648	-0.00615494	0.548494	0.541896	0.00659836	0.000288614
	ENSG00000100335	SMCR7L	0.137649	0.116266	0.0213824	0.0237986	0.19122	0.116266	0.0749537	0.09722
	ENSG00000100336	APOL4	0.406183	0.412519	-0.00633543	-0.110108	0.319099	0.378765	-0.0596657	-0.185335
	ENSG00000100342	APOL1	0.370801	0.332188	0.0386126	0.0168957	0.379229	0.322181	0.0570481	0.0374763
	ENSG00000100345	MYH9	0.372982	0.413352	-0.0403701	-0.0371854	0.390663	0.383475	0.00718844	0.0183588
	ENSG00000100347	SAMM50	0.535354	0.575394	-0.0400396	-0.0486364	0.553769	0.530286	0.0234829	0.00977898
	ENSG00000100348	TXN2	0.434496	0.421295	0.0132009	0.0134553	0.464269	0.421295	0.0429745	0.0380567
	ENSG00000100350	FOXRED2	0.261166	0.28942	-0.028254	-0.0286211	0.265876	0.249865	0.0160111	-0.00500306
	ENSG00000100351	GRAP2	0.591176	0.644371	-0.0531945	-0.0995515	0.749236	0.67485	0.0743855	0.0842259
	ENSG00000100353	EIF3D	0.657094	0.642224	0.0148699	0.00874606	0.655111	0.642224	0.0128875	0.00518324
	ENSG00000100354	TNRC6B	0.640018	0.712194	-0.0721758	-0.0573015	0.632241	0.712194	-0.0799531	-0.0943032
	ENSG00000100359	SGSM3	0.813624	0.801934	0.0116896	0.00126712	0.809126	0.801934	0.00719162	0.00158212
	ENSG00000100360	IFT27	0.587436	0.66258	-0.0751438	-0.0841241	0.577438	0.66258	-0.0851412	-0.0789506
	ENSG00000100362	PVALB	0.462204	0.358733	0.103471	0.0879601	0.449286	0.358733	0.0905533	0.0946707
	ENSG00000100364	KIAA0930	0.39908	0.401989	-0.00290968	0.00932862	0.392019	0.401989	-0.00997034	0.00355516
	ENSG00000100365	NCF4	0.502289	0.506649	-0.00435984	-0.00409194	0.479568	0.506649	-0.027081	-0.0369531
	ENSG00000100368	CSF2RB	0.399258	0.370545	0.028713	0.0253807	0.308381	0.294185	0.0141963	0.0157886
	ENSG00000100372	SLC25A17	0.615437	0.612188	0.00324918	-0.000847327	0.598269	0.595346	0.00292275	-0.00220572
	ENSG00000100376	FAM118A	0.7475	0.661988	0.0855126	0.0862358	0.813162	0.661988	0.151174	0.126655
	ENSG00000100379	KCTD17	0.573942	0.569343	0.00459971	0.000752798	0.614015	0.569343	0.0446721	0.0331506
	ENSG00000100380	ST13	0.617916	0.5825	0.0354156	0.031506	0.624811	0.5825	0.0423111	0.0388498
	ENSG00000100385	IL2RB	0.219691	0.316203	-0.0965118	-0.0946476	0.253262	0.316203	-0.0629403	-0.0789089
	ENSG00000100387	RBX1	0.498543	0.457988	0.0405542	0.0281334	0.487235	0.457988	0.029247	0.0203794
	ENSG00000100395	L3MBTL2	0.365463	0.324846	0.0406168	0.0414565	0.479355	0.324846	0.154509	0.18087
	ENSG00000100401	RANGAP1	0.382139	0.370858	0.0112808	0.000808838	0.396052	0.370858	0.0251937	0.00647
	ENSG00000100403	ZC3H7B	0.472094	0.453135	0.0189587	0.0125955	0.478495	0.453135	0.0253601	0.0131259
	ENSG00000100410	PHF5A	0.0256241	0.0309354	-0.00531134	-0.00179446	0.0457589	0.0309354	0.0148234	0.00569513
	ENSG00000100412	ACO2	0.29649	0.266211	0.0302787	0.0282549	0.284269	0.266211	0.0180576	0.0166231
	ENSG00000100413	POLR3H	0.665092	0.680661	-0.0155693	-0.0114366	0.613558	0.680661	-0.0671038	-0.0419465
	ENSG00000100416	TRMU	0.774845	0.788896	-0.0140509	-0.00572383	0.749674	0.788896	-0.0392215	-0.0221484
	ENSG00000100417	PMM1	0.538031	0.443107	0.094924	0.0826855	0.528941	0.443107	0.0858343	0.0596986
	ENSG00000100418	PPPDE2	0.743812	0.74748	-0.00366796	-0.0125246	0.718011	0.74748	-0.0294693	-0.0510923
	ENSG00000100422	CERK	0.24417	0.207918	0.0362522	0.0279355	0.2648	0.165435	0.099365	0.0809187
	ENSG00000100425	BRD1	0.541112	0.510086	0.0310263	0.0163315	0.562613	0.510086	0.0525266	0.0257758
	ENSG00000100429	HDAC10	0.838833	0.813047	0.025786	0.00462527	0.855929	0.825981	0.0299472	0.00607152
	ENSG00000100433	KCNK10	0.801884	0.88366	-0.0817766	-0.055325	0.839948	0.88366	-0.043712	-0.0246358
	ENSG00000100439	ABHD4	0.430507	0.42015	0.0103565	0.00356295	0.42567	0.42015	0.00551974	0.00321673
	ENSG00000100441	KHNYN	0.583126	0.493921	0.0892056	0.0960236	0.679618	0.493921	0.185697	0.190813
	ENSG00000100442	FKBP3	0.257227	0.261302	-0.00407491	-0.00898074	0.2385	0.261302	-0.0228027	-0.0241429
	ENSG00000100445	SDR39U1	0.598333	0.583162	0.0151706	0.00596299	0.646413	0.583162	0.0632507	0.0424274
	ENSG00000100453	GZMB	0.826068	0.876759	-0.050691	-0.0199183	0.845412	0.876759	-0.0313466	-0.00655128
	ENSG00000100461	RBM23	0.512525	0.485224	0.0273008	0.0297947	0.527659	0.489267	0.0383925	0.0283218
	ENSG00000100462	PRMT5	0.686604	0.677783	0.00882086	0.00978141	0.718139	0.677783	0.0403561	0.0141057
	ENSG00000100478	AP4S1	0.51472	0.477835	0.0368849	0.024388	0.533339	0.477835	0.0555038	0.0396844
	ENSG00000100479	POLE2	0.839744	0.824049	0.0156943	0.0210803	0.814313	0.824049	-0.00973653	0.0124663
	ENSG00000100483	METTL21D	0.579362	0.56697	0.0123925	-0.00210549	0.793477	0.714598	0.0788793	0.0676202
	ENSG00000100485	SOS2	0.17971	0.188659	-0.00894809	-0.00344618	0.162989	0.188659	-0.0256697	-0.024682
	ENSG00000100490	CDKL1	0.565907	0.524901	0.0410066	0.035889	0.664249	0.524901	0.139348	0.118655
	ENSG00000100503	NIN	0.683279	0.57981	0.103469	0.0870499	0.740855	0.591182	0.149673	0.115906
	ENSG00000100504	PYGL	0.677479	0.701938	-0.0244594	-0.0178458	0.677417	0.701938	-0.0245205	-0.0155243
	ENSG00000100505	TRIM9	0.660753	0.639112	0.0216408	0.0315213	0.619384	0.639112	-0.0197284	-0.0202575
	ENSG00000100519	PSMC6	0.485958	0.46249	0.0234674	0.0209821	0.51689	0.472442	0.0444482	0.0414989
	ENSG00000100522	GNPNAT1	0.373516	0.384578	-0.0110612	-0.0194329	0.428835	0.384578	0.0442571	0.0325392
	ENSG00000100523	DDHD1	0.598471	0.534665	0.063806	0.0665016	0.582235	0.534665	0.0475705	0.0322906
	ENSG00000100526	CDKN3	0.374102	0.463522	-0.0894198	-0.0920686	0.520695	0.445482	0.0752131	0.103908
	ENSG00000100528	CNIH	0.546075	0.564631	-0.0185553	-0.0172885	0.570857	0.564631	0.00622592	-0.00162249
	ENSG00000100532	CGRRF1	0.422171	0.412759	0.00941138	0.00999476	0.422392	0.412759	0.00963245	0.00544329
	ENSG00000100554	ATP6V1D	0.33492	0.326095	0.00882408	0.013881	0.325885	0.326095	-0.000210434	0.00233262
	ENSG00000100558	PLEK2	0.516068	0.445664	0.070404	0.0235613	0.621209	0.445664	0.175545	0.052002
	ENSG00000100564	PIGH	0.302706	0.287671	0.015035	0.0164847	0.334687	0.287671	0.0470161	0.0561416
	ENSG00000100567	PSMA3	0.644809	0.666083	-0.0212739	-0.0124215	0.64346	0.666083	-0.0226229	-0.0125154
	ENSG00000100568	VTI1B	0.736658	0.739668	-0.00301088	-0.00563251	0.743303	0.739668	0.00363503	-0.00142105
	ENSG00000100575	TIMM9	0.637564	0.613313	0.0242509	0.0343004	0.652849	0.613313	0.0395359	0.0427124
	ENSG00000100577	GSTZ1	0.582075	0.548686	0.0333886	0.0308157	0.55558	0.548686	0.00689367	0.0168087
	ENSG00000100578	KIAA0586	0.673615	0.63197	0.0416449	0.0354903	0.6791	0.63197	0.0471301	0.0403572
	ENSG00000100591	AHSA1	0.707026	0.710936	-0.00391018	-0.00368067	0.716643	0.710936	0.00570607	0.0012777
	ENSG00000100592	DAAM1	0.420293	0.420929	-0.00063542	0.0144505	0.519861	0.420929	0.0989321	0.147332
	ENSG00000100596	SPTLC2	0.407209	0.225076	0.182133	0.164822	0.541137	0.202687	0.33845	0.351792
	ENSG00000100599	RIN3	0.763517	0.557409	0.206108	0.223597	0.709671	0.532303	0.177368	0.193942
	ENSG00000100600	LGMN	0.523034	0.530739	-0.00770561	0.000959143	0.536497	0.540644	-0.00414698	0.0015984
	ENSG00000100601	ALKBH1	0.56863	0.534193	0.034437	0.032588	0.579093	0.534193	0.0449006	0.0387546
	ENSG00000100603	SNW1	0.489307	0.476861	0.0124463	0.00685641	0.445273	0.439558	0.00571452	0.00474286
	ENSG00000100604	CHGA	0.827012	0.772506	0.0545065	0.0161277	0.884543	0.772506	0.112037	0.0639442
	ENSG00000100605	ITPK1	0.182389	0.197415	-0.0150258	-0.0399136	0.172386	0.175673	-0.00328735	-0.0274237
	ENSG00000100612	DHRS7	0.504897	0.51808	-0.0131828	-0.00721753	0.518128	0.51808	4.84017e-05	-0.00225881
	ENSG00000100614	PPM1A	0.592305	0.584305	0.00799957	0.0100436	0.578037	0.584305	-0.00626884	-0.00472164
	ENSG00000100629	CEP128	0.71201	0.584712	0.127298	0.0730549	0.651065	0.570156	0.0809098	0.00774497
	ENSG00000100632	ERH	0.502148	0.495848	0.00630023	0.0047222	0.486971	0.495848	-0.00887693	-0.00193047
	ENSG00000100644	HIF1A	0.671561	0.648878	0.0226824	0.0200636	0.667758	0.648878	0.0188801	0.0165134
	ENSG00000100647	KIAA0247	0.128598	0.135646	-0.00704725	-0.00311915	0.127389	0.135646	-0.00825674	-0.00413117
	ENSG00000100650	SRSF5	0.731624	0.729829	0.00179456	-0.00648717	0.719752	0.716667	0.00308476	-0.0088185
	ENSG00000100664	EIF5	0.524758	0.510698	0.0140602	0.0094435	0.512509	0.510698	0.00181033	-0.0126246
	ENSG00000100697	DICER1	0.529846	0.459488	0.0703585	0.0907158	0.636423	0.459488	0.176935	0.205741
	ENSG00000100711	ZFYVE21	0.301921	0.299792	0.00212829	0.00110134	0.326005	0.299792	0.0262121	0.03369
	ENSG00000100714	MTHFD1	0.671503	0.685278	-0.0137748	-0.0174464	0.662279	0.670892	-0.00861308	-0.00592246
	ENSG00000100722	ZC3H14	0.689802	0.648403	0.0413994	0.0319357	0.72597	0.648403	0.0775672	0.0445275
	ENSG00000100726	TELO2	0.995638	0.953316	0.0423219	0.0289878	0.999792	0.953316	0.0464759	0.0318641
	ENSG00000100731	PCNX	0.585629	0.563591	0.0220388	0.0134487	0.605059	0.576682	0.0283768	0.014653
	ENSG00000100744	C14orf129	0.42522	0.425989	-0.000769721	-0.00815052	0.416893	0.425989	-0.00909579	-0.00890091
	ENSG00000100749	VRK1	0.573754	0.527516	0.0462382	0.0256909	0.618028	0.527516	0.0905128	0.0605953
	ENSG00000100764	PSMC1	0.178661	0.1518	0.0268612	0.0215762	0.191335	0.16854	0.0227951	0.0175866
	ENSG00000100767	PAPLN	0.396263	0.426643	-0.0303792	-0.0244889	0.348441	0.426843	-0.0784024	-0.10313
	ENSG00000100784	RPS6KA5	0.26386	0.213162	0.0506974	0.0545229	0.218534	0.230987	-0.0124531	-0.0116417
	ENSG00000100796	SMEK1	0.527246	0.51974	0.00750585	0.013065	0.499987	0.503774	-0.00378724	-0.00332216
	ENSG00000100802	C14orf93	0.600138	0.436475	0.163663	0.22304	0.628844	0.451748	0.177096	0.245023
	ENSG00000100804	PSMB5	0.747908	0.750815	-0.00290716	-0.0025164	0.761656	0.750815	0.010841	0.00356639
	ENSG00000100811	YY1	0.712265	0.63585	0.0764149	0.0641847	0.758483	0.63585	0.122633	0.0948513
	ENSG00000100813	ACIN1	0.625478	0.620106	0.00537193	0.00792765	0.629025	0.620106	0.00891833	0.00804883
	ENSG00000100814	CCNB1IP1	0.418138	0.417918	0.00022043	-0.0112515	0.469522	0.417918	0.0516038	0.0121454
	ENSG00000100815	TRIP11	0.674452	0.688337	-0.0138842	-0.0257026	0.655263	0.688337	-0.0330732	-0.0662202
	ENSG00000100823	APEX1	0.547735	0.525579	0.0221557	0.0290705	0.526362	0.525579	0.000782747	-0.00507422
	ENSG00000100836	PABPN1	0.625717	0.595188	0.0305289	0.0282858	0.66731	0.595188	0.0721212	0.0626685
	ENSG00000100852	ARHGAP5	0.603887	0.588821	0.0150658	0.0268167	0.666754	0.588821	0.0779328	0.0757112
	ENSG00000100865	CINP	0.283813	0.28841	-0.00459793	-0.00919819	0.275542	0.28841	-0.0128681	-0.020948
	ENSG00000100883	SRP54	0.56792	0.547896	0.020024	0.0243989	0.583547	0.547896	0.0356506	0.0345663
	ENSG00000100888	CHD8	0.479717	0.480772	-0.0010553	0.000446328	0.485071	0.480772	0.00429923	0.00158648
	ENSG00000100889	PCK2	0.532244	0.520218	0.0120266	0.00505011	0.523632	0.532275	-0.00864338	0.00358871
	ENSG00000100897	DCAF11	0.673091	0.65517	0.0179209	0.0100562	0.653495	0.642285	0.0112097	-0.000864673
	ENSG00000100902	PSMA6	0.464078	0.464359	-0.000281181	-0.00372555	0.478825	0.451414	0.0274116	0.033109
	ENSG00000100906	NFKBIA	0.655341	0.654935	0.000406407	-0.00232905	0.642065	0.654945	-0.0128797	-0.0157842
	ENSG00000100908	FAM158A	0.85892	0.892066	-0.0331459	-0.0276083	0.803783	0.892066	-0.0882832	-0.0608104
	ENSG00000100911	PSME2	0.677969	0.591572	0.0863973	0.128422	0.72755	0.60533	0.122219	0.160701
	ENSG00000100916	BRMS1L	0.255817	0.250154	0.00566346	0.00956823	0.325405	0.250154	0.0752516	0.0663099
	ENSG00000100918	REC8	0.704384	0.73175	-0.0273668	-0.0117889	0.702952	0.73175	-0.0287987	-0.0116138
	ENSG00000100926	TM9SF1	0.788217	0.753597	0.03462	0.0160642	0.800543	0.753597	0.0469464	0.0202491
	ENSG00000100934	SEC23A	0.310401	0.336188	-0.0257868	-0.0382069	0.332793	0.336188	-0.003395	-0.00739032
	ENSG00000100938	GMPR2	0.657084	0.636917	0.0201669	0.0186197	0.647357	0.636917	0.0104391	0.0184191
	ENSG00000100941	PNN	0.126276	0.116755	0.00952072	0.0076313	0.145004	0.129409	0.0155945	0.0131577
	ENSG00000100949	RABGGTA	0.771927	0.765081	0.00684634	0.00242504	0.745378	0.765081	-0.019703	-0.0171964
	ENSG00000100979	PLTP	0.655776	0.682845	-0.0270692	-0.00627158	0.625966	0.682845	-0.0568795	-0.0188375
	ENSG00000100982	PCIF1	0.948495	0.956799	-0.00830371	-0.0056289	0.954499	0.956799	-0.00229909	-0.00156074
	ENSG00000100983	GSS	0.160806	0.151343	0.00946293	0.00570415	0.215643	0.238544	-0.022901	-0.009004
	ENSG00000100991	TRPC4AP	0.669061	0.656774	0.0122879	0.00520017	0.654627	0.656774	-0.00214622	-0.00821167
	ENSG00000100994	PYGB	0.254698	0.266195	-0.0114972	-0.00908585	0.22109	0.266195	-0.0451051	-0.0347702
	ENSG00000100997	ABHD12	0.457224	0.454033	0.00319112	0.00348446	0.463398	0.454033	0.00936519	-0.000286838
	ENSG00000101000	PROCR	0.00132877	0.0464349	-0.0451061	-0.0102151	0.020439	0.0464349	-0.0259959	-0.00630636
	ENSG00000101003	GINS1	0.15995	0.0690632	0.0908864	0.0567108	0.133977	0.0690632	0.0649139	0.0412009
	ENSG00000101004	NINL	0.311748	0.333879	-0.0221312	-0.0147896	0.44864	0.333879	0.11476	0.137599
	ENSG00000101017	CD40	0.426456	0.419094	0.00736148	0.0507258	0.42466	0.419094	0.00556565	0.0579344
	ENSG00000101019	UQCC	0.616728	0.595539	0.0211889	0.0145381	0.637365	0.595539	0.0418259	0.0188533
	ENSG00000101040	ZMYND8	0.211429	0.203059	0.00836979	0.00733523	0.27032	0.193944	0.0763762	0.0892387
	ENSG00000101052	IFT52	0.803215	0.76603	0.037185	0.0140915	0.765911	0.76603	-0.000119185	0.00194403
	ENSG00000101057	MYBL2	0.286096	0.330736	-0.0446399	-0.0193891	0.475144	0.330736	0.144408	0.0688496
	ENSG00000101082	SLA2	0.966486	0.920277	0.0462088	0.0311843	0.989298	0.920277	0.0690208	0.0468343
	ENSG00000101084	C20orf24	0.68093	0.663172	0.017758	0.00702444	0.697514	0.663172	0.034342	0.0162914
	ENSG00000101096	NFATC2	0.0211735	0.335566	-0.314392	-0.195517	0.175743	0.335566	-0.159822	-0.125608
	ENSG00000101104	PABPC1L	0.77654	0.78389	-0.00735071	0.000998681	0.782387	0.79938	-0.0169933	0.00218274
	ENSG00000101109	STK4	0.36043	0.33807	0.0223594	0.0274039	0.409863	0.360796	0.0490675	0.0678363
	ENSG00000101126	ADNP	0.710168	0.627497	0.082671	0.0872116	0.701857	0.627497	0.0743595	0.0949944
	ENSG00000101132	PFDN4	0.612594	0.557352	0.0552418	0.0621264	0.637228	0.557352	0.0798759	0.0702812
	ENSG00000101138	CSTF1	0.485801	0.486805	-0.00100355	0.0206241	0.559512	0.486805	0.0727073	0.0786125
	ENSG00000101146	RAE1	0.600206	0.553995	0.0462115	0.0383893	0.641874	0.584931	0.0569432	0.0500017
	ENSG00000101150	TPD52L2	0.536922	0.53103	0.00589191	0.00929293	0.556322	0.53103	0.0252922	0.0312605
	ENSG00000101152	DNAJC5	0.248696	0.18257	0.0661263	0.0434029	0.279009	0.18257	0.0964396	0.0625141
	ENSG00000101158	TH1L	0.69974	0.784278	-0.084538	-0.0797863	0.615975	0.727349	-0.111374	-0.114755
	ENSG00000101160	CTSZ	0.231937	0.219159	0.0127778	0.00867278	0.241512	0.219159	0.0223533	0.0154382
	ENSG00000101161	PRPF6	0.267839	0.176972	0.0908674	0.035463	0.214832	0.176972	0.03786	0.014223
	ENSG00000101166	SLMO2	0.157477	0.139436	0.0180413	0.0106837	0.202769	0.139436	0.0633327	0.0383529
	ENSG00000101181	GTPBP5	0.597636	0.519176	0.0784605	0.0733927	0.727365	0.535529	0.191836	0.162736
	ENSG00000101182	PSMA7	0.465378	0.47734	-0.0119621	-0.0145015	0.487415	0.47734	0.0100752	0.00562625
	ENSG00000101187	SLCO4A1	0.702963	0.720984	-0.0180211	-0.00321135	0.669203	0.720984	-0.0517809	-0.0186412
	ENSG00000101188	NTSR1	0.965358	0.948819	0.0165394	0.0112355	0.907574	0.948819	-0.0412447	-0.0276299
	ENSG00000101190	TCFL5	0.124337	0.104914	0.0194226	0.00627329	0.0793723	0.104914	-0.0255418	-0.00779728
	ENSG00000101191	DIDO1	0.839418	0.75008	0.089338	0.0705438	0.839322	0.75008	0.089242	0.0749395
	ENSG00000101193	C20orf11	0.279804	0.267954	0.0118499	0.00494762	0.244693	0.267954	-0.0232607	-0.00950429
	ENSG00000101194	SLC17A9	0.522124	0.508381	0.0137425	0.0115146	0.576555	0.508381	0.0681736	0.0457829
	ENSG00000101197	BIRC7	0.735736	0.812082	-0.0763455	-0.0578855	0.723817	0.812082	-0.0882646	-0.0993186
	ENSG00000101199	ARFGAP1	0.480299	0.467549	0.0127499	0.0119934	0.481787	0.454124	0.0276633	0.0256594
	ENSG00000101210	EEF1A2	0.881829	0.790455	0.0913742	0.0584163	0.522559	0.790455	-0.267895	-0.154323
	ENSG00000101213	PTK6	0.416241	0.355665	0.0605761	0.0284516	0.40478	0.355665	0.0491153	0.0229463
	ENSG00000101216	GMEB2	0.57507	0.511033	0.0640368	0.0562249	0.59105	0.511033	0.080017	0.0706247
	ENSG00000101220	C20orf27	0.51038	0.516586	-0.00620618	0.00108813	0.504254	0.516586	-0.0123326	-0.00103276
	ENSG00000101224	CDC25B	0.339256	0.309999	0.0292575	0.0369679	0.325308	0.309999	0.0153099	-0.00206612
	ENSG00000101236	RNF24	0.554447	0.552628	0.00181901	0.00823862	0.551134	0.552628	-0.00149402	0.00364847
	ENSG00000101246	ARFRP1	0.628671	0.574897	0.0537736	0.0323189	0.635509	0.574897	0.0606116	0.0291045
	ENSG00000101247	C20orf7	0.881839	0.862392	0.0194468	0.00818805	0.848691	0.862392	-0.0137018	-0.0103476
	ENSG00000101251	SEL1L2	0.779295	0.734862	0.0444326	0.0451947	0.663603	0.6606	0.00300287	0.00479079
	ENSG00000101255	TRIB3	0.0277038	0.01913	0.00857382	0.00267864	0.230363	0.0158245	0.214538	0.123052
	ENSG00000101265	RASSF2	0.797086	0.769364	0.0277214	0.0183841	0.819385	0.769364	0.0500211	0.0233226
	ENSG00000101266	CSNK2A1	0.486006	0.291118	0.194889	0.216233	0.565779	0.291118	0.274661	0.325188
	ENSG00000101290	CDS2	0.759281	0.697445	0.0618361	0.0578011	0.766124	0.697445	0.0686789	0.0538139
	ENSG00000101294	HM13	0.400841	0.405755	-0.00491467	-0.00183224	0.400364	0.405635	-0.00527097	0.00160358
	ENSG00000101306	MYLK2	0.216726	0.180216	0.0365094	0.0289346	0.290219	0.180216	0.110003	0.0843581
	ENSG00000101307	SIRPB1	0.900719	0.899379	0.00134048	-0.00194892	0.91668	0.899379	0.0173011	0.00667779
	ENSG00000101310	SEC23B	0.600412	0.591648	0.00876391	0.00125414	0.60968	0.591648	0.0180322	0.00367865
	ENSG00000101311	FERMT1	0.765406	0.883411	-0.118006	-0.0640001	0.648387	0.883411	-0.235024	-0.186282
	ENSG00000101327	PDYN	0.0835574	0.172657	-0.0890997	-0.0390017	0.214612	0.172657	0.0419547	0.0236968
	ENSG00000101331	C20orf160	0.0783274	0.00167672	0.0766506	0.0294467	0.128056	0.00167672	0.126379	0.0519477
	ENSG00000101335	MYL9	0.811465	0.712679	0.0987861	0.0606523	0.853534	0.712679	0.140855	0.0874971
	ENSG00000101336	HCK	0.545024	0.524609	0.0204146	0.0166655	0.551159	0.524647	0.026512	0.0170941
	ENSG00000101337	TM9SF4	0.518815	0.505072	0.0137422	0.00810494	0.568903	0.505072	0.0638304	0.0443963
	ENSG00000101342	C20orf118	0.179283	0.0859401	0.0933432	0.0312697	0.104729	0.0859401	0.0187886	0.00578624
	ENSG00000101343	CRNKL1	0.598698	0.608348	-0.00965014	-0.00975081	0.652197	0.676691	-0.0244947	-0.0192283
	ENSG00000101346	POFUT1	0.13779	0.129622	0.00816739	0.00580335	0.186953	0.129622	0.057331	0.0443129
	ENSG00000101347	SAMHD1	0.123636	0.104715	0.0189204	0.0105111	0.143188	0.104715	0.038473	0.0209471
	ENSG00000101350	KIF3B	0	0	0	0	0	0	0	0
	ENSG00000101353	C20orf132	0.729567	0.694056	0.0355116	0.0411052	0.706277	0.694056	0.0122219	0.0126356
	ENSG00000101361	NOP56	0.701821	0.712587	-0.0107659	-0.0052083	0.692036	0.698599	-0.00656351	-0.00579713
	ENSG00000101363	MANBAL	0.496916	0.46309	0.0338264	0.0378351	0.508886	0.46309	0.0457961	0.0498344
	ENSG00000101365	IDH3B	0.832579	0.831528	0.00105058	0.000581487	0.838258	0.831528	0.00672988	0.00414603
	ENSG00000101384	JAG1	0.141354	0.157997	-0.0166436	-0.00578184	0.0684752	0.100524	-0.0320484	-0.0171992
	ENSG00000101391	CDK5RAP1	0.560556	0.524913	0.0356432	0.0248264	0.556598	0.524913	0.0316853	0.0210076
	ENSG00000101407	TTI1	0.519675	0.509409	0.0102663	-0.00527873	0.541456	0.509409	0.0320477	-0.0281823
	ENSG00000101413	RPRD1B	0.137121	0.14942	-0.012299	-0.0131759	0.21327	0.14942	0.0638499	0.0578246
	ENSG00000101417	PXMP4	0.631646	0.757336	-0.12569	-0.0844912	0.583893	0.757336	-0.173444	-0.106583
	ENSG00000101439	CST3	0.22106	0.268041	-0.0469806	-0.0333575	0.25006	0.268041	-0.0179808	-0.0118394
	ENSG00000101444	AHCY	0.201109	0.209218	-0.00810866	-0.00517605	0.192017	0.209218	-0.0172005	-0.0108347
	ENSG00000101445	PPP1R16B	0.353918	0.357678	-0.00375996	-0.0145066	0.291487	0.357678	-0.0661912	-0.0503006
	ENSG00000101452	DHX35	0.596074	0.561796	0.0342783	0.0232405	0.588965	0.561796	0.0271692	0.00628861
	ENSG00000101457	DNTTIP1	0.772771	0.79659	-0.0238195	-0.00743035	0.777431	0.79659	-0.0191596	-0.00524277
	ENSG00000101460	MAP1LC3A	0.453897	0.497946	-0.0440484	-0.0275775	0.433375	0.497946	-0.0645703	-0.0392157
	ENSG00000101464	PIGU	0.47459	0.432068	0.0425221	0.0161516	0.524573	0.432068	0.0925049	0.0461742
	ENSG00000101470	TNNC2	0.119736	0.265018	-0.145282	-0.0541141	0.219143	0.265018	-0.0458747	-0.0184012
	ENSG00000101473	ACOT8	0.697456	0.677976	0.0194791	0.0116319	0.68631	0.677976	0.00833326	-0.00405675
	ENSG00000101474	C20orf3	0.838045	0.8216	0.0164447	0.0109392	0.844513	0.8216	0.0229127	0.0140662
	ENSG00000101493	ZNF516	0.626889	0.725188	-0.0982994	-0.106787	0.530195	0.725188	-0.194993	-0.220546
	ENSG00000101544	ADNP2	0.0115418	0.0624026	-0.0508608	-0.0303829	0.0848884	0.0624026	0.0224858	0.0209249
	ENSG00000101546	RBFA	0.437079	0.732824	-0.295745	-0.162459	0.805018	0.732824	0.0721942	0.0444987
	ENSG00000101557	USP14	0.606373	0.583135	0.0232375	0.0204672	0.641969	0.583135	0.058834	0.0376559
	ENSG00000101558	VAPA	0.326316	0.348228	-0.0219118	-0.00981446	0.328226	0.348228	-0.0200015	-0.00896766
	ENSG00000101596	SMCHD1	0	0	0	0	0	0	0	0
	ENSG00000101605	MYOM1	0.00167672	0.071118	-0.0694413	-0.0256484	0.00167672	0.071118	-0.0694413	-0.0256484
	ENSG00000101608	MYL12A	0.58214	0.582602	-0.000461174	-0.00025325	0.589035	0.582602	0.00643388	0.00354148
	ENSG00000101624	CEP76	0.853622	0.8809	-0.0272783	-0.0177249	0.938273	0.8809	0.0573726	0.0380834
	ENSG00000101639	CEP192	0.614004	0.554664	0.0593404	0.0722438	0.631462	0.554664	0.0767987	0.0777888
	ENSG00000101654	RNMT	0.368975	0.291267	0.0777081	0.0829485	0.431134	0.291267	0.139867	0.121762
	ENSG00000101665	SMAD7	0.791753	0.782327	0.0094258	0.00586893	0.79507	0.782327	0.012743	0.00794164
	ENSG00000101680	LAMA1	0.806548	0.793306	0.0132421	0.00651812	0.735513	0.793306	-0.0577936	-0.0605319
	ENSG00000101745	ANKRD12	0.268321	0.302556	-0.0342343	-0.0509576	0.236787	0.302556	-0.065769	-0.0810326
	ENSG00000101751	POLI	0.0547606	0.0844456	-0.029685	-0.0084612	0.118744	0.0844456	0.034298	0.0107305
	ENSG00000101773	RBBP8	0.559835	0.60943	-0.0495957	-0.0303862	0.542367	0.60943	-0.0670632	-0.054847
	ENSG00000101811	CSTF2	0.451126	0.429081	0.0220446	0.0290148	0.644167	0.429081	0.215086	0.166889
	ENSG00000101843	PSMD10	0.0961454	0.102724	-0.00657821	-0.00531257	0.0962743	0.092785	0.00348932	-0.00118936
	ENSG00000101844	ATG4A	0.569117	0.54769	0.0214265	-0.00150229	0.597496	0.54769	0.0498056	0.0218599
	ENSG00000101849	TBL1X	0.247588	0.209546	0.0380421	0.0282921	0.241902	0.209546	0.0323563	0.0232665
	ENSG00000101856	PGRMC1	0.98661	0.970207	0.016403	0.0112559	0.987785	0.970207	0.017578	0.0120655
	ENSG00000101868	POLA1	0.529777	0.563405	-0.0336289	-0.0440918	0.561199	0.563405	-0.00220697	-0.038432
	ENSG00000101871	MID1	0.744672	0.730687	0.0139852	-0.0147873	0.723681	0.65685	0.0668307	0.00183666
	ENSG00000101882	NKAP	0.194462	0.15407	0.0403918	0.0255707	0.194832	0.15407	0.0407619	0.02572
	ENSG00000101888	NXT2	0.0423297	0.0280204	0.0143093	0.00583806	0.0492139	0.0345194	0.0146945	0.004473
	ENSG00000101901	ALG13	0.563521	0.580045	-0.0165236	-0.0220566	0.56923	0.580045	-0.0108148	-0.0229379
	ENSG00000101911	PRPS2	0.0752711	0.0701476	0.00512345	0.00335352	0.0583333	0.0701476	-0.0118143	-0.00780975
	ENSG00000101916	TLR8	0.111939	0.11115	0.000788412	0.000252869	0.119836	0.11115	0.00868511	0.00281114
	ENSG00000101928	MOSPD1	0.205877	0.194763	0.0111136	0.0146962	0.206498	0.194763	0.011735	0.0101236
	ENSG00000101935	AMMECR1	0.211003	0.231094	-0.0200908	-0.00320975	0.298006	0.231094	0.0669119	0.0777041
	ENSG00000101940	WDR13	0.624061	0.63746	-0.0133989	-0.00831157	0.627988	0.637495	-0.00950689	-0.0088266
	ENSG00000101945	SUV39H1	0.162794	0.121307	0.0414867	0.016663	0.255258	0.121307	0.13395	0.1011
	ENSG00000101955	SRPX	0.862124	0.742962	0.119162	0.068425	0.805873	0.742962	0.0629113	0.0433201
	ENSG00000101966	XIAP	0.345286	0.327034	0.018252	0.00748131	0.358256	0.327034	0.0312219	0.0212101
	ENSG00000101972	STAG2	0.206543	0.24285	-0.036307	-0.0517573	0.213686	0.24285	-0.0291643	-0.0462793
	ENSG00000101974	ATP11C	0.482269	0.436965	0.045304	0.0618362	0.528806	0.436965	0.0918407	0.104394
	ENSG00000101986	ABCD1	0.206144	0.169314	0.0368296	0.0234498	0.177713	0.169314	0.0083994	0.00445518
	ENSG00000101997	CCDC22	0.0881458	0.0873173	0.00082852	-0.000738563	0.104833	0.0873173	0.0175158	0.00716829
	ENSG00000102001	CACNA1F	0.306763	0.405785	-0.099022	-0.0426929	0.623122	0.405785	0.217337	0.247429
	ENSG00000102003	SYP	0.242667	0.276568	-0.0339006	-0.0356564	0.22239	0.262162	-0.039772	-0.0539152
	ENSG00000102007	PLP2	0.290828	0.311073	-0.0202445	-0.00872146	0.286248	0.311073	-0.0248253	-0.0106673
	ENSG00000102024	PLS3	0.45503	0.413974	0.041056	0.00967763	0.347007	0.399849	-0.0528428	-0.0583487
	ENSG00000102030	NAA10	0.848526	0.824691	0.0238353	0.0181038	0.865859	0.824691	0.0411678	0.0346793
	ENSG00000102032	RENBP	0.704828	0.706938	-0.00211021	-0.00638235	0.676721	0.706938	-0.0302166	-0.0325999
	ENSG00000102034	ELF4	0.778338	0.765013	0.0133245	0.00822593	0.857985	0.765013	0.0929719	0.0586615
	ENSG00000102038	SMARCA1	0.576048	0.365023	0.211025	0.281918	0.574961	0.365023	0.209938	0.264335
	ENSG00000102043	MTMR8	0.892005	0.94301	-0.0510046	-0.0295836	0.905077	0.94301	-0.037933	-0.0217144
	ENSG00000102054	RBBP7	0.583097	0.562582	0.0205158	0.0170522	0.592513	0.56263	0.029883	0.0231553
	ENSG00000102057	KCND1	0.865486	0.835824	0.0296627	0.0148491	0.855775	0.835824	0.0199513	0.00951491
	ENSG00000102078	SLC25A14	0.490233	0.465901	0.024332	0.0386192	0.459039	0.453167	0.0058721	0.00123705
	ENSG00000102081	FMR1	0.681596	0.66731	0.0142861	0.0125306	0.682074	0.66731	0.0147638	0.00710069
	ENSG00000102096	PIM2	0.447076	0.376598	0.0704778	0.0473382	0.477273	0.376598	0.100675	0.0683556
	ENSG00000102098	SCML2	0.739612	0.69161	0.0480024	0.0426946	0.80336	0.69161	0.11175	0.0720821
	ENSG00000102100	SLC35A2	0.613389	0.581225	0.032164	0.0341556	0.575437	0.544344	0.0310922	0.0338036
	ENSG00000102103	PQBP1	0.821984	0.819919	0.00206528	0.00428737	0.848585	0.819919	0.0286667	0.0193619
	ENSG00000102119	EMD	0.641901	0.632482	0.0094197	0.0236757	0.716734	0.714029	0.00270468	0.00475551
	ENSG00000102125	TAZ	0.640848	0.633409	0.00743921	0.0173298	0.636542	0.633409	0.00313284	0.0164127
	ENSG00000102144	PGK1	0.675987	0.684989	-0.00900147	-0.00699763	0.685273	0.684989	0.000284729	0.00357452
	ENSG00000102158	MAGT1	0.13342	0.190647	-0.0572268	-0.0344529	0.159346	0.190647	-0.0313006	-0.0208922
	ENSG00000102172	SMS	0.0180933	0.0164264	0.00166682	0.000730723	0.0213562	0.0164264	0.00492976	0.00231104
	ENSG00000102174	PHEX	0.536906	0.445819	0.0910876	0.0910599	0.712597	0.445819	0.266778	0.243492
	ENSG00000102178	UBL4A	0.418759	0.386118	0.0326412	0.0384057	0.406039	0.386118	0.0199207	0.0358671
	ENSG00000102181	CD99L2	0.510008	0.522043	-0.012035	-0.0384333	0.528944	0.522043	0.00690176	-0.0083095
	ENSG00000102189	EEA1	0.0258283	0.04006	-0.0142317	-0.00750165	0.0456798	0.04006	0.00561985	0.00520898
	ENSG00000102221	PHF16	0.0877773	0.145233	-0.0574559	-0.0295815	0.120461	0.145233	-0.0247723	-0.0143533
	ENSG00000102225	CDK16	0.606816	0.619936	-0.0131195	-0.00727258	0.589654	0.619936	-0.0302814	-0.0353362
	ENSG00000102226	USP11	0.673062	0.636277	0.0367856	0.0291763	0.666124	0.636277	0.0298475	0.0213493
	ENSG00000102241	HTATSF1	0.124796	0.0986032	0.0261931	0.012983	0.131289	0.0986032	0.0326863	0.0169085
	ENSG00000102265	TIMP1	0.713505	0.697001	0.0165036	0.00987121	0.717318	0.697001	0.020317	0.00961648
	ENSG00000102309	PIN4	0.498513	0.513504	-0.0149911	0.00169109	0.511932	0.513504	-0.00157257	0.0335331
	ENSG00000102312	PORCN	0.728824	0.716028	0.012796	0.0152663	0.765325	0.716028	0.0492974	0.0267543
	ENSG00000102316	MAGED2	0.676912	0.681969	-0.00505623	-0.00534288	0.677272	0.681969	-0.00469676	0.000868412
	ENSG00000102317	RBM3	0.680431	0.678626	0.00180545	-0.00249788	0.683485	0.678626	0.0048593	0.00344672
	ENSG00000102349	KLF8	0.85494	0.800575	0.0543649	0.0310144	0.873541	0.800575	0.0729657	0.0435252
	ENSG00000102359	SRPX2	0.144188	0.179642	-0.0354533	-0.0125921	0.197638	0.179642	0.0179965	0.00668574
	ENSG00000102362	SYTL4	0.438716	0.333205	0.105511	0.0771918	0.529601	0.333205	0.196395	0.124522
	ENSG00000102384	CENPI	0.678178	0.540965	0.137213	0.128132	0.742892	0.540965	0.201927	0.198459
	ENSG00000102385	DRP2	0.322757	0.286397	0.03636	0.0157266	0.309543	0.286397	0.0231465	0.00993827
	ENSG00000102390	CXorf26	0.839887	0.836279	0.00360885	0.00230968	0.830344	0.836279	-0.00593411	-0.00378831
	ENSG00000102393	GLA	0.631137	0.609731	0.0214064	0.013148	0.62961	0.609731	0.0198798	0.0106797
	ENSG00000102401	ARMCX3	0.645705	0.665833	-0.0201287	-0.00827399	0.59678	0.665833	-0.0690537	-0.0564853
	ENSG00000102409	BEX4	0.984526	0.979138	0.00538733	0.00370278	0.972134	0.979138	-0.00700425	-0.00480013
	ENSG00000102445	KIAA0226L	0.667359	0.674326	-0.00696641	-0.00253544	0.668709	0.693726	-0.0250166	-0.0301458
	ENSG00000102471	NDFIP2	0.700599	0.596737	0.103862	0.0978061	0.758007	0.596737	0.16127	0.132765
	ENSG00000102524	TNFSF13B	0.64751	0.662695	-0.0151848	-0.0164306	0.624208	0.662695	-0.038487	-0.0510884
	ENSG00000102531	FNDC3A	0.574977	0.532002	0.0429754	0.0451793	0.572494	0.532002	0.0404924	0.0489974
	ENSG00000102543	CDADC1	0.680467	0.570451	0.110016	0.093715	0.642654	0.570451	0.072203	0.0576677
	ENSG00000102547	CAB39L	0.666258	0.491103	0.175156	0.211718	0.672968	0.491103	0.181865	0.230307
	ENSG00000102554	KLF5	0.127587	0.412382	-0.284795	-0.2206	0.107623	0.412382	-0.30476	-0.231317
	ENSG00000102572	STK24	0.199753	0.225712	-0.0259597	-0.0429626	0.16227	0.225712	-0.0634424	-0.0878976
	ENSG00000102575	ACP5	0.200184	0.23841	-0.0382256	-0.0212803	0.225726	0.23841	-0.0126836	-0.0059691
	ENSG00000102595	UGGT2	0.646212	0.625723	0.0204892	0.00915089	0.671591	0.625723	0.0458677	0.0187392
	ENSG00000102606	ARHGEF7	0.536466	0.504715	0.0317518	0.0392701	0.585273	0.504715	0.0805581	0.0863715
	ENSG00000102683	SGCG	0.173743	0.136823	0.0369204	0.0177401	0.719333	0.136823	0.58251	0.403935
	ENSG00000102699	PARP4	0.115753	0.101327	0.0144264	0.00702619	0.148156	0.101327	0.0468291	0.025017
	ENSG00000102710	FAM48A	0.613017	0.611986	0.00103047	-0.00426937	0.634825	0.611986	0.0228389	0.00930228
	ENSG00000102738	MRPS31	0.721444	0.685154	0.0362903	0.0147397	0.708499	0.685154	0.0233452	0.0132428
	ENSG00000102743	SLC25A15	0.266108	0.117538	0.14857	0.11613	0.341956	0.117538	0.224418	0.196896
	ENSG00000102753	KPNA3	0.0561888	0.00387262	0.0523161	0.0122237	0.00811565	0.00387262	0.00424303	0.000767538
	ENSG00000102755	FLT1	0.379258	0.495891	-0.116633	-0.0715594	0.465746	0.495891	-0.0301449	-0.005243
	ENSG00000102760	RGCC	0.223594	0.236296	-0.0127025	-0.00501402	0.197743	0.236296	-0.0385529	-0.0149436
	ENSG00000102763	KIAA0564	0.577119	0.658772	-0.0816532	-0.0855985	0.541416	0.658772	-0.117356	-0.114835
	ENSG00000102780	DGKH	0.514181	0.538361	-0.0241791	0.0108561	0.466965	0.504233	-0.0372675	0.0181284
	ENSG00000102781	KATNAL1	0.642834	0.680032	-0.0371974	-0.0353298	0.715679	0.680032	0.0356474	0.041498
	ENSG00000102786	INTS6	0.584661	0.56951	0.0151508	0.0139614	0.584441	0.56173	0.0227115	0.0265517
	ENSG00000102794	IRG1	0.212805	0.260241	-0.0474362	-0.0188875	0.218078	0.260241	-0.0421632	-0.0168478
	ENSG00000102796	DHRS12	0.781806	0.759533	0.0222723	0.022589	0.797154	0.759533	0.0376205	0.0332396
	ENSG00000102804	TSC22D1	0.104281	0.188553	-0.084272	-0.0847856	0.103424	0.188553	-0.0851296	-0.0839798
	ENSG00000102805	CLN5	0.813488	0.776143	0.0373447	0.0233518	0.857396	0.776143	0.0812531	0.0514139
	ENSG00000102858	MGRN1	0.338299	0.264795	0.0735043	0.0701232	0.388203	0.264795	0.123408	0.110881
[truncated: 9,356 more rows]
