# Supplementary material for: Widespread Shortening of 3’ Untranslated Regions and Increased Exon Inclusion Are Evolutionarily Conserved Features of Innate Immune Responses to Infection
Source: PLoS Genet. 2016 Sep 30;12(9):e1006338. doi: 10.1371/journal.pgen.1006338 (PMC5045211; doi:10.1371/journal.pgen.1006338)
Supplement: S6 Table — Estimates of Ψ and ΔΨ values calculated by MISO (Supplementary Section1.3.5 in S1 Text) for each individual for each for the 5 different RNA processing categories assess in this study: alternative first exons (AFE), alternative last exons (ALE), retained introns (RI), skipped exons (SE), and Tandem 3’ UTRs (TandemUTR). Also included are Bayes Factors testing for differential isoform usage per event for each individual, mean ΔΨ values across all individuals and individuals with significant changes, and a column indicating whether an event was called significant based on the criteria defined in Supplementary Section 1.3.5 in S1 Text. (XLSX) [file pgen.1006338.s022.xlsx]

## Sheet: AFE_Listeria
event	gene	meanALL	numSign05	meanSign05	significant	AF11_NI_AFE_PSI	AF17_NI_AFE_PSI	AF19_NI_AFE_PSI	AF21_NI_AFE_PSI	AF23_NI_AFE_PSI	AF25_NI_AFE_PSI	AF27_NI_AFE_PSI	AF29_NI_AFE_PSI	AF31_NI_AFE_PSI	AF35_NI_AFE_PSI	AF37_NI_AFE_PSI	AF39_NI_AFE_PSI	AF41_NI_AFE_PSI	AF43_NI_AFE_PSI	AF45_NI_AFE_PSI	AF47_NI_AFE_PSI	AF49_NI_AFE_PSI	AF53_NI_AFE_PSI	AF57_NI_AFE_PSI	AF59_NI_AFE_PSI	AF61_NI_AFE_PSI	AF63_NI_AFE_PSI	AF65_NI_AFE_PSI	AF67_NI_AFE_PSI	AF69_NI_AFE_PSI	AF71_NI_AFE_PSI	AF77_NI_AFE_PSI	AF79_NI_AFE_PSI	EU06_NI_AFE_PSI	EU14_NI_AFE_PSI	EU16_NI_AFE_PSI	EU20_NI_AFE_PSI	EU22_NI_AFE_PSI	EU24_NI_AFE_PSI	EU26_NI_AFE_PSI	EU28_NI_AFE_PSI	EU30_NI_AFE_PSI	EU34_NI_AFE_PSI	EU36_NI_AFE_PSI	EU42_NI_AFE_PSI	EU46_NI_AFE_PSI	EU48_NI_AFE_PSI	EU50_NI_AFE_PSI	EU52_NI_AFE_PSI
3192@uc001iay.1@uc001iaz.1	ENSG00000153187	-0.012	0	NA	notsign	0.84	0.85	0.86	0.86	0.84	0.8	0.86	0.86	0.84	0.84	0.87	0.9	0.8	0.87	0.86	0.9	0.85	NA	0.91	0.88	0.8	0.82	0.9	0.86	0.85	0.87	0.93	0.87	0.81	0.85	0.87	0.83	0.82	0.86	0.87	0.8	0.85	0.9	0.89	0.86	0.89	0.85	0.84	0.92
128@uc003huj.1@uc003hui.1uc003huk.1	ENSG00000197894	0.002	0	NA	notsign	0.5	0.5	0.5	0.5	0.5	0.5	0.5	0.5	0.51	0.5	0.5	0.5	0.5	0.5	0.5	0.5	0.5	NA	0.5	NA	0.49	0.5	0.49	0.5	0.5	0.49	0.49	0.5	0.5	0.49	0.5	0.49	0.5	0.49	0.5	0.5	0.5	0.5	NA	0.5	0.5	0.5	0.49	0.5
8714@uc002isn.1@uc002isk.2uc002isl.1	ENSG00000108846	0.062	1	0.47	notsign	0.04	0.03	0.03	0.03	0.03	0.02	0.02	0.02	0.02	0.01	0.03	0.03	0.06	0.05	0.03	0.02	0.03	0.08	0.02	0.03	0.03	0.08	0.07	0.05	0.05	0.05	0.05	0.06	0.01	0.05	0.05	0.01	0.03	0.02	0.03	0.01	0.02	0.03	0.16	0.02	0.02	0.09	0.01	0.02
2185@uc003xfs.1@uc003xfn.1	ENSG00000120899	-0.005	7	0.083	notsign	0.67	0.68	0.77	0.76	0.68	0.71	0.73	0.63	0.61	0.63	0.62	0.16	0.58	0.79	0.6	0.54	0.67	NA	0.69	NA	0.29	0.24	0.31	0.67	0.56	0.72	0.27	0.18	0.61	0.72	0.69	0.57	0.77	0.66	0.61	NA	0.5	0.69	0.47	0.58	0.31	0.5	0.62	0.46
728340@uc003jwy.2@uc003kau.2	ENSG00000251158,ENSG00000249230,ENSG00000197284,ENSG00000254353,ENSG00000179978,ENSG00000253816,ENSG00000196302,ENSG00000253333,ENSG00000254335,ENSG00000145736,ENSG00000249437,ENSG00000253203,ENSG00000254701	0.007	0	NA	notsign	0.38	0.25	0.11	0.09	0.27	0.07	0.2	0.24	0.19	0.28	0.27	0.37	0.25	0.18	0.33	0.33	0.2	NA	0.29	NA	0.35	0.35	0.23	0.15	0.26	0.1	NA	NA	0.14	0.3	0.12	0.21	0.04	0.19	0.24	0.15	0.2	0.12	NA	0.27	0.33	0.29	0.24	0.32
84678@uc001uar.1@uc001uau.1	ENSG00000089094	0.014	1	-0.22	notsign	0.14	0.14	0.1	0.2	0.09	0.18	0.13	0.15	0.07	0.11	0.1	NA	0.18	0.14	0.16	0.28	0.05	NA	0.17	NA	0.24	0.15	0.31	0.19	0.14	0.09	0.38	0.31	0.16	0.15	0.21	0.08	0.13	0.19	0.11	0.17	0.06	0.2	NA	0.03	0.28	0.16	0.31	0.19
9528@uc001cwn.1@uc001cwp.1uc001cwq.1uc001cwr.1uc001cws.1	ENSG00000116209	0.016	2	0.16	notsign	0.53	0.57	0.63	0.59	0.57	0.6	0.61	0.56	0.5	0.62	0.62	0.26	0.56	0.62	0.64	0.58	0.59	0.15	0.61	0.31	0.41	0.29	0.53	0.56	0.56	0.61	0.25	0.47	0.56	0.59	0.61	0.54	0.6	0.52	0.61	0.56	0.59	0.61	0.5	0.6	0.6	0.57	0.58	0.6
6134@uc004fkr.1@uc004fkm.1uc004fko.1	ENSG00000147403	-0.001	0	NA	notsign	0.5	0.5	0.5	0.5	0.5	0.5	0.49	0.5	0.5	0.51	0.49	0.5	0.5	0.5	0.5	0.5	0.5	0.5	0.5	0.5	0.5	0.5	0.51	0.5	0.51	0.5	0.5	0.5	0.5	0.5	0.5	0.49	0.5	0.49	0.5	NA	0.5	0.5	0.5	0.5	0.49	0.5	0.51	0.51
118@uc003gfu.1@uc003gft.2	ENSG00000087274	-0.014	1	-0.09	notsign	0.1	0.1	0.13	0.1	0.09	0.11	0.11	0.11	0.14	0.09	0.09	NA	0.07	0.12	0.14	0.09	0.09	0.19	0.14	NA	0.06	0.1	0.09	0.15	0.11	0.12	0.06	0.05	0.1	0.06	0.07	0.11	0.11	0.12	0.1	0.1	0.08	0.14	NA	0.09	0.14	0.11	0.15	0.09
7922@uc003rpn.1@uc003sgz.1	ENSG00000199036,ENSG00000112473,ENSG00000204228,ENSG00000225463,ENSG00000223457,ENSG00000232940,ENSG00000235863,ENSG00000229596,ENSG00000231500,ENSG00000204227,ENSG00000204220,ENSG00000237649	-0.004	0	NA	notsign	1	1	1	1	1	1	1	1	1	1	1	0.97	0.99	1	1	1	1	0.93	1	0.98	0.99	0.96	1	1	1	1	0.96	0.99	1	1	0.99	1	1	1	1	1	1	1	0.77	1	1	1	1	1
57491@uc003jay.1@uc003jaw.1	ENSG00000250645,ENSG00000249915,ENSG00000063438	0.004	0	NA	notsign	0.03	0.07	0.09	0.05	0.08	0.03	0.02	0.07	0.17	0.19	0.16	0.36	0.12	0.04	0.12	0.22	0.09	NA	0.15	NA	0.1	0.39	0.23	0.1	0.14	0.03	0.35	0.23	0.17	0.15	0.15	0.07	0.03	0.08	0.09	0.05	0.27	0.11	0.21	0.18	0.27	0.12	0.07	0.15
11100@uc010ehl.1@uc002oqb.2uc010ehm.1	ENSG00000105323	-0.006	1	0.39	notsign	0.13	0.17	0.15	0.22	0.15	0.21	0.15	0.22	0.25	0.23	0.2	0.4	0.13	0.19	0.18	0.16	0.2	NA	0.16	NA	0.12	0.3	0.16	0.18	0.21	0.16	0.13	0.16	0.18	0.14	0.17	0.1	0.18	0.22	0.19	0.19	0.15	0.15	NA	0.24	0.13	0.16	0.25	0.19
3107@uc003rfl.1@uc003nsx.1	ENSG00000266750,ENSG00000232999,ENSG00000233763,ENSG00000222248,ENSG00000137267,ENSG00000218472,ENSG00000260604,ENSG00000230648,ENSG00000237716,ENSG00000231811,ENSG00000260673,ENSG00000236336,ENSG00000220685,ENSG00000265083,ENSG00000264541,ENSG00000220446,ENSG00000218574,ENSG00000217239,ENSG00000216360,ENSG00000230770,ENSG00000239472,ENSG00000124785,ENSG00000241216,ENSG00000261211,ENSG00000224532…	0	0	NA	notsign	1	1	1	1	1	1	1	1	1	1	1	1	1	1	1	1	1	1	1	1	1	1	1	1	1	1	1	1	1	1	1	1	1	1	1	1	1	1	0.98	1	1	1	1	1
9546@uc002lyo.1@uc002lyp.1	ENSG00000011132	0.007	1	-0.21	notsign	0.85	0.89	0.87	0.9	0.88	0.89	0.87	0.86	0.85	0.85	0.81	0.83	0.83	0.86	0.82	0.86	0.81	0.74	0.86	0.78	0.91	0.72	0.86	0.91	0.9	0.87	0.69	0.91	0.89	0.82	0.84	0.87	0.86	0.88	0.87	0.86	0.89	0.85	0.59	0.82	0.88	0.87	0.84	0.8
4000@uc009wrp.1@uc001fnf.1	ENSG00000160789	0.003	8	0.014	notsign	0.94	0.93	0.94	0.94	0.95	0.91	0.94	0.93	0.92	0.9	0.91	0.78	0.89	NA	0.92	0.88	0.91	0.76	0.93	0.86	0.89	0.74	0.91	0.93	0.92	0.94	0.78	0.89	0.93	0.93	0.92	0.91	0.92	0.94	0.93	0.92	0.87	0.92	0.63	0.91	0.86	0.91	0.93	0.92
26140@uc003btf.2@uc003btd.2	ENSG00000241553,ENSG00000214021,ENSG00000250151	0.005	0	NA	notsign	0.94	0.95	0.97	0.96	0.97	0.94	0.95	0.95	0.96	0.96	0.97	0.96	0.96	NA	0.97	0.98	0.95	0.96	0.96	0.97	0.98	0.99	0.98	0.97	0.97	0.97	0.97	0.97	0.97	0.96	0.96	0.96	0.96	0.95	0.97	0.96	0.99	0.97	0.86	0.96	0.97	0.97	0.97	0.97
51520@uc003lnw.1@uc003lnx.1	ENSG00000133706	-0.025	0	NA	notsign	0.19	0.12	0.19	0.25	0.05	0.18	0.31	0.16	0.09	0.1	0.06	0.19	0.14	0.11	0.1	0.08	0.11	0.26	0.3	0.22	0.32	0.27	0.1	0.16	0.17	0.16	0.13	NA	0.17	0.24	0.23	0.04	0.04	0.24	0.2	0.17	0.1	0.09	NA	0.15	0.15	0.1	0.15	0.16
5272@uc003muf.1@uc003mug.1	ENSG00000170542	-0.041	3	-0.223	notsign	0.72	0.57	0.61	0.76	0.64	0.59	0.63	0.65	0.53	0.39	0.73	0.52	0.66	0.66	0.73	0.53	0.68	NA	0.61	NA	0.67	0.44	0.84	0.53	0.75	0.68	0.64	0.4	0.53	0.58	0.58	0.47	0.66	0.72	0.69	0.61	0.64	0.63	NA	0.54	0.47	0.67	0.71	0.73
177@uc003rms.1uc00319.uc003rna.1@uc003oar.1	ENSG00000218472,ENSG00000260604,ENSG00000230648,ENSG00000237716,ENSG00000231811,ENSG00000260673,ENSG00000236336,ENSG00000220685,ENSG00000265083,ENSG00000264541,ENSG00000220446,ENSG00000218574,ENSG00000217239,ENSG00000216360,ENSG00000230770,ENSG00000239472,ENSG00000124785,ENSG00000241216,ENSG00000261211,ENSG00000224532,ENSG00000219986,ENSG00000240936,ENSG00000251762,ENSG00000201483,ENSG00000220472…	0	0	NA	notsign	0.5	0.51	0.49	0.5	0.5	0.5	0.51	0.51	0.5	0.5	0.5	0.5	0.5	0.5	0.5	0.5	0.51	0.5	0.5	NA	0.49	0.51	0.5	0.5	0.5	0.5	0.51	0.5	0.5	0.5	0.52	0.51	0.5	0.49	0.49	0.5	0.49	0.5	NA	0.51	0.51	0.5	0.49	0.5
10921@uc002cpt.1@uc002cpx.1	ENSG00000207715,ENSG00000205937	0.002	0	NA	notsign	0.51	0.5	0.49	0.51	0.5	0.5	0.49	0.5	0.5	0.5	0.5	NA	0.5	0.49	0.5	0.5	0.51	NA	0.5	NA	0.49	NA	0.5	0.5	0.49	0.49	0.5	NA	0.5	0.5	0.5	0.49	0.5	0.5	0.5	0.5	0.51	0.5	NA	0.5	0.49	0.5	0.5	0.5
9425@uc003mwk.1@uc003mwi.1	ENSG00000153046	-0.021	0	NA	notsign	0.03	0.02	0.02	0.01	0.02	0.03	0.01	0.02	0.03	0.03	0.02	0.22	0.07	0.02	0.04	0.11	0.06	0.34	0.02	0.06	0.06	0.27	0.03	0.03	0.02	0.02	0.25	0.13	0.03	0.01	0.03	0.03	0.02	0.02	0.01	0.02	0.05	0.02	NA	0.06	0.09	0.09	0.02	0.03
9910@uc001gkg.1@uc009wwq.1uc001gjx.1	ENSG00000266125,ENSG00000203737,ENSG00000152061	-0.039	3	-0.453	notsign	0.89	0.63	0.95	0.82	0.72	0.71	0.85	0.93	0.84	0.89	0.86	NA	0.4	0.89	0.72	0.79	0.37	0.34	0.91	0.34	0.38	0.11	0.54	0.81	0.82	0.79	0.4	0.35	0.71	0.89	0.8	0.7	0.79	0.69	0.82	0.82	0.55	0.65	0.25	0.69	0.39	0.38	0.58	0.71
55249@uc001flg.1@uc009wqv.1	ENSG00000163374	-0.01	0	NA	notsign	0.86	0.88	0.89	0.89	0.89	0.88	0.9	0.88	0.83	0.9	0.9	0.69	0.82	0.89	0.88	0.82	0.86	0.85	0.9	0.76	0.81	0.63	0.88	0.89	0.88	0.91	0.85	0.83	0.87	0.85	0.87	0.89	0.89	0.88	0.87	0.86	0.83	0.9	0.69	0.88	0.85	0.85	0.87	0.84
11151@uc002dwy.1@uc010bzq.1	ENSG00000102879	0.03	3	0.13	notsign	0.43	0.47	0.42	0.48	0.42	0.44	0.49	0.43	0.47	0.37	0.41	0.26	0.32	0.46	0.42	0.35	0.45	0.2	0.45	0.33	0.35	0.27	0.4	0.43	0.44	0.45	0.25	0.32	0.46	0.45	0.39	0.42	0.46	0.48	0.39	0.43	0.41	0.42	0.34	0.4	0.35	0.37	0.47	0.39
11270@uc003rvu.1@uc003rdp.1	ENSG00000222894,ENSG00000137404,ENSG00000204590,ENSG00000146112,ENSG00000204560,ENSG00000204569	-0.044	0	NA	notsign	0.89	0.97	0.93	0.9	0.87	0.93	0.92	0.92	0.84	0.94	0.91	0.89	0.84	0.88	0.91	0.93	0.91	0.56	0.94	0.8	0.91	0.9	0.93	0.89	0.92	0.95	0.9	0.91	0.89	0.94	0.71	0.85	0.94	0.81	0.94	0.86	0.76	0.89	0.73	0.82	0.85	0.93	0.85	0.94
80221@uc010dbt.1@uc002iqu.2	ENSG00000167107	0.006	1	-0.31	notsign	0.39	0.36	0.41	0.2	0.4	0.28	0.43	0.33	0.2	0.22	0.44	0.03	0.06	0.26	0.24	0.19	0.29	0.07	0.41	0.03	0.07	0.02	0.28	0.25	0.21	0.37	0.05	0.04	0.21	0.59	0.31	0.19	0.24	0.24	0.35	0.28	0.25	0.35	0.18	0.26	0.3	0.31	0.34	0.35
80205@uc002ehe.1uc002ehf.1@uc002egz.1	ENSG00000261291,ENSG00000177200	-0.073	1	-0.51	notsign	0.78	0.87	0.72	0.76	0.65	0.79	0.7	0.7	0.75	0.79	0.84	0.8	0.83	0.75	0.7	0.67	0.64	0.91	0.83	0.82	0.84	0.94	0.8	0.72	0.96	0.75	0.94	0.94	0.75	0.71	0.68	0.81	0.83	0.79	0.72	0.61	0.56	0.78	0.83	0.78	0.7	0.84	0.76	0.87
3109@uc003sgc.1uc003sge.1@uc010jud.1uc010jue.1uc010juf.1	ENSG00000237716,ENSG00000231811,ENSG00000260673,ENSG00000236336,ENSG00000220685,ENSG00000265083,ENSG00000264541,ENSG00000220446,ENSG00000218574,ENSG00000217239,ENSG00000216360,ENSG00000230770,ENSG00000239472,ENSG00000124785,ENSG00000241216,ENSG00000261211,ENSG00000224532,ENSG00000219986,ENSG00000240936,ENSG00000251762,ENSG00000201483,ENSG00000220472,ENSG00000219375,ENSG00000230570,ENSG00000233503…	0.001	0	NA	notsign	0	0	0	0	0	0	0	0	0	0	0	0	0	0	0	0	0	0	0	0	0	0	0	0	0	0	0	0	0	0	0	0	0	0	0	0	0	0	0.06	0	0	0	0	0
29057@uc004drq.1@uc004drh.1	ENSG00000179304	0.001	0	NA	notsign	0.48	0.48	0.47	0.48	0.47	0.48	0.49	0.48	0.48	0.49	0.49	0.5	0.49	0.49	0.49	0.49	0.5	0.5	0.49	0.5	0.5	0.5	0.5	0.48	0.49	0.48	0.5	0.5	0.48	0.48	0.48	0.49	0.48	0.48	0.5	NA	0.5	0.49	0.5	0.49	0.5	0.49	0.49	0.49
26100@uc003sob.1@uc003snz.2uc003soa.1	ENSG00000157954	0.002	2	0.01	notsign	0.42	0.48	0.45	0.48	0.37	0.49	0.42	0.39	0.38	0.32	0.44	0.23	0.31	0.57	0.49	0.41	0.5	0.07	0.42	0.19	0.29	0.13	0.38	0.51	0.42	0.43	0.11	0.33	0.47	0.37	0.39	0.38	0.4	0.46	0.46	NA	0.39	0.47	0.33	0.41	0.34	0.41	0.4	0.4
5214@uc009xhu.1@uc009xhs.1	ENSG00000067057	-0.029	0	NA	notsign	0.03	0.03	0.03	0.03	0.04	0.03	0.02	0.03	0.05	0.04	0.04	0.2	0.11	0.03	0.04	0.08	0.09	NA	0.02	0.05	0.02	0.1	0.02	0.02	0.01	0.03	0.1	0.03	0.02	0.03	0.04	0.04	0.04	0.02	0.02	NA	0.03	0.04	NA	0.06	0.07	0.05	0.03	0.02
142678@uc001agn.1@uc001agj.1	ENSG00000197530	0.03	3	0.327	notsign	0.35	0.49	0.5	0.42	0.34	0.4	0.41	0.47	0.54	0.43	0.41	0.34	0.35	0.55	0.4	0.26	0.37	0.41	0.49	0.44	0.37	0.53	0.32	0.41	0.34	0.42	0.47	0.45	0.47	0.37	0.3	0.39	0.55	0.39	0.41	0.45	0.38	0.38	0.11	0.39	0.37	0.34	0.4	0.41
84726@uc010mzj.1@uc004cam.1	ENSG00000130723	0.019	0	NA	notsign	0.12	0.16	0.17	0.15	0.13	0.11	0.14	0.15	0.19	0.13	0.11	0.14	0.22	0.1	0.16	0.15	0.11	0.26	0.17	0.31	0.15	0.19	0.19	0.14	0.13	0.18	0.09	0.35	0.12	0.15	0.22	0.06	0.13	0.12	0.16	0.06	0.12	0.17	0.36	0.16	0.14	0.16	0.17	0.19
984@uc009vkj.1@uc001aht.1uc001ahw.1	ENSG00000008128,ENSG00000189339,ENSG00000248333	0.018	0	NA	notsign	0.92	0.78	0.89	0.9	0.89	0.87	0.85	0.96	0.88	0.86	0.94	0.79	0.91	0.92	0.84	0.96	0.96	0.72	0.93	0.7	0.62	0.85	0.79	0.85	0.82	0.87	0.35	0.62	0.83	0.91	0.94	0.91	0.94	0.81	0.96	0.91	0.8	0.92	0.56	0.93	0.93	0.93	0.94	0.93
6002@uc010icv.1@uc003ggu.2	ENSG00000248840,ENSG00000159788	0.222	30	0.291	sign	0.28	0.34	0.31	0.21	0.39	0.26	0.27	0.23	0.28	0.19	0.27	0.14	0.31	0.27	0.28	0.17	0.26	0.09	0.41	0.29	0.25	0.16	0.25	0.33	0.22	0.29	0.27	0.28	0.22	0.37	0.36	0.2	0.3	0.33	0.35	0.24	0.23	0.19	NA	0.2	0.14	0.31	0.25	0.31
23623@uc001fkn.2@uc001fkl.2	ENSG00000160753	0.005	0	NA	notsign	0.01	0.03	0.03	0.03	0.01	0.01	0.01	0.03	0.02	0.05	0.04	0.05	0.05	0.01	0.01	0.01	0.01	NA	0.01	NA	0.02	0.02	0.02	0.01	0.02	0.01	0.07	0.02	0.01	0.01	0.01	0.02	0.03	0.02	0.02	0.01	0.01	0.01	NA	0.02	0.01	0.02	0.01	0.02
7919@uc003rgd.1@uc003rge.1	ENSG00000198563,ENSG00000254870	-0.004	7	0.01	notsign	0.91	0.91	0.94	0.93	0.91	0.92	0.92	0.89	0.89	0.88	0.88	0.73	0.81	0.91	0.9	0.86	0.88	0.64	0.92	0.74	0.79	0.66	0.91	0.92	0.91	0.91	0.67	0.86	0.86	0.91	0.92	0.9	0.93	0.93	0.9	0.93	0.86	0.9	0.57	0.87	0.83	0.87	0.85	0.9
3987@uc002teg.1@uc002tef.1	ENSG00000169756	0.012	1	0.07	notsign	0.03	0.04	0.02	0.02	0.02	0.03	0.03	0.02	0.03	0.03	0.03	0.17	0.05	0.04	0.03	0.04	0.04	0.37	0.04	0.1	0.03	0.3	0.04	0.03	0.03	0.02	0.05	0.03	0.04	0.03	0.04	0.06	0.02	0.03	0.03	0.02	0.04	0.03	0.32	0.03	0.02	0.03	0.04	0.02
282809@uc001tba.1@uc001tbc.1uc001tbe.2	ENSG00000257594,ENSG00000259075,ENSG00000139323	-0.014	0	NA	notsign	0.1	0.13	0.1	0.06	0.15	0.08	0.06	0.14	0.14	0.16	0.16	0.16	0.21	0.09	0.2	0.19	0.17	0.25	0.21	0.17	0.15	NA	0.18	0.14	0.04	0.08	0.26	0.14	0.15	0.1	0.09	0.31	0.15	0.07	0.09	0.05	0.21	0.08	0.25	0.11	0.16	0.13	0.3	0.22
100132406@uc001eqz.1@uc001ery.2	ENSG00000203832	0.067	0	NA	notsign	0.91	0.92	0.77	0.84	0.9	0.89	0.87	0.9	0.77	0.76	0.9	0.87	0.88	0.78	0.85	0.84	0.83	NA	0.82	0.87	0.77	0.82	0.74	0.75	0.71	0.78	0.82	NA	0.7	0.9	0.81	0.92	0.88	0.9	0.9	0.87	0.67	0.79	0.86	NA	0.86	0.75	0.78	0.88
2037@uc003qcd.1@uc003qch.1uc010kfk.1	ENSG00000079819	0.011	0	NA	notsign	0.94	0.94	0.93	0.94	0.9	0.87	0.91	0.93	0.95	0.83	0.84	NA	0.84	0.87	0.91	0.82	0.8	NA	0.9	NA	0.47	0.42	0.73	0.86	0.81	0.87	0.44	0.67	0.83	0.92	0.83	0.82	0.93	0.92	0.91	0.91	0.96	0.86	NA	0.75	0.8	0.87	0.84	0.82
780@uc003ref.1uc003reg.1@uc003rwi.1uc003rwj.1	ENSG00000196230,ENSG00000263608,ENSG00000202241,ENSG00000228022,ENSG00000204580,ENSG00000224328	0.092	3	0.44	notsign	0.56	0.71	0.39	0.48	0.51	0.61	0.61	0.64	0.48	0.41	0.45	NA	0.8	0.68	0.53	0.67	0.52	0.61	0.15	0.37	0.5	0.58	0.72	0.27	0.6	0.54	0.59	NA	0.59	0.61	0.59	0.88	0.56	0.42	0.64	0.55	0.19	0.41	NA	0.56	0.48	0.39	0.5	0.31
26056@uc002sis.2@uc002siu.2	ENSG00000135631,ENSG00000144040	0.005	0	NA	notsign	0.08	0.03	0.02	0.06	0.06	0.04	0.06	0.09	0.02	0.02	0.03	0.02	0.08	NA	0.05	0.06	0.05	0.03	0.07	0.02	0.06	0.02	0.03	0.03	0.05	0.04	0.02	0.05	0.03	0.07	0.05	0.03	0.05	0.08	0.02	0.04	0.02	0.03	0.05	0.02	0.04	0.05	0.04	0.03
56834@uc001nzg.1@uc009ypj.1	ENSG00000173264	-0.087	16	-0.181	sign	0.59	0.55	0.42	0.48	0.63	0.63	0.52	0.51	0.66	0.71	0.71	0.97	0.84	0.66	0.61	0.79	0.75	0.98	0.61	0.92	0.86	0.96	0.78	0.69	0.72	0.63	0.97	0.85	0.67	0.59	0.59	0.66	0.48	0.56	0.68	0.57	0.79	0.65	0.99	0.69	0.82	0.76	0.62	0.63
25861@uc004bix.1@uc004biz.2uc004bja.2uc004bjb.2	ENSG00000095397	0.031	2	0.19	notsign	0.71	0.71	0.73	0.7	0.7	0.47	0.72	0.59	0.64	0.66	0.67	0.84	0.71	0.69	0.75	0.62	0.71	0.88	NA	0.63	0.77	0.88	0.67	0.8	0.8	0.79	0.79	NA	0.73	0.7	0.73	0.62	0.8	0.73	0.72	0.65	0.69	0.76	NA	0.6	0.41	0.65	0.71	0.69
9529@uc001ynh.1@uc001ynj.1	ENSG00000166170	0	0	NA	notsign	0.99	1	1	1	1	1	1	1	1	1	1	1	0.99	0.99	1	1	0.99	1	1	1	1	1	1	1	1	1	1	1	0.99	1	1	1	1	1	1	NA	1	1	1	1	1	1	1	1
9765@uc003kgu.2@uc003kgt.2	ENSG00000039319	-0.022	0	NA	notsign	0.39	0.49	0.53	0.48	0.57	0.49	0.43	0.44	0.41	0.45	0.68	0.34	0.3	0.5	0.45	0.16	0.22	NA	0.63	NA	0.31	0.5	0.53	0.64	0.67	0.63	0.28	0.55	0.3	0.39	0.25	0.5	0.48	0.51	0.4	0.38	0.43	0.37	NA	0.33	0.47	0.43	0.66	0.69
6196@uc010kkk.1@uc003qvb.1	ENSG00000232082,ENSG00000222958,ENSG00000235272,ENSG00000071242	0.041	4	0.19	notsign	0.53	0.39	0.4	0.42	0.45	0.56	0.41	0.34	0.3	0.26	0.2	0.48	0.17	0.4	0.37	0.43	0.32	NA	0.37	NA	0.31	0.56	0.63	0.22	0.25	0.3	NA	NA	0.57	0.32	0.47	0.27	0.42	0.44	0.32	0.54	0.29	0.32	NA	0.28	0.1	0.23	0.57	0.24
23352@uc001bbf.1@uc001bbm.1	ENSG00000266098,ENSG00000127481	-0.005	7	-0.036	notsign	0.09	0.06	0.13	0.21	0.05	0.09	0.14	0.06	0.02	0.02	0.03	0.01	0.04	0.07	0.04	0.01	0.02	0.01	0.04	0.01	0.01	0	0	0	0.01	0.06	0.01	0.01	0.02	0.09	0.06	0.02	0.34	0.1	0.04	0.06	0.02	0.01	0.11	0.01	0.01	0.01	0.04	0.02
80325@uc003eju.1@uc003ejs.1uc003ejt.1	ENSG00000114626	0.003	1	-0.08	notsign	0.05	0.06	0.08	0.07	0.09	0.05	0.1	0.07	0.05	0.09	0.08	0.05	0.06	0.04	0.08	0.03	0.06	0.06	0.11	NA	0.05	0.05	0.07	0.06	0.07	0.05	0.11	0.06	0.06	0.09	0.09	0.06	0.09	0.08	0.09	0.05	0.11	0.07	NA	0.06	0.05	0.07	0.06	0.04
56947@uc002vpa.1@uc002voz.1	ENSG00000168958	-0.002	1	-0.29	notsign	0.79	0.81	0.82	0.81	0.87	0.79	0.74	0.83	0.81	0.72	0.86	0.62	0.74	0.75	0.85	0.72	0.71	0.61	0.87	0.6	0.72	0.42	0.84	0.88	0.69	0.87	0.53	0.74	0.87	0.77	0.76	0.66	0.77	0.75	0.84	0.8	0.78	0.84	0.58	0.77	0.72	0.86	0.83	0.8
10277@uc001aqu.1@uc001aqs.2uc001aqr.2	ENSG00000233623,ENSG00000201746,ENSG00000130939	0.043	1	0.34	notsign	0.74	0.72	0.68	0.72	0.58	0.68	0.78	0.61	0.66	0.57	0.65	0.7	0.75	0.82	0.65	0.59	0.58	0.71	0.69	0.72	0.73	0.81	0.69	0.74	0.69	0.74	0.82	0.73	0.69	0.76	0.66	0.5	0.78	0.73	0.69	0.62	0.53	0.57	0.83	0.57	0.52	0.43	0.66	0.51
51373@uc003trd.1@uc003trb.1	ENSG00000265676,ENSG00000239789,ENSG00000146729,ENSG00000249773,ENSG00000178665	-0.056	2	-0.35	notsign	0.38	0.14	0.47	0.41	0.29	0.38	0.45	0.36	0.22	0.19	0.16	0.02	0.1	0.22	0.16	0.09	0.11	0.03	0.39	0.03	0.04	0.12	0.18	0.26	0.21	0.27	0.04	0.06	0.44	0.63	0.34	0.15	0.56	0.21	0.21	NA	0.1	0.16	0.16	0.14	0.04	0.09	0.22	0.17
83642@uc010hap.1@uc003bjx.1	ENSG00000073169	0	3	0.293	notsign	0.44	0.38	0.5	0.51	0.39	0.62	0.45	0.48	0.4	0.41	0.41	0.26	0.4	0.5	0.37	0.6	0.44	0.7	0.54	0.6	0.32	0.38	0.47	0.41	0.42	0.53	0.54	0.42	0.49	0.45	0.6	0.56	0.38	0.49	NA	NA	0.26	0.38	NA	0.43	0.4	0.33	0.68	0.49
177@uc003sep.1@uc003rmy.1	ENSG00000204305,ENSG00000204304,ENSG00000259382,ENSG00000204301,ENSG00000213654,ENSG00000204296	0.02	0	NA	notsign	0.02	0.04	0.04	0.04	0.02	0.04	0.02	0.03	0.07	0.02	0.03	0.12	0.05	0.04	0.04	0.03	0.03	0.19	0.04	NA	0.05	0.16	0.03	0.03	0.03	0.03	0.18	0.07	0.04	0.04	0.05	0.02	0.04	0.05	0.03	0.03	0.04	0.03	NA	0.03	0.03	0.04	0.02	0.04
92715@uc010ncl.1@uc004cnm.1	ENSG00000148399	-0.018	0	NA	notsign	0.82	0.9	0.88	0.89	0.89	0.91	0.86	0.87	0.94	0.86	0.91	0.65	0.83	0.81	0.87	0.95	0.86	0.7	0.9	NA	0.92	0.82	0.91	0.96	0.89	0.91	0.77	0.87	0.89	0.93	0.9	0.91	0.82	0.89	0.79	0.89	0.89	0.89	NA	0.92	0.93	0.84	0.88	0.86
1838@uc002rgp.1@uc002rgo.1	ENSG00000138101	-0.029	0	NA	notsign	0.88	0.91	0.76	0.9	0.85	0.87	0.91	0.88	0.74	0.86	0.9	0.6	0.83	0.88	0.84	0.87	0.88	NA	0.93	0.53	0.86	0.29	0.87	0.85	0.86	0.93	0.45	0.71	0.87	0.92	0.83	0.77	0.92	0.9	0.95	0.79	0.93	0.9	NA	0.9	0.9	0.89	0.87	0.9
7296@uc001tkt.1@uc001tkm.1	ENSG00000213442,ENSG00000255150,ENSG00000198431	-0.027	0	NA	notsign	0.01	0	0	0	0.01	0.01	0	0.01	0.01	0.01	0.01	NA	0.02	0	0.02	0.06	0.03	NA	0.01	0.13	0.03	0.24	0.05	0.01	0.02	0.01	0.18	0.3	0.01	0	0.01	0.02	0.01	0	0.01	0	0.02	0.01	0.38	0.02	0.06	0.04	0.01	0.01
4054@uc001oeg.1@uc001oeh.1	ENSG00000168056	-0.002	0	NA	notsign	0.11	0.07	0.12	0.11	0.03	0.05	0.07	0.04	0.07	0.03	0.05	0.03	0.08	0.1	0.06	0.1	0.06	0.04	0.06	0.03	0.03	0.02	0.03	0.03	0.06	0.08	0.02	0.02	0.07	0.1	0.08	0.05	0.06	0.08	0.07	0.06	0.07	0.08	NA	0.08	0.03	0.05	0.08	0.1
1981@uc003foa.1@uc010hxz.1	ENSG00000212158,ENSG00000114867,ENSG00000145191	0.023	6	0.16	notsign	0.64	0.61	0.68	0.66	0.58	0.55	0.66	0.49	0.35	0.37	0.49	0.47	0.31	0.6	0.52	0.17	0.4	0.25	0.6	0.17	0.24	0.27	0.24	0.43	0.39	0.59	0.26	0.26	0.46	0.66	0.63	0.46	0.74	0.58	0.45	0.63	0.24	0.59	0.22	0.39	0.34	0.43	0.54	0.5
5884@uc003jwp.1@uc003mpa.1	ENSG00000185028,ENSG00000261434,ENSG00000250645,ENSG00000225138,ENSG00000250385,ENSG00000247872,ENSG00000250173,ENSG00000203594,ENSG00000221244,ENSG00000248126,ENSG00000232615,ENSG00000260066,ENSG00000249731,ENSG00000201026,ENSG00000170549,ENSG00000250921,ENSG00000231291,ENSG00000251371,ENSG00000249521,ENSG00000249941,ENSG00000223007,ENSG00000259861,ENSG00000221568,ENSG00000250730,ENSG00000212258…	0.036	0	NA	notsign	0.03	0.03	0.07	0.04	0.03	0.06	0.02	0.03	0.07	0.03	0.06	NA	0.11	0.05	0.07	0.04	0.07	0.33	0.05	NA	0.21	NA	0.05	0.04	0.07	0.04	0.3	0.14	0.03	0.04	0.07	0.07	0.05	0.05	0.03	0.03	0.07	0.04	NA	0.05	0.1	0.08	0.03	0.04
10381@uc002fpk.1@uc002fpf.2	ENSG00000256390,ENSG00000258839,ENSG00000258947,ENSG00000198211	-0.026	12	-0.057	notsign	0.1	0.08	0.05	0.06	0.04	0.07	0.06	0.07	0.09	0.07	0.04	0.01	0.03	0.04	0.04	0.03	0.09	0	0.05	0.01	0.03	0.01	0.02	0.05	0.05	0.02	0	0.04	0.02	0.03	0.04	0.03	0.04	0.06	0.06	0.03	0.04	0.06	0	0.04	0.04	0.05	0.06	0.11
51141@uc002tll.1@uc002tlk.1	ENSG00000125629	0.009	0	NA	notsign	0.91	0.91	0.9	0.87	0.84	0.86	0.82	0.8	0.93	0.89	0.81	NA	0.9	0.91	0.83	0.89	0.93	NA	0.88	NA	0.89	0.29	0.92	0.83	0.96	0.82	0.6	NA	0.92	0.78	0.83	0.91	0.89	0.93	0.92	0.9	0.81	0.9	NA	0.94	0.87	0.75	0.87	0.81
7919@uc003ryg.1@uc003ryi.1	ENSG00000201785,ENSG00000265236,ENSG00000198563,ENSG00000254870	-0.015	11	-0.021	notsign	0.18	0.17	0.2	0.2	0.16	0.16	0.22	0.17	0.13	0.11	0.15	0.04	0.1	0.18	0.16	0.11	0.12	0.02	0.22	0.07	0.11	0.02	0.12	0.16	0.18	0.21	0.05	0.09	0.14	0.16	0.18	0.14	0.18	0.24	0.16	0.16	0.2	0.15	0.13	0.11	0.1	0.12	0.16	0.16
4439@uc003nwy.1@uc003sbi.1uc003sbj.1uc003sbk.1	ENSG00000261015,ENSG00000232654,ENSG00000229282,ENSG00000217707,ENSG00000219992,ENSG00000233068,ENSG00000217135,ENSG00000217566,ENSG00000216657,ENSG00000145965,ENSG00000252668,ENSG00000216307,ENSG00000201185,ENSG00000260239,ENSG00000205444,ENSG00000238801,ENSG00000217385,ENSG00000217030,ENSG00000219607,ENSG00000215057,ENSG00000264121,ENSG00000263572,ENSG00000218868,ENSG00000203498,ENSG00000225092…	0.065	0	NA	notsign	0.06	0.03	0.13	0.03	0.05	0.14	0.09	0.07	0.11	0.07	0.08	0.45	0.14	0.12	0.22	0.15	0.33	NA	0.07	0.26	0.21	0.65	0.2	0.05	0.06	0.02	0.43	NA	0.21	0.1	0.09	0.07	0.08	0.05	0.08	0.03	0.14	0.05	NA	0.07	0.1	0.08	0.05	0.07
6046@uc003ocq.2@uc010kny.1	ENSG00000201185,ENSG00000260239,ENSG00000205444,ENSG00000238801,ENSG00000217385,ENSG00000217030,ENSG00000219607,ENSG00000215057,ENSG00000264121,ENSG00000263572,ENSG00000218868,ENSG00000203498,ENSG00000225092,ENSG00000219993,ENSG00000236512,ENSG00000219294,ENSG00000251164,ENSG00000230939,ENSG00000216368,ENSG00000221583,ENSG00000229950,ENSG00000263705,ENSG00000216359,ENSG00000205318,ENSG00000111843…	0.002	0	NA	notsign	1	1	1	1	1	1	1	1	1	1	1	0.98	1	1	1	0.99	1	0.98	1	0.98	0.99	0.97	0.99	1	1	1	0.99	0.97	1	1	1	1	1	1	1	1	0.99	1	0.98	1	0.99	1	1	0.99
5315@uc002ats.1@uc010bit.1	ENSG00000067225	0	0	NA	notsign	0	0	0	0	0	0.01	0	0	0	0	0	0	0	0	0	0	0	0.01	0	0	0	0.01	0	0	0	0	0	0	0	0	0	0	0	0	0	0	0	0	0.07	0	0	0	0	0
7918@uc003saf.1@uc003rhz.1	ENSG00000201680,ENSG00000219797,ENSG00000201785,ENSG00000265236,ENSG00000213760,ENSG00000227507,ENSG00000204475,ENSG00000230622,ENSG00000204463,ENSG00000204439,ENSG00000204438,ENSG00000198563,ENSG00000254870	0.043	12	0.125	notsign	0.78	0.86	0.9	0.86	0.87	0.84	0.79	0.91	0.94	0.86	0.89	0.74	0.84	0.9	0.85	0.79	0.88	0.77	0.8	0.67	0.9	0.7	0.95	0.9	0.68	0.92	0.7	0.73	0.77	0.8	0.82	0.87	0.91	0.89	0.8	0.84	0.88	0.89	0.62	0.78	0.86	0.85	0.85	0.78
23499@uc009vvr.1uc009vvs.1@uc009vvo.1	ENSG00000127603	-0.004	0	NA	notsign	0.01	0	0	0	0.01	0	0	0.01	0.01	0.02	0.01	0.16	0.01	0.01	0.02	0.02	0.01	0.17	0.01	0.09	0.01	0.14	0.05	0.04	0.02	0.01	0.08	0.15	0.04	0.01	0.01	0.02	0	0	0.01	0	0.01	0.01	0.15	0.02	0.02	0.02	0.01	0.01
5329@uc002oxe.1@uc002oxd.1uc002oxf.1uc002oxg.1	ENSG00000011422	0.019	1	0.21	notsign	0.65	0.78	0.62	0.66	0.59	0.78	0.59	0.62	0.37	0.7	0.68	0.66	0.46	0.69	0.68	0.6	0.66	0.68	0.8	0.64	0.79	0.31	0.86	0.82	0.67	0.55	0.63	0.81	0.6	0.46	0.72	0.4	0.48	0.6	0.65	0.65	0.4	0.87	0.42	0.68	0.75	0.52	0.67	0.73
4650@uc002nfl.1@uc010eak.1uc002nfi.1	ENSG00000099331	0.038	21	0.067	notsign	0.7	0.7	0.74	0.76	0.64	0.7	0.74	0.64	0.58	0.58	0.6	0.75	0.67	0.72	0.56	0.43	0.55	0.68	0.72	0.49	0.66	0.69	0.38	0.58	0.53	0.72	0.71	0.63	0.58	0.71	0.69	0.52	0.77	0.71	0.64	0.64	0.51	0.59	0.65	0.51	0.41	0.44	0.62	0.57
3428@uc001fth.1@uc001ftg.1	ENSG00000163565	-0.083	20	-0.174	sign	0.74	0.76	0.7	0.71	0.72	0.76	0.76	0.73	0.7	0.69	0.64	0.2	0.4	0.73	0.65	0.5	0.67	0.23	0.72	0.22	0.33	0.37	0.37	0.6	0.68	0.75	0.23	0.42	0.71	0.88	0.77	0.43	0.77	0.74	0.71	0.72	0.59	0.66	NA	0.66	0.51	0.59	0.68	0.61
9815@uc001tpr.1@uc001tps.1uc001tpt.1uc001tpu.1uc001tpv.1uc001tpw.1	ENSG00000139436	0.017	0	NA	notsign	0.06	0.1	0.05	0.05	0.04	0.04	0.05	0.06	0.03	0.02	0.06	0.06	0.05	0.03	0.01	0.03	0.01	0.11	0.05	0.03	0.04	0.04	0.01	0.04	0.02	0.06	0.04	0.04	0.03	0.03	0.05	0.06	0.03	0.02	0.04	0.06	0.02	0.05	0.19	0.03	0.01	0.05	0.03	0.02
1390@uc001iyf.1uc001iyg.1@uc001ixx.1	ENSG00000253054,ENSG00000233343,ENSG00000095794	0.015	0	NA	notsign	0.96	0.98	0.97	0.98	0.93	0.98	0.98	0.98	0.96	0.97	0.97	0.6	0.9	0.96	0.94	0.92	0.96	NA	0.97	0.83	0.87	0.9	0.95	0.95	0.97	0.96	0.63	0.9	0.97	0.94	0.93	0.96	0.95	0.98	0.97	NA	0.86	0.98	NA	0.98	0.93	0.94	0.98	0.96
5362@uc001hgy.1@uc001hha.2	ENSG00000076356	0.034	2	0.37	notsign	0.8	0.67	0.85	0.88	0.75	0.83	0.86	0.64	0.65	0.6	0.63	0.25	0.49	0.85	0.63	0.33	0.35	0.56	0.78	0.33	0.52	0.47	0.39	0.35	0.62	0.82	0.7	NA	0.62	0.83	0.84	0.55	0.94	0.84	0.68	0.81	0.39	0.72	NA	0.58	0.38	0.75	0.64	0.53
1375@uc003bmp.1@uc003bmq.1	ENSG00000205560,ENSG00000100288,ENSG00000254413	0.023	19	0.043	notsign	0.61	0.51	0.55	0.58	0.49	0.57	0.62	0.57	0.43	0.47	0.48	0.02	0.29	0.61	0.56	0.34	0.55	0.03	0.57	0.12	0.23	0.06	0.34	0.54	0.45	0.6	0.04	0.21	0.51	0.55	0.5	0.43	0.55	0.59	NA	NA	0.28	0.56	0.01	0.49	0.32	0.46	0.55	0.49
6829@uc010egp.1@uc002olr.2	ENSG00000196235	-0.017	3	-0.057	notsign	0.7	0.77	0.78	0.82	0.74	0.84	0.81	0.77	0.65	0.76	0.75	0.92	0.75	0.82	0.81	0.77	0.76	0.94	0.77	0.6	0.63	0.87	0.66	0.72	0.7	0.79	0.95	0.53	0.72	0.79	0.81	0.72	0.85	0.77	0.76	0.75	0.88	0.8	0.91	0.79	0.71	0.79	0.78	0.79
144132@uc001mec.1@uc001mdr.1	ENSG00000179532	-0.003	0	NA	notsign	0.95	0.85	0.92	0.95	0.9	0.93	0.94	0.93	0.86	0.94	0.8	0.66	0.85	0.86	0.91	0.77	0.85	0.8	0.77	0.9	0.86	NA	0.64	0.91	0.85	0.9	0.79	0.63	0.9	0.89	0.93	0.74	0.88	0.91	0.77	0.84	0.92	0.84	0.68	0.63	0.77	0.85	0.89	0.88
10921@uc002cpt.1@uc002cpv.1	ENSG00000207715,ENSG00000205937	0.01	3	0.063	notsign	0.87	0.88	0.9	0.86	0.91	0.9	0.87	0.89	0.88	0.92	0.92	0.98	0.89	0.91	0.92	0.92	0.88	0.82	0.93	0.95	0.95	0.98	0.93	0.9	0.91	0.91	0.96	0.93	0.93	0.88	0.9	0.91	0.86	0.85	0.88	0.91	0.92	0.88	NA	0.9	0.94	0.95	0.89	0.91
7919@uc003rym.1@uc003rgf.1	ENSG00000265236,ENSG00000213760,ENSG00000227507,ENSG00000204475,ENSG00000230622,ENSG00000204463,ENSG00000204439,ENSG00000204438,ENSG00000204428,ENSG00000266776,ENSG00000255552,ENSG00000213722,ENSG00000198563,ENSG00000254870,ENSG00000204421,ENSG00000204427,ENSG00000213719,ENSG00000204422	-0.001	0	NA	notsign	0.01	0.01	0.01	0	0.01	0.01	0	0	0.01	0	0.01	0.06	0.01	0	0.01	0.01	0.01	0.32	0.01	0.03	0.01	0.17	0.01	0.01	0	0	0.09	0.02	0	0.01	0.01	0.01	0	0	0.01	0	0.01	0	0.24	0.01	0.01	0.01	0.01	0.01
23353@uc003sjk.1@uc003sjf.1	ENSG00000164828	-0.012	4	-0.005	notsign	0.2	0.2	0.24	0.34	0.25	0.16	0.22	0.29	0.27	0.25	0.17	0.84	0.24	0.29	0.23	0.43	0.27	0.78	0.23	0.74	0.33	0.71	0.45	0.24	0.22	0.21	0.64	0.8	0.25	0.13	0.35	0.09	0.27	0.25	0.24	NA	0.32	0.21	NA	0.31	0.23	0.39	0.24	0.36
57706@uc010mwh.1@uc004bob.1uc004boc.2	ENSG00000207991,ENSG00000222722,ENSG00000119522	0.029	0	NA	notsign	0.12	0.1	0.12	0.09	0.1	0.12	0.1	0.14	0.07	0.07	0.08	0.08	0.11	0.13	0.11	0.04	0.15	0.06	0.11	0.11	0.07	0.07	0.12	0.11	0.14	0.07	0.03	0.19	0.1	0.12	0.2	0.12	0.11	0.15	0.11	0.1	0.09	0.2	0.2	0.1	0.06	0.24	0.09	0.17
9147@uc001wxb.1@uc010anq.1	ENSG00000197502,ENSG00000165525	-0.001	5	0.016	notsign	0.69	0.65	0.58	0.7	0.61	0.59	0.7	0.59	0.69	0.6	0.57	NA	0.46	0.66	0.61	0.31	0.45	NA	0.6	NA	0.63	0.3	0.44	0.67	0.6	0.67	0.64	0.32	0.57	0.55	0.71	0.39	0.69	0.73	0.62	NA	0.62	0.58	NA	0.65	0.41	0.51	0.64	0.47
463@uc002fck.1@uc002fcl.1	ENSG00000259497,ENSG00000140836	-0.046	5	-0.402	notsign	0.26	0.21	0.27	0.2	0.22	0.23	0.2	0.29	0.35	0.31	0.26	NA	0.34	0.24	0.33	0.32	0.28	NA	0.29	0.45	0.39	0.84	0.52	0.44	0.39	0.27	0.67	0.61	0.33	0.23	0.38	0.28	0.24	0.22	0.26	0.29	0.29	0.3	0.7	0.31	0.49	0.23	0.25	0.35
375748@uc004avu.2@uc010mry.1	ENSG00000199202,ENSG00000237631,ENSG00000182150	0.029	1	-0.3	notsign	0.65	0.61	0.53	0.55	0.58	0.52	0.44	0.54	0.41	0.64	0.5	0.72	0.73	0.49	0.63	0.68	0.66	0.32	0.64	0.78	0.6	NA	0.5	0.63	0.62	0.56	0.35	0.84	0.52	0.58	0.52	0.37	0.52	0.6	0.58	0.59	0.85	0.46	NA	0.49	0.38	0.62	0.59	0.38
55051@uc001xyk.1@uc001xyj.1	ENSG00000119720	0.005	1	0.17	notsign	0.3	0.4	0.28	0.31	0.23	0.29	0.33	0.23	0.26	0.27	0.2	0.12	0.24	0.3	0.27	0.23	0.19	0.1	0.23	0.05	0.17	0.16	0.13	0.25	0.13	0.29	0.04	0.04	0.22	0.31	0.35	0.26	0.35	0.3	0.26	NA	0.25	0.26	0.57	0.18	0.15	0.26	0.27	0.22
56658@uc003rcn.1uc003rco.1@uc010kpd.1	ENSG00000204610,ENSG00000236475,ENSG00000204614,ENSG00000243753,ENSG00000248167,ENSG00000204599	-0.009	0	NA	notsign	0.03	0.03	0.01	0.01	0.02	0.03	0.01	0.01	0.03	0.03	0.02	NA	0.05	0.03	0.04	0.09	0.03	0.22	0.02	0.18	0.09	0.13	0.05	0.02	0.02	0.01	0.12	0.09	0.02	0.04	0.02	0.03	0.02	0.02	0.02	0.02	0.04	0.02	0.34	0.03	0.04	0.04	0.02	0.04
9637@uc002rpf.1@uc002rpg.1uc002rph.1uc002rpj.1	ENSG00000256845,ENSG00000171055	-0.001	1	-0.22	notsign	0.09	0.14	0.12	0.13	0.12	0.08	0.1	0.12	0.11	0.17	0.11	0.39	0.17	NA	0.14	0.16	0.09	NA	0.12	NA	0.08	0.12	0.13	0.07	0.12	0.13	NA	0.19	0.1	0.13	0.1	0.11	0.09	0.11	0.17	0.1	0.08	0.14	NA	0.09	0.12	0.12	0.13	0.13
80216@uc010imo.1@uc003iam.2uc003ian.2	ENSG00000251441,ENSG00000073331	0.026	1	0.28	notsign	0.17	0.13	0.21	0.22	0.24	0.14	0.21	0.14	0.12	0.32	0.16	NA	0.18	0.15	0.38	0.15	0.14	0.55	0.23	NA	0.41	0.62	0.35	0.22	0.35	0.14	0.59	0.6	0.14	0.12	0.19	0.2	0.12	0.25	0.2	0.1	0.17	0.09	NA	0.21	0.34	0.21	0.23	0.2
3122@uc003obh.1uc003obi.1@uc003rnq.1uc003rnr.1	ENSG00000233068,ENSG00000217135,ENSG00000217566,ENSG00000216657,ENSG00000145965,ENSG00000252668,ENSG00000216307,ENSG00000201185,ENSG00000260239,ENSG00000205444,ENSG00000238801,ENSG00000217385,ENSG00000217030,ENSG00000219607,ENSG00000215057,ENSG00000264121,ENSG00000263572,ENSG00000218868,ENSG00000203498,ENSG00000225092,ENSG00000219993,ENSG00000236512,ENSG00000219294,ENSG00000251164,ENSG00000230939…	0	0	NA	notsign	1	1	1	1	1	1	1	1	1	1	1	0.99	1	1	1	1	1	0.99	1	1	1	1	1	1	1	1	0.99	1	1	1	1	1	1	1	1	1	1	1	0.92	1	1	1	1	1
79639@uc009vxh.1@uc001cmb.1uc001cmc.1	ENSG00000126106	-0.001	0	NA	notsign	0.51	0.51	0.5	0.5	0.5	0.51	0.5	0.5	NA	0.5	0.5	0.51	0.51	0.5	0.5	0.5	NA	NA	0.5	0.5	0.5	NA	0.5	0.5	0.5	0.49	0.5	0.49	0.51	0.5	0.5	0.5	0.51	0.5	0.49	0.5	0.5	0.5	NA	0.5	0.5	0.5	0.49	0.49
22839@uc002xfi.1@uc002xfh.1	ENSG00000080845	-0.004	1	-0.15	notsign	0.38	0.39	0.38	0.45	0.41	0.45	0.39	0.38	0.46	0.45	0.42	0.43	0.29	0.35	0.4	0.33	0.36	0.2	0.4	0.35	0.38	0.26	0.31	0.37	0.39	0.38	0.48	0.21	0.33	0.42	0.33	0.35	0.44	0.49	0.42	0.45	0.35	0.34	0.43	0.4	0.34	0.41	0.36	0.37
6002@uc010ics.1@uc010ict.1uc003ggz.1	ENSG00000248840,ENSG00000159788	-0.012	0	NA	notsign	0.94	0.97	0.96	0.93	0.92	0.94	0.95	0.93	0.96	0.91	0.89	0.74	0.89	0.9	0.92	0.95	0.93	0.88	0.9	NA	0.95	0.78	0.98	0.92	0.92	0.93	0.92	0.87	0.93	0.98	0.96	0.96	0.96	0.88	0.93	0.95	0.88	0.95	NA	0.94	0.94	0.91	0.89	0.94
10801@uc002jty.2@uc002jtw.1	ENSG00000200651,ENSG00000184640	0.038	13	0.08	notsign	0.8	0.8	0.82	0.83	0.81	0.81	0.76	0.8	0.76	0.81	0.8	0.92	0.79	0.8	0.83	0.82	0.76	0.94	0.84	0.75	0.84	0.75	0.76	0.77	0.76	0.79	0.82	0.71	0.78	0.8	0.8	0.8	0.81	0.81	0.75	0.85	0.79	0.81	0.84	0.79	0.75	0.78	0.83	0.83
6829@uc002ols.1@uc002olp.2	ENSG00000196235	0	0	NA	notsign	0.03	0.04	0.08	0.03	0.03	0.04	0.06	0.04	0.07	0.08	0.04	0.35	0.1	NA	0.1	0.09	0.07	0.29	0.02	NA	0.12	0.29	0.12	0.08	0.14	0.07	0.41	0.17	0.04	0.1	0.08	0.06	0.09	0.09	0.03	0.03	0.12	0.08	0.26	0.05	0.08	0.09	0.05	0.07
11309@uc001owd.1@uc001owb.1	ENSG00000137491	-0.033	2	-0.18	notsign	0.86	0.88	0.85	0.87	0.84	0.87	0.88	0.84	0.81	0.91	0.88	NA	0.82	0.87	0.87	0.9	0.92	NA	0.86	NA	NA	0.55	0.71	0.84	0.88	0.85	0.87	0.89	0.83	0.84	0.81	0.8	0.86	0.86	0.79	0.85	0.82	0.85	NA	0.89	0.87	0.87	0.8	0.87
1639@uc002skt.1@uc002sky.2	ENSG00000204843,ENSG00000264324	-0.008	4	0.06	notsign	0.67	0.66	0.72	0.69	0.62	0.64	0.65	0.71	0.5	0.49	0.6	0.22	0.41	0.65	0.58	0.37	0.5	0.25	0.68	0.14	0.25	0.15	0.38	0.59	0.59	0.62	0.24	0.19	0.57	0.67	0.67	0.5	0.71	0.72	0.66	0.65	0.48	0.58	0.7	0.49	0.38	0.43	0.66	0.57
55775@uc001xyd.1@uc010ato.1	ENSG00000042088	0.024	3	0.127	notsign	0.71	0.71	0.74	0.71	0.66	0.74	0.82	0.74	0.62	0.56	0.71	0.09	0.71	0.64	0.8	0.45	0.69	NA	0.7	NA	0.44	0.51	0.46	0.64	0.66	0.65	NA	0.3	0.77	0.72	0.8	0.62	0.73	0.68	0.64	NA	0.51	0.68	NA	0.65	0.46	0.7	0.69	0.75
80204@uc010fbk.1@uc002rwe.1uc002rwf.1uc002rwg.1	ENSG00000138081	0.002	0	NA	notsign	0.12	0.11	0.2	0.17	0.16	0.2	0.2	0.13	0.12	0.08	0.13	0.24	0.09	0.16	0.13	0.09	0.08	NA	0.16	0.2	0.33	0.41	0.08	0.09	0.08	0.22	0.39	0.31	0.17	0.17	0.15	0.09	0.16	0.21	0.14	0.16	0.17	0.11	NA	0.1	0.06	0.04	0.15	0.08
8904@uc002xde.1@uc002xdg.1uc002xdm.1	ENSG00000244462,ENSG00000214078,ENSG00000244005	-0.03	0	NA	notsign	0.13	0.09	0.1	0.15	0.08	0.07	0.05	0.04	0.14	0.18	0.19	0.21	0.16	0.1	0.24	0.32	0.28	0.11	0.11	0.16	0.11	NA	0.21	0.16	0.11	0.09	0.08	0.17	0.09	0.05	0.15	0.14	0.02	0.05	0.11	0.12	0.25	0.08	NA	0.15	0.31	0.22	0.11	0.08
54816@uc002adv.1@uc002adw.1	ENSG00000259484,ENSG00000137871	-0.044	3	-0.323	notsign	0.89	0.91	0.93	0.84	0.96	0.85	0.87	0.78	0.78	0.95	0.91	0.87	0.94	0.94	0.97	0.84	0.94	0.76	0.91	0.93	0.9	0.79	0.91	0.9	0.91	0.9	0.74	0.87	0.84	0.91	0.76	0.92	0.85	0.96	0.9	0.87	0.87	0.95	0.66	0.94	0.93	0.89	0.94	0.96
9718@uc010hxv.1@uc003fnh.2uc003fni.2	ENSG00000145194,ENSG00000145191	-0.006	0	NA	notsign	0.89	0.81	0.86	0.84	0.89	0.9	0.89	0.78	0.88	0.96	0.89	0.87	0.75	0.88	0.91	0.94	0.85	NA	0.92	NA	0.87	NA	0.91	0.86	0.9	0.92	0.85	0.85	0.86	0.86	0.84	0.95	0.87	0.87	0.93	0.93	0.93	0.94	NA	0.82	0.86	0.95	0.93	0.95
23061@uc003mlf.1@uc003mlk.1	ENSG00000197226	0.019	3	0.187	notsign	0.58	0.66	0.71	0.62	0.65	0.57	0.55	0.57	0.58	0.6	0.57	0.76	0.51	0.62	0.72	0.76	0.59	0.86	0.68	0.62	0.69	0.6	0.75	0.6	0.63	0.56	0.62	0.65	0.68	0.58	0.66	0.67	0.62	0.66	0.67	0.65	0.7	0.61	NA	0.51	0.62	0.58	0.6	0.71
3937@uc010jjo.1@uc003man.1	ENSG00000043462	-0.001	0	NA	notsign	0.5	0.5	0.5	0.51	0.49	0.49	0.5	0.5	0.5	0.5	0.5	0.51	0.5	NA	0.5	0.5	0.49	NA	0.51	NA	0.5	0.5	0.5	0.5	0.5	0.49	0.5	0.5	0.5	0.5	0.51	0.5	0.5	0.5	0.5	0.5	0.49	0.5	NA	0.51	0.5	0.5	0.49	0.49
56928@uc010dsw.1@uc010dsz.1uc002lvr.1uc002lvs.1	ENSG00000104904,ENSG00000005206	0	0	NA	notsign	1	1	1	1	1	1	1	1	1	1	1	1	1	1	1	1	1	1	1	1	1	1	1	1	1	1	1	1	1	1	1	1	1	1	1	1	1	1	1	1	1	1	1	1
9659@uc001elv.2@uc001emb.1	ENSG00000178104	-0.092	22	-0.202	sign	0.37	0.12	0.13	0.11	0.09	0.09	0.12	0.21	0.12	0.19	0.17	0.48	0.41	0.32	0.29	0.25	0.32	0.34	0.32	0.14	0.24	0.76	0.38	0.19	0.35	0.13	0.43	0.2	0.2	0.2	0.08	0.29	0.12	0.1	0.21	0.19	0.63	0.23	0.38	0.14	0.2	0.18	0.17	0.34
7726@uc003ruh.1@uc003rcf.1	ENSG00000237669,ENSG00000204618,ENSG00000252901,ENSG00000204616,ENSG00000252228,ENSG00000204613,ENSG00000233892,ENSG00000234127,ENSG00000204623	0.001	0	NA	notsign	0.98	0.98	0.98	0.99	0.99	0.98	1	0.99	0.98	0.99	0.99	0.83	0.98	0.99	0.99	0.97	0.98	0.85	0.99	0.89	0.95	0.86	0.97	0.99	0.99	0.99	0.96	0.94	0.99	0.99	0.99	0.99	0.98	0.98	0.98	0.99	0.97	0.99	0.79	0.99	0.97	0.98	0.98	0.98
50854@uc003nxl.1@uc003rjx.1	ENSG00000219992,ENSG00000233068,ENSG00000217135,ENSG00000217566,ENSG00000216657,ENSG00000145965,ENSG00000252668,ENSG00000216307,ENSG00000201185,ENSG00000260239,ENSG00000205444,ENSG00000238801,ENSG00000217385,ENSG00000217030,ENSG00000219607,ENSG00000215057,ENSG00000264121,ENSG00000263572,ENSG00000218868,ENSG00000203498,ENSG00000225092,ENSG00000219993,ENSG00000236512,ENSG00000219294,ENSG00000251164…	-0.003	0	NA	notsign	0.99	1	1	0.99	1	0.99	0.99	1	1	1	1	0.99	1	1	1	0.99	1	0.99	1	1	1	1	1	1	1	1	1	1	1	0.99	0.99	1	0.98	1	1	1	1	1	0.95	1	1	1	1	1
54840@uc003zrk.1@uc003zrv.1uc010mjn.1	ENSG00000137074	0.001	0	NA	notsign	0.51	0.5	0.49	0.51	0.5	0.5	0.5	0.5	0.5	0.49	0.5	0.5	0.52	0.5	0.49	0.51	0.5	0.49	0.49	0.5	0.5	0.5	0.5	0.5	0.5	0.5	0.5	0.5	0.5	0.51	0.5	0.5	0.5	0.5	0.5	0.49	0.5	0.49	NA	0.5	0.5	0.5	0.5	0.5
25865@uc002pfd.1@uc002pfe.1uc002pff.1	ENSG00000105287	-0.019	1	0.31	notsign	0.83	0.74	0.91	0.71	0.83	0.89	0.73	0.83	0.51	0.76	0.65	0.61	0.72	0.7	0.71	0.73	0.71	NA	0.73	NA	0.77	0.64	0.7	0.75	0.79	0.82	0.55	0.71	0.78	0.63	0.77	0.73	0.82	0.79	0.75	0.71	0.65	0.81	NA	0.81	0.69	0.72	0.88	0.73
7940@uc003rhd.1@uc003rzb.1uc003rzc.1uc003rze.1	ENSG00000230174,ENSG00000256851,ENSG00000225499,ENSG00000204511,ENSG00000234006,ENSG00000226979,ENSG00000232810,ENSG00000206337,ENSG00000204520,ENSG00000204516,ENSG00000204482,ENSG00000204498	0	0	NA	notsign	0	0	0	0	0	0	0	0	0.01	0	0	0	0	0	0	0	0	0	0	0	0	0	0	0	0	0	0	0	0	0	0	0	0	0	0	0	0	0	0	0	0	0	0	0
861@uc002yuh.1uc002yui.1uc002yuo.1@uc010gmu.1	ENSG00000159216	-0.006	0	NA	notsign	0.01	0.01	0.01	0	0	0	0	0	0.01	0.01	0.01	0.02	0.01	0	0.01	0.01	0.01	0.02	0	0.03	0.02	0.02	0.01	0.01	0.02	0.01	0.03	0.02	0	0	0	0.01	0	0	0.01	NA	0.02	0	0.08	0.01	0.01	0.02	0.01	0.01
10548@uc001wnd.1@uc001wnb.1uc001wnc.1	ENSG00000254692,ENSG00000100926	0.02	6	0.102	notsign	0.43	0.44	0.45	0.42	0.34	0.36	0.44	0.45	0.33	0.36	0.39	0.23	0.32	0.44	0.36	0.35	0.35	0.11	0.41	0.25	0.27	0.12	0.36	0.35	0.38	0.39	0.12	0.25	0.42	0.44	0.45	0.39	0.41	0.4	0.45	NA	0.39	0.36	0.04	0.39	0.37	0.36	0.4	0.36
5339@uc003zaf.1@uc003zai.1	ENSG00000178209	-0.001	2	0.025	notsign	0.1	0.12	0.17	0.1	0.09	0.09	0.14	0.11	0.15	0.19	0.18	0.14	0.11	0.08	0.12	0.25	0.18	0.14	0.14	0.15	0.13	0.12	0.26	0.1	0.11	0.08	0.05	0.2	0.13	0.14	0.03	0.21	0.11	0.16	NA	NA	0.06	0.12	NA	0.13	0.26	0.18	0.11	0.12
6625@uc002pmn.1uc002pmo.1@uc002pmi.1uc002pmk.1	ENSG00000104852	-0.021	11	-0.061	notsign	0.24	0.26	0.26	0.24	0.23	0.28	0.22	0.25	0.19	0.21	0.27	0.11	0.16	0.21	0.23	0.18	0.18	0.1	0.29	0.17	0.18	0.09	0.23	0.27	0.28	0.26	0.19	0.24	0.2	0.22	0.22	0.26	0.24	0.25	0.21	0.24	0.22	0.27	0.11	0.18	0.17	0.18	0.23	0.25
9701@uc003bld.1@uc003blb.1	ENSG00000238604,ENSG00000100239	0.003	2	0.09	notsign	0.55	0.52	0.56	0.62	0.53	0.46	0.63	0.47	0.48	0.41	0.53	0.47	0.45	0.56	0.45	0.42	0.53	0.36	0.6	0.29	0.38	0.3	0.51	0.54	0.43	0.55	0.49	0.36	0.51	0.45	0.66	0.5	0.61	0.61	NA	NA	0.42	0.51	0.72	0.41	0.44	0.45	0.46	0.6
1797@uc010kqn.1@uc003nyo.1	ENSG00000218472,ENSG00000260604,ENSG00000230648,ENSG00000237716,ENSG00000231811,ENSG00000260673,ENSG00000236336,ENSG00000220685,ENSG00000265083,ENSG00000264541,ENSG00000220446,ENSG00000218574,ENSG00000217239,ENSG00000216360,ENSG00000230770,ENSG00000239472,ENSG00000124785,ENSG00000241216,ENSG00000261211,ENSG00000224532,ENSG00000219986,ENSG00000240936,ENSG00000251762,ENSG00000201483,ENSG00000220472…	0.007	0	NA	notsign	0.01	0.02	0.02	0.01	0.01	0.03	0.02	0.02	0.02	0.01	0.02	0.31	0.04	0.03	0.02	0.04	0.02	0.15	0.03	0.05	0.05	0.18	0.03	0.02	0.01	0.02	0.18	0.05	0.02	0.03	0.02	0.02	0.03	0.03	0.02	0.02	0.03	0.01	NA	0.02	0.04	0.02	0.02	0.02
14@uc002vhj.1@uc002vhk.1uc010fvo.1uc002vhl.1	ENSG00000127837	-0.001	1	-0.26	notsign	0.53	0.56	0.42	0.44	0.5	0.51	0.45	0.55	0.51	0.5	0.53	0.59	0.5	0.52	0.59	0.49	0.56	NA	0.57	NA	0.59	0.55	0.55	0.6	0.58	0.52	NA	NA	0.45	0.58	0.45	0.59	0.39	0.56	0.5	0.54	0.48	0.6	NA	0.48	0.55	0.52	0.65	0.48
11100@uc002opz.2uc002oqa.2@uc002oqc.2	ENSG00000105323	-0.014	0	NA	notsign	0.36	0.38	0.33	0.44	0.34	0.45	0.35	0.46	0.48	0.43	0.44	0.31	0.28	0.36	0.39	0.28	0.52	NA	0.36	NA	0.45	0.33	0.27	0.4	0.41	0.4	0.25	0.31	0.44	0.28	0.34	0.27	0.41	0.42	0.36	0.41	0.24	0.27	NA	0.48	0.21	0.53	0.5	0.42
26001@uc002fzy.2@uc002fzr.1	ENSG00000108523	0.009	6	0.04	notsign	0.16	0.17	0.17	0.16	0.14	0.15	0.16	0.14	0.1	0.08	0.12	0	0.05	0.12	0.11	0.05	0.07	0.01	0.15	0.02	0.05	0.01	0.07	0.14	0.09	0.17	0.01	0.04	0.12	0.14	0.14	0.1	0.15	0.16	0.15	0.14	0.09	0.14	0.01	0.1	0.05	0.08	0.14	0.1
54856@uc009wrj.1@uc001flz.2uc009wrh.1uc001fmd.2	ENSG00000116580	0.016	1	0.25	notsign	0.79	0.79	0.72	0.77	0.88	0.79	0.83	0.78	0.64	0.9	0.77	0.9	0.78	0.75	0.73	0.82	0.67	0.92	0.76	0.9	0.83	0.92	0.86	0.85	0.9	0.82	0.92	0.86	0.8	0.86	0.74	0.87	0.74	0.76	0.84	0.86	0.9	0.84	NA	0.78	0.87	0.76	0.73	0.91
88455@uc001tpz.1@uc009zvm.1uc001tpx.1	ENSG00000076513	0.012	0	NA	notsign	0.14	0.13	0.1	0.11	0.05	0.13	0.13	0.07	0.08	0.08	0.06	0.02	0.07	0.14	0.07	0.08	0.1	0.02	0.11	0.02	0.04	0.02	0.06	0.07	0.07	0.12	0.02	0.07	0.11	0.09	0.06	0.1	0.24	0.11	0.09	NA	0.03	0.09	0.03	0.04	0.03	0.04	0.08	0.05
90678@uc004bre.1@uc004brd.1	ENSG00000200788,ENSG00000148356	0.011	0	NA	notsign	0.01	0.02	0.02	0.02	0.02	0.04	0.02	0.01	0.04	0.01	0.02	0.12	0.02	0.04	0.04	0.03	0.02	0.2	0.03	0.04	0.03	0.04	0.04	0.03	0.01	0.02	0.08	0.03	0.05	0.07	0.05	0.03	0.03	0.02	0.04	0.03	0.02	0.02	0.32	0.02	0.02	0.03	0.01	0.02
1445@uc010bkc.1@uc002ays.2	ENSG00000103653	0.01	5	0.122	notsign	0.32	0.31	0.32	0.3	0.27	0.31	0.32	0.28	0.28	0.28	0.3	0.23	0.23	0.31	0.3	0.23	0.27	0.29	0.29	0.19	0.22	0.13	0.26	0.31	0.29	0.33	0.35	0.26	0.3	0.34	0.31	0.31	0.28	0.32	0.27	0.34	0.27	0.32	0.46	0.26	0.23	0.26	0.29	0.28
7919@uc003ryf.1@uc003rgf.1	ENSG00000201785,ENSG00000265236,ENSG00000213760,ENSG00000227507,ENSG00000204475,ENSG00000230622,ENSG00000204463,ENSG00000204439,ENSG00000204438,ENSG00000204428,ENSG00000266776,ENSG00000255552,ENSG00000213722,ENSG00000198563,ENSG00000254870,ENSG00000204421,ENSG00000204427,ENSG00000213719,ENSG00000204422	0.001	0	NA	notsign	0.01	0.01	0.02	0.01	0.01	0.01	0.01	0.01	0.01	0.01	0.01	0.01	0.01	0.01	0.01	0.01	0.01	0.01	0.01	0.01	0.01	0.01	0.01	0.01	0.01	0.01	0.01	0.01	0.01	0.01	0.02	0.01	0.01	0.01	0.01	0.01	0.01	0.01	0.06	0.01	0.01	0.01	0	0.01
7917@uc003rzv.2uc003rzw.2@uc003rhr.2	ENSG00000233902,ENSG00000201680,ENSG00000219797,ENSG00000201785,ENSG00000265236,ENSG00000213760,ENSG00000227507,ENSG00000204475,ENSG00000230622,ENSG00000204463,ENSG00000198563,ENSG00000254870	0.011	0	NA	notsign	0.97	0.96	0.94	0.97	0.96	0.97	0.99	0.98	0.95	0.96	0.94	0.66	0.85	0.96	0.86	0.87	0.96	NA	0.97	0.48	0.82	NA	0.9	0.98	0.96	0.98	0.84	NA	0.94	0.97	0.95	0.95	0.97	0.97	0.97	0.97	0.94	0.97	NA	0.95	0.9	0.9	0.98	0.95
80308@uc001fgh.1@uc001fgd.1uc001fgf.1	ENSG00000160688	0.014	1	0.13	notsign	0.17	0.16	0.24	0.18	0.2	0.18	0.2	0.23	0.14	0.15	0.14	0.05	0.21	NA	0.16	0.15	0.19	0.04	0.18	0.09	0.08	0.13	0.13	0.18	0.15	0.24	0.13	0.08	0.22	0.19	0.22	0.15	0.21	0.19	0.18	0.21	0.17	0.19	0.09	0.2	0.16	0.17	0.19	0.15
57176@uc010jsg.1@uc003rwu.1	ENSG00000236086,ENSG00000228365,ENSG00000244041,ENSG00000261015,ENSG00000232654,ENSG00000229282,ENSG00000217707,ENSG00000219992,ENSG00000233068,ENSG00000217135,ENSG00000217566,ENSG00000216657,ENSG00000145965,ENSG00000252668,ENSG00000216307,ENSG00000201185,ENSG00000260239,ENSG00000205444,ENSG00000238801,ENSG00000217385,ENSG00000217030,ENSG00000219607,ENSG00000215057,ENSG00000264121,ENSG00000263572…	0.008	0	NA	notsign	0.02	0.03	0.04	0.02	0.02	0.03	0.02	0.02	0.02	0.02	0.02	0.12	0.02	0.02	0.02	0.02	0.03	0.21	0.02	0.04	0.03	0.09	0.03	0.02	0.02	0.01	0.13	0.04	0.02	0.02	0.03	0.02	0.03	0.04	0.02	0.01	0.02	0.01	NA	0.02	0.02	0.03	0.02	0.02
23623@uc001fks.2@uc009wqo.1	ENSG00000160753	0.009	0	NA	notsign	0.03	0.03	0.04	0.02	0.03	0.04	0.01	0.01	0.03	0.03	0.01	0.05	0.04	0.02	0.04	0.02	0.01	NA	0.03	NA	0.02	0.04	0.01	0.01	0.01	0.01	0.03	0.02	0.02	0.02	0.01	0.03	0.03	0.01	0.01	0.03	0.03	0.02	NA	0.03	0.04	0.03	0.02	0.02
11326@uc004dwl.1@uc004dwh.2uc004dwi.2uc010nkq.1uc004dwj.2uc004dwk.2	ENSG00000155659	0.004	1	0.05	notsign	0.14	0.16	0.15	0.15	0.13	0.14	0.17	0.18	0.15	0.14	0.19	0.13	0.16	0.19	0.21	0.19	0.2	0.08	0.15	NA	0.09	0.12	0.17	0.19	0.18	0.18	0.13	0.12	0.13	0.15	0.15	0.16	0.16	0.17	0.19	NA	0.16	0.19	NA	0.19	0.17	0.19	0.15	0.19
271@uc001dye.1@uc001dyb.1	ENSG00000116337	0.023	2	0.315	notsign	0.24	0.38	0.34	0.33	0.25	0.38	0.36	0.32	0.2	0.24	0.15	0.2	0.22	0.25	0.13	0.13	0.23	NA	0.36	NA	0.15	0.22	0.15	0.35	0.22	0.29	0.47	0.17	0.27	0.45	0.37	0.41	0.45	0.43	0.42	0.41	0.34	0.26	NA	0.13	0.14	0.18	0.18	0.2
7468@uc003gei.2@uc003ged.2	ENSG00000109685	0.018	2	0.235	notsign	0.42	0.45	0.44	0.51	0.44	0.36	0.43	0.39	0.42	0.37	0.38	NA	0.32	0.4	0.28	0.38	0.34	NA	0.44	0.18	0.35	0.54	0.44	0.43	0.44	0.36	0.45	0.21	0.41	0.4	0.53	0.44	0.51	0.52	0.47	0.4	0.49	0.35	NA	0.35	0.48	0.15	0.44	0.43
26140@uc003btk.2@uc010hco.1	ENSG00000241553,ENSG00000214021,ENSG00000250151	0.027	1	-0.42	notsign	0.37	0.39	0.39	0.4	0.2	0.26	0.47	0.26	0.25	0.16	0.28	0.46	0.2	0.56	0.41	0.2	0.29	NA	0.47	NA	0.28	NA	0.2	0.25	0.29	0.36	0.16	0.22	0.35	0.37	0.32	0.52	0.71	0.59	0.49	0.25	0.19	0.3	NA	0.23	0.15	0.38	0.2	0.17
22985@uc001wiq.2@uc001wit.2uc010akg.1	ENSG00000100813	0.021	2	-0.015	notsign	0.84	0.81	0.8	0.76	0.89	0.92	0.84	0.94	0.81	0.87	0.85	0.28	0.82	0.83	0.82	0.79	0.81	0.68	0.84	NA	0.78	0.47	0.78	0.94	0.77	0.81	0.6	0.66	0.8	0.81	0.92	0.83	0.79	0.82	0.84	NA	0.65	0.89	NA	0.83	0.77	0.87	0.76	0.92
2934@uc004blg.1@uc004ble.1	ENSG00000148180	-0.001	5	0.056	notsign	0.82	0.81	0.81	0.82	0.82	0.81	0.82	0.84	0.84	0.81	0.8	0.67	0.8	0.83	0.82	0.77	0.8	0.77	0.81	0.73	0.73	0.73	0.8	0.83	0.8	0.84	0.77	0.73	0.8	0.82	0.8	0.8	0.82	0.83	0.82	0.81	0.79	0.81	0.91	0.81	0.78	0.79	0.83	0.81
282974@uc001llb.2@uc009ybd.1	ENSG00000165752	0.022	3	0.12	notsign	0.14	0.13	0.13	0.18	0.2	0.2	0.24	0.25	0.17	0.1	0.2	0.41	0.18	0.16	0.13	0.13	0.11	0.28	0.23	0.35	0.24	0.27	0.2	0.2	0.23	0.11	0.17	0.21	0.12	0.17	0.24	0.19	0.15	0.12	0.16	NA	0.19	0.19	0.42	0.11	0.15	0.18	0.16	0.15
1687@uc010kus.1@uc010kut.1	ENSG00000105928	0.033	0	NA	notsign	0.73	0.75	0.7	0.73	0.72	0.75	0.74	0.72	0.76	0.76	0.73	NA	0.81	0.74	0.77	0.74	0.78	NA	0.72	0.7	0.86	0.75	0.79	0.78	0.71	0.76	0.9	0.78	0.75	0.79	0.81	0.81	0.7	0.78	0.73	NA	0.78	0.78	NA	0.77	0.79	0.82	0.76	0.73
6002@uc010icv.1@uc003ggy.1	ENSG00000159788	0.049	0	NA	notsign	0.01	0.01	0.01	0.01	0.01	0	0.01	0	0.01	0.01	0.01	0.19	0.03	0.01	0.01	0.03	0.01	0.11	0.01	NA	0.04	0.1	0.01	0.01	0.01	0.01	0.05	0.06	0.01	0.01	0.01	0.01	0.01	0.01	0.01	0.01	0.02	0.01	NA	0.01	0.04	0.02	0.01	0.02
825@uc001zpr.1@uc001zpn.1uc001zpo.1uc001zpp.1	ENSG00000258461,ENSG00000092529	-0.006	0	NA	notsign	0.34	0.19	0.42	0.35	0.46	0.43	0.65	0.44	0.55	0.33	0.33	NA	0.08	0.28	0.35	0.19	0.29	NA	0.13	NA	0.27	0.55	0.21	0.28	0.34	0.33	0.29	NA	0.35	0.46	0.33	0.28	0.35	0.42	0.37	0.49	0.2	0.43	NA	0.29	0.1	0.34	0.52	0.3
29066@uc002dbh.1@uc002dbk.1	ENSG00000122299	-0.004	0	NA	notsign	0.06	0.04	0.03	0.02	0.02	0.03	0.02	0.03	0.04	0.02	0.04	0.36	0.03	0.02	0.06	0.04	0.04	0.42	0.03	NA	0.07	0.14	0.05	0.03	0.04	0.03	0.15	0.05	0.03	0.04	0.03	0.06	0.06	0.03	0.05	0.04	0.04	0.02	NA	0.02	0.04	0.07	0.03	0.04
84678@uc001uao.1@uc001uau.1	ENSG00000089094	0.01	1	0.11	notsign	0.11	0.1	0.08	0.16	0.07	0.13	0.09	0.13	0.09	0.06	0.08	NA	0.1	0.08	0.1	0.14	0.03	NA	0.05	NA	0.11	0.29	0.09	0.08	0.07	0.03	0.23	0.13	0.1	0.12	0.16	0.08	0.19	0.14	0.09	0.11	0.03	0.1	NA	0.01	0.18	0.06	0.16	0.08
89796@uc001gwy.1@uc001gwu.2	ENSG00000264802,ENSG00000200942,ENSG00000134369	0.044	5	0.35	notsign	0.2	0.34	0.17	0.22	0.38	0.44	0.2	0.18	0.23	0.23	0.15	0.72	0.24	0.31	0.36	0.21	0.24	NA	0.39	0.62	0.29	0.68	0.67	0.49	0.51	0.3	0.73	0.76	NA	0.39	0.2	0.42	0.33	0.31	0.38	0.18	0.44	0.36	0.72	0.45	0.34	0.51	0.25	0.3
1912@uc001bxf.1@uc009vuh.1	ENSG00000222112,ENSG00000134686	-0.152	16	-0.34	sign	0.41	0.63	0.56	0.53	0.55	0.42	0.6	0.44	0.59	0.51	0.58	0.71	0.52	0.48	0.58	0.23	0.48	0.72	0.47	NA	0.54	0.48	0.22	0.39	0.45	0.47	0.21	0.28	0.39	0.51	0.51	0.15	0.44	0.56	0.47	0.36	0.32	0.55	NA	0.22	0.58	0.61	0.45	0.55
64072@uc001jsj.2@uc001jry.2uc001jrz.2	ENSG00000107736	0.01	2	-0.085	notsign	0.57	0.38	0.18	0.44	0.29	0.51	NA	0.87	0.34	0.68	0.46	0.17	0.19	0.24	0.58	0.69	0.45	0.67	0.32	0.54	0.57	0.67	NA	0.15	0.34	0.24	0.38	0.61	0.9	0.11	0.36	0.77	0.7	0.44	0.49	NA	0.83	0.61	NA	0.37	0.57	0.22	0.49	NA
8498@uc002mdv.1@uc010duq.1	ENSG00000031823	-0.004	0	NA	notsign	0.13	0.13	0.14	0.16	0.12	0.16	0.15	0.14	0.19	0.11	0.16	0.11	0.16	NA	0.13	0.09	0.09	0.06	0.19	0.12	0.14	0.12	0.13	0.16	0.12	0.13	0.19	0.12	0.12	0.16	0.15	0.1	0.13	0.13	0.15	0.13	0.18	0.12	0.31	0.12	0.09	0.1	0.13	0.18
23211@uc002pgb.1@uc002pga.2	ENSG00000130749	0.005	0	NA	notsign	0	0	0	0	0	0	0	0.01	0.01	0	0	0.05	0	0.01	0	0	0	0.04	0	0.01	0	0.01	0	0	0	0	0.02	0.01	0	0	0	0	0.01	0	0	0	0	0	0.11	0	0	0	0.01	0.01
51657@uc003uef.1@uc003uel.1	ENSG00000127952	0.034	3	-0.017	notsign	0.55	0.48	0.38	0.55	0.51	0.54	0.59	0.44	0.44	0.46	0.57	0.18	0.4	0.62	0.53	0.35	0.55	0.07	0.53	0.29	0.23	0.25	0.42	0.47	0.51	0.59	0.13	0.39	0.53	0.37	0.71	0.44	0.61	0.47	0.47	NA	0.42	0.49	0.04	0.47	0.4	0.51	0.46	0.35
9938@uc002sey.1@uc002seu.1uc010fdg.1	ENSG00000163219	0	2	0	notsign	0.28	0.24	0.22	0.25	0.24	0.33	0.29	0.3	0.37	0.28	0.26	0.35	0.26	0.28	0.34	0.23	0.31	NA	0.27	NA	0.18	0.12	0.18	0.29	0.3	0.26	0.2	0.14	0.21	0.25	0.27	0.14	0.21	0.3	0.24	0.23	0.21	0.28	NA	0.25	0.16	0.24	0.39	0.31
4292@uc010hgg.1@uc003cgl.1uc010hge.1	ENSG00000076242	0.004	1	0.22	notsign	0.24	0.23	0.2	0.09	0.1	0.12	0.15	0.14	0.12	0.1	0.15	0.43	0.12	0.1	0.18	0.18	0.12	NA	0.18	NA	0.2	0.17	0.1	0.09	0.03	0.13	NA	NA	0.12	0.22	0.09	0.07	0.17	0.13	0.08	0.07	0.05	0.11	NA	0.18	0.11	0.17	0.23	0.11
2821@uc002nvi.1@uc002nvg.1uc010edl.1	ENSG00000105220	0.008	5	0.06	notsign	0.41	0.49	0.47	0.44	0.51	0.47	0.47	0.49	0.36	0.38	0.43	0.16	0.22	0.45	0.41	0.3	0.38	0.2	0.51	0.24	0.3	0.09	0.32	0.42	0.4	0.41	0.13	0.27	0.41	0.41	0.45	0.32	0.42	0.53	0.42	0.46	0.31	0.4	0.39	0.37	0.34	0.42	0.5	0.37
9826@uc001fqp.1@uc001fqn.1uc001fqo.1	ENSG00000266160,ENSG00000132694	-0.056	5	-0.246	notsign	0.85	0.83	0.83	0.87	0.8	0.87	0.91	0.86	0.75	0.82	0.74	0.73	0.81	0.81	0.77	0.71	0.79	0.78	0.8	0.76	0.83	0.84	0.44	0.85	0.77	0.79	0.82	0.64	0.8	0.87	0.83	0.82	0.92	0.88	0.83	0.84	0.84	0.81	0.85	0.73	0.68	0.7	0.71	0.75
81488@uc002aes.1@uc002aet.2uc002aeu.2	ENSG00000261699,ENSG00000255529,ENSG00000263155,ENSG00000137878	-0.106	7	-0.313	sign	0.55	0.77	0.59	0.77	0.64	0.44	0.55	0.57	0.7	0.77	0.8	0.92	0.6	0.46	0.68	0.71	0.67	NA	0.57	NA	0.71	0.71	0.63	0.57	0.76	0.7	0.42	0.68	0.66	0.76	0.79	0.7	0.49	0.8	0.65	0.66	0.61	0.51	NA	0.65	0.79	0.79	0.8	0.78
2224@uc001fkd.1@uc001fkg.1	ENSG00000160752	-0.008	0	NA	notsign	0.97	0.97	0.98	0.98	0.98	0.96	0.98	0.99	0.98	0.98	0.99	0.87	0.92	0.96	0.95	0.95	0.95	NA	0.98	NA	0.96	0.92	0.97	0.98	0.99	0.98	0.93	0.96	0.97	0.95	0.98	0.96	0.93	0.99	0.95	0.98	0.97	0.95	NA	0.98	0.97	0.97	0.98	0.97
5151@uc002bll.1@uc010bnc.1	ENSG00000073417	-0.026	3	-0.287	notsign	0.49	0.69	0.77	0.66	0.53	0.66	0.7	0.58	0.33	0.44	0.58	0.32	0.48	0.67	0.51	0.42	0.65	0.24	0.75	0.57	NA	0.5	0.19	0.83	0.57	0.69	0.54	0.64	0.49	0.57	0.7	0.46	0.74	0.77	0.63	0.6	0.58	0.67	NA	0.4	0.34	0.32	0.53	0.55
10919@uc003sce.1@uc003sci.1uc003scj.1uc003sck.1	ENSG00000204371	0.001	0	NA	notsign	0.51	0.5	0.5	0.49	0.49	0.5	0.51	0.5	0.5	0.5	0.5	0.5	0.5	0.5	0.5	0.5	0.5	0.51	0.49	NA	0.49	0.49	0.5	0.5	0.5	0.51	0.49	0.5	0.5	0.51	0.5	0.5	0.5	0.5	0.5	0.5	0.51	0.5	NA	0.5	0.5	0.5	0.5	0.5
6774@uc010cyf.1@uc002hzk.1uc002hzl.1	ENSG00000168610	0.001	4	-0.028	notsign	0.11	0.12	0.13	0.12	0.1	0.1	0.14	0.09	0.04	0.08	0.08	0	0.05	0.11	0.07	0.05	0.07	0	0.09	0.03	0.04	0.01	0.04	0.06	0.07	0.14	0.01	0.02	0.07	0.12	0.1	0.06	0.15	0.11	0.09	0.11	0.05	0.11	0.01	0.06	0.04	0.04	0.1	0.06
4292@uc010hgp.1@uc010hgh.1	ENSG00000076242	-0.002	1	0.27	notsign	0.26	0.16	0.23	0.41	0.3	0.24	0.34	0.3	0.27	0.28	0.26	0.03	0.16	0.29	0.29	0.16	0.27	0.02	0.41	0.14	0.12	0.11	0.25	0.22	0.21	0.3	0.04	0.09	0.36	0.32	0.4	0.29	0.24	0.39	0.32	0.33	0.21	0.32	0.33	0.22	0.19	0.19	0.41	0.24
80709@uc004bin.2@uc004biw.1	ENSG00000235119,ENSG00000106948	0.002	1	0.32	notsign	0.7	0.69	0.68	0.68	0.69	0.72	0.72	0.58	0.62	0.58	0.57	NA	0.72	0.68	0.48	0.45	0.55	0.33	NA	0.78	0.75	0.71	0.51	0.69	0.62	0.62	0.74	0.43	0.74	0.72	0.67	0.69	0.8	0.61	0.66	0.64	0.73	0.64	NA	0.6	0.47	0.61	0.55	0.57
55160@uc001bas.1@uc001baq.1	ENSG00000074964	0.012	0	NA	notsign	0.03	0.03	0.02	0.05	0.03	0.02	0.01	0.02	0.02	0.01	0.03	0.07	0.03	0.04	0.01	0.01	0.05	0.05	0.02	0.02	0.01	0.06	0.02	0.01	0.01	0.04	0.03	0.02	0.03	0.03	0.02	0.02	0.04	0.04	0.05	0.03	0.01	0.03	0.39	0.03	0.01	0.02	0.02	0.02
3107@uc003rfm.1uc003rfn.1uc003rfo.1uc010kmk.1@uc003nsx.1	ENSG00000266750,ENSG00000232999,ENSG00000233763,ENSG00000222248,ENSG00000137267,ENSG00000218472,ENSG00000260604,ENSG00000230648,ENSG00000237716,ENSG00000231811,ENSG00000260673,ENSG00000236336,ENSG00000220685,ENSG00000265083,ENSG00000264541,ENSG00000220446,ENSG00000218574,ENSG00000217239,ENSG00000216360,ENSG00000230770,ENSG00000239472,ENSG00000124785,ENSG00000241216,ENSG00000261211,ENSG00000224532…	-0.001	0	NA	notsign	0.5	0.5	0.5	0.5	0.51	0.5	0.5	0.51	0.5	0.5	0.5	0.5	0.51	0.5	0.5	0.5	0.5	0.5	0.5	0.51	0.5	0.49	0.5	0.5	0.5	0.5	0.5	0.5	0.5	0.5	0.51	0.5	0.51	0.5	0.5	0.5	0.5	0.51	0.5	0.5	0.5	0.49	0.51	0.5
56927@uc010duv.1@uc002mfp.1	ENSG00000125734	-0.027	2	-0.195	notsign	0.26	0.37	0.2	0.2	0.33	0.43	0.33	0.42	0.19	0.22	0.15	0.09	0.24	0.29	0.29	0.16	0.29	0.47	0.38	0.42	0.25	0.09	0.22	0.29	0.23	0.21	0.14	0.09	0.31	0.2	0.28	0.2	0.33	0.22	0.34	0.19	0.32	0.26	NA	0.23	0.26	0.21	0.27	0.32
6720@uc002grp.1@uc002grt.1uc002gru.1uc010cpq.1	ENSG00000072310	-0.008	2	0.03	notsign	0.21	0.16	0.15	0.12	0.11	0.18	0.16	0.09	0.12	0.1	0.12	0.16	0.19	0.2	0.19	0.11	0.2	0.18	0.14	0.12	0.11	0.65	0.11	0.17	0.09	0.1	0.17	0.05	0.12	0.15	0.24	0.15	0.19	0.18	0.12	0.15	0.28	0.18	0.7	0.18	0.08	0.11	0.12	0.18
10919@uc003rkh.1@uc003nxy.1	ENSG00000218472,ENSG00000260604,ENSG00000230648,ENSG00000237716,ENSG00000231811,ENSG00000260673,ENSG00000236336,ENSG00000220685,ENSG00000265083,ENSG00000264541,ENSG00000220446,ENSG00000218574,ENSG00000217239,ENSG00000216360,ENSG00000230770,ENSG00000239472,ENSG00000124785,ENSG00000241216,ENSG00000261211,ENSG00000224532,ENSG00000219986,ENSG00000240936,ENSG00000251762,ENSG00000201483,ENSG00000220472…	0.059	0	NA	notsign	0.01	0.04	0.03	0.02	0.1	0.02	0.02	0.02	0.04	0.04	0.03	0.32	0.04	NA	0.05	0.09	0.04	0.17	0.04	NA	0.14	0.28	0.09	0.08	NA	0.02	0.13	0.19	0.03	0.05	0.04	0.05	0.06	0.03	0.03	0.02	0.05	0.04	NA	0.05	0.07	0.08	0.04	0.06
387680@uc009xor.1@uc001jjc.1	ENSG00000099290	-0.009	15	-0.005	notsign	0.29	0.34	0.33	0.4	0.25	0.33	0.38	0.31	0.22	0.19	0.21	0.03	0.13	0.34	0.26	0.11	0.2	0.04	0.32	0.03	0.06	0.03	0.07	0.23	0.16	0.29	0.04	0.03	0.16	0.38	0.29	0.2	0.39	0.39	0.29	NA	0.12	0.26	0.11	0.21	0.11	0.11	0.18	0.19
23061@uc003mlk.1@uc003mlg.1	ENSG00000197226	0.015	0	NA	notsign	0.01	0.01	0.01	0.01	0.01	0.01	0	0.01	0.01	0.01	0.01	0.1	0.02	NA	0.01	0.01	0.01	NA	0	NA	0.01	0.05	0.01	0.01	0.01	0.01	0.06	0.02	0	0.01	0.01	0.02	0.01	0.01	0.01	0.01	0.01	0.01	NA	0.01	0.01	0.01	0.01	0.01
5295@uc003jve.1@uc003jva.1	ENSG00000145675	-0.004	0	NA	notsign	0.96	0.92	0.98	0.96	0.93	0.89	0.96	0.97	0.92	0.9	0.94	NA	0.98	0.92	0.94	0.91	0.86	NA	0.94	0.79	0.94	0.7	0.81	0.93	0.96	0.96	0.82	0.72	0.89	0.95	0.96	0.88	0.98	0.96	0.92	0.94	0.96	0.94	NA	0.93	0.92	0.91	0.92	0.94
23140@uc002fxg.1@uc002fxi.2	ENSG00000252456,ENSG00000074755	-0.002	3	0.003	notsign	0.72	0.67	0.71	0.71	0.65	0.72	0.69	0.7	0.58	0.43	0.58	0.72	0.68	NA	0.64	0.51	0.57	0.83	0.69	0.45	0.66	0.56	0.61	0.65	0.59	0.62	0.72	0.45	0.7	0.68	0.72	0.56	0.75	0.7	0.71	0.63	0.52	0.6	0.46	0.43	0.48	0.54	0.6	0.62
23190@uc002tut.1@uc002tus.1	ENSG00000144224	-0.025	1	0.5	notsign	0.68	0.68	0.72	0.7	0.64	0.65	0.69	0.68	0.68	0.68	0.71	0.85	0.77	0.76	0.69	0.69	0.7	0.7	0.7	NA	0.53	0.69	0.56	0.63	0.6	0.7	0.64	0.45	0.71	0.72	0.66	0.73	0.71	0.68	0.72	0.68	0.64	0.6	0.92	0.61	0.72	0.66	0.75	0.63
10066@uc002aza.1@uc002azb.1	ENSG00000140497	0.004	0	NA	notsign	0.1	0.11	0.11	0.12	0.11	0.11	0.12	0.13	0.1	0.15	0.11	0.1	0.09	0.14	0.13	0.1	0.13	0.05	0.11	0.08	0.11	0.07	0.12	0.13	0.11	0.11	0.09	0.05	0.1	0.12	0.11	0.1	0.09	0.09	0.1	0.12	0.06	0.13	0.21	0.11	0.11	0.12	0.12	0.12
23564@uc003rjb.1@uc003nwp.1	ENSG00000218472,ENSG00000260604,ENSG00000230648,ENSG00000237716,ENSG00000231811,ENSG00000260673,ENSG00000236336,ENSG00000220685,ENSG00000265083,ENSG00000264541,ENSG00000220446,ENSG00000218574,ENSG00000217239,ENSG00000216360,ENSG00000230770,ENSG00000239472,ENSG00000124785,ENSG00000241216,ENSG00000261211,ENSG00000224532,ENSG00000219986,ENSG00000240936,ENSG00000251762,ENSG00000201483,ENSG00000220472…	0.014	0	NA	notsign	0.01	0	0.01	0.01	0	0.01	0.01	0	0.01	0	0	0.01	0.01	0.01	0.01	0	0.02	0.02	0	0.01	0	0.02	0	0	0	0	0.01	0	0.01	0.01	0.01	0.01	0.01	0.01	0	0	0	0	0.09	0	0	0	0	0
8985@uc010lhs.1@uc003uyd.1	ENSG00000106397	0.011	5	0.064	notsign	0.24	0.25	0.27	0.28	0.26	0.19	0.26	0.23	0.22	0.14	0.21	0.09	0.16	0.2	0.16	0.16	0.24	0.07	0.25	0.1	0.14	0.09	0.13	0.2	0.22	0.23	0.07	0.11	0.24	0.25	0.21	0.24	0.28	0.27	0.24	NA	0.15	0.22	NA	0.19	0.13	0.18	0.28	0.19
84975@uc001sci.1@uc001sch.1	ENSG00000182544	0	0	NA	notsign	0	0.01	0.01	0.01	0	0.01	0.01	0	0.01	0	0	0	0	0.01	0.01	0	0	0	0.01	0	0	0	0	0	0	0.01	0	0	0.01	0.01	0.01	0.01	0	0.01	0	0.01	0.01	0	0	0.01	0	0	0	0
10919@uc003sch.1@uc003rki.1	ENSG00000266776,ENSG00000255552,ENSG00000213722,ENSG00000252743,ENSG00000235663,ENSG00000201555,ENSG00000204390,ENSG00000204386,ENSG00000204421,ENSG00000204427,ENSG00000213719,ENSG00000204422,ENSG00000204394,ENSG00000204396,ENSG00000204392,ENSG00000204385,ENSG00000204371	-0.06	1	-0.38	notsign	0.96	0.94	0.87	0.94	0.95	0.95	0.91	0.95	0.91	0.97	0.95	0.91	0.95	0.99	0.97	0.98	0.99	0.97	0.96	0.95	0.94	0.96	0.98	0.96	0.96	0.97	0.95	0.97	0.99	0.82	0.95	0.94	0.95	0.97	0.98	0.98	0.97	0.93	NA	0.98	0.98	0.97	0.96	0.95
84166@uc002ekn.1uc002ekl.1uc002ekm.1@uc002ekk.1	ENSG00000140853	-0.001	1	-0.25	notsign	0.21	0.18	0.2	0.16	0.22	0.25	0.18	0.21	0.22	0.22	0.24	NA	0.24	0.19	0.28	0.34	0.23	0.29	0.2	0.33	0.34	NA	0.15	0.18	0.16	0.18	0.21	0.34	0.2	0.17	0.21	0.33	0.25	0.19	0.24	0.19	0.19	0.19	NA	0.16	0.18	0.16	0.11	0.2
1981@uc003fnq.1@uc003fnu.2uc003fnv.2	ENSG00000114867,ENSG00000145191	-0.01	1	0.32	notsign	0.57	0.52	0.48	0.51	0.7	0.53	0.54	0.55	0.82	0.39	0.53	0.72	0.7	0.68	0.57	0.77	0.55	NA	0.48	NA	0.72	NA	0.8	0.61	0.73	0.64	0.5	0.77	0.63	0.47	0.45	0.5	0.52	0.52	0.64	0.54	0.55	0.56	NA	0.62	0.86	0.5	0.68	0.56
780@uc003red.1@uc003rwi.1uc003rwj.1	ENSG00000196230,ENSG00000263608,ENSG00000202241,ENSG00000228022,ENSG00000204580,ENSG00000224328	0.085	1	0.56	notsign	0.61	0.75	0.46	0.4	0.48	0.46	0.7	0.73	0.47	0.45	0.3	NA	0.83	0.68	0.54	0.77	0.41	0.6	0.17	0.24	0.68	0.5	0.56	0.2	0.5	0.61	0.65	NA	0.69	0.68	0.54	0.65	0.49	0.37	0.69	0.62	NA	0.25	NA	0.68	0.58	0.4	0.47	0.4
831@uc003kmh.1uc010jbj.1@uc003klt.1	ENSG00000264129,ENSG00000153113	-0.012	5	-0.148	notsign	0.3	0.24	0.35	0.36	0.25	0.29	0.32	0.3	0.24	0.27	0.29	0.13	0.18	0.26	0.23	0.12	0.14	0.2	0.31	0.25	0.19	0.31	0.1	0.22	0.23	0.28	0.18	0.13	0.24	0.26	0.25	0.24	0.21	0.34	0.18	0.3	0.16	0.25	0.19	0.24	0.19	0.24	0.31	0.27
54840@uc003zrk.1@uc003zro.1	ENSG00000137074	0.005	0	NA	notsign	0.04	0.03	0.05	0.05	0.02	0.07	0.01	0.03	0.05	0.02	0.02	0.04	0.04	0.05	0.06	0.02	0.05	0.03	0.03	0.04	0.04	0.09	0.02	0.02	0.04	0.04	0.03	0.07	0.05	0.03	0.06	0.02	0.04	0.03	0.06	0.02	0.02	0.07	NA	0.02	0.03	0.03	0.03	0.02
637@uc002znf.1@uc010grb.1	ENSG00000264757,ENSG00000015475	0	0	NA	notsign	0.51	0.5	0.51	0.5	0.5	0.5	0.5	0.5	0.5	0.5	0.5	0.49	0.5	0.5	0.5	0.5	0.5	0.51	0.5	0.49	0.51	0.51	0.5	0.5	0.49	0.5	0.5	0.5	0.51	0.5	0.5	0.51	0.49	0.49	NA	NA	0.5	0.5	0.49	0.5	0.5	0.5	0.5	0.5
29980@uc002ysi.1@uc002ysm.1	ENSG00000159147,ENSG00000205758,ENSG00000249209	-0.057	3	-0.27	notsign	0.81	0.67	0.8	0.79	0.76	0.67	0.7	0.8	0.87	0.82	0.82	0.98	0.88	0.73	0.83	0.91	0.87	0.91	0.84	0.95	0.88	0.96	0.89	0.76	0.76	0.83	0.97	0.93	0.83	0.69	0.75	0.73	0.67	0.78	0.83	NA	0.82	0.85	0.85	0.81	0.92	0.91	0.89	0.8
114879@uc009ydv.1@uc001lxk.1uc009ydw.1	ENSG00000021762	0.004	0	NA	notsign	0.5	0.31	0.23	0.47	0.56	0.45	0.4	0.35	0.43	0.24	0.46	0.79	0.54	0.56	0.29	0.65	0.34	0.69	0.45	0.76	0.55	0.63	0.39	0.49	0.34	0.4	0.9	0.19	0.44	0.57	0.52	0.4	0.57	0.3	0.47	0.6	0.59	0.42	0.27	0.28	0.58	0.31	0.45	0.6
7249@uc002coq.1@uc002cop.1	ENSG00000103197	-0.014	4	-0.295	notsign	0.24	0.41	0.44	0.35	0.3	0.25	0.51	0.37	0.31	0.33	0.21	0.3	0.19	0.36	0.19	0.13	0.17	0.3	0.35	0.13	0.18	0.56	0.09	0.42	0.19	0.34	0.45	0.23	0.22	0.32	0.34	0.22	0.51	0.62	0.28	0.28	0.2	0.26	0.48	0.19	0.17	0.18	0.32	0.29
80308@uc001fgh.1@uc001fge.1uc001fgg.1	ENSG00000160688	0.008	3	0.043	notsign	0.15	0.14	0.21	0.17	0.19	0.15	0.17	0.21	0.09	0.15	0.16	0.06	0.18	NA	0.16	0.13	0.18	0.04	0.19	0.09	0.07	0.13	0.11	0.17	0.15	0.18	0.1	0.1	0.16	0.14	0.19	0.13	0.15	0.15	0.18	0.16	0.13	0.17	0.05	0.15	0.14	0.16	0.16	0.12
80325@uc010hsm.1@uc003eju.1	ENSG00000114626	-0.001	3	-0.08	notsign	0.65	0.68	0.65	0.68	0.64	0.67	0.63	0.72	0.76	0.6	0.64	0.42	0.6	0.63	0.57	0.62	0.62	0.31	0.66	0.48	0.54	0.48	0.64	0.7	0.65	0.68	0.43	0.59	0.64	0.64	0.63	0.64	0.72	0.77	0.67	0.69	0.59	0.63	0.23	0.64	0.54	0.66	0.63	0.64
1495@uc003ldl.1@uc003ldi.1	ENSG00000265361,ENSG00000044115	0.012	0	NA	notsign	1	1	1	1	1	0.99	1	1	0.99	0.99	0.99	NA	0.97	1	0.99	0.98	0.98	0.65	1	NA	0.97	NA	0.98	0.99	0.99	1	0.71	NA	0.99	1	0.99	0.99	0.99	1	1	1	0.98	1	NA	0.99	0.97	0.99	1	0.99
57018@uc003fbe.1@uc003fbd.1uc003fbf.1	ENSG00000163660	-0.015	3	-0.073	notsign	0.3	0.31	0.35	0.37	0.4	0.3	0.35	0.3	0.29	0.44	0.49	0.21	0.52	0.31	0.46	0.43	0.39	0.13	0.44	0.2	0.46	0.22	0.6	0.43	0.56	0.47	0.4	0.39	0.34	0.29	0.31	0.45	0.39	0.32	0.49	0.34	0.47	0.53	NA	0.46	0.44	0.57	0.47	0.46
10077@uc001lwd.1@uc001lvx.1uc009ydk.1uc001lvy.1	ENSG00000064201	0.091	1	0.41	notsign	0.03	0.11	0.05	0.12	0.15	0.04	0.11	0.12	0.16	0.09	0.05	0.31	NA	0.05	0.07	0.05	0.14	0.17	0.07	0.08	0.07	0.26	0.03	0.06	0.04	0.07	0.09	0.04	0.1	0.13	0.14	0.04	0.11	0.06	0.06	0.14	0.04	0.03	NA	NA	0.07	0.15	0.17	0.05
4671@uc003mpr.1@uc003kas.1	ENSG00000214278,ENSG00000188242,ENSG00000264233,ENSG00000249908,ENSG00000215246,ENSG00000263834,ENSG00000249201,ENSG00000263670,ENSG00000248951,ENSG00000251532,ENSG00000263746,ENSG00000171421,ENSG00000250417,ENSG00000259757,ENSG00000249541,ENSG00000250716,ENSG00000259603,ENSG00000248962,ENSG00000249994,ENSG00000251506,ENSG00000251426,ENSG00000250529,ENSG00000250579,ENSG00000251568,ENSG00000250808…	-0.056	1	-0.64	notsign	0.13	0.12	0.53	0.1	0.18	0.28	0.07	0.1	0.2	0.64	0.13	NA	0.12	0.24	0.29	0.44	0.13	0.24	0.33	0.56	0.41	0.74	NA	0.26	0.26	0.06	0.19	0.58	NA	0.13	0.26	0.13	0.12	0.23	0.39	0.28	0.32	0.35	0.21	0.26	0.42	0.15	NA	0.44
57706@uc004bny.1@uc004bob.1uc004boc.2	ENSG00000119522	-0.003	0	NA	notsign	0.18	0.12	0.14	0.08	0.09	0.16	0.1	0.19	0.08	0.09	0.14	0.29	0.17	0.13	0.13	0.09	0.16	NA	0.16	0.11	0.11	0.12	0.13	0.1	0.17	0.09	0.2	0.12	0.16	0.16	0.15	0.15	0.11	0.09	0.13	0.11	0.2	0.24	NA	0.15	0.16	0.23	0.12	0.17
7920@uc003san.1@uc003rik.1	ENSG00000219797,ENSG00000201785,ENSG00000265236,ENSG00000213760,ENSG00000227507,ENSG00000204475,ENSG00000230622,ENSG00000204463,ENSG00000204439,ENSG00000204438,ENSG00000204428,ENSG00000266776,ENSG00000198563,ENSG00000254870,ENSG00000204427,ENSG00000204422	-0.024	0	NA	notsign	0.96	0.95	0.95	0.97	0.96	0.94	0.97	0.96	0.85	0.92	0.96	NA	0.84	0.94	0.94	0.93	0.89	NA	0.95	NA	0.74	0.75	0.89	0.96	0.96	0.92	NA	0.93	0.97	0.93	0.94	0.95	0.95	0.96	0.97	0.95	0.95	0.97	NA	0.82	0.79	0.95	0.95	0.96
8798@uc001qmz.1@uc009zeh.1	ENSG00000139180,ENSG00000010219	0.002	0	NA	notsign	0.5	0.5	0.51	0.49	0.5	0.51	0.5	0.5	0.49	0.49	0.49	0.51	0.5	0.49	0.5	0.51	0.49	NA	0.5	NA	0.49	0.5	0.5	0.5	0.51	0.49	0.49	0.51	0.5	0.49	0.49	0.5	0.5	0.5	0.5	0.5	0.5	0.51	NA	0.5	0.5	0.51	0.5	0.49
255403@uc003fzw.2@uc003fzt.2uc003fzv.1	ENSG00000207643,ENSG00000255436,ENSG00000211553,ENSG00000197701,ENSG00000250312	-0.085	0	NA	notsign	0.97	0.76	0.95	0.87	0.92	0.98	0.88	0.96	0.76	0.92	0.8	0.87	0.77	0.79	0.93	0.92	0.84	NA	0.93	0.84	0.79	0.83	0.9	0.92	0.95	0.94	0.91	0.85	0.9	0.85	0.71	0.78	0.87	0.92	0.88	0.96	0.89	0.9	0.73	0.72	0.9	0.86	0.97	0.87
56996@uc003uwu.1@uc003uwo.1uc003uwp.1	ENSG00000146828	0.007	0	NA	notsign	0.02	0.04	0.03	0.03	0.03	0.03	0.02	0.01	0.02	0.02	0.02	0.08	0.02	0.01	0.02	0.01	0.05	NA	0.03	NA	0.04	0.03	0.02	0.02	0.02	0.02	0.02	0.02	0.02	0.04	0.05	0.04	0.03	0.05	0.02	NA	0.04	0.03	NA	0.02	0.02	0.03	0.01	0.03
10062@uc001nep.1@uc009ylm.1uc001nen.2	ENSG00000025434	0.006	6	-0.023	notsign	0.35	0.34	0.36	0.35	0.33	0.3	0.34	0.26	0.37	0.27	0.27	0.26	0.35	0.39	0.29	0.37	0.31	0.47	0.34	0.21	0.26	0.17	0.23	0.29	0.35	0.25	0.31	0.26	0.32	0.3	0.31	0.31	0.33	0.35	0.32	0.36	0.39	0.3	0.23	0.29	0.28	0.28	0.3	0.28
11309@uc001owc.1@uc001owd.1	ENSG00000137491	-0.019	1	-0.22	notsign	0.9	0.91	0.89	0.9	0.88	0.9	0.91	0.88	0.84	0.93	0.9	0.81	0.87	0.9	0.9	0.92	0.93	NA	0.9	NA	0.85	0.62	0.79	0.88	0.91	0.88	0.92	0.91	0.88	0.88	0.85	0.86	0.89	0.89	0.84	0.89	0.85	0.89	NA	0.91	0.9	0.9	0.86	0.9
1390@uc001iyp.1@uc001iyl.1uc001iym.1uc001iyn.1uc001iyo.1	ENSG00000095794	0.002	0	NA	notsign	0.5	0.5	0.5	0.5	0.49	0.5	0.5	0.5	0.51	0.5	0.5	0.49	0.49	0.5	0.5	0.5	0.5	0.5	0.5	NA	0.5	0.5	0.5	0.5	0.5	0.5	0.49	0.5	0.49	0.49	0.51	0.5	0.51	0.49	0.5	NA	0.5	0.49	NA	0.5	0.5	0.5	0.5	0.49
5863@uc003rqe.1@uc010jur.1	ENSG00000236336,ENSG00000220685,ENSG00000265083,ENSG00000264541,ENSG00000220446,ENSG00000218574,ENSG00000217239,ENSG00000216360,ENSG00000230770,ENSG00000239472,ENSG00000124785,ENSG00000241216,ENSG00000261211,ENSG00000224532,ENSG00000219986,ENSG00000240936,ENSG00000251762,ENSG00000201483,ENSG00000220472,ENSG00000219375,ENSG00000230570,ENSG00000233503,ENSG00000234115,ENSG00000261189,ENSG00000217746…	0.016	0	NA	notsign	0	0	0	0	0	0	0	0	0	0	0	0.03	0.01	NA	0	0.01	0	0.06	0	0.01	0.01	0.03	0	0	0	0	0.03	0.01	0	0	0	0	0	0	0	0	0.01	0	NA	0	0	0	0	0
51564@uc001rqe.1@uc001rqj.2uc001rqk.2	ENSG00000061273	0.012	0	NA	notsign	0.06	0.07	0.05	0.05	0.07	0.04	0.04	0.06	0.26	0.08	0.07	0.43	0.1	0.08	0.16	0.04	0.06	NA	0.09	NA	0.09	0.43	0.1	0.05	0.08	0.03	0.37	0.22	0.08	0.06	0.09	0.08	0.1	0.05	0.03	0.06	0.17	0.04	NA	0.08	0.14	0.14	0.07	0.05
23189@uc003zgr.1@uc003zgp.1	ENSG00000229875,ENSG00000107104	-0.009	0	NA	notsign	0	0	0	0	0	0	0	0	0	0.01	0	0.13	0.01	0	0	0	0.01	NA	0	0.06	0.02	0.06	0.01	0	0	0	0.04	0.05	0	0	0	0	0	0	0	0	0	0	0.1	0	0.01	0	0	0
7940@uc010jsu.1@uc003rzk.1	ENSG00000228365,ENSG00000244041,ENSG00000261015,ENSG00000232654,ENSG00000229282,ENSG00000217707,ENSG00000219992,ENSG00000233068,ENSG00000217135,ENSG00000217566,ENSG00000216657,ENSG00000145965,ENSG00000252668,ENSG00000216307,ENSG00000201185,ENSG00000260239,ENSG00000205444,ENSG00000238801,ENSG00000217385,ENSG00000217030,ENSG00000219607,ENSG00000215057,ENSG00000264121,ENSG00000263572,ENSG00000218868…	-0.001	0	NA	notsign	0.48	0.51	0.51	0.5	0.5	0.5	0.51	0.5	0.5	0.5	0.5	0.5	0.5	NA	0.49	0.5	0.5	0.5	0.5	0.49	0.51	0.51	0.5	0.5	0.5	0.51	0.51	0.5	0.5	0.5	0.5	0.51	0.5	0.51	0.5	0.49	0.5	0.5	0.5	0.5	0.5	0.5	0.5	0.5
6904@uc002kgc.1@uc002kgb.1	ENSG00000262663,ENSG00000141556	0.007	1	0.4	notsign	0.8	0.74	0.75	0.86	0.74	0.75	0.81	0.72	0.68	0.68	0.71	0.21	0.61	0.82	0.74	0.55	0.75	0.13	0.82	NA	0.62	0.35	0.64	0.78	0.73	0.74	0.4	0.55	0.72	0.8	0.74	0.68	0.8	0.74	0.72	0.73	0.73	0.7	NA	0.67	0.56	0.56	0.72	0.68
7919@uc003ntq.1@uc003ntu.1	ENSG00000201785,ENSG00000265236,ENSG00000198563,ENSG00000254870	-0.044	19	-0.077	notsign	0.63	0.6	0.75	0.71	0.6	0.63	0.73	0.57	0.48	0.48	0.54	0.12	0.3	0.66	0.58	0.37	0.47	0.03	0.72	0.11	0.31	0.04	0.58	0.64	0.65	0.67	0.08	0.33	0.48	0.6	0.67	0.55	0.73	0.73	0.59	0.68	0.57	0.58	0.18	0.37	0.28	0.42	0.41	0.54
25793@uc003amv.1@uc003amu.1	ENSG00000100225	0.004	4	0.098	notsign	0.45	0.44	0.53	0.45	0.4	0.42	0.45	0.47	0.42	0.39	0.43	0.06	0.28	0.46	0.45	0.3	0.36	0.08	0.43	0.11	0.26	0.1	0.37	0.45	0.42	0.43	0.17	0.23	0.35	0.51	0.43	0.45	0.55	0.48	NA	NA	0.35	0.46	0.33	0.45	0.37	0.36	0.47	0.4
23189@uc010mgy.1@uc003zgs.1	ENSG00000107104	0.016	13	0.054	notsign	0.87	0.87	0.89	0.9	0.86	0.87	0.88	0.85	0.83	0.8	0.85	0.16	0.71	0.88	0.83	0.72	0.82	0.06	0.88	0.41	0.68	0.12	0.72	0.85	0.85	0.89	0.3	0.41	0.87	0.86	0.83	0.78	0.88	0.87	0.86	0.86	0.82	0.84	0.12	0.8	0.75	0.77	0.86	0.84
6002@uc003ghb.2@uc003ggu.2	ENSG00000248840,ENSG00000159788	0.235	34	0.291	sign	0.26	0.37	0.28	0.22	0.36	0.29	0.28	0.21	0.27	0.16	0.26	0.12	0.33	0.27	0.25	0.16	0.24	0.13	0.38	0.34	0.26	0.23	0.24	0.3	0.2	0.28	0.28	0.32	0.22	0.4	0.35	0.18	0.3	0.32	0.33	0.24	0.25	0.21	NA	0.2	0.15	0.35	0.26	0.3
94104@uc002yqm.1@uc002yqn.1uc002yqp.1uc002yqq.1uc002yqr.2	ENSG00000159086	-0.011	0	NA	notsign	0.06	0.09	0.1	0.05	0.03	0.09	0.07	0.03	0.01	0.06	0.1	NA	0.1	0.08	0.04	0.03	0.05	0.21	0.16	NA	0.1	0.4	0.09	0.13	0.09	0.1	0.2	NA	0.04	0.05	0.04	0.07	0.06	0.06	0.07	NA	0.1	0.08	NA	0.03	0.09	0.03	0.04	0.11
2678@uc003aay.1@uc003aas.1	ENSG00000100031,ENSG00000100028	-0.004	4	0.042	notsign	0.75	0.85	0.86	0.81	0.7	0.83	0.82	0.73	0.77	0.66	0.71	0.2	0.48	0.69	0.61	0.62	0.6	0.46	0.78	0.24	0.61	0.29	0.59	0.73	0.64	0.73	0.43	0.52	0.68	0.71	0.79	0.77	0.88	0.83	NA	NA	0.79	0.69	0.72	0.66	0.44	0.61	0.69	0.68
7940@uc003nuo.1@uc003rzb.1uc003rzc.1uc003rze.1	ENSG00000228365,ENSG00000244041,ENSG00000261015,ENSG00000232654,ENSG00000229282,ENSG00000217707,ENSG00000219992,ENSG00000233068,ENSG00000217135,ENSG00000217566,ENSG00000216657,ENSG00000145965,ENSG00000252668,ENSG00000216307,ENSG00000201185,ENSG00000260239,ENSG00000205444,ENSG00000238801,ENSG00000217385,ENSG00000217030,ENSG00000219607,ENSG00000215057,ENSG00000264121,ENSG00000263572,ENSG00000218868…	0	0	NA	notsign	0	0	0	0	0	0	0	0	0	0	0	0	0	NA	0	0	0	0	0	0	0	0	0	0	0	0	0	0	0	0	0	0	0	0	0	0	0	0	0	0	0	0	0	0
162989@uc002osx.1@uc002osy.1	ENSG00000160570	0.043	3	0.033	notsign	0.83	0.76	0.8	0.77	0.82	0.78	0.82	0.76	0.69	0.74	0.79	0.37	0.67	0.7	0.7	0.8	0.71	NA	0.88	NA	0.8	0.54	0.77	0.82	0.84	0.79	0.57	0.83	0.7	0.77	0.65	0.78	0.87	0.72	0.74	0.75	0.88	0.83	NA	0.66	0.73	0.72	0.65	0.81
7942@uc003oqr.1@uc003oqy.1	ENSG00000112561	0.013	0	NA	notsign	0.03	0.03	0.02	0.03	0.02	0.03	0.03	0.03	0.04	0.02	0.02	0.47	0.07	NA	0.02	0.06	0.05	NA	0.02	NA	0.02	0.18	0.03	0.03	0.01	0.03	0.14	0.05	0.02	0.09	0.11	0.02	0.06	0.03	0.07	0.05	0.07	0.02	NA	0.03	0.03	0.02	0.02	0.02
79415@uc002kex.1@uc010dir.1	ENSG00000178927	-0.001	0	NA	notsign	0.01	0.01	0.02	0.01	0.01	0.01	0.01	0.01	0.01	0.01	0.01	0	0	0.01	0.01	0	0.01	0	0.01	0	0	0	0	0.01	0.01	0.01	0	0	0.01	0.01	0.01	0.01	0.02	0.01	0.01	0.01	0.01	0.01	0	0.01	0	0.01	0.01	0.01
29057@uc004drq.1@uc004drk.1	ENSG00000179304	0.001	0	NA	notsign	0.53	0.53	0.54	0.54	0.53	0.53	0.53	0.53	0.53	0.52	0.53	0.5	0.52	0.53	0.53	0.52	0.53	0.5	0.52	0.51	0.51	0.5	0.52	0.52	0.52	0.53	0.5	0.51	0.52	0.53	0.53	0.53	0.54	0.54	0.53	NA	0.52	0.52	0.5	0.53	0.52	0.53	0.52	0.52
9871@uc003ick.1@uc003ici.2uc003icj.2	ENSG00000150961	-0.002	6	-0.093	notsign	0.48	0.38	0.48	0.52	0.42	0.45	0.53	0.35	0.21	0.25	0.29	0.49	0.35	0.43	0.3	0.12	0.28	NA	0.4	NA	0.12	0.26	0.1	0.31	0.19	0.33	NA	0.12	0.39	0.42	0.43	0.26	0.55	0.45	0.37	0.43	0.21	0.33	NA	0.26	0.16	0.12	0.23	0.3
100093631@uc003txp.1@uc003ubw.1	ENSG00000130305,ENSG00000206709,ENSG00000202035,ENSG00000176410,ENSG00000241709,ENSG00000106077,ENSG00000165215,ENSG00000232415,ENSG00000252538,ENSG00000238391,ENSG00000232210,ENSG00000184616,ENSG00000146755,ENSG00000214544,ENSG00000106635,ENSG00000106638,ENSG00000009950,ENSG00000106089,ENSG00000165171,ENSG00000232729,ENSG00000196275,ENSG00000232561,ENSG00000009954,ENSG00000160828,ENSG00000049541…	0	0	NA	notsign	0.5	0.5	0.5	0.5	0.5	0.5	0.5	0.5	0.5	0.5	0.5	0.5	0.5	NA	0.5	0.5	0.5	0.5	0.5	0.5	0.5	0.5	0.5	0.5	0.5	0.5	0.5	0.5	0.5	0.5	0.5	0.5	0.5	0.5	0.5	NA	0.5	0.5	0.47	0.5	0.5	0.5	0.5	0.5
55904@uc010ljg.1@uc003vcl.2uc003vcm.1	ENSG00000005483	0.044	5	0.324	notsign	0.15	0.15	0.17	0.15	0.12	0.12	0.15	0.11	0.11	0.1	0.13	0.27	0.27	0.12	0.13	0.24	0.1	0.1	0.16	0.24	0.43	0.18	0.14	0.08	0.23	0.16	0.26	0.78	0.16	0.14	0.1	0.09	0.17	0.15	0.16	NA	0.2	0.11	0.59	0.11	0.31	0.17	0.09	0.17
9910@uc001gkc.2@uc001gjy.2	ENSG00000266125,ENSG00000203737,ENSG00000152061	0.071	3	0.423	notsign	0.79	0.78	0.74	0.6	0.8	0.79	0.74	0.64	0.73	0.62	0.77	0.17	0.42	0.66	0.52	0.38	0.48	0.18	0.73	NA	0.25	0.25	0.39	0.67	0.56	0.81	0.2	0.29	0.65	0.72	0.7	0.54	0.83	0.78	0.66	0.81	0.72	0.73	0.31	0.73	0.64	0.54	0.69	0.61
114879@uc001lxj.1@uc001lxl.1	ENSG00000021762	-0.015	0	NA	notsign	0.72	0.18	0.66	0.6	0.72	0.44	0.64	0.45	0.41	0.46	NA	0.65	0.31	0.75	0.58	0.63	0.4	0.78	0.71	0.85	0.8	0.78	0.66	0.82	0.85	0.63	0.92	NA	0.82	0.73	0.51	0.36	0.67	0.53	0.57	0.58	0.79	0.55	0.44	0.66	0.68	0.65	0.4	0.83
10127@uc002cur.1@uc002cup.1uc002cuq.1	ENSG00000006194	0.015	7	0.057	notsign	0.52	0.58	0.58	0.62	0.56	0.53	0.58	0.53	0.47	0.45	0.39	0.18	NA	0.52	0.45	0.28	0.41	0.06	0.64	0.13	0.19	0.11	0.33	0.57	0.59	0.59	0.18	0.3	0.45	0.64	0.5	0.49	0.66	0.63	0.6	0.51	0.45	0.51	NA	0.49	0.18	0.36	0.41	0.46
5214@uc009xhu.1@uc009xht.1	ENSG00000067057	-0.028	0	NA	notsign	0.02	0.02	0.04	0.03	0.04	0.03	0.02	0.05	0.06	0.04	0.03	0.22	0.12	0.03	0.04	0.07	0.08	NA	0.02	0.06	0.03	0.08	0.02	0.03	0.01	0.05	0.09	0.04	0.02	0.02	0.04	0.04	0.05	0.03	0.02	NA	0.03	0.05	NA	0.05	0.06	0.05	0.03	0.03
55157@uc009wwh.1@uc001gjh.1	ENSG00000117593	0.012	3	0.353	notsign	0.54	0.63	0.59	0.58	0.55	0.33	0.65	0.51	0.53	0.45	0.47	NA	0.54	0.58	0.49	0.11	0.57	NA	0.5	0.12	0.16	NA	0.12	0.41	0.42	0.56	0.28	NA	0.24	0.51	0.6	0.43	0.65	0.64	0.55	0.61	0.53	0.44	0.69	0.54	0.4	0.37	0.5	0.51
80742@uc003nqi.1uc003nqj.1@uc003rcv.1uc003rcw.1	ENSG00000236086,ENSG00000228365,ENSG00000244041,ENSG00000261015,ENSG00000232654,ENSG00000229282,ENSG00000217707,ENSG00000219992,ENSG00000233068,ENSG00000217135,ENSG00000217566,ENSG00000216657,ENSG00000145965,ENSG00000252668,ENSG00000216307,ENSG00000201185,ENSG00000260239,ENSG00000205444,ENSG00000238801,ENSG00000217385,ENSG00000217030,ENSG00000219607,ENSG00000215057,ENSG00000264121,ENSG00000263572…	0.044	0	NA	notsign	0.06	0.12	0.11	0.06	0.09	0.1	0.05	0.1	0.07	0.08	0.07	0.12	0.08	0.07	0.08	0.1	0.06	0.22	0.13	0.09	0.24	0.24	0.17	0.07	0.08	0.05	0.21	0.21	0.06	0.23	0.26	0.11	0.21	0.08	0.09	0.06	0.09	0.06	NA	0.07	0.09	0.08	0.06	0.05
4957@uc004bvh.1@uc004bve.1	ENSG00000264891,ENSG00000136811	-0.013	0	NA	notsign	0.15	0.13	0.17	0.23	0.16	0.13	0.07	0.15	0.15	0.18	0.08	NA	0.34	0.1	0.21	0.28	0.25	NA	0.36	NA	0.1	NA	0.47	0.18	0.13	0.11	0.35	0.18	0.13	0.46	0.48	0.22	0.18	0.28	0.4	0.07	0.18	0.25	NA	0.15	0.1	0.15	0.26	0.35
1612@uc004ape.1@uc004apc.1	ENSG00000219928,ENSG00000236709,ENSG00000196730	0.001	0	NA	notsign	0.5	0.5	0.49	0.49	0.5	0.49	0.5	0.5	0.5	0.49	0.5	NA	NA	0.49	0.51	0.5	0.5	0.5	0.49	0.49	0.5	0.51	NA	0.5	0.5	0.5	0.49	0.51	0.5	0.5	0.5	0.5	0.5	0.5	0.5	0.5	0.5	0.5	0.5	0.49	0.5	0.49	0.5	0.51
22827@uc003yzu.1@uc003yzq.1uc003yzr.1	ENSG00000179950	0.008	0	NA	notsign	0.88	0.98	0.96	0.94	0.96	0.98	0.92	0.93	0.93	0.97	0.98	0.79	0.94	NA	0.86	0.94	0.95	NA	0.97	NA	0.94	0.71	0.94	0.97	0.98	0.96	0.88	0.96	0.88	0.88	0.93	0.88	0.93	0.97	NA	NA	0.97	0.98	NA	0.93	0.91	0.9	0.96	0.98
3191@uc002ojo.1@uc010egf.1	ENSG00000104824	0.006	12	0.047	notsign	0.26	0.35	0.32	0.29	0.23	0.22	0.38	0.36	0.26	0.24	0.33	0.11	0.19	NA	0.41	0.19	0.31	0.17	0.41	0.09	0.2	0.08	0.14	0.33	0.28	0.31	0.13	0.24	0.19	0.34	0.25	0.22	0.34	0.41	0.45	0.22	0.31	0.39	0.71	0.26	0.15	0.26	0.34	0.34
9905@uc002fup.1@uc002fum.2uc002fun.2	ENSG00000141258	0.007	0	NA	notsign	0.05	0.03	0.04	0.07	0.01	0.05	0.03	0.04	0.03	0.02	0.03	0.11	0.06	NA	0.02	0.03	0.06	0.07	0.05	0.05	0.1	0.1	0.02	0.05	0.03	0.06	0.07	0.06	0.03	0.06	0.05	0.03	0.04	0.07	0.04	0.03	0.08	0.04	0.17	0.02	0.04	0.03	0.01	0.03
6818@uc002dxk.1@uc002dsu.1	ENSG00000181625,ENSG00000257691,ENSG00000260514,ENSG00000260043,ENSG00000197471,ENSG00000260719,ENSG00000262756,ENSG00000174992,ENSG00000167371,ENSG00000185928,ENSG00000214725,ENSG00000247735,ENSG00000260358,ENSG00000167194,ENSG00000149923,ENSG00000260453,ENSG00000261367,ENSG00000132207,ENSG00000213648,ENSG00000260280,ENSG00000103485,ENSG00000262323,ENSG00000079616,ENSG00000103495,ENSG00000263136…	-0.006	2	-0.055	notsign	0.94	0.92	0.94	0.92	0.9	0.89	0.93	0.91	0.87	0.94	0.93	0.99	0.92	0.92	0.93	0.93	0.92	0.99	0.9	0.97	0.96	0.98	0.97	0.91	0.92	0.94	0.98	0.96	0.9	0.88	0.88	0.92	0.92	0.91	0.95	0.89	0.94	0.89	0.99	0.9	0.91	0.92	0.87	0.93
4681@uc009vpm.1@uc001bcj.1	ENSG00000158747	0.024	0	NA	notsign	0	0.01	0.01	0.01	0.01	0	0	0.01	0.01	0.01	0.01	0.03	0.01	0.01	0.01	0.02	0.01	0.04	0.01	0.01	0.01	0.04	0.01	0	0	0.01	0.03	0.1	0.04	0.01	0.04	0.05	0.06	0.01	0.03	0.02	0.05	0.02	NA	0.01	0.02	0.01	0.01	0.01
2@uc001qvj.1@uc001qvk.1	ENSG00000175899	-0.005	8	-0.017	notsign	0.19	0.27	0.28	0.31	0.19	0.21	0.33	0.26	0.18	0.14	0.23	0.16	0.16	0.29	0.17	0.06	0.14	0.31	0.23	0.05	0.07	0.11	0.11	0.14	0.07	0.24	0.32	0.02	0.23	0.27	0.23	0.14	0.37	0.36	0.2	0.21	0.12	0.22	0.63	0.21	0.11	0.14	0.2	0.15
4967@uc003tlo.1@uc003tlm.1uc003tln.1	ENSG00000105953	0.029	3	0.273	notsign	0.49	0.55	0.53	0.52	0.53	0.56	0.56	0.55	0.45	0.46	0.56	0.79	0.54	0.57	0.57	0.4	0.63	0.54	0.54	NA	0.43	0.91	0.75	0.47	0.55	0.53	0.64	0.67	0.58	0.47	0.56	0.52	0.55	0.58	0.54	NA	0.52	0.52	0.45	0.54	0.47	0.51	0.58	0.52
6880@uc003moo.1@uc003jwc.1	ENSG00000199540,ENSG00000260774,ENSG00000248925,ENSG00000250848,ENSG00000214278,ENSG00000188242,ENSG00000264233,ENSG00000249908,ENSG00000215246,ENSG00000263834,ENSG00000249201,ENSG00000263670,ENSG00000248951,ENSG00000251532,ENSG00000263746,ENSG00000171421,ENSG00000250417,ENSG00000259757,ENSG00000249541,ENSG00000250716,ENSG00000259603,ENSG00000248962,ENSG00000249994,ENSG00000251506,ENSG00000251426…	0	0	NA	notsign	1	1	1	1	1	1	1	1	1	1	1	1	NA	1	1	1	1	1	1	1	1	1	1	1	1	1	1	1	1	1	1	1	1	1	1	1	1	1	1	1	1	1	1	1
972@uc003lsb.1@uc003lsc.1uc003lsd.1uc003lse.1uc003lsf.1	ENSG00000019582	-0.002	0	NA	notsign	0.5	0.5	0.5	0.5	0.49	0.5	0.5	0.5	0.5	0.5	0.5	0.5	0.51	0.5	0.49	0.5	0.5	0.5	0.5	0.5	0.5	0.51	0.5	0.5	0.5	0.51	0.5	0.51	0.49	0.5	0.5	0.51	0.5	0.51	0.5	0.5	0.51	0.5	0.5	0.5	0.51	0.5	0.5	0.51
80790@uc002fgr.1@uc002fgp.1	ENSG00000153815	-0.01	0	NA	notsign	0.98	0.98	0.98	0.99	0.95	0.95	0.97	0.97	0.91	0.93	0.93	NA	0.79	0.97	0.92	0.77	0.91	NA	0.98	NA	0.91	NA	0.63	0.93	0.93	0.98	0.81	0.78	0.96	0.96	0.97	0.92	0.96	0.97	0.98	0.97	0.85	0.95	0.63	0.92	0.91	0.84	0.95	0.95
3135@uc003rai.2@uc003rsn.2	ENSG00000199290,ENSG00000227758,ENSG00000181126,ENSG00000204632,ENSG00000204655,ENSG00000204642,ENSG00000261548	-0.046	1	-0.53	notsign	0.93	0.93	0.96	0.92	0.92	0.96	0.96	0.88	0.83	0.82	0.83	0.72	NA	NA	0.85	0.65	0.84	0.62	0.93	NA	0.77	0.6	0.52	0.9	0.54	0.95	0.73	0.79	0.74	0.92	0.89	0.94	0.87	0.94	0.93	0.95	0.66	0.92	NA	0.82	0.79	0.89	0.94	0.9
26173@uc003skm.1@uc003skp.1	ENSG00000164880	0.031	1	0.53	notsign	0.18	0.19	0.16	0.27	0.12	0.22	0.12	0.14	0.14	0.07	0.1	0.06	0.07	NA	0.13	0.08	0.11	0.1	0.19	0.09	0.06	0.07	0.02	0.09	0.05	0.11	0.09	0.04	0.14	0.21	0.13	0.09	0.2	0.19	0.1	NA	0.1	0.23	0.43	0.11	0.07	0.05	0.08	0.12
3192@uc001iba.1@uc001ibb.1	ENSG00000153187	-0.001	6	0	notsign	0.72	0.64	0.7	0.68	0.65	0.63	0.7	0.73	0.65	0.65	0.69	0.74	0.66	0.67	0.64	0.72	0.65	NA	0.72	0.74	0.6	0.55	0.63	0.63	0.65	0.69	0.81	0.68	0.68	0.71	0.67	0.65	0.62	0.64	0.69	0.57	0.6	0.72	0.88	0.71	0.69	0.65	0.76	0.69
501@uc003ktv.2@uc003ktx.2uc003ktz.2	ENSG00000164904	-0.003	0	NA	notsign	0.22	0.3	0.25	0.28	0.24	0.21	0.28	0.21	0.21	0.25	0.28	0.03	0.17	0.32	0.25	0.22	0.2	NA	0.18	NA	0.12	0.05	0.14	0.19	0.19	0.26	0.08	0.19	0.33	0.35	0.37	0.23	0.27	0.18	0.22	0.18	0.17	0.26	NA	0.24	0.28	0.23	0.26	0.25
1454@uc003avn.1@uc003avm.1	ENSG00000229955,ENSG00000244627,ENSG00000213923	-0.035	0	NA	notsign	0.25	0.15	0.17	0.17	0.07	0.19	0.2	0.08	0.29	0.13	0.13	0.08	0.05	0.05	0.06	0.15	0.13	0.08	0.1	0.06	0.12	0.33	0.19	0.21	0.09	0.21	0.33	0.31	0.14	0.13	0.24	0.13	0.06	0.23	NA	NA	0.24	0.14	0.17	0.07	0.11	0.13	0.03	0.11
3105@uc010jrq.1uc00531.uc010koz.1	ENSG00000164379,ENSG00000243439,ENSG00000054598,ENSG00000236086,ENSG00000228365,ENSG00000244041,ENSG00000261015,ENSG00000232654,ENSG00000229282,ENSG00000217707,ENSG00000219992,ENSG00000233068,ENSG00000217135,ENSG00000217566,ENSG00000216657,ENSG00000145965,ENSG00000252668,ENSG00000216307,ENSG00000201185,ENSG00000260239,ENSG00000205444,ENSG00000238801,ENSG00000217385,ENSG00000217030,ENSG00000219607…	0.001	0	NA	notsign	0.49	0.5	0.49	0.5	0.51	0.51	0.5	0.5	0.5	0.5	0.5	0.5	0.5	NA	0.49	0.51	0.5	0.5	0.51	0.5	0.5	0.5	0.5	0.5	0.5	0.49	0.5	0.49	0.49	0.51	0.51	0.5	0.5	0.5	0.5	0.5	0.5	0.5	0.5	0.49	0.5	0.51	0.5	0.5
116841@uc001hra.1@uc001hrd.2uc001hrf.1	ENSG00000230005,ENSG00000143740	-0.077	6	-0.203	sign	0.9	0.83	0.86	0.88	0.9	0.87	0.91	0.91	0.97	0.84	0.93	0.74	0.85	NA	0.86	0.85	0.88	0.81	0.85	0.9	0.89	0.88	0.91	0.76	0.86	0.91	0.87	0.72	0.92	0.86	0.84	0.84	0.83	0.95	0.87	0.9	0.79	0.85	0.64	0.95	0.88	0.83	0.84	0.79
644019@uc010mnu.1@uc004afj.2uc004afl.2	ENSG00000204790	0	0	NA	notsign	0.51	0.5	0.51	0.51	0.49	0.5	0.5	0.5	0.5	0.51	0.5	0.5	0.5	0.5	0.5	0.5	0.5	0.5	0.5	0.5	0.49	0.5	0.5	0.49	0.51	0.5	0.5	0.5	0.49	0.5	0.5	0.5	0.5	0.51	0.5	0.51	0.5	0.51	0.49	0.49	0.5	0.5	0.5	0.5
3603@uc002bgl.1@uc002bgg.1	ENSG00000172349	0.037	0	NA	notsign	0.01	0	0	0	0	0.01	0	0	0	0	0	NA	0.02	0.01	0	0.01	0.01	NA	0	NA	0.01	0.04	0.01	0.01	0	0.01	0.06	0.02	0.01	0.01	0	0.01	0.01	0	0.01	0.01	0.01	0	NA	0	0.01	0.01	0.01	0
553115@uc001bte.1@uc001bth.1	ENSG00000162517	0	0	NA	notsign	0.5	0.5	0.49	0.51	0.49	0.5	0.5	0.51	0.5	0.49	0.5	0.5	0.5	0.5	0.5	0.49	0.5	0.49	0.5	0.5	0.5	0.51	0.49	0.5	0.5	0.51	0.5	0.5	0.5	0.5	0.49	0.5	0.5	0.5	0.5	0.5	0.51	0.51	0.5	0.5	0.5	0.5	0.5	0.49
9145@uc003axp.2@uc003axs.2	ENSG00000100321	-0.011	0	NA	notsign	0.97	0.98	0.89	0.97	0.95	0.97	0.98	0.98	0.97	0.99	0.99	0.98	0.92	0.95	0.97	0.96	0.97	0.94	NA	0.97	0.97	0.95	NA	0.99	0.99	0.97	0.97	0.99	0.98	0.96	0.97	0.98	0.96	0.97	NA	NA	0.99	0.98	NA	0.97	0.98	0.98	0.96	0.99
374977@uc001cxu.2@uc001cxo.1uc001cxp.1	ENSG00000184313	-0.025	0	NA	notsign	0.91	0.95	0.95	0.95	0.92	0.94	0.94	0.93	0.96	0.85	0.88	0.65	0.87	NA	0.72	0.78	0.82	NA	0.91	NA	0.77	0.66	0.73	0.89	0.92	0.96	0.66	0.95	0.87	0.91	0.93	0.91	0.95	0.88	0.92	0.94	0.9	0.94	NA	0.81	0.91	0.86	0.93	0.95
6046@uc003ocq.2@uc010knz.1	ENSG00000201185,ENSG00000260239,ENSG00000205444,ENSG00000238801,ENSG00000217385,ENSG00000217030,ENSG00000219607,ENSG00000215057,ENSG00000264121,ENSG00000263572,ENSG00000218868,ENSG00000203498,ENSG00000225092,ENSG00000219993,ENSG00000236512,ENSG00000219294,ENSG00000251164,ENSG00000230939,ENSG00000216368,ENSG00000221583,ENSG00000229950,ENSG00000263705,ENSG00000216359,ENSG00000205318,ENSG00000111843…	0.002	0	NA	notsign	1	1	1	1	1	1	1	1	1	1	1	0.97	1	1	1	0.99	1	0.98	1	0.98	0.99	0.97	0.99	1	1	1	0.99	0.97	1	1	1	1	1	1	1	1	1	1	0.98	1	0.99	1	1	0.99
23786@uc002zna.1@uc002zmu.1	ENSG00000099968	-0.001	0	NA	notsign	0.02	0.01	0.01	0.01	0.01	0.01	0.01	0.01	0.02	0	0.01	0	0.01	0.02	0.02	0.01	0.01	0.01	0.01	0.01	0.01	0	0.01	0.01	0.02	0.01	0	0.01	0.02	0.01	0.01	0.01	0.02	0.02	NA	NA	0.01	0.01	0.01	0.01	0.01	0.01	0	0.01
6397@uc002jtr.1@uc002jto.1uc002jtp.1	ENSG00000129657	0.003	0	NA	notsign	0.14	0.16	0.19	0.19	0.17	0.22	0.19	0.13	0.13	0.12	0.1	0.04	0.03	0.15	0.07	0.04	0.09	0.01	0.18	0.01	0.03	0.02	0.05	0.11	0.09	0.16	0.01	0.03	0.1	0.16	0.15	0.09	0.25	0.18	0.1	0.13	0.05	0.11	0.09	0.13	0.05	0.06	0.16	0.06
23499@uc001cdf.1uc001cde.1@uc009vvo.1	ENSG00000255103,ENSG00000127603	-0.012	0	NA	notsign	0.05	0.02	0.02	0.01	0.03	0.02	0.02	0.03	0.03	0.04	0.04	NA	0.07	0.03	0.02	0.06	0.04	NA	0.05	NA	0.07	0.12	0.04	0.03	0.02	0.02	0.37	0.27	0.02	0.04	0.04	0.04	0.05	0.02	0.03	0.02	0.1	0.03	NA	0.03	0.04	0.03	0.03	0.03
8874@uc001vry.1@uc001vru.1	ENSG00000102606	-0.022	1	-0.19	notsign	0.46	0.59	0.59	0.59	0.6	0.47	0.51	0.48	0.46	0.47	0.43	0.16	0.38	0.45	0.55	0.47	0.41	NA	0.59	0.22	0.38	0.14	0.35	0.58	0.42	0.51	0.46	0.42	0.4	0.45	0.59	0.44	0.53	0.49	NA	NA	0.69	0.5	0.43	0.38	0.39	0.28	0.43	0.44
11190@uc002xco.2@uc002xcm.1uc002xcn.1	ENSG00000126001	0.045	0	NA	notsign	0.93	0.94	0.89	0.94	0.92	0.95	0.94	0.94	0.95	0.76	0.89	0.67	0.91	NA	0.91	0.68	0.94	0.9	0.93	0.66	0.82	0.78	0.7	0.92	0.88	0.9	0.58	0.91	0.92	0.91	0.9	0.88	0.91	0.92	0.95	0.96	0.84	0.9	NA	0.86	0.9	0.89	0.93	0.9
6238@uc010gcm.1@uc002wpv.1	ENSG00000125844	-0.01	10	-0.052	notsign	0.48	0.52	0.55	0.55	0.51	0.53	0.56	0.52	0.54	0.39	0.39	0.17	0.33	0.5	0.43	0.3	0.42	0.34	0.43	0.17	0.29	0.32	0.23	0.42	0.36	0.45	0.37	0.14	0.41	0.56	0.5	0.42	0.62	0.62	0.49	0.51	0.37	0.44	0.59	0.41	0.3	0.36	0.51	0.41
10307@uc003lgc.1@uc003lgd.1uc003lge.1uc010jfn.1uc010jfo.1uc010jfr.1	ENSG00000113108	0.013	0	NA	notsign	0.01	0.01	0.01	0	0.01	0.01	0.01	0	0.01	0.01	0.01	0.03	0.02	0.01	0.01	0.01	0	NA	0.01	NA	0.01	0.02	0.01	0.01	0	0.01	0.02	0.01	0.01	0.01	0.01	0.01	0.01	0	0.01	0.01	0.01	0.01	NA	0.01	0	0.01	0.01	0.01
7919@uc003rgh.1@uc003ntx.1	ENSG00000233763,ENSG00000222248,ENSG00000137267,ENSG00000218472,ENSG00000260604,ENSG00000230648,ENSG00000237716,ENSG00000231811,ENSG00000260673,ENSG00000236336,ENSG00000220685,ENSG00000265083,ENSG00000264541,ENSG00000220446,ENSG00000218574,ENSG00000217239,ENSG00000216360,ENSG00000230770,ENSG00000239472,ENSG00000124785,ENSG00000241216,ENSG00000261211,ENSG00000224532,ENSG00000219986,ENSG00000240936…	0.003	0	NA	notsign	0.97	0.97	0.99	0.97	0.97	0.97	0.98	0.96	0.95	0.98	0.99	0.94	0.97	NA	0.97	0.99	0.99	0.72	0.98	0.93	0.95	0.55	0.99	0.99	0.99	1	0.78	0.94	0.99	0.94	0.97	0.99	0.95	0.97	0.94	0.98	0.98	0.99	0.75	0.97	0.97	0.99	0.97	0.99
55191@uc001oqp.1@uc001oqn.1	ENSG00000172890	-0.007	0	NA	notsign	0.07	0.05	0.06	0.1	0.05	0.1	0.09	0.06	0.03	0.03	0.09	0.08	0.07	0.08	0.09	0.04	0.05	0.29	0.08	0.04	0.04	0.11	0.08	0.05	0.12	0.14	0.17	0.05	0.08	0.06	0.06	0.05	0.08	0.06	0.06	0.07	0.04	0.08	0.23	0.03	0.05	0.07	0.05	0.04
649853@uc003noq.1@uc003rta.1uc003rtb.1uc003rtc.1uc010koz.1	ENSG00000164379,ENSG00000243439,ENSG00000054598,ENSG00000236086,ENSG00000228365,ENSG00000244041,ENSG00000261015,ENSG00000232654,ENSG00000229282,ENSG00000217707,ENSG00000219992,ENSG00000233068,ENSG00000217135,ENSG00000217566,ENSG00000216657,ENSG00000145965,ENSG00000252668,ENSG00000216307,ENSG00000201185,ENSG00000260239,ENSG00000205444,ENSG00000238801,ENSG00000217385,ENSG00000217030,ENSG00000219607…	-0.001	0	NA	notsign	0.5	0.49	0.5	0.5	0.5	0.5	0.5	0.5	0.5	0.5	0.5	0.49	0.5	NA	0.51	0.5	0.5	0.5	0.5	0.5	0.5	0.5	0.49	0.5	0.5	0.5	0.5	0.51	0.5	0.51	0.5	0.5	0.5	0.5	0.5	0.5	0.5	0.49	0.51	0.5	0.49	0.51	0.5	0.5
10801@uc002jtu.2@uc002jts.2	ENSG00000184640	-0.008	0	NA	notsign	0	0	0	0.01	0	0	0	0.01	0.01	0.01	0.01	0.09	0.04	0.01	0.01	0.02	0.01	0.15	0	0.07	0.01	0.04	0.01	0.01	0	0	0.05	0.03	0.01	0.01	0.01	0.02	0.01	0	0.01	0	0.01	0	0.07	0.02	0.02	0.01	0	0
57579@uc003pfo.1@uc003pfh.2	ENSG00000238386,ENSG00000082269	0.008	0	NA	notsign	0.07	0.12	0.09	0.07	0.07	0.05	0.07	0.05	0.03	0.04	0.04	NA	0.14	0.01	0.09	0.23	0.09	NA	0.08	0.41	0.41	0.25	NA	0.1	0.04	0.07	0.23	NA	0.04	0.12	0.06	0.07	0.07	0.05	0.09	0.04	0.1	0.08	0.39	0.08	0.1	0.03	0.06	0.14
9659@uc001eme.1@uc001emb.1	ENSG00000178104	-0.038	10	-0.099	notsign	0.15	0.05	0.05	0.04	0.05	0.04	0.06	0.06	0.03	0.07	0.06	0.35	0.17	0.15	0.14	0.03	0.12	NA	0.1	0.03	0.09	0.18	0.04	0.05	0.06	0.05	0.24	0.04	0.06	0.07	0.03	0.12	0.06	0.03	0.09	0.09	0.32	0.09	NA	0.04	0.05	0.06	0.06	0.08
4744@uc003afp.2@uc003afo.1	ENSG00000100285	0.011	0	NA	notsign	0.07	0.08	0.08	0.08	0.08	0.01	0.11	0.04	0.03	0.04	0.05	0.01	0.04	0.08	0.09	0.02	0.08	NA	0.08	0.03	0.02	0.03	0.01	0.03	0.03	0.1	0.02	0.04	0.06	0.12	0.04	0.05	0.15	0.06	NA	NA	0.02	0.11	0.02	0.05	0.02	0.04	0.09	0.06
11176@uc009zov.1@uc009zow.1	ENSG00000076108	-0.005	0	NA	notsign	0.1	0.13	0.16	0.28	0.12	0.34	0.2	0.09	0.17	0.19	0.15	0.32	0.12	0.14	0.26	0.26	0.08	NA	0.04	NA	0.4	0.26	0.17	0.19	0.28	0.18	0.34	0.3	0.12	0.04	0.19	0.16	0.1	0.1	0.13	0.24	0.11	0.15	NA	0.24	0.16	0.13	0.2	0.24
55466@uc002bdm.1@uc002bdj.1	ENSG00000140403	-0.031	0	NA	notsign	0.37	0.19	0.39	0.25	0.41	0.22	0.25	0.32	0.5	0.46	0.14	0.19	0.17	0.2	0.28	0.13	0.15	0.05	0.23	0.15	0.18	0.14	0.14	0.37	0.32	0.21	0.52	0.2	0.2	0.29	0.17	0.21	0.17	0.2	0.27	0.23	0.21	0.16	NA	0.29	0.16	0.36	0.19	0.23
1488@uc001lie.2@uc001lih.2	ENSG00000264572,ENSG00000175029	0.013	1	0.54	notsign	0.92	0.98	0.96	0.98	0.97	0.89	0.99	0.97	0.95	0.94	0.89	NA	0.65	0.95	0.95	0.75	0.91	0.78	0.94	0.76	0.8	0.67	0.93	0.93	0.98	0.96	0.77	0.88	0.97	0.92	0.96	0.96	0.93	0.98	0.96	NA	0.95	0.97	NA	0.88	0.86	0.91	0.96	0.96
6904@uc002kgd.1@uc002kgb.1	ENSG00000262663,ENSG00000141556	0.026	6	0.097	notsign	0.58	0.7	0.69	0.72	0.7	0.75	0.77	0.62	0.79	0.61	0.67	0.1	0.49	0.74	0.69	0.56	0.51	0.06	0.74	0.42	0.45	0.26	0.61	0.71	0.71	0.68	0.17	0.48	0.73	0.78	0.8	0.72	0.79	0.78	0.78	0.66	0.64	0.64	0.13	0.56	0.53	0.65	0.68	0.62
84196@uc001bfd.1@uc001bfa.1	ENSG00000090686	-0.003	1	-0.34	notsign	0.86	0.8	0.86	0.85	0.79	0.8	0.84	0.91	0.83	0.78	0.79	0.39	0.84	0.88	0.82	0.72	0.82	NA	0.87	NA	0.39	0.51	0.55	0.79	0.68	0.79	0.23	0.41	0.79	0.95	0.88	0.71	0.86	0.91	0.89	0.87	0.72	0.79	NA	0.82	0.57	0.78	0.87	0.73
54540@uc003mhr.1@uc003mhs.2	ENSG00000146067	0.02	8	0.026	notsign	0.29	0.24	0.26	0.35	0.23	0.32	0.31	0.25	0.29	0.2	0.21	0.07	0.14	0.33	0.22	0.16	0.21	0.06	0.29	0.07	0.12	0.04	0.13	0.24	0.19	0.25	0.12	0.09	0.21	0.27	0.19	0.21	0.4	0.36	0.28	0.28	0.19	0.24	0.06	0.23	0.12	0.18	0.22	0.18
9659@uc001elk.1uc00500.uc001emk.2	ENSG00000178104	-0.055	6	-0.142	sign	0.13	0.21	0.08	0.05	0.12	0.04	0.1	0.03	0.06	0.12	0.14	0.04	0.08	0.06	0.15	0.07	0.14	0.1	0.09	0.03	0.01	0.07	0.11	0.08	0.26	0.23	0.13	0.05	0.05	0.03	0.09	0.07	0.02	0.04	0.11	0.03	0.02	0.03	0.37	0.09	0.11	0.08	0.07	0.28
23550@uc002tjg.1@uc002tjf.1	ENSG00000125637	-0.013	4	-0.12	notsign	0.84	0.85	0.87	0.82	0.88	0.8	0.8	0.86	0.78	0.79	0.8	0.61	0.73	0.83	0.82	0.66	0.77	0.71	0.81	NA	0.69	0.63	0.81	0.78	0.89	0.84	0.71	0.62	0.79	0.81	0.78	0.75	0.86	0.85	0.78	0.87	0.79	0.81	NA	0.77	0.61	0.76	0.87	0.72
9256@uc002ivv.1@uc002ivx.2uc010dcs.1	ENSG00000005379	0.023	0	NA	notsign	0.12	0.06	0.11	0.11	0.05	0.05	0.1	0.09	0.04	0.03	0.05	0.02	0.04	0.07	0.03	0.03	0.04	0.02	0.04	0.02	0.07	0.02	0.02	0.03	0.05	0.08	0.02	0.06	0.03	0.14	0.03	0.04	0.07	0.14	0.04	0.02	0.07	0.02	0.04	0.05	0.01	0.02	0.05	0.04
5325@uc010khm.1@uc003qkn.1	ENSG00000118495	-0.015	2	-0.065	notsign	0.93	0.93	0.89	0.89	0.91	0.91	0.91	0.93	0.93	0.95	0.94	0.99	0.95	0.89	0.9	0.95	0.97	0.97	0.9	0.99	0.98	0.99	0.97	0.94	0.93	0.87	0.99	0.99	0.95	0.91	0.9	0.93	0.9	0.9	0.89	0.88	0.91	0.92	0.89	0.97	0.98	0.91	0.96	0.93
738@uc001ocs.1@uc001ocr.1	ENSG00000149823	0.012	2	0.445	notsign	0.55	0.63	0.56	0.67	0.6	0.55	0.56	0.61	0.48	0.54	0.52	0.5	0.56	NA	0.63	0.44	0.46	NA	0.5	0.49	0.63	0.39	0.49	0.64	0.68	0.57	0.24	0.43	0.51	0.57	0.65	0.52	0.61	0.51	0.56	0.62	0.59	0.63	NA	0.6	0.41	0.62	0.59	0.47
9400@uc002jot.2@uc010dgk.1	ENSG00000108469	0.001	0	NA	notsign	0.67	0.41	0.46	0.62	0.37	0.32	0.69	NA	0.36	0.16	NA	0.42	0.35	0.47	0.31	0.51	0.28	0.43	0.58	NA	0.28	0.38	NA	0.7	0.29	0.42	0.57	0.24	0.65	0.62	0.44	0.42	0.37	0.76	0.6	0.66	0.43	0.23	0.24	0.44	0.23	0.31	0.42	0.79
80204@uc010fbk.1@uc010fbl.1	ENSG00000138081	-0.005	0	NA	notsign	0.03	0.04	0.08	0.07	0.06	0.09	0.08	0.06	0.09	0.04	0.04	0.23	0.03	0.06	0.04	0.07	0.05	NA	0.08	0.11	0.12	0.44	0.03	0.01	0.05	0.07	0.15	0.21	0.07	0.05	0.09	0.02	0.06	0.13	0.08	0.05	0.1	0.03	NA	0.04	0.04	0.03	0.03	0.06
9051@uc002bch.1@uc002bcf.2uc002bcg.2	ENSG00000140368	0.003	2	0.165	notsign	0.32	0.3	0.33	0.27	0.27	0.33	0.31	0.29	0.34	0.24	0.28	0.13	0.24	0.33	0.35	0.25	0.28	0.13	0.38	0.17	0.22	0.11	0.21	0.3	0.25	0.36	0.14	0.18	0.36	0.3	0.36	0.34	0.35	0.33	0.28	0.33	0.22	0.31	0.09	0.32	0.25	0.26	0.3	0.27
7726@uc003rcg.1@uc010jry.1	ENSG00000266252,ENSG00000164385,ENSG00000266750,ENSG00000232999,ENSG00000233763,ENSG00000222248,ENSG00000137267,ENSG00000218472,ENSG00000260604,ENSG00000230648,ENSG00000237716,ENSG00000231811,ENSG00000260673,ENSG00000236336,ENSG00000220685,ENSG00000265083,ENSG00000264541,ENSG00000220446,ENSG00000218574,ENSG00000217239,ENSG00000216360,ENSG00000230770,ENSG00000239472,ENSG00000124785,ENSG00000241216…	0.002	0	NA	notsign	1	1	0.99	1	1	0.99	1	1	0.99	0.99	1	0.93	0.99	1	0.99	0.99	0.99	0.93	1	0.94	0.98	0.94	0.98	0.99	0.99	1	0.97	0.96	1	1	0.99	0.99	0.99	0.99	1	0.99	0.99	1	0.85	0.99	0.99	0.99	1	0.99
3895@uc010aor.1@uc001xcb.1uc001xcd.1	ENSG00000200742,ENSG00000126777	-0.001	0	NA	notsign	0.52	0.5	0.5	0.5	0.49	0.51	0.51	0.49	0.5	0.49	0.5	0.49	0.5	0.5	0.5	0.5	0.5	0.5	0.5	0.51	0.49	0.5	0.5	0.5	0.5	0.5	0.5	0.5	0.5	0.5	0.49	0.5	0.49	0.5	0.5	NA	0.5	0.5	0.5	0.51	0.51	0.51	0.49	0.51
100132406@uc001ern.1@uc001ery.2	ENSG00000203832	0.091	0	NA	notsign	0.91	0.88	0.76	0.85	0.91	0.91	0.88	0.88	0.8	0.81	0.8	0.84	0.89	0.81	0.83	0.77	0.81	NA	0.87	0.9	0.69	0.77	0.64	0.65	0.58	0.77	0.86	NA	0.66	0.93	0.82	0.87	0.89	0.82	0.86	0.81	0.71	0.72	0.9	NA	0.87	0.75	0.82	0.86
9919@uc004chs.1@uc004chx.1	ENSG00000148396	0.027	18	0.047	notsign	0.79	0.79	0.84	0.82	0.72	0.8	0.81	0.74	0.63	0.62	0.7	0.6	0.77	NA	0.63	0.45	0.62	0.63	0.79	0.58	0.76	0.82	0.29	0.64	0.61	0.8	0.81	0.59	0.67	0.77	0.76	0.66	0.85	0.78	0.71	0.75	0.6	0.66	0.83	0.53	0.58	0.51	0.7	0.67
1192@uc003rjd.1@uc003nwr.1	ENSG00000218472,ENSG00000260604,ENSG00000230648,ENSG00000237716,ENSG00000231811,ENSG00000260673,ENSG00000236336,ENSG00000220685,ENSG00000265083,ENSG00000264541,ENSG00000220446,ENSG00000218574,ENSG00000217239,ENSG00000216360,ENSG00000230770,ENSG00000239472,ENSG00000124785,ENSG00000241216,ENSG00000261211,ENSG00000224532,ENSG00000219986,ENSG00000240936,ENSG00000251762,ENSG00000201483,ENSG00000220472…	0	0	NA	notsign	0	0	0	0	0	0	0	0	0	0	0	0	0	0	0	0	0	0	0	0	0	0	0	0	0	0	0	0	0	0	0	0	0	0	0	0	0	0	0.06	0	0	0	0	0
55072@uc010alh.1@uc010alg.1	ENSG00000259529,ENSG00000092098	-0.001	0	NA	notsign	0.51	0.5	0.5	0.5	0.5	0.5	0.51	0.5	0.5	0.5	0.5	0.52	0.49	0.5	0.5	0.51	0.5	0.5	0.5	NA	0.5	0.5	0.5	0.5	0.5	0.5	0.5	0.5	0.5	0.5	0.5	0.51	0.5	0.49	0.5	NA	0.5	0.5	NA	0.5	0.5	0.5	0.51	0.5
7920@uc003rij.1@uc003nvy.1	ENSG00000218472,ENSG00000260604,ENSG00000230648,ENSG00000237716,ENSG00000231811,ENSG00000260673,ENSG00000236336,ENSG00000220685,ENSG00000265083,ENSG00000264541,ENSG00000220446,ENSG00000218574,ENSG00000217239,ENSG00000216360,ENSG00000230770,ENSG00000239472,ENSG00000124785,ENSG00000241216,ENSG00000261211,ENSG00000224532,ENSG00000219986,ENSG00000240936,ENSG00000251762,ENSG00000201483,ENSG00000220472…	0.031	0	NA	notsign	0.04	0.04	0.07	0.03	0.04	0.06	0.04	0.03	0.2	0.07	0.05	NA	0.17	0.09	0.05	0.09	0.11	NA	0.07	NA	0.2	0.25	0.14	0.04	0.03	0.04	NA	0.1	0.05	0.05	0.07	0.04	0.04	0.04	0.04	0.05	0.07	0.02	NA	0.15	0.23	0.04	0.05	0.04
4046@uc001lum.1@uc001luj.1	ENSG00000249086,ENSG00000130592	0.007	0	NA	notsign	0.01	0.01	0.02	0.01	0.03	0.02	0.02	0	0	0	0	0.01	0.01	0.01	0.01	0.01	0.01	0.06	0	0.05	0.01	0	0	0.01	0	0	0.01	0.01	0	0.02	0.01	0	0.02	0.02	0	0.01	0	0	0.04	0	0.01	0.01	0	0
1797@uc003rlc.1@uc003nys.1	ENSG00000218472,ENSG00000260604,ENSG00000230648,ENSG00000237716,ENSG00000231811,ENSG00000260673,ENSG00000236336,ENSG00000220685,ENSG00000265083,ENSG00000264541,ENSG00000220446,ENSG00000218574,ENSG00000217239,ENSG00000216360,ENSG00000230770,ENSG00000239472,ENSG00000124785,ENSG00000241216,ENSG00000261211,ENSG00000224532,ENSG00000219986,ENSG00000240936,ENSG00000251762,ENSG00000201483,ENSG00000220472…	0.009	0	NA	notsign	0.05	0.03	0.04	0.03	0.03	0.05	0.02	0.03	0.04	0.03	0.03	0.32	0.08	0.05	0.05	0.05	0.05	NA	0.06	NA	0.09	0.2	0.04	0.04	0.03	0.04	0.26	0.08	0.05	0.09	0.07	0.03	0.07	0.04	0.04	0.04	0.05	0.03	NA	0.05	0.07	0.05	0.04	0.04
2550@uc003rrl.2uc003rrm.2uc003rrn.2@uc003qzj.2	ENSG00000225797,ENSG00000204687,ENSG00000230164,ENSG00000213900,ENSG00000229281,ENSG00000204694,ENSG00000204681,ENSG00000213886,ENSG00000112462	-0.014	0	NA	notsign	0.95	0.93	0.96	0.88	0.9	0.95	0.94	0.91	0.84	0.92	0.86	NA	0.76	0.9	0.82	0.72	0.84	NA	0.96	0.85	0.78	0.66	0.82	0.94	0.93	0.9	0.67	0.92	NA	0.89	0.88	0.78	0.9	0.95	0.85	0.84	0.76	0.92	NA	0.82	0.76	0.88	0.88	0.88
9414@uc010mol.1@uc004ahb.1	ENSG00000227410,ENSG00000119139	-0.024	0	NA	notsign	0.02	0.01	0.02	0.02	0.02	0.02	0.01	0.01	0.02	0.03	0.02	NA	0.1	0.03	0.03	0.06	0.04	NA	0.01	NA	0.09	NA	0.02	0.01	0.02	0.02	0.22	0.08	0.03	0.01	0.02	0.02	0.01	0.02	0.01	0.04	0.05	0.02	NA	0.03	0.08	0.03	0.02	0.01
7919@uc003rgg.1@uc003ntv.1	ENSG00000233763,ENSG00000222248,ENSG00000137267,ENSG00000218472,ENSG00000260604,ENSG00000230648,ENSG00000237716,ENSG00000231811,ENSG00000260673,ENSG00000236336,ENSG00000220685,ENSG00000265083,ENSG00000264541,ENSG00000220446,ENSG00000218574,ENSG00000217239,ENSG00000216360,ENSG00000230770,ENSG00000239472,ENSG00000124785,ENSG00000241216,ENSG00000261211,ENSG00000224532,ENSG00000219986,ENSG00000240936…	0.008	2	0.19	notsign	0.96	0.97	0.99	0.98	0.98	0.98	0.98	0.96	0.94	0.98	0.99	0.92	0.97	0.97	0.97	0.99	0.98	0.73	0.99	0.96	0.93	0.44	0.99	0.99	0.99	1	0.8	0.96	0.98	0.94	0.97	0.99	0.95	0.98	0.95	0.97	0.98	0.98	0.79	0.97	0.97	0.99	0.98	1
9910@uc001gkf.1@uc001gjy.2	ENSG00000266125,ENSG00000203737,ENSG00000152061	-0.078	7	-0.261	sign	0.9	0.68	0.95	0.89	0.83	0.83	0.92	0.97	0.8	0.93	0.85	0.4	0.66	0.92	0.85	0.88	0.47	0.3	0.9	0.63	0.7	0.24	0.88	0.88	0.9	0.9	NA	0.38	0.88	0.95	0.94	0.82	0.92	0.85	0.83	0.92	0.86	0.84	0.37	0.79	0.7	0.69	0.82	0.73
29927@uc003ekg.1@uc003ekc.1	ENSG00000058262	-0.006	5	-0.026	notsign	0.4	0.45	0.48	0.48	0.46	0.51	0.54	0.41	0.4	0.35	0.31	0.18	0.31	0.35	0.34	0.16	0.32	0.15	0.53	NA	0.27	0.29	0.31	0.41	0.33	0.4	0.14	0.08	0.32	0.43	0.48	0.4	0.5	0.45	0.48	0.48	0.55	0.36	NA	0.28	0.29	0.24	0.36	0.34
148266@uc002ogh.1@uc002ogj.1	ENSG00000240185,ENSG00000196437	0.037	0	NA	notsign	0.06	0.08	0.04	0.07	0.07	0.04	0.04	0.07	0.07	0.11	0.08	0.02	0.07	0.03	0.07	0.08	0.03	NA	0.05	0.03	0.05	0.05	0.08	0.04	0.07	0.15	0.02	NA	0.03	0.1	0.13	0.03	0.06	0.1	0.12	0.08	0.03	0.04	0.06	0.03	0.1	0.07	0.17	0.07
54856@uc009wrj.1@uc001fly.1uc001fmc.1	ENSG00000116580	0.012	1	0.27	notsign	0.79	0.79	0.72	0.77	0.87	0.76	0.82	0.78	0.64	0.89	0.76	0.89	0.76	0.75	0.74	0.8	0.62	0.94	0.75	0.89	0.84	0.89	0.86	0.86	0.89	0.81	0.91	0.87	0.8	0.86	0.73	0.86	0.73	0.75	0.84	0.85	0.89	0.83	NA	0.81	0.87	0.75	0.7	0.91
55615@uc003bex.1@uc003bfb.1uc003bfc.1uc003bfd.1	ENSG00000241484,ENSG00000248405,ENSG00000186654	0.065	2	0.445	notsign	0.77	0.88	0.86	0.77	0.83	0.9	0.71	0.81	0.83	0.83	0.88	0.75	0.85	0.77	0.74	0.76	0.49	0.7	0.75	0.61	0.87	0.67	0.52	0.83	0.82	0.87	0.77	0.74	0.86	0.85	0.39	0.57	0.53	0.88	NA	NA	0.74	0.62	NA	0.86	0.71	0.78	0.93	0.82
23499@uc001cdf.1uc001cde.1@uc009vvr.1uc009vvs.1	ENSG00000255103,ENSG00000127603	-0.05	10	-0.271	sign	0.82	0.85	0.9	0.92	0.77	0.89	0.89	0.79	0.73	0.68	0.83	0.8	0.93	0.86	0.7	0.76	0.69	0.84	0.81	0.77	0.8	0.49	0.41	0.4	0.57	0.8	0.84	0.7	0.35	0.86	0.83	0.71	0.97	0.9	0.86	0.87	0.91	0.74	0.77	0.7	0.63	0.73	0.63	0.86
3778@uc001jxq.1@uc001012.uc001jxt.2	ENSG00000228092,ENSG00000156113	0.014	0	NA	notsign	0.85	0.95	0.97	0.95	0.94	0.98	0.87	0.97	0.95	0.96	0.98	0.97	0.95	0.97	0.88	0.96	0.89	0.96	0.91	0.99	0.99	0.93	0.97	NA	0.94	0.97	0.98	0.97	0.98	0.98	0.95	0.95	0.84	0.99	0.94	NA	0.98	0.91	0.92	0.95	0.72	NA	0.62	0.99
6929@uc002ltn.1@uc002ltr.1	ENSG00000252933,ENSG00000071564	0.01	1	0.27	notsign	0.1	0.07	0.08	0.07	0.09	0.05	0.09	0.11	0.07	0.03	0.03	0.05	0.04	NA	0.06	0.04	0.04	0.08	0.06	0.02	0.05	0.11	0.02	0.05	0.06	0.05	0.05	0.03	0.05	0.09	0.12	0.06	0.06	0.14	0.05	0.09	0.07	0.03	0.22	0.04	0.02	0.05	0.04	0.06
6929@uc002ltn.1@uc002ltp.1uc002ltq.1uc002ltt.2	ENSG00000252933,ENSG00000071564	0.006	0	NA	notsign	0.04	0.05	0.07	0.06	0.05	0.03	0.03	0.09	0.05	0.02	0.01	0.04	0.04	NA	0.03	0.02	0.04	0.07	0.05	0.03	0.03	0.06	0.02	0.02	0.04	0.04	0.05	0.03	0.02	0.06	0.07	0.05	0.04	0.14	0.03	0.04	0.03	0.02	0.17	0.03	0.02	0.03	0.04	0.04
7940@uc010jsu.1@uc003rhd.1	ENSG00000229282,ENSG00000219992,ENSG00000233068,ENSG00000217135,ENSG00000217566,ENSG00000216657,ENSG00000145965,ENSG00000252668,ENSG00000216307,ENSG00000201185,ENSG00000260239,ENSG00000205444,ENSG00000238801,ENSG00000217385,ENSG00000217030,ENSG00000219607,ENSG00000215057,ENSG00000264121,ENSG00000263572,ENSG00000218868,ENSG00000203498,ENSG00000225092,ENSG00000219993,ENSG00000236512,ENSG00000219294…	-0.002	0	NA	notsign	0.03	0.04	0.01	0.02	0.02	0.04	0.02	0.02	0.05	0.03	0.04	0.02	0.01	NA	0.04	0.01	0.02	0.01	0.01	0.01	0.02	0.03	0	0.01	0.01	0.01	0.01	0	0.03	0.01	0.03	0.01	0.01	0.01	0.01	0.03	0.01	0.04	0.01	0.04	0.01	0.01	0.04	0.02
7145@uc002vgq.2@uc010fvj.1	ENSG00000079308	0.007	1	-0.16	notsign	0.08	0.35	0.09	0.03	0.08	0.12	0.05	0.14	0.08	0.14	0.08	0.55	0.18	NA	0.11	0.34	0.23	0.33	0.15	NA	0.08	0.67	0.18	0.07	0.31	0.14	0.37	0.28	0.03	0.14	0.16	0.18	0.1	0.09	0.06	0.09	0.2	0.07	NA	0.17	0.27	0.15	0.06	0.16
56927@uc002mfn.1@uc002mfp.1	ENSG00000125734	-0.006	0	NA	notsign	0.02	0.03	0.02	0.02	0.03	0.05	0.03	0.04	0.01	0.03	0.02	0.06	0.04	0.04	0.04	0.02	0.05	0.28	0.03	0.09	0.05	0.02	0.05	0.03	0.03	0.02	0.09	0.02	0.05	0.02	0.03	0.02	0.04	0.02	0.04	0.02	0.04	0.03	0.14	0.03	0.05	0.04	0.03	0.04
728689@uc002dpi.2@uc010byj.1	ENSG00000197272,ENSG00000176046,ENSG00000238684,ENSG00000259982,ENSG00000205609,ENSG00000233232,ENSG00000261832,ENSG00000188603,ENSG00000196502,ENSG00000197165,ENSG00000261419	-0.006	0	NA	notsign	0.28	0.28	0.31	0.31	0.33	0.25	0.29	0.3	0.31	0.29	0.31	NA	0.24	0.29	0.35	0.34	0.33	NA	0.32	0.38	0.38	0.39	0.34	0.29	0.32	0.33	0.32	NA	0.28	0.32	0.38	0.32	0.36	0.29	0.31	0.31	0.25	0.34	0.39	0.3	0.31	0.25	0.22	0.27
56658@uc010jsa.1@uc010kpe.1	ENSG00000054598,ENSG00000236086,ENSG00000228365,ENSG00000244041,ENSG00000261015,ENSG00000232654,ENSG00000229282,ENSG00000217707,ENSG00000219992,ENSG00000233068,ENSG00000217135,ENSG00000217566,ENSG00000216657,ENSG00000145965,ENSG00000252668,ENSG00000216307,ENSG00000201185,ENSG00000260239,ENSG00000205444,ENSG00000238801,ENSG00000217385,ENSG00000217030,ENSG00000219607,ENSG00000215057,ENSG00000264121…	0.003	0	NA	notsign	0.05	0.03	0.02	0.02	0.02	0.04	0.02	0.03	0.04	0.07	0.02	NA	0.06	0.03	0.03	0.14	0.06	0.13	0.02	0.2	0.12	0.18	0.07	0.03	0.04	0.03	0.17	0.12	0.03	0.05	0.03	0.03	0.04	0.02	0.02	0.02	0.06	0.02	0.29	0.05	0.04	0.05	0.04	0.03
23223@uc009xvl.1@uc001knf.1uc009xvn.1	ENSG00000231508,ENSG00000052749	-0.019	0	NA	notsign	0.09	0.11	0.07	0.13	0.11	0.19	0.1	0.12	0.08	0.04	0.11	0.16	0.13	0.07	0.05	0.09	0.08	0.23	0.04	0.03	0.03	0.04	0.05	0.11	0.09	0.09	0.08	0.06	0.1	0.11	0.07	0.06	0.07	0.11	0.1	NA	0.04	0.14	NA	0.06	0.02	0.07	0.09	0.11
29066@uc002dbi.1@uc002dbk.1	ENSG00000122299	-0.003	0	NA	notsign	0.03	0.01	0.02	0.01	0.02	0.01	0.01	0.01	0.02	0.02	0.01	0.53	0.03	0.02	0.03	0.03	0.02	0.29	0.02	NA	0.03	0.12	0.03	0.01	0.01	0.02	0.2	0.07	0.01	0.02	0.01	0.03	0.03	0.01	0.02	0.02	0.03	0.01	NA	0.02	0.03	0.03	0.02	0.02
4898@uc009vzb.1@uc001cte.2uc009vzc.1	ENSG00000212076,ENSG00000078618	-0.027	1	-0.23	notsign	0.86	0.75	0.96	0.91	0.95	0.94	0.92	0.88	0.73	0.7	0.89	NA	0.73	0.88	0.72	0.74	0.85	0.47	0.84	NA	0.38	0.57	0.82	0.86	0.9	0.8	0.33	NA	0.76	0.8	0.86	0.84	0.82	0.92	0.79	0.93	0.91	0.94	0.52	0.83	0.69	0.79	0.81	0.82
7919@uc003ryh.1@uc003rgh.1	ENSG00000265236,ENSG00000213760,ENSG00000227507,ENSG00000204475,ENSG00000230622,ENSG00000204463,ENSG00000204439,ENSG00000204438,ENSG00000204428,ENSG00000266776,ENSG00000255552,ENSG00000213722,ENSG00000198563,ENSG00000254870,ENSG00000204421,ENSG00000204427,ENSG00000213719,ENSG00000204422	-0.003	0	NA	notsign	0	0.01	0.01	0.01	0.01	0.01	0	0.01	0.02	0.01	0.01	0.08	0.01	NA	0.01	0.01	0.01	0.35	0.01	0.05	0.02	0.16	0.01	0.01	0.01	0.01	0.13	0.08	0.01	0.01	0.01	0.01	0.01	0	0.01	0.01	0.01	0.01	0.27	0.01	0.02	0.01	0.01	0.01
54934@uc001rru.1@uc001rrw.2	ENSG00000207313,ENSG00000139620	0.001	0	NA	notsign	0.48	0.33	0.53	0.5	0.43	0.45	0.39	0.42	0.45	0.38	0.43	0.54	0.26	0.46	0.35	0.33	0.33	0.58	0.47	0.21	0.13	0.62	0.29	0.44	0.25	0.44	0.28	NA	0.4	0.45	0.47	0.37	0.33	0.46	0.42	0.47	0.45	0.4	NA	0.41	0.27	0.26	0.47	0.42
10312@uc001onh.1@uc001ond.1	ENSG00000110719	0.008	0	NA	notsign	0.19	0.22	0.21	0.21	0.17	0.22	0.19	0.15	0.14	0.18	0.18	0.12	0.11	0.19	0.13	0.12	0.13	0.09	0.21	0.13	0.14	0.07	0.15	0.19	0.21	0.19	0.15	0.13	0.15	0.17	0.17	0.2	0.2	0.24	0.19	0.21	0.21	0.14	0.23	0.13	0.12	0.13	0.11	0.19
2972@uc001yqk.2@uc001yqp.2uc010axg.1uc001yqr.1	ENSG00000185024	0.058	1	0.34	notsign	0.17	0.23	0.19	0.31	0.24	0.2	0.36	0.15	0.17	0.19	0.23	0.19	0.16	NA	0.34	0.21	0.29	0.25	0.28	0.23	0.23	0.17	0.25	0.16	0.24	0.39	0.45	0.25	0.27	0.2	0.27	0.13	0.26	0.18	0.18	NA	0.26	0.23	0.43	0.2	0.1	0.23	0.3	0.17
22980@uc002fpc.1@uc002fpb.1	ENSG00000141002	0.001	2	0.05	notsign	0.21	0.22	0.2	0.2	0.22	0.2	0.25	0.21	0.16	0.19	0.18	0.19	0.22	0.17	0.15	0.17	0.19	0.26	0.22	0.11	0.15	0.15	0.19	0.19	0.19	0.21	0.26	0.17	0.19	0.18	0.2	0.21	0.22	0.17	0.2	0.21	0.19	0.19	0.41	0.22	0.19	0.16	0.22	0.15
8681@uc001zoq.2@uc001zon.2uc001zoo.2uc010bcn.1	ENSG00000168970,ENSG00000243789,ENSG00000243708	0.009	0	NA	notsign	0.01	0.01	0.01	0.01	0.02	0.02	0.01	0.02	0.03	0.02	0.02	0.02	0.03	0.02	0.02	0.02	0.02	0.03	0.02	0.02	0.02	0.03	0.02	0.01	0.01	0.01	0.01	0.01	0.01	0.02	0.03	0.01	0.01	0.02	0.01	0.01	0.01	0.01	0.09	0.02	0.02	0.02	0.02	0.02
55701@uc001vzq.1@uc001vzn.1uc001vzp.1	ENSG00000165801	-0.002	0	NA	notsign	0.51	0.49	0.5	0.5	0.5	0.51	0.5	0.5	0.5	0.5	0.5	0.51	0.49	0.5	0.49	0.51	0.5	NA	0.49	NA	0.5	0.5	0.5	0.5	0.51	0.51	0.5	NA	0.5	0.5	0.49	0.5	0.49	0.5	0.5	NA	0.51	0.5	NA	0.5	0.49	0.5	0.5	0.5
4154@uc010hvp.1@uc003ezh.1uc003ezi.1	ENSG00000152601	-0.012	0	NA	notsign	0.82	0.91	0.93	0.88	0.93	0.87	0.82	0.85	0.81	0.93	0.93	0.94	0.92	NA	0.91	0.92	0.93	0.88	0.9	0.95	0.96	0.93	0.96	0.94	0.95	0.85	0.96	0.95	0.87	0.88	0.88	0.98	0.82	0.89	0.87	0.88	0.87	0.82	0.82	0.94	0.97	0.88	0.9	0.86
142678@uc001agn.1@uc009vkh.1	ENSG00000197530	0.024	1	0.28	notsign	0.2	0.31	0.34	0.24	0.15	0.21	0.2	0.28	0.36	0.23	0.23	0.16	0.21	0.31	0.21	0.14	0.25	NA	0.33	NA	0.22	0.26	0.21	0.24	0.26	0.2	0.23	0.31	0.3	0.21	0.19	0.1	0.4	0.2	0.23	0.21	0.25	0.2	NA	0.17	0.23	0.19	0.26	0.27
58533@uc001wse.1@uc001wsf.1	ENSG00000129515	-0.001	0	NA	notsign	0.49	0.5	0.5	0.5	0.5	0.51	0.5	0.5	0.5	0.51	0.5	0.5	0.51	0.51	0.5	0.51	0.5	NA	0.5	0.51	0.5	0.51	0.5	0.5	0.5	0.5	0.49	0.51	0.5	0.51	0.49	0.5	0.5	0.5	0.5	NA	0.5	0.5	0.5	0.51	0.5	0.49	0.5	0.5
6046@uc010knz.1@uc010kre.1	ENSG00000223837,ENSG00000224796,ENSG00000230313,ENSG00000204256,ENSG00000223865,ENSG00000224557	0.004	0	NA	notsign	1	1	1	1	1	1	1	1	1	1	1	0.96	1	1	1	0.99	1	0.98	1	0.98	0.99	0.97	0.99	1	1	1	0.98	0.96	1	1	1	1	1	1	1	1	0.99	1	0.97	1	0.99	0.99	1	1
728689@uc010byb.1@uc002dqv.2	ENSG00000197272,ENSG00000176046,ENSG00000238684,ENSG00000259982,ENSG00000205609,ENSG00000233232,ENSG00000261832,ENSG00000188603,ENSG00000196502,ENSG00000197165,ENSG00000261419	0.013	0	NA	notsign	0.71	0.75	0.6	0.65	0.71	0.78	0.66	0.7	0.81	0.67	0.59	0.88	0.73	0.69	0.68	0.76	0.7	0.78	0.65	0.75	0.76	0.65	0.72	0.66	0.69	0.56	0.72	0.71	0.66	0.69	0.64	0.72	0.58	0.73	0.74	0.62	0.88	0.6	0.72	0.57	0.74	0.73	0.68	0.78
51433@uc001uai.1@uc001uah.1	ENSG00000089053	0.003	1	0.08	notsign	0.16	0.11	0.13	0.12	0.12	0.14	0.14	0.09	0.08	0.07	0.12	0.07	0.07	0.14	0.09	0.08	0.11	NA	0.11	NA	0.1	0.14	0.08	0.08	0.08	0.08	0.19	0.06	0.13	0.11	0.12	0.1	0.2	0.18	0.11	0.13	0.12	0.08	NA	0.07	0.06	0.06	0.06	0.05
7124@uc003nuj.1@uc003nui.1	ENSG00000232810	0.019	14	0.054	notsign	0.15	0.13	0.16	0.18	0.14	0.11	0.13	0.15	0.11	0.12	0.11	0.01	0.05	0.12	0.11	0.06	0.1	0	0.17	0.02	0.04	0.01	0.08	0.13	0.14	0.14	0.01	0.06	0.11	0.13	0.14	0.1	0.15	0.17	0.13	0.12	0.07	0.1	0.05	0.09	0.05	0.07	0.13	0.12
142678@uc001ago.1@uc009vkh.1	ENSG00000197530	0.012	6	0.113	notsign	0.47	0.44	0.68	0.63	0.29	0.45	0.56	0.62	0.51	0.41	0.48	0.03	0.23	0.65	0.54	0.21	0.45	0.08	0.71	0.16	0.23	0.11	0.36	0.44	0.42	0.42	0.04	0.19	0.4	0.49	0.51	0.17	0.67	0.38	0.35	0.45	0.54	0.3	0.1	0.43	0.4	0.42	0.55	0.46
11343@uc003ejv.1@uc003ejw.1	ENSG00000074416	0.141	11	0.286	sign	0.67	0.59	0.4	0.57	0.56	0.53	0.57	0.7	0.3	0.5	0.61	0.42	0.46	0.71	0.59	0.58	0.45	NA	0.59	0.32	0.46	0.59	0.38	0.54	0.3	0.69	0.4	0.38	0.78	0.53	0.54	0.48	0.57	0.57	0.59	0.51	0.65	0.58	0.63	0.56	0.54	0.6	0.49	0.43
51807@uc002znr.2@uc002znu.1uc002znv.1	ENSG00000235617,ENSG00000183785,ENSG00000215193	0	0	NA	notsign	0.5	0.5	0.5	0.49	0.5	0.5	0.5	0.5	0.5	0.5	0.5	0.5	0.5	0.5	0.5	0.5	0.51	NA	0.5	NA	0.5	0.5	0.51	0.5	0.5	0.51	0.51	0.49	0.5	0.5	0.5	0.5	0.5	0.5	NA	NA	0.5	0.51	0.51	0.5	0.5	0.5	0.5	0.5
221955@uc003spy.1@uc003sqd.2	ENSG00000164535,ENSG00000136240	0.193	21	0.284	sign	0.37	0.58	0.4	0.48	0.46	0.54	0.46	0.45	0.6	0.38	0.37	0.11	0.3	0.49	0.42	0.38	0.39	NA	0.55	0.24	0.27	0.11	0.48	0.63	0.49	0.42	0.52	0.37	0.49	0.48	0.44	0.34	0.68	0.58	0.59	NA	0.4	0.56	0.68	0.5	0.28	0.37	0.47	0.27
125115@uc010diy.1@uc002hvp.1	ENSG00000244097,ENSG00000262228,ENSG00000196737,ENSG00000262434,ENSG00000264429,ENSG00000243704,ENSG00000238946,ENSG00000167705,ENSG00000199060,ENSG00000185561,ENSG00000186594,ENSG00000265504,ENSG00000108958,ENSG00000262869,ENSG00000262533,ENSG00000263050,ENSG00000207724,ENSG00000207953,ENSG00000262402,ENSG00000236457,ENSG00000212163,ENSG00000212552,ENSG00000263345,ENSG00000243049,ENSG00000262480…	-0.02	0	NA	notsign	0.92	0.93	0.96	0.97	0.93	0.93	0.94	0.96	0.86	0.93	0.97	0.86	0.94	0.91	0.88	0.94	0.89	0.83	0.96	0.75	0.82	NA	0.9	0.91	0.94	0.98	0.8	0.88	0.96	0.96	0.95	0.92	0.95	0.93	0.95	0.95	0.93	0.94	0.83	0.86	0.95	0.92	0.94	0.89
2934@uc004blg.1@uc004blf.1	ENSG00000148180	0.01	1	0.07	notsign	0	0	0.01	0.01	0	0.01	0	0	0.01	0.01	0	0.02	0	0	0.01	0	0.01	0.04	0	0.01	0.01	0.04	0.02	0.01	0	0	0.02	0.01	0.01	0.01	0.01	0.01	0.01	0.01	0	0	0	0	0.3	0.01	0	0	0.01	0.01
1375@uc003bml.1uc003bmm.1@uc003bmq.1	ENSG00000205560,ENSG00000100288,ENSG00000254413	-0.001	0	NA	notsign	0.97	0.99	0.97	0.98	0.97	1	0.98	0.99	0.99	0.99	0.99	0.95	0.98	0.98	0.98	0.98	0.99	0.97	0.99	0.98	0.99	0.98	0.99	0.99	0.98	0.99	0.98	0.98	0.98	0.98	0.98	0.98	0.97	0.97	NA	NA	0.98	0.99	0.87	0.98	0.99	0.98	0.99	1
10156@uc003vad.1@uc003vae.1uc003vaf.1	ENSG00000238997,ENSG00000105808,ENSG00000228049,ENSG00000205236	-0.013	3	-0.057	notsign	0.24	0.31	0.27	0.28	0.24	0.29	0.28	0.25	0.23	0.21	0.2	0.09	0.17	0.31	0.31	0.24	0.29	0.13	0.29	0.1	0.08	0.31	0.26	0.31	0.27	0.3	0.13	0.11	0.26	0.3	0.31	0.33	0.31	0.25	0.25	NA	0.34	0.3	0.2	0.15	0.21	0.3	0.26	0.09
9780@uc002flo.2@uc002flp.2	ENSG00000265672,ENSG00000103335	-0.006	14	0.016	notsign	0.69	0.74	0.7	0.74	0.7	0.83	0.8	0.77	0.79	0.6	0.64	0.1	0.47	0.73	0.64	0.52	0.64	0.09	0.7	0.37	0.41	0.15	0.53	0.65	0.59	0.73	0.1	0.43	0.61	0.77	0.67	0.63	0.71	0.8	0.6	0.68	0.47	0.71	0.13	0.67	0.49	0.57	0.72	0.64
393@uc004fjj.1@uc004fjk.1uc004fjl.1	ENSG00000089820	0	0	NA	notsign	0.01	0.01	0.01	0.02	0.02	0.02	0.01	0.01	0.02	0.01	0.01	0.01	0	0.02	0.02	0	0.02	0.01	0.01	0.01	0.01	0	0	0.01	0.01	0	0	0	0.01	0.01	0.03	0.01	0.01	0.02	0.02	NA	0.01	0.01	0.02	0.01	0.01	0.01	0.01	0.01
5914@uc002hun.1@uc002hul.2	ENSG00000131759	-0.014	1	-0.11	notsign	0.89	0.89	0.88	0.86	0.92	0.95	0.95	0.91	0.93	0.91	0.92	0.85	0.87	0.89	0.91	0.91	0.82	0.89	0.87	0.87	0.92	0.93	0.92	0.95	0.89	0.92	0.95	0.9	0.94	0.94	0.91	0.9	0.89	0.91	0.89	0.89	0.93	0.92	0.81	0.93	0.9	0.97	0.93	0.93
2597@uc001qox.1@uc001qop.1	ENSG00000111640	0.009	0	NA	notsign	0.92	0.93	0.93	0.96	0.92	0.87	0.93	0.96	0.96	0.93	0.93	0.48	0.75	0.93	0.94	0.78	0.9	NA	0.92	0.9	0.78	0.64	0.93	0.95	0.96	0.98	0.68	0.92	0.94	0.89	0.9	0.92	0.93	0.84	0.88	0.95	0.84	0.97	NA	0.89	0.81	0.94	0.92	0.92
3735@uc002fes.1@uc010cha.1	ENSG00000065427	-0.011	0	NA	notsign	0.06	0.04	0.02	0.02	0.03	0.03	0.02	0.08	0.04	0.04	0.01	NA	0.03	0.01	0.02	0.06	0.05	NA	0.03	NA	0.03	0.2	0.07	0.03	0.02	0.01	0.42	0.08	0.11	0.03	0.04	0.02	0.04	0.01	0.03	0.03	0.02	0.06	NA	0.05	0.03	0.05	0.01	0.02
1797@uc003sda.1@uc010jtl.1	ENSG00000218472,ENSG00000260604,ENSG00000230648,ENSG00000237716,ENSG00000231811,ENSG00000260673,ENSG00000236336,ENSG00000220685,ENSG00000265083,ENSG00000264541,ENSG00000220446,ENSG00000218574,ENSG00000217239,ENSG00000216360,ENSG00000230770,ENSG00000239472,ENSG00000124785,ENSG00000241216,ENSG00000261211,ENSG00000224532,ENSG00000219986,ENSG00000240936,ENSG00000251762,ENSG00000201483,ENSG00000220472…	0.007	0	NA	notsign	0.01	0.01	0.01	0.01	0.01	0.01	0.01	0.01	0.01	0.01	0.01	0.07	0.01	0.01	0.02	0.02	0.01	0.03	0.02	0.02	0.02	0.04	0.01	0.01	0.01	0.01	0.04	0.02	0.01	0.02	0.02	0.01	0.02	0.01	0.01	0.01	0.02	0.01	0.13	0.01	0.02	0.01	0.01	0.01
8449@uc003rdl.1@uc003rdm.1	ENSG00000204560	-0.001	0	NA	notsign	0.97	0.96	0.93	0.93	0.96	0.95	0.93	0.93	0.89	0.84	0.98	0.85	0.9	0.97	0.93	0.92	0.89	0.78	0.9	0.81	0.93	0.83	0.88	0.89	0.9	0.88	0.86	0.88	0.92	0.89	0.94	0.93	0.89	0.87	0.93	0.92	0.95	0.88	NA	0.86	0.9	0.95	0.96	0.93
27433@uc004brx.1@uc004brs.2uc004brw.2uc004brt.2	ENSG00000160404	-0.016	0	NA	notsign	0.18	0.2	0.16	0.2	0.13	0.2	0.17	0.15	0.19	0.19	0.2	0.17	0.23	0.18	0.12	0.18	0.3	NA	0.14	NA	0.17	NA	0.2	0.19	0.16	0.25	0.21	0.24	0.21	0.18	0.23	0.29	0.2	0.15	0.18	0.19	0.15	0.31	NA	0.24	0.1	0.21	0.2	0.22
29057@uc004drr.1@uc004drg.1	ENSG00000179304	-0.001	0	NA	notsign	0.49	0.49	0.49	0.49	0.49	0.49	0.49	0.49	0.49	0.49	0.49	0.5	0.49	0.49	0.49	0.49	0.49	0.5	0.49	0.5	0.5	0.5	0.49	0.49	0.49	0.49	0.5	0.5	0.49	0.49	0.49	0.49	0.49	0.48	0.49	NA	0.49	0.49	0.5	0.49	0.49	0.49	0.49	0.49
51742@uc001hwt.2@uc001hwq.1uc001hwr.1uc001hws.2uc001hwu.1	ENSG00000234086,ENSG00000054267	-0.001	2	0.315	notsign	0.44	0.39	0.37	0.31	0.33	0.3	0.36	0.36	0.12	0.23	0.37	0.6	0.38	0.41	0.42	0.17	0.39	NA	0.35	0.63	0.47	NA	0.48	0.56	0.38	0.36	0.88	0.61	0.25	0.31	0.4	0.41	0.35	0.22	0.37	0.26	0.5	0.4	NA	0.38	0.36	0.39	0.35	0.35
64005@uc003tmf.1@uc003tmh.1	ENSG00000136286	-0.049	8	-0.179	notsign	0.37	0.31	0.36	0.42	0.18	0.33	0.39	0.37	0.29	0.22	0.28	0.12	0.14	0.39	0.3	0.19	0.33	0.18	0.32	0.05	0.17	0.1	0.18	0.33	0.26	0.3	0.23	0.15	0.33	0.31	0.2	0.17	0.28	0.45	0.38	NA	0.2	0.18	0.2	0.33	0.18	0.19	0.28	0.25
5905@uc010gyk.1@uc003azu.1	ENSG00000100401	0.008	4	0.148	notsign	0.64	0.47	0.45	0.64	0.6	0.48	0.55	0.51	0.41	0.43	0.55	0.23	0.48	0.6	0.54	0.36	0.58	0.13	0.52	0.12	0.35	0.27	0.36	0.58	0.48	0.51	0.17	0.18	0.5	0.53	0.62	0.51	0.51	0.52	NA	NA	0.38	0.59	0.11	0.51	0.42	0.45	0.55	0.49
7073@uc001leh.1@uc009xzi.1	ENSG00000151923	0.002	0	NA	notsign	0.97	0.92	0.95	0.95	0.98	0.95	0.97	0.97	0.92	0.96	0.98	0.89	0.96	0.97	0.94	0.93	0.92	NA	0.94	NA	0.97	0.85	0.98	0.97	0.96	0.95	0.95	0.94	0.96	0.97	0.98	0.99	0.94	0.93	0.94	NA	0.96	0.95	NA	0.97	0.98	0.94	0.97	0.97
7940@uc003nuq.1@uc003rzk.1	ENSG00000228365,ENSG00000244041,ENSG00000261015,ENSG00000232654,ENSG00000229282,ENSG00000217707,ENSG00000219992,ENSG00000233068,ENSG00000217135,ENSG00000217566,ENSG00000216657,ENSG00000145965,ENSG00000252668,ENSG00000216307,ENSG00000201185,ENSG00000260239,ENSG00000205444,ENSG00000238801,ENSG00000217385,ENSG00000217030,ENSG00000219607,ENSG00000215057,ENSG00000264121,ENSG00000263572,ENSG00000218868…	0	0	NA	notsign	0.5	0.5	0.5	0.5	0.5	0.5	0.49	0.49	0.5	0.51	0.49	0.5	0.5	0.5	0.51	0.5	0.49	0.5	0.5	0.49	0.51	0.51	0.49	0.5	0.5	0.5	0.49	0.5	0.5	0.5	0.5	0.5	0.5	0.5	0.5	0.49	0.5	0.5	0.51	0.5	0.5	0.5	0.5	0.5
8575@uc002umc.1@uc002umf.1	ENSG00000180228	0.034	3	0.493	notsign	0.74	0.65	0.74	0.44	0.62	0.66	0.7	0.62	0.76	0.65	0.61	0.61	0.41	0.76	0.55	0.28	0.64	NA	0.65	NA	0.68	0.7	0.39	0.75	0.52	0.63	NA	0.45	0.73	0.51	0.73	0.81	0.57	0.57	0.85	0.63	0.57	0.73	NA	0.72	0.23	0.45	0.68	0.68
79156@uc002nsh.2@uc002nsi.2	ENSG00000166289	-0.02	0	NA	notsign	0.99	0.99	0.99	0.98	0.98	0.99	0.98	0.98	0.99	0.97	0.99	NA	0.97	0.95	0.97	0.98	0.97	0.99	0.99	0.98	0.99	0.99	0.98	0.98	0.98	0.97	1	0.99	0.97	0.95	0.98	0.98	0.96	0.99	0.97	0.97	0.98	NA	0.99	0.98	0.98	0.98	NA	0.98
9584@uc002xdz.1@uc002xeb.1uc002xeg.1uc002xec.1	ENSG00000131051	-0.004	4	0.017	notsign	0.48	0.53	0.5	0.48	0.37	0.45	0.52	0.4	0.26	0.48	0.5	0.55	0.39	0.5	0.47	0.46	0.45	0.58	0.61	0.49	0.63	0.58	0.51	0.52	0.44	0.56	0.77	0.5	0.48	0.52	0.55	0.45	0.52	0.5	0.47	0.47	0.4	0.57	0.41	0.41	0.44	0.38	0.42	0.61
56658@uc010jsa.1@uc010klx.1	ENSG00000236086,ENSG00000228365,ENSG00000244041,ENSG00000261015,ENSG00000232654,ENSG00000229282,ENSG00000217707,ENSG00000219992,ENSG00000233068,ENSG00000217135,ENSG00000217566,ENSG00000216657,ENSG00000145965,ENSG00000252668,ENSG00000216307,ENSG00000201185,ENSG00000260239,ENSG00000205444,ENSG00000238801,ENSG00000217385,ENSG00000217030,ENSG00000219607,ENSG00000215057,ENSG00000264121,ENSG00000263572…	-0.014	0	NA	notsign	0.04	0.03	0.02	0.03	0.02	0.04	0.02	0.03	0.05	0.07	0.03	NA	0.07	0.05	0.05	0.11	0.05	0.2	0.03	0.17	0.13	0.26	0.07	0.03	0.03	0.04	0.39	0.12	0.03	0.05	0.05	0.05	0.04	0.03	0.02	0.03	0.06	0.04	0.64	0.04	0.04	0.04	0.03	0.04
3636@uc001osg.1@uc001osf.1	ENSG00000165458	0.002	2	-0.005	notsign	0.13	0.09	0.1	0.14	0.09	0.16	0.15	0.11	0.09	0.09	0.09	0.27	0.1	0.11	0.1	0.13	0.16	0.22	0.06	NA	0.07	0.34	0.11	0.17	0.1	0.13	0.22	NA	0.13	0.14	0.11	0.17	0.15	0.13	0.15	0.09	0.11	0.14	NA	0.18	0.09	0.09	0.13	0.14
1725@uc002muf.1@uc002muh.1uc002mui.1uc002muj.1	ENSG00000095059	0.004	0	NA	notsign	0.67	0.64	0.64	0.53	0.71	0.56	0.68	0.61	0.63	0.63	0.55	0.43	0.54	0.6	0.59	0.54	0.61	NA	0.66	NA	0.62	0.67	0.63	0.72	0.67	0.71	0.62	0.55	0.62	0.52	0.65	0.6	0.72	0.64	0.66	0.6	0.61	0.61	NA	0.72	0.67	0.59	0.56	0.73
3191@uc010ege.1uc002ojj.1uc002ojp.1@uc010egf.1	ENSG00000104824	0.007	8	0.059	notsign	0.27	0.37	0.31	0.25	0.24	0.3	0.4	0.31	0.27	0.24	0.3	0.24	0.29	0.36	0.41	0.27	0.3	0.27	0.33	0.07	0.17	0.11	0.18	0.29	0.2	0.28	0.16	0.22	0.26	0.34	0.29	0.25	0.29	0.33	0.44	0.18	0.31	0.41	0.54	0.27	0.18	0.27	0.36	0.38
10554@uc003seg.1@uc003oai.1	ENSG00000218472,ENSG00000260604,ENSG00000230648,ENSG00000237716,ENSG00000231811,ENSG00000260673,ENSG00000236336,ENSG00000220685,ENSG00000265083,ENSG00000264541,ENSG00000220446,ENSG00000218574,ENSG00000217239,ENSG00000216360,ENSG00000230770,ENSG00000239472,ENSG00000124785,ENSG00000241216,ENSG00000261211,ENSG00000224532,ENSG00000219986,ENSG00000240936,ENSG00000251762,ENSG00000201483,ENSG00000220472…	0.019	0	NA	notsign	0.01	0.01	0.02	0.01	0.02	0.02	0.02	0.02	0.04	0.05	0.02	NA	0.08	0.01	0.03	0.04	0.03	NA	0.01	0.24	0.05	0.42	0.06	0.01	0.02	0.01	0.2	0.08	0.02	0.03	0.04	0.03	0.03	0.02	0.03	0.02	0.05	0.02	NA	0.02	0.06	0.03	0.03	0.02
1797@uc003scz.1@uc010knf.1	ENSG00000201555,ENSG00000204390,ENSG00000204386,ENSG00000204366,ENSG00000204356,ENSG00000221267,ENSG00000204348,ENSG00000204394,ENSG00000204396,ENSG00000204392,ENSG00000204385,ENSG00000204371	-0.009	0	NA	notsign	0.99	0.99	0.99	0.99	0.99	0.98	0.99	0.99	0.98	0.99	0.99	0.95	0.99	0.99	0.98	0.98	0.99	0.97	0.99	0.97	0.98	0.96	0.99	0.99	0.99	0.99	0.95	0.98	0.99	0.98	0.99	0.99	0.98	0.98	0.99	0.99	0.99	0.99	0.84	0.99	0.98	0.99	0.99	0.99
1508@uc003wul.1@uc010lsc.1	ENSG00000164733	0.001	0	NA	notsign	1	1	1	1	1	0.99	0.99	0.99	0.99	1	0.99	0.99	0.99	0.99	1	1	0.99	0.97	1	0.99	0.99	0.97	1	1	0.99	1	0.98	1	0.99	0.99	0.99	0.99	1	0.99	1	NA	1	0.99	0.98	0.98	1	0.99	1	1
1797@uc010kqn.1@uc010jtl.1	ENSG00000218472,ENSG00000260604,ENSG00000230648,ENSG00000237716,ENSG00000231811,ENSG00000260673,ENSG00000236336,ENSG00000220685,ENSG00000265083,ENSG00000264541,ENSG00000220446,ENSG00000218574,ENSG00000217239,ENSG00000216360,ENSG00000230770,ENSG00000239472,ENSG00000124785,ENSG00000241216,ENSG00000261211,ENSG00000224532,ENSG00000219986,ENSG00000240936,ENSG00000251762,ENSG00000201483,ENSG00000220472…	0.011	0	NA	notsign	0.01	0.01	0.01	0.01	0.01	0.01	0.01	0.01	0.02	0.01	0.01	0.05	0.01	0.01	0.02	0.01	0.01	0.02	0.01	0.03	0.01	0.05	0.01	0.01	0.01	0.01	0.04	0.02	0.02	0.02	0.01	0.01	0.02	0.01	0.01	0.01	0.02	0.01	0.21	0.01	0.02	0.01	0.01	0.01
8568@uc010gpm.1@uc002zds.2	ENSG00000160214	-0.008	1	-0.59	notsign	0.6	0.64	0.74	0.81	0.73	0.6	0.77	0.67	0.56	0.8	0.77	0.7	0.75	0.83	0.67	0.71	0.76	0.54	0.76	0.55	0.65	0.63	0.68	0.74	0.67	0.79	0.62	0.65	0.65	0.67	0.75	0.69	0.78	0.72	0.63	NA	0.52	0.8	0.84	0.73	0.74	0.73	0.82	0.74
11152@uc004dmo.1@uc004dmp.1	ENSG00000250232,ENSG00000196998	0.018	0	NA	notsign	0.82	0.82	0.76	0.79	0.94	0.74	0.92	0.93	0.79	0.7	0.83	0.68	0.81	0.81	0.89	0.49	0.82	NA	0.57	NA	0.83	0.88	0.78	0.75	0.88	0.86	0.88	0.45	0.85	0.74	0.86	0.82	0.88	0.78	0.91	NA	0.69	0.9	NA	0.88	0.48	0.79	0.9	0.84
1390@uc001iys.1uc001iyt.1@uc001iyb.1	ENSG00000253054,ENSG00000233343,ENSG00000095794	-0.001	1	0.26	notsign	0.02	0.01	0.02	0.02	0.01	0.01	0.01	0.02	0.01	0.01	0.01	0.02	0.03	0.02	0.01	0.01	0.02	0.05	0.02	0.01	0.03	0.03	0.02	0.01	0.01	0.01	0.02	0.02	0.02	0.02	0.01	0.02	0.01	0.01	0.01	NA	0.01	0.02	0.1	0.02	0.01	0.01	0.01	0.02
1508@uc003wuu.2@uc003wur.1	ENSG00000164733	0.008	12	0.021	notsign	0.78	0.73	0.75	0.78	0.74	0.71	0.73	0.77	0.73	0.72	0.72	0.53	0.63	0.71	0.71	0.67	0.71	0.52	0.77	0.68	0.65	0.55	0.71	0.73	0.76	0.75	0.6	0.67	0.74	0.72	0.73	0.72	0.75	0.76	NA	NA	0.67	0.72	0.66	0.7	0.67	0.7	0.81	0.68
7919@uc003ryl.1@uc003nts.1	ENSG00000266750,ENSG00000232999,ENSG00000233763,ENSG00000222248,ENSG00000137267,ENSG00000218472,ENSG00000260604,ENSG00000230648,ENSG00000237716,ENSG00000231811,ENSG00000260673,ENSG00000236336,ENSG00000220685,ENSG00000265083,ENSG00000264541,ENSG00000220446,ENSG00000218574,ENSG00000217239,ENSG00000216360,ENSG00000230770,ENSG00000239472,ENSG00000124785,ENSG00000241216,ENSG00000261211,ENSG00000224532…	-0.002	0	NA	notsign	0.99	0.99	0.99	1	0.99	0.99	1	0.99	0.97	0.99	0.99	0.91	0.98	0.99	0.99	0.99	0.99	0.69	0.99	0.97	0.98	0.83	0.99	0.99	0.99	1	0.89	0.97	0.99	0.99	0.99	0.99	0.99	0.99	0.99	1	0.99	0.99	0.8	0.98	0.98	0.99	0.99	0.99
51657@uc003ueg.1@uc003uej.2	ENSG00000127952	0.013	2	0.205	notsign	0.29	0.26	0.23	0.21	0.29	0.22	0.32	0.25	0.19	0.26	0.27	0.08	0.24	0.31	0.25	0.21	0.27	0.04	0.21	0.15	0.13	0.18	0.26	0.3	0.27	0.29	0.1	0.21	0.24	0.22	0.35	0.25	0.27	0.22	0.22	NA	0.16	0.22	0.05	0.21	0.21	0.25	0.23	0.22
1981@uc003fnx.2uc003fny.2@uc003fnr.1	ENSG00000114867,ENSG00000145191	0.016	0	NA	notsign	0.98	0.99	0.98	0.98	0.98	0.98	0.98	0.98	0.97	0.97	0.96	0.63	0.95	0.99	0.93	0.87	0.92	0.79	0.98	0.74	0.92	0.86	0.91	0.95	0.97	0.99	0.84	0.57	0.98	0.96	0.96	0.97	0.99	0.97	0.98	0.98	0.96	0.97	NA	0.94	0.95	0.95	0.99	0.94
10072@uc001oih.1@uc001oig.1	ENSG00000254986	0.004	4	-0.075	notsign	0.41	0.33	0.41	0.38	0.3	0.31	0.43	0.33	0.3	0.24	0.27	0.02	0.17	0.32	0.29	0.15	0.19	0.06	0.39	0.06	0.08	0.08	0.18	0.37	0.32	0.42	0.04	0.12	0.29	0.35	0.41	0.29	0.47	0.38	0.25	0.29	0.19	0.3	0.25	0.25	0.18	0.23	0.46	0.26
3190@uc004and.2@uc004anl.2uc004anm.2uc004ann.2	ENSG00000165119	-0.005	2	0	notsign	0.1	0.11	0.12	0.1	0.09	0.08	0.08	0.1	0.08	0.07	0.08	0.05	0.05	0.09	0.08	0.05	0.07	0.06	0.11	0.04	0.04	0.02	0.06	0.09	0.09	0.1	0.06	0.05	0.08	0.1	0.09	0.07	0.11	0.12	0.09	0.08	0.08	0.06	0.16	0.06	0.05	0.06	0.08	0.08
5499@uc001oku.1uc001okv.1uc001okw.1uc001oky.2@uc001okx.1	ENSG00000172531	0.017	0	NA	notsign	0.04	0.02	0.03	0.03	0.04	0.04	0.02	0.02	0.05	0.02	0.02	0.11	0.03	0.02	0.03	0.03	0.03	NA	0.02	0.09	0.04	0.13	0.02	0.04	0.02	0.01	0.08	0.03	0.02	0.04	0.03	0.04	0.06	0.03	0.03	0.03	0.03	0.01	NA	0.04	0.03	0.02	0.02	0.02
23623@uc001fks.2@uc001fkl.2	ENSG00000160753	0.009	0	NA	notsign	0.02	0.04	0.05	0.04	0.01	0.01	0.02	0.05	0.02	0.07	0.05	0.05	0.06	0.01	0.02	0.01	0.02	NA	0.02	NA	0.01	0.03	0.02	0.01	0.03	0.01	0.07	0.03	0.02	0.02	0.01	0.03	0.04	0.03	0.03	0.01	0.01	0.02	NA	0.02	0.02	0.03	0.02	0.02
56928@uc010dta.1@uc010dsw.1	ENSG00000104904,ENSG00000005206	0	0	NA	notsign	0.5	0.51	0.5	0.51	0.51	0.51	0.49	0.51	0.49	0.49	0.51	0.5	0.49	0.5	0.5	0.51	0.5	0.5	0.51	0.51	0.49	0.5	0.5	0.5	0.5	0.5	0.49	0.5	0.5	0.5	0.51	0.5	0.5	0.5	0.5	0.49	0.5	0.5	0.5	0.5	0.5	0.5	0.51	0.5
55757@uc001vms.1@uc001vmt.1uc001vmv.1uc010afp.1	ENSG00000237822,ENSG00000102595	-0.016	0	NA	notsign	0.49	0.53	0.38	0.49	0.46	0.42	0.55	0.36	0.4	0.3	0.66	NA	0.76	0.81	0.44	0.5	0.68	NA	0.58	0.29	0.57	0.22	0.19	0.38	0.5	0.65	0.3	0.62	0.66	0.66	0.63	0.35	0.6	0.47	NA	NA	0.31	0.47	NA	0.46	0.13	0.2	0.39	0.42
23304@uc003osj.1@uc010jxv.1	ENSG00000206848,ENSG00000024048	-0.007	1	-0.36	notsign	0.29	0.28	0.41	0.49	0.29	0.34	0.29	0.18	0.26	0.11	0.16	0.03	0.14	0.25	0.16	0.06	0.14	0.04	0.3	0.07	0.03	0.02	0.06	0.22	0.21	0.23	0.08	0.09	0.17	0.27	0.34	0.21	0.44	0.5	0.27	0.27	0.13	0.1	0.33	0.1	0.06	0.09	0.33	0.25
1201@uc002dpl.2uc002dpu.1uc002dpv.1uc002dpw.1@uc002dpp.1	ENSG00000261832,ENSG00000188603	-0.009	2	0.045	notsign	0.73	0.66	0.73	0.56	0.73	0.61	0.72	0.6	0.71	0.62	0.78	0.73	0.61	0.62	0.78	0.78	0.76	NA	0.51	NA	0.5	0.83	0.54	0.61	0.6	0.55	0.53	0.7	0.7	0.65	0.67	0.71	0.68	0.79	0.79	0.82	0.7	0.71	NA	0.76	0.69	0.72	0.76	0.73
6046@uc010jug.1@uc003sgj.2	ENSG00000216307,ENSG00000201185,ENSG00000260239,ENSG00000205444,ENSG00000238801,ENSG00000217385,ENSG00000217030,ENSG00000219607,ENSG00000215057,ENSG00000264121,ENSG00000263572,ENSG00000218868,ENSG00000203498,ENSG00000225092,ENSG00000219993,ENSG00000236512,ENSG00000219294,ENSG00000251164,ENSG00000230939,ENSG00000216368,ENSG00000221583,ENSG00000229950,ENSG00000263705,ENSG00000216359,ENSG00000205318…	0.004	0	NA	notsign	1	1	1	1	1	1	1	1	1	1	1	0.96	1	1	1	0.99	1	0.97	1	0.97	0.98	0.97	0.98	1	0.99	1	0.99	0.94	1	1	1	0.99	1	1	1	1	0.99	1	0.96	1	0.99	0.99	1	0.99
5334@uc002uuw.2@uc002uuv.2	ENSG00000115896	-0.011	0	NA	notsign	0.08	0.05	0.08	0.11	0.07	0.05	0.06	0.05	0.07	0.07	0.07	NA	0.25	0.05	0.11	0.14	0.27	NA	0.06	NA	0.21	NA	0.12	0.04	0.09	0.08	0.41	0.24	0.15	0.06	0.04	0.09	0.13	0.05	0.1	0.05	0.08	0.14	NA	0.06	0.37	0.13	0.07	0.07
28970@uc001pek.1@uc009ywi.1	ENSG00000182919	0.002	0	NA	notsign	0.22	0.19	0.15	0.15	0.13	0.18	0.18	0.11	0.19	0.14	0.17	0.1	0.13	0.19	0.29	0.07	0.13	NA	0.1	0.11	0.14	0.16	0.06	0.15	0.18	0.14	0.15	0.19	0.15	0.17	0.19	0.08	0.15	0.15	0.14	0.14	0.16	0.17	NA	0.05	0.15	0.17	0.13	0.15
57176@uc010jsh.1@uc003rws.1	ENSG00000236086,ENSG00000228365,ENSG00000244041,ENSG00000261015,ENSG00000232654,ENSG00000229282,ENSG00000217707,ENSG00000219992,ENSG00000233068,ENSG00000217135,ENSG00000217566,ENSG00000216657,ENSG00000145965,ENSG00000252668,ENSG00000216307,ENSG00000201185,ENSG00000260239,ENSG00000205444,ENSG00000238801,ENSG00000217385,ENSG00000217030,ENSG00000219607,ENSG00000215057,ENSG00000264121,ENSG00000263572…	0.008	0	NA	notsign	0.04	0.03	0.05	0.04	0.03	0.02	0.01	0.02	0.02	0.02	0.02	0.02	0.02	0.02	0.03	0.02	0.02	0.03	0.06	0.02	0.01	0.02	0.03	0.03	0.02	0.02	0.03	0.02	0.01	0.02	0.05	0.03	0.05	0.02	0.03	0.02	0.02	0.01	0.08	0.03	0.02	0.02	0.03	0.02
26140@uc003btk.2@uc003bti.2uc003btj.2	ENSG00000214021,ENSG00000250151	-0.012	0	NA	notsign	0.97	0.97	0.96	0.98	0.96	0.97	0.97	0.96	0.96	0.95	0.97	0.96	0.94	0.97	0.96	0.89	0.94	0.94	0.96	0.96	0.9	0.97	0.93	0.95	0.95	0.96	0.93	0.94	0.93	0.95	0.97	0.98	0.99	0.97	0.97	0.96	0.94	0.96	NA	0.95	0.96	0.95	0.95	0.96
10443@uc001uuj.2@uc001uuk.2	ENSG00000244754	0.015	2	0.2	notsign	0.06	0.14	0.3	0.23	0.15	0.17	0.17	0.11	0.22	0.08	0.18	0.1	0.07	0.29	0.1	0.07	0.12	0.08	0.25	0.11	0.06	0.09	0.2	0.1	0.08	0.27	0.24	0.04	0.06	0.12	0.21	0.24	0.2	0.08	NA	NA	0.17	0.09	NA	0.11	0.04	0.13	0.24	0.15
7917@uc010kqc.1@uc003nvg.2uc003nvh.2	ENSG00000233763,ENSG00000222248,ENSG00000137267,ENSG00000218472,ENSG00000260604,ENSG00000230648,ENSG00000237716,ENSG00000231811,ENSG00000260673,ENSG00000236336,ENSG00000220685,ENSG00000265083,ENSG00000264541,ENSG00000220446,ENSG00000218574,ENSG00000217239,ENSG00000216360,ENSG00000230770,ENSG00000239472,ENSG00000124785,ENSG00000241216,ENSG00000261211,ENSG00000224532,ENSG00000219986,ENSG00000240936…	0.006	0	NA	notsign	0.98	0.99	0.99	0.99	0.98	0.99	0.99	0.99	0.99	0.97	0.97	NA	0.93	0.98	0.97	0.95	0.98	NA	0.99	NA	0.96	0.55	0.95	0.99	0.98	0.99	0.87	0.87	0.98	0.99	0.98	0.97	0.98	0.99	0.99	0.99	0.96	0.99	NA	0.98	0.92	0.97	0.99	0.98
8648@uc010eyf.1@uc002rfj.1uc002rfk.1uc002rfl.1	ENSG00000206732,ENSG00000084676	-0.018	1	0.16	notsign	0.2	0.21	0.3	0.24	0.19	0.16	0.25	0.14	0.11	0.11	0.09	NA	0.26	0.15	0.07	0.07	0.11	NA	0.11	NA	0.16	0.32	0.12	0.08	0.11	0.15	NA	0.28	0.16	0.29	0.14	0.19	0.38	0.26	0.22	0.22	0.13	0.09	NA	0.14	0.13	0.09	0.07	0.11
9236@uc002acw.1@uc002acy.2	ENSG00000207964,ENSG00000260036,ENSG00000260916,ENSG00000256061,ENSG00000261771	-0.055	6	-0.238	sign	0.05	0.07	0.05	0.05	0.06	0.05	0.07	0.07	0.04	0.16	0.15	NA	0.21	0.05	0.09	0.28	0.09	NA	0.06	0.94	0.46	NA	0.46	0.17	0.27	0.07	0.94	0.6	0.05	0.09	0.11	0.32	0.01	0.06	0.08	0.06	0.28	0.09	0.69	0.12	0.26	0.33	0.08	0.1
7919@uc003nts.1@uc003ntt.1	ENSG00000265236,ENSG00000198563,ENSG00000254870	0.036	2	0.24	notsign	0.41	0.44	0.41	0.44	0.4	0.36	0.38	0.45	0.48	0.29	0.28	0.26	0.32	0.41	0.34	0.38	0.26	0.3	0.45	0.52	0.28	0.28	0.19	0.37	0.33	0.46	0.24	0.41	0.35	0.43	0.32	0.34	0.28	0.57	0.34	0.35	0.3	0.44	NA	0.43	0.37	0.4	0.55	0.49
8904@uc002xdc.1@uc002xdd.1	ENSG00000252549,ENSG00000244462,ENSG00000214078,ENSG00000244005	0.09	25	0.156	sign	0.19	0.43	0.46	0.34	0.29	0.37	0.27	0.24	0.27	0.29	0.3	0.02	0.13	0.32	0.27	0.12	0.09	0.03	0.53	0.1	0.14	0.06	0.22	0.56	0.38	0.33	0.07	0.14	0.2	0.43	0.3	0.25	0.53	0.47	0.27	0.4	0.13	0.38	0.12	0.19	0.11	0.2	0.42	0.33
64376@uc001lgz.2@uc001lha.2	ENSG00000095574	0.002	2	0	notsign	0.05	0.05	0.06	0.03	0.05	0.05	0.09	0.05	0.03	0.04	0.03	0	0.01	0.04	0.05	0.02	0.05	0.01	0.04	0	0.01	0	0.01	0.05	0.03	0.06	0	0.01	0.03	0.03	0.05	0.02	0.08	0.08	0.07	NA	0.04	0.03	0.01	0.03	0.02	0.04	0.05	0.03
721@uc003nzd.2@uc003nzc.2uc010jtr.1	ENSG00000224389	0.004	0	NA	notsign	0.04	0.12	0.41	0.11	0.15	0.17	0.04	0.08	0.1	0.06	0.09	0.06	0.07	0.12	0.12	0.08	0.15	NA	0.21	0.14	0.12	0.13	0.13	0.16	0.12	0.1	0.09	0.23	0.07	0.14	0.14	0.1	0.21	0.16	0.12	0.07	0.09	0.05	NA	0.11	0.06	0.08	0.09	0.09
55619@uc002voa.1@uc010fwz.1uc002vod.1	ENSG00000263828,ENSG00000135905	0.032	3	0.18	notsign	0.01	0.01	0	0.01	0	0.01	0.01	0.01	0.01	0.01	0	0.06	0.01	0.01	0.01	0.01	0.01	0.08	0.01	0.02	0.01	0.09	0	0	0.01	0	0.09	0.01	0	0.01	0.01	0	0.03	0	0.01	0.01	0.01	0.01	0.19	0.01	0.01	0	0	0.01
717@uc003scq.1@uc003scn.2uc010kqm.1uc003sco.1uc003scp.1	ENSG00000166278,ENSG00000243649,ENSG00000244255	0.001	0	NA	notsign	0.49	0.49	0.5	0.5	0.51	0.51	0.5	0.49	0.49	0.5	0.49	0.5	0.5	0.5	0.51	0.5	0.5	0.5	0.49	0.51	0.5	0.49	0.5	0.49	0.49	0.49	0.5	0.5	0.49	0.5	0.5	0.49	0.5	0.5	0.49	0.5	0.49	0.5	NA	0.5	0.5	0.51	0.51	0.5
6256@uc004cfc.1@uc004cfa.1	ENSG00000263897,ENSG00000186350	0.038	0	NA	notsign	0.01	0.02	0.02	0.01	0.02	0.02	0.01	0.01	0.04	0.02	0.01	0.05	0.02	0.01	0.02	0.09	0.02	0.09	0.01	NA	0.04	0.08	0.04	0.02	0.02	0.01	0.07	0.04	0.02	0.02	0.02	0.04	0.03	0.02	0.02	0.02	0.03	0.02	0.16	0.02	0.04	0.03	0.01	0.02
6867@uc003xmh.2uc010lwq.1@uc003xmb.2	ENSG00000207258,ENSG00000253586,ENSG00000147526	0.005	0	NA	notsign	0	0	0	0	0	0	0	0	0.01	0.01	0.01	0.17	0.01	0	0.01	0.03	0.02	0.08	0.01	0.1	0.02	0.06	0.03	0.01	0.01	0.01	0.07	0.06	0.01	0	0.01	0.01	0	0	0	NA	0.03	0.01	0.11	0.01	0.03	0.01	0.01	0.01
9884@uc010daw.1@uc002ikg.1	ENSG00000265411,ENSG00000176681	-0.052	9	-0.199	sign	0.24	0.26	0.29	0.34	0.26	0.29	0.32	0.17	0.19	0.34	0.13	0.39	0.1	0.25	0.17	0.11	0.2	0.77	0.22	0.31	0.32	0.24	0.02	0.19	0.17	0.22	0.11	0.24	0.13	0.28	0.22	0.17	0.31	0.17	0.2	0.22	0.24	0.16	0.78	0.1	0.32	0.13	0.14	0.19
7918@uc003saf.1@uc003rib.2	ENSG00000201680,ENSG00000219797,ENSG00000201785,ENSG00000265236,ENSG00000213760,ENSG00000227507,ENSG00000204475,ENSG00000230622,ENSG00000204463,ENSG00000204439,ENSG00000204438,ENSG00000198563,ENSG00000254870	0.042	11	0.129	notsign	0.77	0.86	0.9	0.86	0.86	0.84	0.79	0.92	0.93	0.86	0.89	0.74	0.84	0.9	0.85	0.79	0.88	0.77	0.8	0.67	0.9	0.71	0.95	0.9	0.68	0.92	0.71	0.73	0.78	0.8	0.82	0.87	0.91	0.89	0.8	0.83	0.88	0.89	0.6	0.78	0.86	0.85	0.85	0.78
56658@uc010klx.1@uc003rup.1	ENSG00000204610,ENSG00000236475,ENSG00000204614,ENSG00000243753,ENSG00000248167,ENSG00000204599	0	0	NA	notsign	0.04	0.03	0.03	0.02	0.03	0.04	0.02	0.02	0.05	0.05	0.03	NA	0.06	0.04	0.06	0.11	0.06	0.18	0.03	0.18	0.09	0.15	0.08	0.03	0.04	0.04	0.26	0.1	0.02	0.04	0.04	0.05	0.03	0.02	0.03	0.03	0.06	0.03	0.3	0.04	0.04	0.04	0.03	0.05
960@uc001mvz.1@uc0011573.uc001mwc.2	ENSG00000026508	0.01	22	0.022	notsign	0.4	0.39	0.38	0.36	0.37	0.35	0.39	0.36	0.27	0.33	0.35	0.05	0.24	0.41	0.34	0.26	0.34	0.06	0.39	0.15	0.23	0.11	0.25	0.36	0.35	0.43	0.11	0.23	0.36	0.36	0.32	0.31	0.34	0.31	0.37	0.38	0.25	0.37	0.21	0.33	0.25	0.32	0.39	0.3
57674@uc010dhw.1@uc002jyh.1	ENSG00000173821	0.031	1	0.26	notsign	0.77	0.68	0.82	0.83	0.72	0.82	0.72	0.76	0.62	0.6	0.71	0.84	0.76	0.7	0.79	0.42	0.69	0.75	0.58	0.69	0.79	0.76	0.55	0.57	0.68	0.69	0.75	0.78	0.48	0.72	0.81	0.66	0.9	0.8	0.69	0.75	0.8	0.69	0.76	0.75	0.85	0.71	0.59	0.85
23191@uc001yuu.1@uc001yut.1	ENSG00000068793	-0.006	2	-0.135	notsign	0.19	0.17	0.2	0.24	0.17	0.16	0.2	0.17	0.14	0.12	0.18	NA	0.12	0.23	0.16	0.17	0.13	NA	0.24	0.25	0.23	0.38	0.11	0.15	0.15	0.18	0.38	0.18	0.13	0.16	0.18	0.16	0.18	0.18	0.19	0.19	0.23	0.25	NA	0.09	0.12	0.14	0.16	0.23
841@uc010ftd.1@uc010ftc.1uc002uxo.1uc002uxp.1	ENSG00000064012	-0.027	0	NA	notsign	0.98	0.97	0.94	0.96	0.94	0.94	0.98	0.97	0.93	0.89	0.95	NA	0.89	0.95	0.9	0.89	0.94	NA	0.96	0.51	0.87	NA	0.84	0.95	0.94	0.96	0.71	0.58	0.9	0.85	0.92	0.93	0.96	0.89	0.98	0.96	0.9	0.98	NA	0.95	0.77	0.87	0.98	0.93
7138@uc002qja.2@uc002qjd.2	ENSG00000105048	0.008	0	NA	notsign	0.01	0.01	0.01	0.01	0.04	0	0.03	0.02	0.01	0.03	0.01	0.03	0.02	0.02	0.01	0.01	0.02	0.01	0.01	0	0	0.02	0	0.01	0	0	0	0	0.01	0.03	0.03	0.04	0.1	0.02	0.06	0.04	0.01	0.01	0.06	0.03	0.03	0.03	0.03	0.01
4350@uc002cfm.1@uc002cfn.1	ENSG00000103152	-0.019	0	NA	notsign	0.94	0.95	0.96	0.98	0.96	0.95	0.96	0.97	0.96	0.94	0.96	0.94	0.88	0.93	0.92	0.97	0.93	0.97	0.96	0.95	0.97	0.94	0.97	0.95	0.97	0.93	0.94	0.99	0.97	0.98	0.92	0.92	0.96	0.98	0.93	0.95	0.94	0.92	0.86	0.9	0.98	0.94	0.93	0.94
283234@uc001oab.1@uc009ypo.1uc001nzy.1	ENSG00000168071	0.047	0	NA	notsign	0.04	0.1	0.17	0.15	0.33	0.16	0.09	0.06	0.15	0.05	0.06	0.04	0.03	0.05	0.04	0.03	0.07	0.03	0.13	0.06	0.04	0.04	0.04	0.1	0.05	0.04	0.05	0.06	0.07	0.12	0.12	0.05	0.15	0.22	0.05	0.06	0.07	0.06	0.07	0.04	0.02	0.03	0.1	0.05
23200@uc010hxh.1@uc003fla.2uc003flb.1	ENSG00000058063	-0.026	1	-0.24	notsign	0.17	0.34	0.26	0.23	0.34	0.38	0.34	0.09	0.14	0.13	0.13	0.14	0.13	0.13	0.19	0.25	0.16	NA	0.48	NA	0.16	0.29	0.1	0.36	0.14	0.09	0.16	0.18	0.12	0.28	0.09	0.18	0.36	0.16	0.21	0.19	0.14	0.25	0.29	0.18	0.08	0.09	0.09	0.33
55249@uc001flg.1@uc001fli.1uc001flj.1	ENSG00000163374	0	1	0.3	notsign	0.23	0.34	0.33	0.28	0.32	0.31	0.33	0.33	0.26	0.4	0.37	0.42	0.21	0.35	0.29	0.27	0.23	NA	0.26	0.11	0.22	0.36	0.26	0.35	0.24	0.41	0.36	0.25	0.17	0.23	0.26	0.28	0.37	0.26	0.26	0.26	0.22	0.43	0.34	0.4	0.2	0.25	0.23	0.3
10514@uc002fya.2@uc002fxz.2uc002fyb.2	ENSG00000132382	-0.026	0	NA	notsign	0.55	0.47	0.65	0.6	0.34	0.26	0.21	0.65	0.31	0.3	0.26	0.38	0.6	0.56	0.42	0.43	0.5	NA	0.69	0.11	0.36	0.21	0.37	0.43	0.3	0.58	0.34	0.28	0.51	0.58	0.55	0.42	0.65	0.72	0.52	0.77	0.54	0.45	NA	0.34	0.47	0.4	0.4	0.36
6046@uc003ocq.2@uc003sgg.2	ENSG00000216307,ENSG00000201185,ENSG00000260239,ENSG00000205444,ENSG00000238801,ENSG00000217385,ENSG00000217030,ENSG00000219607,ENSG00000215057,ENSG00000264121,ENSG00000263572,ENSG00000218868,ENSG00000203498,ENSG00000225092,ENSG00000219993,ENSG00000236512,ENSG00000219294,ENSG00000251164,ENSG00000230939,ENSG00000216368,ENSG00000221583,ENSG00000229950,ENSG00000263705,ENSG00000216359,ENSG00000205318…	0.004	0	NA	notsign	1	1	1	1	1	1	1	1	0.99	1	1	0.98	1	1	0.99	0.99	0.99	0.97	1	0.98	0.99	0.98	0.98	1	0.99	1	0.99	0.94	1	1	1	1	1	1	1	1	1	1	0.96	1	0.99	0.99	1	0.99
23761@uc003all.1@uc003alm.2uc003aln.2	ENSG00000241878	-0.001	0	NA	notsign	0.49	0.5	0.49	0.5	0.5	0.5	0.5	0.5	0.5	0.5	0.5	0.5	0.51	0.49	0.5	0.5	0.51	NA	0.5	0.5	0.51	0.51	0.5	0.5	0.5	0.5	0.5	0.5	0.5	0.5	0.51	0.51	0.5	0.5	NA	NA	0.5	0.5	NA	0.49	0.51	0.49	0.5	0.5
23189@uc010mgy.1@uc003zgp.1	ENSG00000229875,ENSG00000107104	-0.01	0	NA	notsign	0.02	0.01	0.01	0.01	0.01	0.01	0.01	0.01	0.02	0.01	0.01	0.02	0.02	0.01	0.01	0.01	0.03	0.03	0.01	0.04	0.04	0.01	0.01	0.01	0.01	0.01	0.01	0.02	0.01	0	0.01	0.01	0.01	0.01	0.01	0.01	0.03	0.01	0.02	0.02	0.03	0.01	0.02	0.01
3191@uc002ojo.1@uc010ege.1uc002ojj.1uc002ojp.1	ENSG00000104824	-0.003	1	-0.14	notsign	0.49	0.48	0.51	0.55	0.49	0.4	0.48	0.56	0.5	0.51	0.53	0.29	0.37	0.48	0.5	0.39	0.51	0.37	0.59	0.61	0.56	0.4	0.44	0.55	0.6	0.54	0.45	0.52	0.41	0.5	0.45	0.46	0.56	0.58	0.51	0.56	0.5	0.48	NA	0.49	0.46	0.48	0.49	0.45
10507@uc004aql.1@uc004aqo.1	ENSG00000187764	0.139	10	0.372	sign	0.32	0.38	0.5	0.69	0.42	0.41	0.46	0.35	0.27	0.18	0.26	0.25	0.25	0.42	0.32	0.2	0.14	0.22	0.68	0.07	0.08	0.12	0.17	0.48	0.36	0.57	0.23	0.28	0.55	0.57	0.41	0.33	0.7	0.46	0.39	0.5	0.26	0.28	0.53	0.26	0.26	0.29	0.15	0.48
6249@uc001ucf.1@uc001ucj.1	ENSG00000256304,ENSG00000130779	0.028	1	0.16	notsign	0.73	0.79	0.83	0.9	0.71	0.67	0.76	0.79	0.56	0.66	0.69	0.19	0.57	0.81	0.71	0.54	0.55	0.35	0.82	0.29	0.59	0.48	0.2	0.57	0.7	0.76	0.5	0.65	0.74	0.76	0.84	0.64	0.81	0.76	0.68	NA	0.76	0.67	NA	0.59	0.49	0.61	0.63	0.68
80149@uc001cbc.1@uc001cbb.2	ENSG00000163874	-0.01	2	-0.04	notsign	0.54	0.53	0.57	0.57	0.6	0.53	0.57	0.54	0.47	0.51	0.49	NA	0.52	0.51	0.54	0.45	0.57	NA	0.56	0.48	0.54	0.38	0.49	0.56	0.56	0.53	0.65	0.54	0.56	0.54	0.57	0.53	0.57	0.52	0.56	0.58	0.54	0.51	0.69	0.53	0.47	0.56	0.55	0.47
548593@uc002dxc.1@uc002dsx.1uc002dsy.1	ENSG00000181625,ENSG00000257691,ENSG00000260514,ENSG00000260043,ENSG00000197471,ENSG00000260719,ENSG00000262756,ENSG00000174992,ENSG00000167371,ENSG00000185928,ENSG00000214725,ENSG00000247735,ENSG00000260358,ENSG00000167194,ENSG00000149923,ENSG00000260453,ENSG00000261367,ENSG00000132207,ENSG00000213648,ENSG00000260280,ENSG00000103485,ENSG00000262323,ENSG00000079616,ENSG00000103495,ENSG00000263136…	0.02	0	NA	notsign	0.43	0.43	0.44	0.42	0.43	0.41	0.4	0.39	0.35	0.41	0.42	0.39	0.4	0.41	0.41	0.43	0.39	0.41	0.45	0.45	0.44	0.4	0.42	0.43	0.46	0.44	0.43	0.45	0.44	0.42	0.42	0.45	0.41	0.44	0.4	0.45	0.41	0.41	0.36	0.42	0.41	0.42	0.43	0.41
752@uc002iio.2@uc002iin.1	ENSG00000184922	0.001	0	NA	notsign	0.5	0.5	0.5	0.49	0.49	0.5	0.5	0.49	0.49	0.51	0.5	0.5	0.51	0.51	0.49	0.5	0.51	NA	0.5	0.49	0.51	0.5	0.5	0.5	0.51	0.5	0.5	0.5	0.5	0.5	0.5	0.5	0.49	0.5	0.5	0.5	0.5	0.5	NA	0.5	0.5	0.5	0.5	0.5
55249@uc001flg.1@uc009wqw.1	ENSG00000163374	0.011	1	0.31	notsign	0.24	0.37	0.34	0.28	0.32	0.33	0.35	0.33	0.25	0.4	0.37	0.22	0.21	0.35	0.3	0.25	0.23	NA	0.26	0.17	0.22	0.33	0.26	0.37	0.24	0.42	0.37	0.26	0.18	0.23	0.26	0.27	0.39	0.27	0.28	0.27	0.22	0.43	0.22	0.4	0.17	0.24	0.26	0.32
4292@uc010hgp.1@uc003cgn.2	ENSG00000076242	0.005	6	0.18	notsign	0.69	0.76	0.7	0.8	0.73	0.69	0.76	0.75	0.69	0.67	0.67	0.08	0.44	0.7	0.71	0.45	0.67	0.03	0.79	0.18	0.21	0.12	0.49	0.62	0.56	0.71	0.13	0.27	0.73	0.71	0.77	0.66	0.78	0.81	0.76	0.76	0.52	0.71	0.3	0.67	0.51	0.59	0.77	0.64
718@uc002mfl.1@uc002mfm.1	ENSG00000125730	0.002	1	-0.05	notsign	0.05	0.05	0.06	0.07	0.04	0.05	0.05	0.05	0.03	0.02	0.03	0.04	0.05	0.07	0.03	0.01	0.03	0.1	0.05	0.01	0.02	0.07	0.01	0.05	0.02	0.07	0.06	0.02	0.04	0.06	0.03	0.02	0.07	0.07	0.03	0.04	0.01	0.05	0.12	0.03	0.02	0.02	0.04	0.01
4276@uc003rxz.1@uc003rya.1	ENSG00000206337,ENSG00000204520	0.001	0	NA	notsign	0.98	0.99	0.96	0.98	0.98	0.97	0.97	0.98	0.99	0.97	0.97	0.95	0.97	0.99	0.93	0.98	0.96	0.92	0.98	NA	0.97	0.94	0.94	0.99	0.98	0.97	0.95	0.96	0.99	0.98	0.93	0.99	0.97	0.99	0.98	0.97	0.98	0.98	NA	0.99	0.98	0.96	0.99	0.98
130617@uc002vkb.1@uc010fwd.1	ENSG00000158552	0.006	0	NA	notsign	0.03	0.03	0.05	0.04	0.02	0.04	0.02	0.02	0.03	0.03	0.03	0.02	0.05	0.03	0.03	0.03	0.03	0.04	0.02	0.04	0.01	0.04	0.04	0.04	0.04	0.04	0.01	0.03	0.04	0.02	0.01	0.06	0.02	0.01	0.02	0.02	0.06	0.04	0.17	0.03	0.06	0.06	0.05	0.07
11270@uc003rvu.1@uc003rdr.1	ENSG00000222894,ENSG00000137404,ENSG00000204590,ENSG00000146112,ENSG00000204560,ENSG00000204569	-0.033	0	NA	notsign	0.94	0.97	0.98	0.97	0.95	0.97	0.94	0.94	0.88	0.97	0.95	0.88	0.87	0.96	0.93	0.95	0.91	0.71	0.96	0.88	0.92	0.93	0.97	0.95	0.96	0.98	0.88	0.94	0.93	0.95	0.92	0.91	0.95	0.91	0.97	0.9	0.87	0.94	0.67	0.86	0.95	0.97	0.89	0.98
55591@uc009ztc.1@uc009zsy.1uc001tdr.2	ENSG00000202470,ENSG00000212535,ENSG00000028203	0.003	3	-0.027	notsign	0.11	0.09	0.12	0.11	0.09	0.11	0.12	0.11	0.05	0.06	0.06	0	0.04	0.14	0.06	0.02	0.06	0	0.08	0.01	0.02	0	0.01	0.08	0.05	0.1	0.01	0.01	0.06	0.13	0.09	0.05	0.12	0.13	0.09	0.11	0.04	0.08	0.01	0.07	0.02	0.04	0.09	0.06
8536@uc003bss.2@uc003bst.1	ENSG00000134072	0.132	21	0.215	sign	0.72	0.72	0.73	0.75	0.73	0.64	0.64	0.63	0.36	0.61	0.79	0.6	0.66	0.8	0.75	0.74	0.75	0.48	0.87	0.74	0.76	0.66	0.76	0.67	0.81	0.7	0.68	0.75	0.75	0.64	0.74	0.77	0.74	0.66	0.81	0.77	0.83	0.79	0.49	0.57	0.7	0.77	0.74	0.81
89849@uc001otf.1uc001otg.1uc009ytk.1@uc001ote.1	ENSG00000168010	0.004	1	-0.27	notsign	0.7	0.76	0.76	0.71	0.72	0.71	0.74	0.72	0.67	0.64	0.59	0.61	0.68	0.69	0.75	0.76	0.75	0.33	0.77	0.69	0.63	0.48	0.67	0.71	0.68	0.7	0.65	0.66	0.69	0.76	0.75	0.73	0.81	0.74	0.67	0.72	0.67	0.7	0.8	0.7	0.68	0.76	0.67	0.65
142678@uc001ago.1@uc001agn.1	ENSG00000197530	-0.012	2	-0.39	notsign	0.79	0.65	0.81	0.83	0.71	0.74	0.83	0.81	0.63	0.69	0.76	0.15	0.53	0.81	0.81	0.63	0.7	0.16	0.83	0.24	0.5	0.27	0.66	0.7	0.66	0.75	0.15	0.35	0.62	0.77	0.81	0.57	0.75	0.71	0.66	0.76	0.78	0.63	0.37	0.78	0.69	0.75	0.77	0.7
25943@uc002wik.2@uc002wii.2	ENSG00000226632,ENSG00000088854	0.034	0	NA	notsign	0.1	0.04	0.03	0.09	0.05	0.1	0.04	0.07	0.03	0.07	0.11	0.35	0.08	0.06	0.11	0.11	0.08	0.27	0.03	0.13	0.11	0.11	0.1	0.06	0.06	0.04	0.13	0.29	0.04	0.03	0.1	0.1	0.03	0.02	0.03	0.03	0.1	0.05	0.2	0.08	0.06	0.09	0.03	0.07
84196@uc001bfd.1@uc001bfb.1uc009vqc.1uc001bfc.1uc001bfe.1uc001bff.1	ENSG00000090686	0.032	0	NA	notsign	0.6	0.56	0.66	0.61	0.38	0.36	0.66	0.5	0.45	0.32	0.42	0.31	0.53	0.68	0.38	0.15	0.4	NA	0.7	NA	0.13	0.2	0.1	0.52	0.25	0.61	0.32	0.1	0.45	0.65	0.51	0.39	0.59	0.65	0.62	0.56	0.54	0.5	NA	0.41	0.3	0.4	0.41	0.5
6046@uc003rox.2@uc003sgg.2	ENSG00000223837,ENSG00000224796,ENSG00000230313,ENSG00000204256,ENSG00000223865,ENSG00000224557	0.004	0	NA	notsign	1	0.99	1	1	1	1	1	1	0.99	0.99	1	0.95	0.99	1	1	0.98	0.99	0.98	1	0.98	0.98	0.98	0.99	1	0.99	1	0.99	0.94	1	1	0.99	1	1	1	1	1	0.99	1	0.98	1	0.98	0.99	1	1
4671@uc003mpo.1@uc003kat.1	ENSG00000214278,ENSG00000188242,ENSG00000264233,ENSG00000249908,ENSG00000215246,ENSG00000263834,ENSG00000249201,ENSG00000263670,ENSG00000248951,ENSG00000251532,ENSG00000263746,ENSG00000171421,ENSG00000250417,ENSG00000259757,ENSG00000249541,ENSG00000250716,ENSG00000259603,ENSG00000248962,ENSG00000249994,ENSG00000251506,ENSG00000251426,ENSG00000250529,ENSG00000250579,ENSG00000251568,ENSG00000250808…	0.004	0	NA	notsign	0.98	0.95	0.97	0.93	0.97	0.97	0.97	0.9	0.98	0.98	0.95	0.95	0.93	0.98	0.91	0.89	0.96	0.96	0.95	0.98	0.98	0.95	0.82	0.93	0.95	0.96	0.91	0.85	0.97	0.91	0.95	0.94	0.93	0.97	0.9	0.96	0.96	0.96	0.75	0.94	0.97	0.96	0.96	0.96
25813@uc003bek.1@uc003bej.1	ENSG00000224856,ENSG00000100347,ENSG00000100344	0.029	2	0.02	notsign	0.34	0.35	0.52	0.32	0.3	0.37	0.3	0.35	0.14	0.56	0.41	0.2	0.32	0.59	0.6	0.35	0.26	NA	0.23	NA	0.14	NA	0.35	0.55	0.43	0.35	0.67	0.63	0.29	0.36	0.31	0.28	0.49	0.23	NA	NA	0.27	0.57	NA	0.54	0.31	0.5	0.41	0.31
2783@uc010lhd.1@uc003uwe.1	ENSG00000172354	-0.018	0	NA	notsign	0.77	0.78	0.79	0.83	0.86	0.82	0.78	0.77	0.81	0.88	0.77	0.83	0.89	0.83	0.76	0.87	0.86	0.77	0.82	0.75	0.77	0.89	0.81	0.8	0.77	0.75	0.82	0.74	0.83	0.87	0.84	0.83	0.88	0.8	0.84	NA	0.82	0.82	0.68	0.86	0.91	0.77	0.76	0.84
57602@uc002jvy.1@uc002jwb.1	ENSG00000055483	-0.01	1	0.24	notsign	0.22	0.35	0.51	0.2	0.18	0.09	0.31	0.27	0.15	0.18	0.17	0.19	0.18	0.32	0.26	0.23	0.31	0.39	0.28	0.07	0.33	0.21	0.35	0.34	0.2	0.35	0.06	0.26	0.37	0.29	0.31	0.27	0.23	0.34	0.31	0.28	0.08	0.35	0.23	0.34	0.16	0.13	0.32	0.11
54947@uc002eic.1@uc002eib.1	ENSG00000087253	0.066	6	0.235	sign	0.65	0.51	0.43	0.52	0.49	0.46	0.57	0.47	0.29	0.39	0.49	0.14	0.3	0.46	0.66	0.37	0.46	NA	0.48	NA	0.12	NA	0.3	0.5	0.48	0.55	0.15	0.35	0.39	0.43	0.47	0.51	0.54	0.48	0.57	0.58	0.26	0.56	NA	0.27	0.27	0.33	0.59	0.52
6817@uc002dql.1@uc002dqn.1	ENSG00000196502	0.006	0	NA	notsign	0	0.01	0.03	0.02	0.01	0.01	0.02	0.01	0.02	0.05	0.01	0.09	0.02	0.02	0.02	0.01	0.03	NA	0.02	0.01	0.02	0.1	0.01	0.01	0.01	0.01	0.02	0.01	0.03	0.05	0.01	0.02	0.01	0.02	0.03	0.01	0.03	0.02	NA	0.02	0.02	0.01	0.02	0.01
388753@uc001hwb.1@uc001hwc.1	ENSG00000168275	0.001	0	NA	notsign	0.99	0.99	0.99	0.97	0.99	0.97	0.98	0.97	0.97	0.99	0.98	0.99	0.99	0.99	0.99	0.99	0.98	0.98	0.99	0.99	0.99	0.99	1	0.99	0.99	0.98	0.99	0.99	0.99	0.98	0.98	0.98	0.99	0.97	0.98	0.99	0.98	0.99	0.97	0.99	0.99	0.99	0.99	0.99
56658@uc003nqc.1@uc010kpd.1	ENSG00000054598,ENSG00000236086,ENSG00000228365,ENSG00000244041,ENSG00000261015,ENSG00000232654,ENSG00000229282,ENSG00000217707,ENSG00000219992,ENSG00000233068,ENSG00000217135,ENSG00000217566,ENSG00000216657,ENSG00000145965,ENSG00000252668,ENSG00000216307,ENSG00000201185,ENSG00000260239,ENSG00000205444,ENSG00000238801,ENSG00000217385,ENSG00000217030,ENSG00000219607,ENSG00000215057,ENSG00000264121…	-0.004	0	NA	notsign	0.03	0.02	0.02	0.01	0.02	0.02	0.01	0.01	0.03	0.04	0.02	NA	0.04	0.03	0.04	0.09	0.04	0.21	0.02	0.18	0.07	0.14	0.05	0.02	0.03	0.02	0.18	0.09	0.02	0.03	0.02	0.03	0.02	0.02	0.02	0.02	0.04	0.02	0.27	0.03	0.03	0.04	0.02	0.04
57521@uc002jyu.1@uc002jyr.1uc002jys.2uc002jyt.1	ENSG00000141564	-0.016	0	NA	notsign	0.96	0.89	0.91	0.95	0.82	0.84	0.9	0.89	0.77	0.75	0.88	0.42	0.83	0.89	0.89	0.67	0.82	NA	0.96	0.73	0.84	0.83	0.83	0.74	0.93	0.95	0.73	NA	0.85	0.92	0.96	0.96	0.97	0.91	0.93	0.9	0.72	0.77	NA	0.83	0.52	0.76	0.79	0.91
208@uc002one.1@uc002onf.1	ENSG00000207631,ENSG00000205041,ENSG00000105221	-0.017	1	0.3	notsign	0.75	0.69	0.66	0.72	0.54	0.66	0.69	0.59	0.64	0.74	0.58	0.47	0.56	0.65	0.67	0.76	0.68	NA	0.64	0.3	0.81	0.29	0.69	0.62	0.65	0.7	0.55	0.84	0.68	0.75	0.6	0.58	0.65	0.71	0.61	0.51	0.72	0.65	NA	0.51	0.7	0.67	0.59	0.75
1460@uc010jsz.1@uc010kmv.1	ENSG00000219992,ENSG00000233068,ENSG00000217135,ENSG00000217566,ENSG00000216657,ENSG00000145965,ENSG00000252668,ENSG00000216307,ENSG00000201185,ENSG00000260239,ENSG00000205444,ENSG00000238801,ENSG00000217385,ENSG00000217030,ENSG00000219607,ENSG00000215057,ENSG00000264121,ENSG00000263572,ENSG00000218868,ENSG00000203498,ENSG00000225092,ENSG00000219993,ENSG00000236512,ENSG00000219294,ENSG00000251164…	-0.001	0	NA	notsign	0.01	0.01	0.01	0.01	0.01	0.02	0	0.01	0.01	0.01	0.01	0.02	0.01	0.01	0.01	0.01	0.01	0.02	0.01	0.01	0.01	0.01	0	0.01	0	0	0.01	0.01	0.01	0.01	0.01	0.01	0.01	0.01	0.01	0.01	0.01	0.01	0.26	0.01	0.01	0	0.01	0.01
1487@uc003gcw.2@uc003gcx.1	ENSG00000159692	0.009	2	0.27	notsign	0.65	0.71	0.76	0.73	0.65	0.67	0.68	0.66	0.7	0.59	0.62	0.7	0.49	0.62	0.7	0.59	0.63	0.33	0.66	0.18	0.53	0.43	0.67	0.7	0.69	0.63	0.34	0.5	0.58	0.62	0.65	0.59	0.83	0.73	0.69	0.72	0.62	0.68	NA	0.59	0.61	0.6	0.53	0.66
5696@uc003oce.1@uc003ocf.1	ENSG00000204264	0.106	12	0.248	sign	0.25	0.22	0.17	0.21	0.13	0.21	0.14	0.18	0.1	0.2	0.12	0.32	0.2	0.25	0.17	0.17	0.26	0.13	0.18	0.08	0.09	0.05	0.04	0.14	0.15	0.09	0.07	0.18	0.16	0.25	0.15	0.12	0.22	0.28	0.23	0.17	0.11	0.09	NA	0.16	0.13	0.13	0.13	0.1
9898@uc001feq.2@uc009wot.1	ENSG00000252817,ENSG00000143569	0.002	0	NA	notsign	0.02	0.04	0.03	0.04	0.03	0.02	0.04	0.02	0.01	0.01	0.02	0.05	0.02	0.02	0.02	0.01	0.03	0.06	0.02	0.01	0.01	0.04	0.01	0.02	0.01	0.01	0.05	0.01	0.01	0.04	0.04	0.02	0.04	0.04	0.02	0.04	0.02	0.02	NA	0.03	0.02	0.01	0.02	0.01
6595@uc003zhg.1@uc003zhc.1uc003zhd.1uc010mha.1	ENSG00000080503	0.049	0	NA	notsign	0.31	0.4	0.4	0.34	0.38	0.41	0.41	0.27	0.25	0.14	0.29	NA	0.27	0.44	0.19	0.1	0.22	NA	0.28	NA	0.18	0.39	0.08	0.16	0.16	0.4	NA	NA	0.21	0.27	0.27	0.14	0.34	0.33	0.21	0.35	0.1	0.24	0.44	0.04	0.19	0.12	0.2	0.14
5315@uc002atu.1@uc002atx.1uc002aty.1	ENSG00000067225	0.004	6	0.027	notsign	0.26	0.24	0.25	0.23	0.22	0.22	0.23	0.24	0.18	0.22	0.23	0.07	0.16	0.24	0.22	0.17	0.22	0.06	0.24	0.13	0.17	0.1	0.19	0.23	0.22	0.26	0.11	0.15	0.23	0.25	0.24	0.21	0.25	0.19	0.2	0.22	0.11	0.23	0.13	0.21	0.19	0.2	0.28	0.19
80022@uc002jos.2@uc002joq.2	ENSG00000266714,ENSG00000188126	0.006	0	NA	notsign	0.04	0.03	0.04	0.02	0.03	0.05	0.02	0.01	0.02	0.01	0.03	0.02	0.02	0.02	0.05	0.02	0.03	0.02	0.04	0.01	0.02	0.01	0.03	0.03	0.01	0.02	0	0	0.03	0.09	0.03	0.04	0.05	0.07	0.03	0.02	0.03	0.03	0.01	0.02	0.02	0.03	0.04	0.02
23383@uc010ece.1@uc002nmk.2	ENSG00000129933	-0.047	2	-0.31	notsign	0.43	0.42	0.58	0.6	0.61	0.56	0.53	0.58	0.43	0.4	0.51	NA	0.68	0.55	0.4	0.46	0.5	NA	0.6	NA	0.36	0.44	0.64	0.67	0.53	0.61	0.57	NA	0.59	0.51	0.57	0.64	0.49	0.58	0.64	0.54	0.58	0.64	NA	0.55	0.48	0.47	0.48	0.63
1797@uc003scz.1@uc003rla.1	ENSG00000201555,ENSG00000204390,ENSG00000204386,ENSG00000204366,ENSG00000204356,ENSG00000221267,ENSG00000204348,ENSG00000204394,ENSG00000204396,ENSG00000204392,ENSG00000204385,ENSG00000204371	-0.01	0	NA	notsign	0.98	0.98	0.98	0.98	0.97	0.97	0.99	0.98	0.97	0.99	0.98	0.73	0.98	0.97	0.98	0.97	0.97	0.86	0.98	0.95	0.97	0.82	0.98	0.98	0.99	0.99	0.82	0.95	0.98	0.98	0.97	0.98	0.97	0.97	0.98	0.99	0.97	0.99	NA	0.98	0.97	0.98	0.98	0.97
83696@uc010mel.1@uc003yvj.1	ENSG00000167632	-0.021	0	NA	notsign	0.98	0.97	0.98	0.99	0.97	0.98	0.99	0.99	0.95	0.94	0.96	NA	0.91	0.98	0.97	0.91	0.96	NA	0.97	NA	0.94	NA	0.88	0.98	0.98	0.99	0.75	NA	0.98	0.98	0.98	0.92	0.99	0.99	0.98	NA	0.9	0.97	0.6	0.96	0.84	0.92	0.97	0.95
5315@uc002atu.1@uc010bit.1	ENSG00000067225	0	0	NA	notsign	0	0	0	0	0	0	0	0	0	0	0	0	0	0	0	0	0	0	0	0	0	0	0	0	0	0	0	0	0	0	0	0	0	0	0	0	0	0	0.01	0	0	0	0	0
22994@uc002jzq.2@uc002jzn.1uc002jzo.1uc002jzp.1	ENSG00000141577	0.017	2	0.325	notsign	0.46	0.35	0.53	0.47	0.37	0.3	0.29	0.39	0.38	0.35	0.24	0.09	0.08	0.56	0.46	0.17	0.46	0.04	0.45	0.04	0.21	0.03	0.22	0.47	0.48	0.42	0.03	0.13	0.41	0.67	0.36	0.41	0.69	0.58	0.41	0.39	0.15	0.39	0.09	0.25	0.19	0.41	0.31	0.41
10399@uc003mnl.1@uc003mnk.1	ENSG00000208342,ENSG00000264549,ENSG00000204628	0.006	15	0.008	notsign	0.42	0.39	0.41	0.43	0.39	0.38	0.42	0.38	0.32	0.34	0.38	0.13	NA	0.42	0.4	0.31	0.37	0.11	NA	0.2	0.27	0.15	0.33	0.39	0.36	0.42	0.12	0.27	0.4	0.42	0.4	0.35	0.41	0.37	0.39	0.38	0.31	0.38	0.04	0.38	0.31	0.36	0.4	0.35
54758@uc010chu.1@uc002fki.1uc002fkj.1uc002fkl.2	ENSG00000260671,ENSG00000104731	0.016	0	NA	notsign	0.1	0.14	0.11	0.11	0.07	0.09	0.16	0.16	0.1	0.05	0.15	0.2	0.16	0.2	0.2	0.18	0.27	NA	0.17	0.1	0.06	0.3	0.1	0.13	0.14	0.13	0.07	0.11	0.11	0.08	0.13	0.09	0.05	0.15	0.03	0.03	0.14	0.08	0.6	0.09	0.27	0.08	0.21	0.08
23654@uc003bkt.1@uc003bkv.2	ENSG00000196576	-0.007	14	-0.018	notsign	0.58	0.57	0.6	0.62	0.55	0.54	0.58	0.53	0.48	0.45	0.5	0.66	0.52	0.55	0.46	0.31	0.44	0.52	0.57	0.52	0.53	0.59	0.27	0.49	0.46	0.56	0.67	0.31	0.45	0.57	0.56	0.44	0.64	0.61	NA	NA	0.4	0.51	0.73	0.43	0.33	0.37	0.45	0.47
7148@uc003sdo.2@uc003rls.2	ENSG00000204386,ENSG00000204366,ENSG00000204356,ENSG00000221267,ENSG00000204348,ENSG00000233627,ENSG00000248290,ENSG00000229776,ENSG00000252512,ENSG00000204385,ENSG00000168477,ENSG00000213676,ENSG00000204371	-0.025	0	NA	notsign	0.09	0.23	0.39	0.14	0.25	0.53	0.08	0.21	0.14	0.15	0.1	NA	0.42	0.08	0.09	0.12	0.14	0.24	0.13	0.3	0.16	0.59	0.34	0.08	0.23	0.19	0.17	0.38	0.17	0.34	0.26	0.35	0.11	0.1	0.11	0.06	0.17	0.15	0.15	0.33	0.06	0.38	0.21	0.16
7726@uc003ruk.1@uc003npu.1	ENSG00000218027,ENSG00000266252,ENSG00000164385,ENSG00000266750,ENSG00000232999,ENSG00000233763,ENSG00000222248,ENSG00000137267,ENSG00000218472,ENSG00000260604,ENSG00000230648,ENSG00000237716,ENSG00000231811,ENSG00000260673,ENSG00000236336,ENSG00000220685,ENSG00000265083,ENSG00000264541,ENSG00000220446,ENSG00000218574,ENSG00000217239,ENSG00000216360,ENSG00000230770,ENSG00000239472,ENSG00000124785…	0.003	0	NA	notsign	0.99	0.99	0.99	0.99	0.99	0.99	0.99	0.99	0.98	0.99	0.99	0.88	0.97	0.99	0.98	0.98	0.98	0.88	0.99	0.89	0.95	0.87	0.95	0.99	0.99	0.99	0.93	0.93	0.99	0.99	0.99	0.98	0.98	0.99	0.99	0.99	0.98	0.99	0.7	0.98	0.97	0.99	0.99	0.99
116447@uc010mfc.1@uc010mfd.1	ENSG00000184428	-0.006	1	-0.27	notsign	0.7	0.8	0.79	0.71	0.62	0.6	0.76	0.73	0.72	0.61	0.72	NA	0.66	0.83	0.66	0.62	0.72	0.09	0.78	0.49	0.47	0.36	0.56	0.75	0.62	0.69	0.46	0.42	0.59	0.72	0.58	0.46	0.54	0.82	0.73	NA	0.71	0.7	NA	0.76	0.66	0.6	0.74	0.77
5315@uc010biu.1@uc002atw.1	ENSG00000067225	0.002	0	NA	notsign	1	1	1	1	1	1	1	1	1	1	1	0.98	1	1	1	1	1	0.95	1	0.99	1	0.98	1	1	1	1	0.99	1	1	1	1	1	1	1	1	1	1	1	0.76	1	1	1	1	1
414236@uc001jvy.1@uc001jvz.1	ENSG00000222047	0.047	9	0.123	notsign	0.3	0.62	0.57	0.47	0.6	0.43	0.45	0.52	0.59	0.51	0.61	0.6	0.49	0.5	0.58	0.55	0.43	0.46	0.7	0.52	0.7	0.73	0.73	0.67	0.71	0.62	0.56	0.66	0.5	0.57	0.67	0.46	0.5	0.66	0.53	NA	0.54	0.6	0.22	0.62	0.64	0.69	0.47	0.68
22904@uc002lri.2@uc002lrj.2uc010dsf.1	ENSG00000064932	0.001	0	NA	notsign	0.01	0.01	0.01	0.01	0	0.01	0.01	0.01	0.01	0.01	0.01	0	0	0.02	0.01	0	0	0	0.01	0	0	0	0	0	0.01	0.01	0	0	0	0.01	0	0	0.02	0.02	0.01	0	0	0.01	0	0.01	0.01	0	0.01	0.01
177@uc003rmr.1@uc00331.uc003rna.1	ENSG00000204305,ENSG00000204304	0	0	NA	notsign	0.5	0.51	0.5	0.5	0.49	0.5	0.51	0.5	0.5	0.5	0.5	0.5	0.5	0.5	0.5	0.49	0.5	0.49	0.5	NA	0.5	0.51	0.5	0.51	0.51	0.5	0.5	0.49	0.51	0.5	0.5	0.5	0.5	0.51	0.5	0.5	0.5	0.5	NA	0.5	0.5	0.5	0.5	0.5
7917@uc010kqc.1@uc003rhr.2	ENSG00000233902,ENSG00000201680,ENSG00000219797,ENSG00000201785,ENSG00000265236,ENSG00000213760,ENSG00000227507,ENSG00000204475,ENSG00000230622,ENSG00000204463,ENSG00000198563,ENSG00000254870	0.001	1	0.44	notsign	0.98	0.96	0.97	0.97	0.96	0.97	0.99	0.99	0.97	0.96	0.95	0.73	0.85	0.96	0.91	0.85	0.95	NA	0.98	0.61	0.79	NA	0.91	0.97	0.96	0.98	0.73	NA	0.95	0.97	0.93	0.94	0.97	0.97	0.97	0.97	0.96	0.96	NA	0.95	0.91	0.94	0.97	0.95
10801@uc010dhd.1@uc002jtt.2	ENSG00000200651,ENSG00000184640	0.004	0	NA	notsign	0.99	1	1	1	1	0.99	1	1	1	1	1	0.89	1	1	1	0.99	1	0.91	1	0.97	0.99	0.94	0.99	1	1	1	0.98	0.96	1	0.99	0.99	1	1	1	1	1	1	1	0.95	1	0.99	0.99	1	1
79706@uc003uzf.2@uc003uzh.2	ENSG00000128563,ENSG00000239969	0.002	0	NA	notsign	0.95	0.82	0.85	0.9	0.88	0.91	0.91	0.92	0.91	0.93	0.91	0.84	0.91	0.93	0.93	0.9	0.91	0.83	0.92	0.82	0.93	0.77	0.87	0.83	0.89	0.92	0.71	0.81	0.91	0.95	0.91	0.94	0.9	0.89	0.91	NA	0.9	0.9	0.56	0.92	0.92	0.95	0.92	0.93
2778@uc010gjs.1uc002yaa.1@uc002xzt.1	ENSG00000087460	0.006	0	NA	notsign	0	0	0.01	0	0	0	0	0	0.01	0	0	0.05	0.01	0	0	0.01	0	0.08	0	0.01	0.01	0.05	0	0.01	0	0	0.03	0.01	0	0.01	0.01	0.01	0.01	0	0	0.01	0.01	0	NA	0	0.01	0.01	0	0
7940@uc003rhb.1@uc010kpz.1	ENSG00000230174,ENSG00000256851,ENSG00000225499,ENSG00000204511,ENSG00000234006,ENSG00000226979,ENSG00000232810,ENSG00000206337,ENSG00000204520,ENSG00000204516,ENSG00000204482,ENSG00000204498	0	0	NA	notsign	0	0	0	0	0	0	0	0	0.01	0	0	0	0	0	0	0	0	0	0	0	0	0	0	0	0	0	0	0	0	0	0	0	0	0	0	0	0	0	0	0	0	0	0	0
717@uc003rkt.1@uc003scq.1	ENSG00000228727,ENSG00000204388,ENSG00000204387,ENSG00000201823,ENSG00000201754,ENSG00000237080,ENSG00000204389,ENSG00000166278,ENSG00000243649,ENSG00000244255,ENSG00000204410,ENSG00000255152	0.007	0	NA	notsign	0.01	0.01	0.02	0.02	0.02	0.02	0.01	0.02	0.02	0.02	0.01	0.11	0.05	0.03	0.04	0.03	0.02	0.33	0.02	0.1	0.04	0.06	0.02	0.01	0.01	0.02	0.07	0.02	0.01	0.01	0.04	0.02	0.03	0.02	0.01	0.03	0.02	0.02	NA	0.01	0.03	0.01	0.01	0.02
8522@uc002gmh.1@uc002gmi.1	ENSG00000007237	-0.022	0	NA	notsign	0.97	0.97	0.98	0.97	0.96	0.98	0.97	0.99	0.94	0.95	0.96	0.68	0.87	0.96	0.96	0.88	0.87	NA	0.97	NA	0.92	NA	0.93	0.97	0.92	0.97	0.82	0.83	0.97	0.97	0.95	0.93	0.97	0.96	0.98	0.95	0.9	0.96	NA	0.95	0.88	0.86	0.96	0.96
7919@uc003rgg.1@uc003ntq.1	ENSG00000233763,ENSG00000222248,ENSG00000137267,ENSG00000218472,ENSG00000260604,ENSG00000230648,ENSG00000237716,ENSG00000231811,ENSG00000260673,ENSG00000236336,ENSG00000220685,ENSG00000265083,ENSG00000264541,ENSG00000220446,ENSG00000218574,ENSG00000217239,ENSG00000216360,ENSG00000230770,ENSG00000239472,ENSG00000124785,ENSG00000241216,ENSG00000261211,ENSG00000224532,ENSG00000219986,ENSG00000240936…	0.001	1	0.07	notsign	0.92	0.95	0.97	0.93	0.95	0.96	0.95	0.94	0.94	0.99	0.99	0.99	0.98	0.93	0.96	0.99	0.97	0.99	0.96	0.99	0.97	0.97	0.99	0.98	0.98	0.99	0.98	0.98	0.98	0.89	0.92	0.99	0.87	0.94	0.91	0.94	0.97	0.97	0.94	0.98	0.98	0.99	0.98	0.99
9043@uc002ita.1@uc002itf.2	ENSG00000008294	0.009	3	0.33	notsign	0.17	0.16	0.2	0.22	0.17	0.16	0.22	0.2	0.16	0.19	0.17	0.34	0.16	0.17	0.16	0.1	0.21	NA	0.19	0.27	0.29	0.36	0.17	0.14	0.07	0.13	0.26	0.09	0.15	0.22	0.18	0.19	0.24	0.19	0.21	0.18	0.18	0.15	0.23	0.16	0.18	0.13	0.18	0.14
653319@uc002ers.1@uc002ert.1	ENSG00000196123	0.022	1	0.32	notsign	0.53	0.54	0.56	0.54	0.41	0.52	0.42	0.47	NA	0.28	0.39	0.23	0.26	0.36	0.36	0.29	0.43	NA	0.51	0.13	0.45	NA	0.27	0.43	0.49	0.46	0.12	0.32	0.49	0.39	0.48	0.46	0.47	0.51	0.5	0.49	0.34	0.37	NA	0.39	0.37	0.34	0.36	0.46
5863@uc003rqc.1@uc003odu.1	ENSG00000236336,ENSG00000220685,ENSG00000265083,ENSG00000264541,ENSG00000220446,ENSG00000218574,ENSG00000217239,ENSG00000216360,ENSG00000230770,ENSG00000239472,ENSG00000124785,ENSG00000241216,ENSG00000261211,ENSG00000224532,ENSG00000219986,ENSG00000240936,ENSG00000251762,ENSG00000201483,ENSG00000220472,ENSG00000219375,ENSG00000230570,ENSG00000233503,ENSG00000234115,ENSG00000261189,ENSG00000217746…	0.011	0	NA	notsign	0	0	0	0	0	0	0	0	0	0	0	0.03	0	0	0	0	0	0.03	0	0.02	0	0.02	0	0	0	0	0.03	0.01	0	0	0	0	0	0	0	0	0.01	0	0.11	0	0	0	0	0
55361@uc009xvw.1@uc001kog.1	ENSG00000155252,ENSG00000249967	0.001	3	0.053	notsign	0.25	0.21	0.2	0.21	0.18	0.25	0.21	0.15	0.13	0.16	0.21	NA	0.21	0.26	0.2	0.15	0.21	NA	0.21	NA	0.22	0.35	0.21	0.22	0.18	0.24	0.39	0.23	0.23	0.23	0.16	0.24	0.17	0.17	0.17	NA	0.12	0.28	NA	0.2	0.13	0.16	0.23	0.19
11270@uc003rdp.1@uc003nrc.1	ENSG00000266252,ENSG00000164385,ENSG00000266750,ENSG00000232999,ENSG00000233763,ENSG00000222248,ENSG00000137267,ENSG00000218472,ENSG00000260604,ENSG00000230648,ENSG00000237716,ENSG00000231811,ENSG00000260673,ENSG00000236336,ENSG00000220685,ENSG00000265083,ENSG00000264541,ENSG00000220446,ENSG00000218574,ENSG00000217239,ENSG00000216360,ENSG00000230770,ENSG00000239472,ENSG00000124785,ENSG00000241216…	-0.017	0	NA	notsign	0.93	0.96	0.93	0.94	0.9	0.93	0.95	0.95	0.93	0.94	0.94	0.89	0.92	0.89	0.95	0.94	0.88	0.64	0.95	0.87	0.93	0.88	0.94	0.97	0.97	0.96	0.82	0.87	0.95	0.94	0.83	0.92	0.93	0.88	0.94	0.91	0.84	0.94	0.74	0.91	0.86	0.92	0.93	0.94
10262@uc001eti.1@uc001etj.1uc009wll.1	ENSG00000143368	0	0	NA	notsign	0.01	0.01	0.02	0.02	0.02	0.03	0.02	0.02	0.03	0.02	0.02	0.02	0.02	0.04	0.02	0.02	0.02	0.03	0.02	0.01	0.01	0.05	0.02	0.02	0.01	0.01	0.06	0.02	0.02	0.01	0.02	0.02	0.02	0.03	0.05	0.02	0.02	0.03	NA	0.01	0.03	0.01	0.01	0.03
9400@uc002jot.2@uc002joz.2	ENSG00000108469	0.001	1	0.39	notsign	0.8	0.52	0.51	0.75	0.53	0.49	0.81	NA	0.39	0.35	0.6	0.6	0.59	0.59	0.4	0.66	0.38	0.62	0.64	NA	0.39	0.46	NA	0.79	0.53	0.58	0.61	0.29	0.68	0.71	0.53	0.46	0.35	0.76	0.67	0.71	0.53	0.51	0.2	0.56	0.43	0.52	0.45	0.86
80025@uc002wke.1@uc002wkc.1	ENSG00000125779	0.021	2	-0.01	notsign	0.3	0.32	0.4	0.29	0.32	0.37	0.35	0.28	0.13	0.25	0.4	NA	0.33	0.38	0.3	0.38	0.32	NA	0.36	NA	0.37	0.17	0.31	0.28	0.26	0.35	0.29	0.26	0.28	0.31	0.33	0.34	0.31	0.35	0.36	0.24	0.28	0.41	NA	0.36	0.16	0.37	0.35	0.32
3104@uc001any.1@uc009vmd.1	ENSG00000204859	-0.016	4	-0.01	notsign	0.53	0.42	0.46	0.54	0.41	0.54	0.49	0.42	0.33	0.3	0.35	0.13	0.3	0.49	0.43	0.36	0.36	0.36	0.58	0.26	0.38	0.16	0.45	0.49	0.46	0.53	0.31	0.41	0.49	0.42	0.4	0.4	0.51	0.48	0.45	0.41	0.36	0.35	0.3	0.31	0.3	0.37	0.4	0.4
29@uc002fsh.1@uc010cjq.1	ENSG00000159842	0.012	1	0.14	notsign	0.62	0.58	0.65	0.61	0.58	0.52	0.49	0.62	0.59	0.53	0.57	0.38	0.51	0.52	0.7	0.59	0.51	0.47	0.56	0.41	0.52	0.61	0.56	0.52	0.64	0.58	0.25	0.61	0.57	0.6	0.61	0.6	0.62	0.66	0.64	0.64	0.54	0.61	0.45	0.62	0.51	0.59	0.5	0.59
7090@uc002ask.2@uc010bil.1uc002asn.2uc002asm.2uc002asp.2uc002aso.2	ENSG00000140332	-0.012	0	NA	notsign	0.99	1	1	1	0.99	0.99	1	0.99	0.99	0.99	0.99	0.95	0.98	0.99	0.98	0.97	0.98	NA	1	NA	0.99	0.96	0.98	1	1	1	0.97	NA	0.99	0.99	0.99	0.98	0.99	1	0.99	0.99	0.99	0.99	NA	0.99	0.96	0.98	0.99	0.99
7050@uc002klx.1@uc002klv.1	ENSG00000177426	-0.008	0	NA	notsign	0.04	0.01	0.01	0.03	0.01	0.02	0.02	0.01	0.01	0.01	0.04	0.17	0.02	0.01	0.01	0.01	0.02	0.21	0.02	0.03	0.03	0.14	0.02	0.01	0.03	0	0.32	0.04	0.01	0.02	0.01	0.01	0.02	0	NA	NA	0.02	0.01	NA	0.02	0.02	0.01	0.01	0.01
83440@uc002avi.2@uc002avf.2uc002avg.2	ENSG00000159322	0.025	2	0.335	notsign	0.1	0.12	0.12	0.09	0.16	0.12	0.08	0.09	0.11	0.03	0.13	NA	0.25	0.13	0.11	0.18	0.27	NA	0.14	NA	0.1	NA	0.19	0.19	0.12	0.15	0.18	0.16	0.18	0.13	0.04	0.1	0.11	0.07	0.1	0.12	0.06	0.19	NA	0.1	0.2	0.07	0.1	0.17
984@uc001ags.1@uc001ahu.1uc001ahv.1	ENSG00000008128	0.049	3	0.09	notsign	0.48	0.31	0.38	0.33	0.35	0.45	0.42	0.47	0.42	0.41	0.49	0.21	0.42	0.48	0.49	0.51	0.56	0.84	0.49	0.21	0.36	0.33	0.46	0.54	0.37	0.41	0.17	0.24	0.55	0.48	0.62	0.38	0.53	0.34	0.47	0.44	0.5	0.35	0.31	0.31	0.39	0.42	0.38	0.48
79778@uc003skh.2@uc003ski.2	ENSG00000164877	-0.001	2	0.005	notsign	0.47	0.45	0.43	0.31	0.4	0.33	0.31	0.43	0.48	0.27	0.34	0.15	0.19	0.32	0.35	0.25	0.25	0.18	0.39	0.13	0.24	0.16	0.25	0.35	0.29	0.39	0.23	0.33	0.23	0.36	0.41	0.3	0.46	0.43	0.27	NA	0.21	0.29	0.08	0.4	0.18	0.21	0.39	0.28
7919@uc003rgk.1@uc003ntx.1	ENSG00000233763,ENSG00000222248,ENSG00000137267,ENSG00000218472,ENSG00000260604,ENSG00000230648,ENSG00000237716,ENSG00000231811,ENSG00000260673,ENSG00000236336,ENSG00000220685,ENSG00000265083,ENSG00000264541,ENSG00000220446,ENSG00000218574,ENSG00000217239,ENSG00000216360,ENSG00000230770,ENSG00000239472,ENSG00000124785,ENSG00000241216,ENSG00000261211,ENSG00000224532,ENSG00000219986,ENSG00000240936…	0.008	0	NA	notsign	0.99	0.98	0.99	0.99	0.99	0.98	0.99	0.97	0.98	0.98	0.99	0.91	0.98	0.98	0.97	0.99	0.99	0.67	0.99	0.97	0.95	0.61	0.99	0.99	1	1	0.84	0.95	0.99	0.96	0.98	0.99	0.98	0.98	0.97	0.98	0.99	0.99	0.72	0.97	0.97	0.99	0.98	0.99
8454@uc003wfa.1@uc010lpg.1	ENSG00000055130	0.028	0	NA	notsign	0.97	0.99	0.99	0.99	0.97	0.98	0.99	0.99	0.98	0.97	0.99	0.79	0.94	0.96	0.97	0.94	0.94	0.71	0.98	0.88	0.9	0.83	0.96	0.99	0.98	0.98	0.77	0.92	0.99	0.97	0.98	0.97	0.99	0.98	0.98	NA	0.95	0.98	0.68	0.98	0.91	0.95	0.98	0.98
6452@uc003gfm.2@uc003gfi.2	ENSG00000087266	-0.001	7	-0.037	notsign	0.38	0.49	0.43	0.44	0.4	0.22	0.36	0.36	0.34	0.26	0.33	0.21	0.33	0.38	0.33	0.36	0.53	0.69	0.38	0.51	0.24	0.23	0.52	0.36	0.33	0.36	0.26	0.41	0.44	0.31	0.61	0.41	0.35	0.19	0.53	0.33	0.32	0.47	NA	0.26	0.33	0.29	0.46	0.28
9659@uc001emf.1@uc001elk.1uc001elw.2uc001emc.1uc001emd.1uc001emg.1	ENSG00000178104	0.078	14	0.195	sign	0.59	0.55	0.52	0.47	0.7	0.54	0.56	0.52	0.7	0.42	0.72	0.97	0.62	0.44	0.68	0.7	0.76	0.95	0.59	0.97	0.96	0.95	0.68	0.68	0.65	0.55	0.92	0.94	0.74	0.61	0.46	0.62	0.4	0.54	0.51	0.57	0.8	0.64	0.66	0.74	0.81	0.6	0.49	0.69
22827@uc003yzq.1uc003yzr.1@uc003yzs.1uc003yzt.1	ENSG00000179950	0.002	0	NA	notsign	0.5	0.5	0.5	0.5	0.5	0.49	0.5	0.5	0.5	0.5	0.5	0.5	0.5	0.5	0.5	0.49	0.5	NA	0.51	NA	0.5	0.49	0.5	0.5	0.5	0.49	0.5	0.49	0.5	0.5	0.5	0.5	0.5	0.49	NA	NA	0.5	0.5	NA	0.5	0.5	0.49	0.5	0.5
10140@uc002isw.1@uc002isx.1	ENSG00000141232	0.009	9	-0.01	notsign	0.29	0.26	0.31	0.3	0.22	0.18	0.38	0.24	0.1	0.1	0.21	0	0.04	0.35	0.19	0.02	0.15	0	0.28	NA	0.01	0	0.01	0.17	0.08	0.28	0.01	0.02	0.15	0.27	0.22	0.14	0.37	0.36	0.23	0.23	0.16	0.22	0.02	0.15	0.05	0.11	0.26	0.14
163486@uc001guc.1@uc001gue.2	ENSG00000207139,ENSG00000233040,ENSG00000213047	-0.013	2	-0.325	notsign	0.42	0.21	0.19	0.23	0.31	0.31	0.37	0.29	0.24	0.43	0.32	0.7	0.22	0.15	0.25	0.49	0.27	NA	0.46	NA	0.17	0.34	0.46	0.51	0.77	0.31	0.52	0.75	0.29	0.17	0.14	0.34	0.26	0.37	0.43	0.17	0.37	0.13	NA	0.19	0.09	0.13	0.31	0.43
1460@uc010kmv.1@uc010kqd.1	ENSG00000256851,ENSG00000225499,ENSG00000204511,ENSG00000234006,ENSG00000226979,ENSG00000232810,ENSG00000204472,ENSG00000200816,ENSG00000227198,ENSG00000201207,ENSG00000206337,ENSG00000204516,ENSG00000204482,ENSG00000204498,ENSG00000204469,ENSG00000263020,ENSG00000204444,ENSG00000204435	-0.004	0	NA	notsign	0.05	0.02	0.01	0.03	0.01	0.06	0.05	0.02	0.02	0.03	0.01	0.04	0.01	0.01	0.02	0.01	0.03	0.01	0.01	0.01	0.01	0.01	0	0.01	0.01	0.01	0.01	0.02	0.02	0.02	0.02	0.01	0.05	0.01	0.02	0.03	0.01	0.02	0.3	0.03	0.01	0.01	0.03	0.01
84971@uc010dxj.1@uc002mov.1	ENSG00000130734	-0.004	1	-0.27	notsign	0.6	0.63	0.49	0.51	0.56	0.55	0.51	0.41	0.51	0.35	0.28	0.42	0.37	0.49	0.46	0.41	0.38	0.26	0.49	NA	0.41	0.35	0.54	0.53	0.59	0.57	0.52	0.39	0.53	0.59	0.56	0.62	0.38	0.54	0.55	0.57	0.5	0.58	NA	0.53	0.28	0.35	0.41	0.32
22933@uc010egi.1@uc002ojt.1uc002ojv.1	ENSG00000068903	0.011	2	0.42	notsign	0.07	0.18	0.33	0.17	0.17	0.34	0.17	0.16	0.24	0.13	0.31	0.2	0.15	0.18	0.16	0.17	0.22	NA	0.22	0.26	0.25	0.22	0.14	0.18	0.28	0.13	0.17	0.14	0.11	0.17	0.15	0.18	0.07	0.18	0.13	0.12	0.44	0.1	NA	0.13	0.07	0.12	0.18	0.31
79658@uc003ili.1@uc003ilg.1	ENSG00000071205	0	3	0.18	notsign	0.42	0.46	0.5	0.5	0.41	0.48	0.47	0.33	0.38	0.53	0.4	0.13	0.4	0.42	0.46	0.28	0.39	0.15	0.43	0.12	0.26	0.15	0.38	0.37	0.38	0.39	0.19	0.19	0.37	0.33	0.47	0.28	0.47	0.41	0.5	0.34	0.41	0.35	NA	0.31	0.3	0.31	0.28	0.33
57104@uc009ycl.1@uc001lrt.1	ENSG00000177666	0.001	0	NA	notsign	0.5	0.5	0.5	0.5	0.5	0.5	0.5	0.5	0.5	0.5	0.5	0.5	0.51	0.5	0.5	0.51	0.49	0.5	0.49	0.5	0.5	0.5	0.5	0.5	0.51	0.5	0.5	0.49	0.5	0.5	0.5	0.5	0.49	0.5	0.5	0.5	0.51	0.51	0.51	0.5	0.5	0.49	0.51	0.5
9898@uc001feq.2@uc001fep.2	ENSG00000252817,ENSG00000143569	-0.002	0	NA	notsign	0.03	0.06	0.04	0.05	0.05	0.03	0.07	0.04	0.02	0.01	0.02	0.04	0.02	0.04	0.03	0.01	0.03	0.06	0.03	0.01	0.01	0.03	0.01	0.02	0.01	0.03	0.07	0.01	0.02	0.05	0.06	0.04	0.06	0.05	0.04	0.04	0.03	0.03	NA	0.03	0.03	0.02	0.03	0.02
3303@uc003nxi.1@uc003sbs.1	ENSG00000219992,ENSG00000233068,ENSG00000217135,ENSG00000217566,ENSG00000216657,ENSG00000145965,ENSG00000252668,ENSG00000216307,ENSG00000201185,ENSG00000260239,ENSG00000205444,ENSG00000238801,ENSG00000217385,ENSG00000217030,ENSG00000219607,ENSG00000215057,ENSG00000264121,ENSG00000263572,ENSG00000218868,ENSG00000203498,ENSG00000225092,ENSG00000219993,ENSG00000236512,ENSG00000219294,ENSG00000251164…	-0.005	0	NA	notsign	0	0.01	0.01	0.01	0.01	0.02	0.01	0.01	0.02	0	0.01	0.07	0.03	0	0	0	0.01	0.15	0	0.02	0	0.04	0	0.01	0.01	0.01	0.09	0.02	0.01	0.01	0.01	0.01	0.01	0	0	0.01	0.01	0	0.18	0.01	0	0	0	0.01
7296@uc001tkr.1@uc001tkm.1	ENSG00000213442,ENSG00000198431	-0.043	0	NA	notsign	0.04	0.01	0.01	0.01	0.02	0.02	0.01	0.02	0.05	0.02	0.02	NA	0.05	0.01	0.03	0.08	0.07	NA	0.02	0.25	0.06	0.3	0.15	0.02	0.03	0.02	0.17	0.44	0.03	0.01	0.02	0.04	0.03	0.02	0.01	NA	0.03	0.02	0.32	0.04	0.35	0.13	0.01	0.03
5836@uc010anz.1@uc001wyu.1uc001wyw.2	ENSG00000100504	0.033	3	0.27	notsign	0.7	0.69	0.76	0.76	0.7	0.72	0.83	0.78	0.63	0.73	0.77	NA	0.7	0.74	0.76	0.63	0.74	NA	0.74	NA	0.56	0.16	0.6	0.75	0.74	0.78	0.29	0.53	0.7	0.72	0.79	0.71	0.81	0.71	0.73	NA	0.57	0.75	NA	0.67	0.69	0.63	0.72	0.65
6048@uc003oaj.2@uc003rmq.2	ENSG00000219992,ENSG00000233068,ENSG00000217135,ENSG00000217566,ENSG00000216657,ENSG00000145965,ENSG00000252668,ENSG00000216307,ENSG00000201185,ENSG00000260239,ENSG00000205444,ENSG00000238801,ENSG00000217385,ENSG00000217030,ENSG00000219607,ENSG00000215057,ENSG00000264121,ENSG00000263572,ENSG00000218868,ENSG00000203498,ENSG00000225092,ENSG00000219993,ENSG00000236512,ENSG00000219294,ENSG00000251164…	-0.023	0	NA	notsign	0.91	0.95	0.88	0.95	0.93	0.94	0.97	0.96	0.88	0.95	0.92	0.72	0.95	0.93	0.94	0.97	0.96	NA	0.94	NA	0.93	0.83	0.94	0.96	0.97	0.95	0.72	0.91	0.93	0.94	0.92	0.89	0.9	0.95	0.97	0.93	0.95	0.97	NA	0.95	0.94	0.95	0.87	0.97
6002@uc003ghb.2@uc010ict.1uc003ggz.1	ENSG00000159788	0.014	0	NA	notsign	0.06	0.04	0.05	0.08	0.08	0.07	0.06	0.07	0.04	0.1	0.12	0.18	0.12	0.1	0.09	0.06	0.07	0.13	0.11	NA	0.05	0.31	0.03	0.08	0.08	0.08	0.07	0.13	0.08	0.02	0.05	0.04	0.05	0.12	0.08	0.05	0.13	0.05	NA	0.06	0.06	0.12	0.12	0.07
9295@uc001dew.1@uc001des.1	ENSG00000116754	-0.033	4	-0.082	notsign	0.12	0.24	0.15	0.25	0.19	0.11	0.2	0.14	0.08	0.22	0.2	0.55	0.19	NA	0.29	0.38	0.14	0.45	0.32	0.47	0.38	0.22	0.12	0.18	0.29	0.26	0.54	0.48	0.25	0.14	0.18	0.18	0.2	0.18	0.19	0.14	0.3	0.22	NA	0.11	0.26	0.26	0.15	0.27
4926@uc009ysw.1uc001orn.2@uc001ork.1uc001oro.1	ENSG00000206783,ENSG00000212089,ENSG00000263742,ENSG00000137497	0	0	NA	notsign	0	0.01	0.01	0	0.01	0	0	0	0.01	0	0	0.01	0	0.01	0.01	0	0	0.01	0	0.01	0	0.01	0	0	0	0.01	0.01	0	0	0	0.01	0	0.01	0.01	0	0	0	0	0.01	0	0	0	0	0
5863@uc010koj.1@uc003odu.1	ENSG00000236336,ENSG00000220685,ENSG00000265083,ENSG00000264541,ENSG00000220446,ENSG00000218574,ENSG00000217239,ENSG00000216360,ENSG00000230770,ENSG00000239472,ENSG00000124785,ENSG00000241216,ENSG00000261211,ENSG00000224532,ENSG00000219986,ENSG00000240936,ENSG00000251762,ENSG00000201483,ENSG00000220472,ENSG00000219375,ENSG00000230570,ENSG00000233503,ENSG00000234115,ENSG00000261189,ENSG00000217746…	0.011	0	NA	notsign	0	0	0	0	0	0	0	0	0	0	0	0.02	0	0	0	0	0	0.04	0	0.01	0.01	0.02	0.01	0	0	0	0.04	0.01	0	0	0	0	0	0	0	0	0.01	0	0.08	0	0	0	0	0
79017@uc003taz.1@uc003tba.1uc003tbb.1	ENSG00000006625	0.003	2	-0.225	notsign	0.73	0.72	0.69	0.61	0.76	0.59	0.73	0.59	0.74	0.72	0.69	0.49	0.78	0.8	0.76	0.7	0.77	0.19	0.75	0.5	0.73	0.75	0.73	0.73	0.7	0.81	0.69	0.82	0.78	0.79	0.67	0.72	0.67	0.73	0.75	NA	0.75	0.68	NA	0.71	0.73	0.77	0.72	0.66
23307@uc010mut.1@uc010muu.1	ENSG00000119321,ENSG00000176386	0.05	13	0.155	sign	0.74	0.64	0.63	0.56	0.79	0.75	0.69	0.75	0.77	0.82	0.84	0.96	0.91	0.69	0.84	0.97	0.94	0.99	0.8	0.98	0.97	0.96	0.95	0.79	0.88	0.69	0.96	0.96	0.69	0.66	0.62	0.88	0.58	0.61	0.77	0.77	0.86	0.86	0.96	0.86	0.91	0.94	0.86	0.85
5325@uc003qjv.1@uc003qkp.1	ENSG00000118495	-0.014	3	-0.037	notsign	0.88	0.9	0.86	0.85	0.84	0.86	0.86	0.9	0.91	0.93	0.92	0.99	0.95	0.85	0.9	0.92	0.96	0.97	0.87	0.99	0.98	0.99	0.96	0.93	0.92	0.83	0.99	0.99	0.91	0.86	0.86	0.9	0.85	0.85	0.85	0.86	0.89	0.9	0.87	0.94	0.98	0.9	0.92	0.89
7407@uc003rjq.1@uc003nxe.1	ENSG00000218472,ENSG00000260604,ENSG00000230648,ENSG00000237716,ENSG00000231811,ENSG00000260673,ENSG00000236336,ENSG00000220685,ENSG00000265083,ENSG00000264541,ENSG00000220446,ENSG00000218574,ENSG00000217239,ENSG00000216360,ENSG00000230770,ENSG00000239472,ENSG00000124785,ENSG00000241216,ENSG00000261211,ENSG00000224532,ENSG00000219986,ENSG00000240936,ENSG00000251762,ENSG00000201483,ENSG00000220472…	-0.034	1	-0.52	notsign	0.06	0.12	0.04	0.1	0.16	0.33	0.27	0.11	0.52	0.14	0.05	0.26	0.15	0.13	0.13	0.09	0.22	0.35	0.06	0.75	0.24	NA	0.34	0.09	0.09	0.05	0.52	0.39	0.09	0.06	0.12	0.04	0.14	0.11	0.08	0.06	0.08	0.15	0.45	0.18	0.09	0.12	0.17	0.11
1487@uc003gcx.1@uc003gcv.1	ENSG00000159692	0.02	1	0.17	notsign	0.01	0.04	0.03	0.01	0.03	0.02	0.01	0.02	0.06	0.03	0.01	NA	0.04	0.02	0.04	0.03	0.05	NA	0.04	NA	0.02	0.16	0.03	0.01	0.01	0.01	0.14	0.03	0.02	0.05	0.05	0.04	0.03	0.03	0.01	0.01	0.05	0.03	NA	0.03	0.03	0.04	0.04	0.03
79726@uc002fdf.1@uc002fdg.1	ENSG00000103091	0.048	3	0.193	notsign	0.52	0.42	0.35	0.42	0.51	0.4	0.53	0.48	0.42	0.51	0.4	0.77	0.55	0.41	0.54	0.76	0.36	0.6	0.54	0.66	0.44	0.66	0.87	0.45	0.17	0.36	0.86	0.4	0.52	0.34	0.63	0.51	0.63	0.43	0.24	0.54	0.35	0.43	0.73	0.44	0.61	0.4	0.29	0.3
29057@uc004drr.1@uc004drh.1	ENSG00000179304	-0.001	0	NA	notsign	0.49	0.49	0.49	0.49	0.49	0.49	0.49	0.49	0.49	0.49	0.49	0.5	0.49	0.49	0.49	0.49	0.49	0.5	0.49	0.5	0.5	0.5	0.49	0.49	0.49	0.49	0.5	0.5	0.49	0.49	0.49	0.49	0.49	0.48	0.49	NA	0.49	0.49	0.5	0.49	0.49	0.49	0.49	0.49
23192@uc002wbx.1@uc002wbv.1uc002wbw.1uc010fzp.1	ENSG00000168397	0.009	0	NA	notsign	0.01	0.02	0.03	0.01	0.02	0.05	0.01	0.02	0.03	0.02	0.03	0.08	0.04	0.03	0.03	0.04	0.03	0.15	0.03	0.05	0.04	0.13	0.03	0.02	0.02	0.02	0.03	0.06	0.02	0.03	0.04	0.03	0.03	0.02	0.03	0.02	0.02	0.02	NA	0.03	0.04	0.03	0.02	0.04
7936@uc003rkw.1@uc003nyl.1	ENSG00000218472,ENSG00000260604,ENSG00000230648,ENSG00000237716,ENSG00000231811,ENSG00000260673,ENSG00000236336,ENSG00000220685,ENSG00000265083,ENSG00000264541,ENSG00000220446,ENSG00000218574,ENSG00000217239,ENSG00000216360,ENSG00000230770,ENSG00000239472,ENSG00000124785,ENSG00000241216,ENSG00000261211,ENSG00000224532,ENSG00000219986,ENSG00000240936,ENSG00000251762,ENSG00000201483,ENSG00000220472…	0	0	NA	notsign	0.04	0.02	0.04	0.03	0.02	0.03	0.02	0.02	0.03	0.02	0.03	0.06	0.04	0.02	0.03	0.03	0.03	0.08	0.02	0.03	0.02	0.05	0.02	0.02	0.02	0.02	0.06	0.03	0.03	0.05	0.04	0.02	0.07	0.02	0.03	0.02	0.03	0.03	0.42	0.02	0.02	0.02	0.02	0.02
79027@uc003urk.1@uc003urc.1uc010lfz.1uc010lga.1uc003urh.1	ENSG00000197343	0.029	10	0.063	notsign	0.06	0.09	0.07	0.08	0.07	0.05	0.06	0.05	0.05	0.04	0.08	0.02	0.07	0.06	0.1	0.07	0.07	0.02	0.1	0.03	0.07	0.03	0.07	0.07	0.07	0.08	0.04	0.05	0.06	0.06	0.07	0.08	0.05	0.07	0.1	NA	0.12	0.05	0.01	0.07	0.06	0.08	0.05	0.07
29988@uc004bqv.1@uc004bqu.1uc010mxj.1	ENSG00000136856	0.027	0	NA	notsign	0.09	0.09	0.09	0.03	0.04	0.03	0.11	0.09	0.06	0.05	0.08	0.1	0.06	0.1	0.18	0.03	0.04	0.04	0.07	0.04	0.07	0.04	0.06	0.14	0.03	0.04	0.02	0.04	0.03	0.06	0.07	0.05	0.1	0.04	0.03	0.05	0.04	0.06	0.1	0.07	0.03	0.07	0.05	0.07
2896@uc002igr.1@uc002igp.1	ENSG00000030582	0.004	10	0.029	notsign	0.29	0.3	0.31	0.3	0.3	0.31	0.34	0.31	0.29	0.34	0.33	0.11	0.32	0.37	0.35	0.3	0.33	0.12	0.29	0.14	0.2	0.18	0.27	0.32	0.3	0.32	0.17	0.23	0.28	0.31	0.3	0.27	0.31	0.31	0.33	0.31	0.31	0.37	0.24	0.34	0.3	0.32	0.31	0.34
1612@uc004apf.1@uc004apc.1	ENSG00000219928,ENSG00000236709,ENSG00000196730	0.009	5	0.074	notsign	0.54	0.65	0.68	0.68	0.73	0.6	0.73	0.57	0.54	0.58	0.62	0.32	0.53	NA	0.78	0.55	0.44	0.59	0.74	0.75	0.8	0.57	0.39	0.65	0.61	0.71	0.69	0.77	0.47	0.61	0.77	0.68	0.62	0.79	0.59	0.5	0.65	0.74	0.62	0.56	0.38	0.62	0.58	0.72
55704@uc010fbw.1@uc002ryr.1uc002ryv.1	ENSG00000115355	0	0	NA	notsign	0.51	0.5	0.49	0.49	0.5	0.5	0.5	0.5	0.5	0.5	0.49	NA	0.51	0.5	0.5	0.5	0.5	0.5	0.49	0.51	0.5	0.5	0.5	0.5	0.51	0.5	0.5	0.5	0.51	0.5	0.49	0.5	0.5	0.5	0.5	0.5	0.49	0.5	0.5	0.5	0.5	0.5	0.5	0.49
51347@uc001twv.1@uc001twy.2	ENSG00000135090	-0.053	3	-0.36	notsign	0.4	0.35	0.42	0.39	0.36	0.35	0.4	0.34	0.36	0.29	0.27	0.45	0.34	0.3	0.33	0.15	0.29	NA	0.36	0.56	0.37	0.47	0.25	0.28	0.27	0.29	0.64	0.36	0.28	0.35	0.39	0.27	0.46	0.42	0.36	NA	0.25	0.27	0.44	0.29	0.27	0.22	0.34	0.23
23113@uc003oun.1@uc003oum.1	ENSG00000112659	0.032	2	0.2	notsign	0.2	0.23	0.24	0.29	0.09	0.19	0.29	0.2	0.24	0.09	0.12	0.19	0.18	0.23	0.14	0.05	0.15	0.23	0.27	0.12	0.11	0.29	0.08	0.1	0.11	0.19	0.34	0.08	0.2	0.31	0.16	0.11	0.33	0.25	0.16	0.1	0.11	0.1	0.32	0.11	0.07	0.1	0.16	0.09
56731@uc002ygt.1@uc002ygq.1	ENSG00000125520	0.018	0	NA	notsign	0.02	0.02	0.02	0.06	0.02	0.04	0.02	0.02	0.02	0.02	0.03	0.08	0.05	0.04	0.04	0.03	0.04	NA	0.01	NA	0.01	0.05	0.02	0.02	0.01	0.03	0.1	0.02	0.04	0.03	0.03	0.06	0.08	0.04	0.02	0.04	0.03	0.01	NA	0.02	0.02	0.02	0.02	0.01
84337@uc002msd.1@uc002mse.1	ENSG00000130165	-0.005	0	NA	notsign	0.99	0.99	0.99	0.99	0.98	0.99	0.98	0.99	0.99	0.99	0.99	0.98	0.98	0.99	0.99	0.99	0.99	0.98	0.99	0.99	0.99	0.99	0.99	0.98	0.99	0.99	0.98	0.99	0.97	0.96	0.97	0.98	0.97	0.98	0.98	0.99	0.98	0.99	NA	0.98	0.99	0.99	0.99	0.99
56658@uc010klw.1@uc010kpd.1	ENSG00000224372,ENSG00000241370,ENSG00000226577,ENSG00000229068,ENSG00000224936,ENSG00000236603,ENSG00000235781,ENSG00000248167,ENSG00000204599,ENSG00000204592	-0.004	0	NA	notsign	0.97	0.98	0.98	0.99	0.98	0.97	0.99	0.98	0.97	0.94	0.97	NA	0.95	0.97	0.95	0.92	0.96	0.8	0.98	0.84	0.9	0.83	0.94	0.98	0.98	0.98	0.82	0.92	0.98	0.97	0.97	0.98	0.98	0.98	0.98	0.98	0.95	0.98	0.74	0.96	0.97	0.95	0.98	0.97
388372@uc002hlw.1uc002hly.1@uc002kih.1	ENSG00000262777,ENSG00000236618,ENSG00000228133,ENSG00000214014,ENSG00000108963,ENSG00000262664,ENSG00000177374,ENSG00000265777,ENSG00000236838,ENSG00000225084,ENSG00000262333,ENSG00000262456,ENSG00000239024,ENSG00000239884,ENSG00000262050,ENSG00000265566,ENSG00000142163,ENSG00000172150,ENSG00000172146,ENSG00000255095,ENSG00000262106,ENSG00000261892,ENSG00000180068,ENSG00000180042,ENSG00000159961…	-0.012	0	NA	notsign	0.02	0.37	0	0.01	0	0.03	0	0.01	0.02	0.02	0	0.02	0.01	0	0	0	0.01	0.02	0	0.01	0.04	0.01	0.01	0.01	0.01	0	0	0.01	0	0	0	0	0	0	0.01	0	0.01	0	0.03	0	0.01	0	0	0
130617@uc002vkb.1@uc002vjy.1uc002vjz.1uc002vka.1	ENSG00000158552	0.01	0	NA	notsign	0.11	0.08	0.02	0.09	0.09	0.07	0.1	0.08	0.05	0.03	0.09	0.01	0.03	0.06	0.06	0.06	0.1	0.02	0.07	0.03	0.06	0.01	0.08	0.05	0.04	0.04	0.03	0.04	0.06	0.08	0.09	0.07	0.11	0.07	0.09	0.05	0.05	0.08	0.06	0.06	0.09	0.11	0.06	0.08
1838@uc002rgp.1@uc00671.uc002rgm.1	ENSG00000138101	-0.049	2	0.06	notsign	0.81	0.88	0.49	0.8	0.77	0.68	0.85	0.8	0.58	0.66	0.85	0.7	0.72	0.78	0.75	0.84	0.81	NA	0.88	0.29	0.66	0.23	0.81	0.79	0.76	0.87	0.38	0.61	0.77	0.85	0.74	0.65	0.87	0.83	0.88	0.68	0.87	0.86	NA	0.87	0.7	0.83	0.77	0.82
9905@uc002fuq.1@uc002fum.2uc002fun.2	ENSG00000141258	0.025	1	0.48	notsign	0.36	0.38	0.38	0.55	0.19	0.37	0.39	0.22	0.24	0.5	0.28	0.6	0.36	0.55	0.44	0.21	0.54	NA	0.65	0.48	0.62	NA	0.26	0.45	0.42	0.65	NA	NA	0.42	0.49	0.58	0.36	0.44	0.62	0.76	0.41	0.67	0.47	NA	0.29	0.53	0.49	0.26	0.49
1388@uc003rlv.1@uc003nzp.1	ENSG00000218472,ENSG00000260604,ENSG00000230648,ENSG00000237716,ENSG00000231811,ENSG00000260673,ENSG00000236336,ENSG00000220685,ENSG00000265083,ENSG00000264541,ENSG00000220446,ENSG00000218574,ENSG00000217239,ENSG00000216360,ENSG00000230770,ENSG00000239472,ENSG00000124785,ENSG00000241216,ENSG00000261211,ENSG00000224532,ENSG00000219986,ENSG00000240936,ENSG00000251762,ENSG00000201483,ENSG00000220472…	0.017	0	NA	notsign	0.01	0.02	0.02	0.01	0.02	0.02	0.02	0.01	0.03	0.02	0.01	0.03	0.02	0.02	0.03	0.02	0.03	0.04	0.01	0.03	0.02	0.02	0.02	0.01	0.01	0.01	0.02	0.03	0.02	0.03	0.03	0.02	0.02	0.02	0.01	0.02	0.02	0.01	0.03	0.03	0.04	0.03	0.01	0.03
1981@uc003fnx.2uc003fny.2@uc003fnu.2uc003fnv.2	ENSG00000114867,ENSG00000145191	0.032	0	NA	notsign	0.94	0.98	0.98	0.96	0.96	0.95	0.97	0.98	0.74	0.95	0.93	0.72	0.86	0.95	0.9	0.69	0.82	0.58	0.98	0.74	0.73	0.6	0.85	0.92	0.93	0.98	0.81	0.6	0.94	0.94	0.93	0.95	0.97	0.94	0.95	0.98	0.91	0.95	NA	0.91	0.68	0.93	0.95	0.91
9910@uc001gkf.1@uc001gke.2	ENSG00000152061	0.001	4	0.05	notsign	0.67	0.28	0.53	0.57	0.48	0.5	0.62	0.87	0.5	0.8	0.34	0.27	0.16	0.37	0.33	0.58	0.21	0.31	0.25	0.32	0.69	0.34	0.44	0.28	0.55	0.2	NA	0.31	NA	0.76	0.57	0.43	0.56	0.53	0.62	0.4	0.62	0.48	0.59	0.31	0.18	0.15	0.29	0.38
54828@uc002izd.2@uc002iyx.1	ENSG00000264322,ENSG00000227694,ENSG00000141376	0.01	0	NA	notsign	0.01	0.01	0.01	0.01	0.01	0.01	0.01	0	0.01	0.01	0.01	0	0.01	0.02	0.02	0.02	0.01	0	0.02	0.01	0.01	0	0.01	0.01	0.01	0.01	0.01	0.01	0.01	0.01	0.02	0.01	0.05	0.02	0.01	0.02	0.02	0.01	0.01	0.01	0.01	0.02	0.01	0.01
1954@uc002otn.2@uc002otm.2	ENSG00000105429	0.039	0	NA	notsign	0.06	0.03	0.03	0.09	0.02	0.12	0.06	0.08	0.1	0.06	0.04	0.29	0.05	0.05	0.04	0.11	0.11	NA	0.07	0.26	0.21	0.29	0.13	0.06	0.04	0.04	0.14	0.1	0.05	0.06	0.04	0.14	0.09	0.04	0.07	0.06	0.06	0.08	NA	0.09	0.1	0.2	0.02	0.09
2185@uc003xfs.1@uc003xfp.1	ENSG00000120899	-0.004	8	0.048	notsign	0.67	0.68	0.77	0.76	0.66	0.7	0.73	0.62	0.59	0.62	0.61	0.16	0.57	0.78	0.59	0.55	0.64	NA	0.68	NA	0.26	0.22	0.31	0.66	0.55	0.72	0.25	0.17	0.61	0.72	0.69	0.56	0.73	0.64	NA	NA	0.48	0.67	0.54	0.56	0.26	0.52	0.62	0.46
7940@uc003num.1uc003nun.1uc003nup.1@uc003rzf.1	ENSG00000228365,ENSG00000244041,ENSG00000261015,ENSG00000232654,ENSG00000229282,ENSG00000217707,ENSG00000219992,ENSG00000233068,ENSG00000217135,ENSG00000217566,ENSG00000216657,ENSG00000145965,ENSG00000252668,ENSG00000216307,ENSG00000201185,ENSG00000260239,ENSG00000205444,ENSG00000238801,ENSG00000217385,ENSG00000217030,ENSG00000219607,ENSG00000215057,ENSG00000264121,ENSG00000263572,ENSG00000218868…	0.005	0	NA	notsign	0.01	0.01	0	0.01	0	0.01	0.01	0	0.02	0.01	0	0	0	0	0	0	0	0	0	0	0	0	0	0	0	0	0	0	0	0.01	0	0	0	0	0	0	0	0	0	0.01	0	0	0	0
9659@uc001eme.1@uc001elo.2uc001emh.2uc001emk.2	ENSG00000178104	-0.027	1	-0.08	notsign	0.02	0.03	0.01	0.01	0.04	0.01	0.02	0	0.01	0.01	0.04	0.2	0.01	0.01	0.03	0.02	0.05	0.54	0.01	0.05	0.04	0.12	0.02	0.02	0.07	0.04	0.12	0.11	0.01	0	0.01	0.02	0	0.01	0.01	0.01	0.01	0	0.4	0.03	0.05	0.01	0.01	0.09
4855@uc003sey.1@uc003rni.1	ENSG00000204348,ENSG00000233627,ENSG00000248290,ENSG00000229776,ENSG00000252512,ENSG00000204315,ENSG00000204314,ENSG00000204305,ENSG00000204304,ENSG00000259382,ENSG00000168477,ENSG00000213676,ENSG00000204301,ENSG00000213654,ENSG00000204310	0.002	0	NA	notsign	0.01	0.01	0.01	0.01	0.01	0.01	0	0	0.01	0	0.01	0.01	0.01	0.01	0.01	0.01	0.01	0.01	0.01	0.01	0.01	0.01	0.01	0.01	0	0	0.01	0.02	0.01	0.01	0.01	0.01	0.01	0.01	0.01	0.01	0.01	0	0.04	0.01	0.01	0.01	0.01	0.01
1508@uc003wul.1@uc003wup.1	ENSG00000164733	0.01	2	0.115	notsign	0.98	0.98	0.98	0.98	0.97	0.93	0.94	0.97	0.92	0.98	0.96	0.92	0.94	0.97	0.98	0.98	0.97	0.8	0.98	0.94	0.96	0.85	0.98	0.97	0.96	0.98	0.89	0.98	0.96	0.94	0.95	0.97	0.99	0.96	NA	NA	0.99	0.94	0.9	0.9	0.98	0.95	0.99	0.99
4296@uc001oex.1@uc001oew.1	ENSG00000173327	0.002	6	-0.017	notsign	0.62	0.63	0.63	0.64	0.6	0.6	0.63	0.63	0.55	0.55	0.58	0.39	0.52	0.62	0.56	0.51	0.56	0.41	0.6	0.38	0.53	0.56	0.51	0.58	0.58	0.61	0.57	0.46	0.58	0.63	0.62	0.58	0.63	0.61	0.61	0.62	0.57	0.58	0.65	0.56	0.48	0.56	0.58	0.54
7942@uc003oqy.1@uc003oqv.1uc010jxo.1	ENSG00000112561	-0.014	0	NA	notsign	0.98	0.99	0.98	0.98	0.98	0.98	0.98	0.98	0.98	0.99	0.99	0.62	0.96	0.99	0.98	0.95	0.96	NA	0.99	NA	0.99	0.91	0.97	0.98	0.99	0.98	0.94	0.95	0.99	0.96	0.93	0.99	0.96	0.98	0.95	0.98	0.96	0.98	NA	0.98	0.98	0.98	0.98	0.98
157697@uc003wpi.2@uc003wpe.1uc003wph.1	ENSG00000254207,ENSG00000104714	-0.001	0	NA	notsign	0.5	0.5	0.5	0.5	0.49	0.51	0.5	0.5	0.51	0.5	0.49	0.5	0.5	0.5	0.49	0.51	0.51	0.51	0.5	0.5	0.5	0.51	0.5	0.49	0.5	0.5	0.5	0.5	0.5	0.5	0.5	0.49	0.5	0.51	0.5	NA	0.49	0.5	0.5	0.5	0.5	0.5	0.49	0.51
5925@uc010act.1@uc001vcb.1	ENSG00000139687	-0.016	0	NA	notsign	0.8	0.86	0.74	0.84	0.81	0.74	0.79	0.87	0.74	0.83	0.68	0.83	0.57	0.72	0.82	0.67	0.8	0.8	0.85	0.93	0.78	0.61	0.81	0.95	0.92	0.82	0.91	0.88	0.9	0.72	0.84	0.6	0.78	0.75	NA	NA	0.74	0.9	0.74	0.8	0.54	0.68	0.65	0.72
25865@uc010ekt.1@uc002pfi.1	ENSG00000243560,ENSG00000211513,ENSG00000105287	-0.002	3	-0.177	notsign	0.28	0.24	0.29	0.26	0.25	0.27	0.22	0.2	0.18	0.13	0.12	0.04	0.05	0.22	0.14	0.09	0.13	0.05	0.28	0.03	0.07	0.05	0.06	0.18	0.18	0.24	0.03	0.05	0.2	0.23	0.22	0.17	0.4	0.23	0.23	0.26	0.06	0.17	0.06	0.16	0.09	0.11	0.19	0.14
79895@uc001zxv.1@uc010ber.1	ENSG00000104043	0.026	0	NA	notsign	0.98	0.99	0.99	0.99	0.98	0.97	0.99	0.98	0.95	0.96	0.96	0.85	0.92	0.95	0.95	0.94	0.89	0.86	0.98	0.92	0.93	0.84	0.91	0.96	0.96	0.98	0.93	0.92	0.94	0.96	0.95	0.86	0.98	0.99	0.99	0.95	0.95	0.95	0.62	0.91	0.94	0.91	0.96	0.97
7919@uc003ryk.1@uc003nts.1	ENSG00000266750,ENSG00000232999,ENSG00000233763,ENSG00000222248,ENSG00000137267,ENSG00000218472,ENSG00000260604,ENSG00000230648,ENSG00000237716,ENSG00000231811,ENSG00000260673,ENSG00000236336,ENSG00000220685,ENSG00000265083,ENSG00000264541,ENSG00000220446,ENSG00000218574,ENSG00000217239,ENSG00000216360,ENSG00000230770,ENSG00000239472,ENSG00000124785,ENSG00000241216,ENSG00000261211,ENSG00000224532…	0.002	0	NA	notsign	0.99	0.99	0.99	1	0.99	0.99	1	0.99	0.99	0.99	0.99	0.88	0.99	0.99	0.99	0.98	0.99	0.7	0.99	0.96	0.98	0.79	0.99	0.99	0.99	1	0.88	0.96	0.99	0.99	0.99	0.99	0.99	0.99	0.99	1	0.99	0.99	0.75	0.99	0.98	0.99	0.99	0.98
8798@uc001qmz.1@uc001qmy.1	ENSG00000139180,ENSG00000010219	-0.078	2	-0.28	notsign	0.29	0.4	0.54	0.43	0.44	0.4	0.31	0.39	0.53	0.29	0.25	0.2	0.16	0.36	0.33	0.14	0.18	NA	0.44	NA	0.11	0.06	0.14	0.31	0.34	0.44	0.12	0.35	0.36	0.42	0.44	0.3	0.47	0.25	0.31	NA	0.2	0.22	NA	0.33	0.17	0.15	0.33	0.29
7942@uc003oqw.1@uc003oqu.1	ENSG00000112561	0.024	0	NA	notsign	0.03	0.02	0.02	0.02	0.02	0.03	0.02	0.01	0.05	0.02	0.01	0.23	0.05	0.02	0.03	0.04	0.05	NA	0.02	NA	0.02	0.19	0.02	0.01	0.01	0.01	0.12	0.04	0.02	0.03	0.02	0.02	0.04	0.04	0.04	0.03	0.02	0.02	NA	0.03	0.03	0.02	0.02	0.02
5510@uc002wav.1@uc010fzm.1	ENSG00000115685	0.018	0	NA	notsign	0.03	0.02	0.03	0.02	0.02	0.02	0.02	0.01	0.02	0.02	0.01	0.04	0.03	0.02	0.03	0.02	0.02	0.07	0.01	0.04	0.02	0.09	0.01	0.01	0.01	0.02	0.06	0.02	0.03	0.04	0.02	0.02	0.03	0.02	0.02	0.02	0.01	0.02	0.12	0.02	0.02	0.02	0.02	0.02
23140@uc002fxi.2@uc002fxe.1uc002fxk.1	ENSG00000074755	-0.004	1	0.22	notsign	0.12	0.08	0.15	0.13	0.09	0.12	0.15	0.07	0.09	0.11	0.15	0.21	0.21	0.13	0.1	0.13	0.1	0.13	0.09	0.5	0.27	0.25	0.1	0.05	0.04	0.1	0.16	0.13	0.05	0.08	0.06	0.03	0.11	0.08	0.1	0.11	0.2	0.11	0.46	0.11	0.13	0.07	0.08	0.14
552900@uc010byu.1uc002dss.1uc002dsr.1@uc010bzc.1uc002dxb.1uc002dxa.1	ENSG00000183336,ENSG00000258150,ENSG00000239193,ENSG00000266758,ENSG00000260727,ENSG00000222375,ENSG00000185905,ENSG00000238045,ENSG00000261690,ENSG00000261962,ENSG00000103502,ENSG00000260114,ENSG00000149929,ENSG00000090238,ENSG00000102886,ENSG00000169627,ENSG00000261740,ENSG00000169203,ENSG00000205534,ENSG00000260133,ENSG00000259952,ENSG00000174943,ENSG00000149922,ENSG00000149927,ENSG00000149926…	0	0	NA	notsign	0.5	0.5	0.5	0.5	0.5	0.5	0.5	0.5	0.5	0.5	0.5	0.5	0.5	0.5	0.5	0.5	0.5	0.5	0.5	0.5	0.5	0.5	0.5	0.5	0.5	0.5	0.5	0.5	0.5	0.5	0.5	0.5	0.5	0.5	0.5	0.5	0.5	0.5	0.5	0.5	0.5	0.5	0.5	0.5
388372@uc010cuj.1uc002hlj.1@uc002kih.1	ENSG00000262777,ENSG00000236618,ENSG00000228133,ENSG00000214014,ENSG00000108963,ENSG00000262664,ENSG00000177374,ENSG00000265777,ENSG00000236838,ENSG00000225084,ENSG00000262333,ENSG00000262456,ENSG00000239024,ENSG00000239884,ENSG00000262050,ENSG00000265566,ENSG00000142163,ENSG00000172150,ENSG00000172146,ENSG00000255095,ENSG00000262106,ENSG00000261892,ENSG00000180068,ENSG00000180042,ENSG00000159961…	-0.012	0	NA	notsign	0.02	0.36	0	0.01	0	0.02	0	0.01	0.01	0.01	0	0.03	0.01	0	0.01	0	0.01	0.03	0	0.01	0.05	0.01	0.01	0	0.01	0	0.01	0.01	0	0	0	0	0	0	0.01	0	0.01	0	0.02	0	0.01	0	0	0
25831@uc001wrb.1@uc001wrd.1	ENSG00000092148	-0.006	0	NA	notsign	0.02	0.02	0.05	0.02	0.01	0.02	0.02	0.02	0.01	0.02	0.03	NA	0.01	0.03	0.02	0.11	0.01	NA	0.02	NA	0.06	0.06	0.04	0.01	0.01	0.01	0.17	NA	0.02	0.03	0.02	0.02	0.05	0.02	0.02	NA	0.06	0.02	0.18	0.01	0.04	0.04	0	0.04
10531@uc001igs.1@uc001igu.1	ENSG00000107959	-0.009	0	NA	notsign	0.02	0.01	0.02	0.03	0.02	0.02	0.01	0.01	0.04	0.01	0.02	0.04	0.02	0.01	0.03	0.03	0.03	0.07	0.03	0.03	0.04	0.09	0.03	0.02	0.01	0.01	0.08	0.01	0.01	0.03	0.03	0.01	0.02	0.02	0.01	NA	0.01	0.01	0.28	0.01	0.03	0.02	0.01	0.01
57176@uc010kmd.1@uc010kpk.1	ENSG00000196230,ENSG00000263608,ENSG00000202241,ENSG00000264594,ENSG00000264731,ENSG00000213780,ENSG00000228022,ENSG00000204580,ENSG00000137411	0	0	NA	notsign	0.5	0.5	0.51	0.5	0.5	0.5	0.5	0.5	0.5	0.5	0.5	0.5	0.49	0.51	0.49	0.5	0.5	0.5	0.5	0.5	0.5	0.51	0.5	0.51	0.5	0.5	0.5	0.5	0.5	0.5	0.5	0.51	0.49	0.51	0.51	0.5	0.49	0.5	NA	0.5	0.5	0.5	0.5	0.5
7726@uc010kpc.1@uc003rce.1	ENSG00000236405,ENSG00000224486,ENSG00000234127,ENSG00000242996,ENSG00000231074	-0.004	0	NA	notsign	0	0	0.01	0	0.01	0	0	0	0.01	0.01	0.01	0.1	0.01	0	0.01	0.01	0.01	0.07	0.01	0.06	0.02	0.05	0.02	0.01	0	0	0.04	0.03	0	0	0.01	0.01	0.01	0.01	0	0	0.01	0	0.19	0.01	0.02	0.01	0	0.01
7919@uc003ryg.1@uc003rym.1	ENSG00000201785,ENSG00000265236,ENSG00000198563,ENSG00000254870	-0.015	7	-0.056	notsign	0.14	0.13	0.15	0.15	0.12	0.13	0.18	0.14	0.1	0.11	0.13	0.05	0.09	0.16	0.14	0.09	0.11	0.02	0.17	0.04	0.11	0.02	0.12	0.14	0.16	0.16	0.04	0.08	0.12	0.12	0.15	0.12	0.17	0.16	0.13	0.14	0.18	0.13	0.11	0.08	0.08	0.1	0.11	0.12
170954@uc003rdo.2@uc003nra.1	ENSG00000266252,ENSG00000164385,ENSG00000266750,ENSG00000232999,ENSG00000233763,ENSG00000222248,ENSG00000137267,ENSG00000218472,ENSG00000260604,ENSG00000230648,ENSG00000237716,ENSG00000231811,ENSG00000260673,ENSG00000236336,ENSG00000220685,ENSG00000265083,ENSG00000264541,ENSG00000220446,ENSG00000218574,ENSG00000217239,ENSG00000216360,ENSG00000230770,ENSG00000239472,ENSG00000124785,ENSG00000241216…	0	0	NA	notsign	1	1	1	1	1	1	1	1	1	1	1	0.99	1	1	1	1	1	0.99	1	1	1	1	1	1	1	1	1	1	1	1	1	1	1	1	1	1	1	1	0.98	1	1	1	1	1
2597@uc001qox.1@uc009zep.1	ENSG00000111640	0.001	0	NA	notsign	0.96	0.97	0.97	0.99	0.96	0.95	0.96	0.97	0.96	0.95	0.96	0.78	0.86	0.96	0.97	0.86	0.94	0.74	0.97	0.96	0.92	0.8	0.98	0.98	0.99	0.99	0.77	0.96	0.96	0.95	0.97	0.97	0.98	0.93	0.95	NA	0.95	0.97	NA	0.93	0.88	0.97	0.95	0.96
80230@uc003mkd.1@uc003mkb.1	ENSG00000249140,ENSG00000176783	0.023	3	0.133	notsign	0.45	0.49	0.4	0.5	0.43	0.44	0.59	0.37	0.38	0.51	0.45	0.26	0.24	0.46	0.43	0.25	0.4	0.09	0.51	0.21	0.34	0.14	0.4	0.46	0.39	0.44	0.27	0.21	0.39	0.45	0.52	0.38	0.46	0.39	0.5	0.43	0.29	0.49	0.44	0.46	0.28	0.54	0.37	0.35
4926@uc001orj.2@uc001orl.1uc001orq.2	ENSG00000206783,ENSG00000212089,ENSG00000263742,ENSG00000137497	0.005	0	NA	notsign	0.02	0.02	0.03	0.03	0.03	0.02	0.03	0.02	0.02	0.02	0.01	0.01	0.01	0.03	0.02	0	0.01	0	0.02	0	0	0.01	0	0.01	0	0.02	0	0	0.01	0	0.02	0	0.04	0.02	0.02	0.02	0.01	0.01	0.01	0.01	0	0.01	0.01	0
10296@uc010ibt.1@uc010ibs.1uc003gda.1uc003gdb.1uc003gdc.1	ENSG00000090316	0	0	NA	notsign	0.51	0.5	0.5	0.49	0.5	0.51	0.5	0.5	0.5	0.5	0.5	0.5	0.51	0.5	0.5	0.5	0.5	NA	NA	0.49	0.5	0.5	0.49	0.5	0.5	0.51	0.5	0.5	0.5	0.5	0.49	0.49	0.5	0.51	0.5	0.5	0.5	0.51	0.49	0.51	0.5	0.49	0.5	0.5
10919@uc003sci.1uc003scj.1uc003sck.1@uc003nxw.1	ENSG00000218472,ENSG00000260604,ENSG00000230648,ENSG00000237716,ENSG00000231811,ENSG00000260673,ENSG00000236336,ENSG00000220685,ENSG00000265083,ENSG00000264541,ENSG00000220446,ENSG00000218574,ENSG00000217239,ENSG00000216360,ENSG00000230770,ENSG00000239472,ENSG00000124785,ENSG00000241216,ENSG00000261211,ENSG00000224532,ENSG00000219986,ENSG00000240936,ENSG00000251762,ENSG00000201483,ENSG00000220472…	0.002	0	NA	notsign	0.49	0.5	0.5	0.5	0.5	0.51	0.51	0.51	0.5	0.51	0.5	0.51	0.51	0.49	0.5	0.5	0.51	0.5	0.49	0.5	0.49	0.49	0.5	0.5	0.5	0.49	0.5	0.5	0.5	0.5	0.5	0.5	0.5	0.5	0.5	0.49	0.49	0.5	NA	0.5	0.5	0.5	0.49	0.5
284459@uc002ofy.1@uc002ogb.1	ENSG00000181666	-0.011	0	NA	notsign	0.99	0.96	0.98	0.96	0.98	0.96	0.98	0.99	0.98	0.99	0.99	0.98	0.97	0.98	0.98	0.99	0.99	0.97	0.95	0.99	0.97	0.96	0.96	0.98	0.96	0.98	0.99	0.95	0.97	0.96	0.93	0.97	0.98	0.98	0.97	0.98	0.97	0.98	0.96	0.99	0.99	0.98	0.97	0.99
100132247@uc010bxk.1@uc010bxh.1	ENSG00000243716	0.003	2	-0.02	notsign	0.7	0.7	0.71	0.64	0.51	0.59	0.71	0.68	0.44	0.55	0.71	0.38	0.57	0.58	0.6	0.44	0.53	NA	0.78	0.42	0.65	0.56	0.53	0.56	0.75	0.84	0.42	0.5	0.65	0.75	0.78	0.71	0.83	0.76	0.66	0.68	0.62	0.63	NA	0.56	0.36	0.42	0.61	0.5
51466@uc010avu.1@uc001ygt.1	ENSG00000199082,ENSG00000196405	0.031	0	NA	notsign	0.03	0	0.01	0.01	0.01	0.03	0	0	0.01	0.01	0	NA	0.02	0.01	0.01	0.01	0.01	NA	0.01	NA	0.02	0.08	0.02	0.01	0.01	0.01	0.08	0.02	0.02	0.03	0.02	0	0.01	0.04	0.01	NA	0	0.01	0.26	0.01	0.01	0.01	0.01	0.01
27032@uc003enu.1@uc003enm.1	ENSG00000017260	-0.038	0	NA	notsign	0.12	0.16	0.15	0.14	0.08	0.12	0.1	0.15	0.15	0.15	0.12	0.02	0.07	0.12	0.15	0.09	0.23	0.04	0.16	0.02	0.12	0.02	0.15	0.21	0.14	0.13	0.03	0.11	0.18	0.13	0.19	0.1	0.11	0.09	0.18	0.11	0.2	0.16	0.08	0.12	0.13	0.1	0.13	0.11
4855@uc003sey.1@uc003rnh.1	ENSG00000204348,ENSG00000233627,ENSG00000248290,ENSG00000229776,ENSG00000252512,ENSG00000204315,ENSG00000204314,ENSG00000204305,ENSG00000204304,ENSG00000259382,ENSG00000168477,ENSG00000213676,ENSG00000204301,ENSG00000213654,ENSG00000204310	0.001	0	NA	notsign	0.01	0.01	0.01	0	0.01	0.01	0.01	0	0.01	0.01	0.01	0.01	0.01	0.01	0.01	0.01	0.01	0.01	0.01	0.01	0.01	0.01	0.01	0.01	0	0.01	0.01	0.01	0.01	0.01	0.01	0.01	0.02	0.01	0.01	0.01	0.01	0	0.04	0.01	0.01	0.01	0.01	0
5269@uc003mui.1@uc003mul.1	ENSG00000124570	-0.01	2	0	notsign	0.37	0.39	0.44	0.45	0.41	0.37	0.45	0.49	0.42	0.4	0.36	0.31	0.32	0.42	0.35	0.37	0.33	0.24	0.4	0.39	0.39	0.27	0.42	0.4	0.4	0.43	0.28	0.35	0.39	0.3	0.39	0.39	0.36	0.5	0.38	0.39	0.42	0.46	0.35	0.36	0.37	0.39	0.51	0.41
57176@uc003req.1@uc003rws.1	ENSG00000196230,ENSG00000263608,ENSG00000202241,ENSG00000264594,ENSG00000264731,ENSG00000213780,ENSG00000228022,ENSG00000204580,ENSG00000137411,ENSG00000224328	-0.024	0	NA	notsign	0.92	0.89	0.95	0.94	0.82	0.89	0.94	0.88	0.94	0.83	0.92	0.77	0.93	0.86	0.9	0.76	0.86	0.82	0.88	0.72	0.88	0.73	0.26	0.87	0.85	0.94	0.83	0.78	0.83	0.93	0.92	0.92	0.87	0.95	0.89	0.9	0.82	0.92	0.61	0.85	0.86	0.85	0.86	0.86
80896@uc001gpo.1@uc001gpq.1	ENSG00000135838	-0.012	2	-0.085	notsign	0.72	0.7	0.73	0.71	0.74	0.69	0.73	0.71	0.75	0.76	0.72	0.83	0.75	0.73	0.72	0.74	0.69	0.9	0.72	0.81	0.74	0.74	0.69	0.67	0.79	0.74	0.81	0.77	0.7	0.65	0.69	0.69	0.69	0.76	0.72	0.7	0.73	0.71	0.61	0.7	0.74	0.68	0.72	0.71
5055@uc002ljp.1uc002ljq.1@uc002ljo.1	ENSG00000242550,ENSG00000197632	0.002	11	0.014	notsign	0.34	0.32	0.34	0.38	0.31	0.32	0.33	0.37	0.31	0.34	0.37	0.28	0.27	0.4	0.35	0.27	0.34	0.06	0.33	0.22	0.23	0.08	0.28	0.34	0.31	0.37	0.18	0.24	0.34	0.33	0.32	0.3	0.37	0.36	NA	NA	0.19	0.34	0.32	0.33	0.3	0.3	0.44	0.35
7763@uc010mox.1@uc004aiy.2	ENSG00000107372	0.027	10	0.11	notsign	0.65	0.65	0.62	0.64	0.63	0.69	0.65	0.59	0.51	0.56	0.63	0.28	0.51	0.69	0.62	0.47	0.56	0.24	0.63	0.33	0.46	0.34	0.57	0.62	0.6	0.68	0.42	0.54	0.64	0.62	0.65	0.62	0.64	0.63	0.63	0.64	0.51	0.66	0.15	0.59	0.51	0.61	0.61	0.63
1390@uc001iyp.1@uc001iyc.1	ENSG00000253054,ENSG00000233343,ENSG00000095794	-0.048	5	-0.032	notsign	0.2	0.21	0.32	0.29	0.15	0.24	0.29	0.33	0.4	0.31	0.19	0.15	0.42	0.29	0.11	0.11	0.23	0.35	0.24	0.1	0.09	0.29	0.32	0.22	0.1	0.16	0.26	0.18	0.33	0.27	0.17	0.38	0.31	0.32	0.31	NA	0.32	0.25	0.22	0.23	0.23	0.22	0.28	0.13
7919@uc003ryj.1@uc003ntq.1	ENSG00000266750,ENSG00000232999,ENSG00000233763,ENSG00000222248,ENSG00000137267,ENSG00000218472,ENSG00000260604,ENSG00000230648,ENSG00000237716,ENSG00000231811,ENSG00000260673,ENSG00000236336,ENSG00000220685,ENSG00000265083,ENSG00000264541,ENSG00000220446,ENSG00000218574,ENSG00000217239,ENSG00000216360,ENSG00000230770,ENSG00000239472,ENSG00000124785,ENSG00000241216,ENSG00000261211,ENSG00000224532…	0	0	NA	notsign	0.99	0.99	0.97	0.99	0.99	0.99	0.99	0.99	0.99	0.99	0.99	0.98	0.99	0.99	0.99	0.99	0.99	0.99	0.99	1	0.99	0.99	0.99	0.99	0.99	0.99	0.99	0.99	1	0.99	0.98	0.99	0.99	0.99	0.99	0.99	0.99	0.99	0.94	0.99	1	0.99	1	0.99
93643@uc003ovh.1@uc003ovc.1	ENSG00000137221	-0.005	0	NA	notsign	0.07	0.07	0.06	0.07	0.06	0.06	0.07	0.08	0.06	0.03	0.05	0	0.03	0.07	0.06	0.03	0.07	0	0.06	0.01	0.02	0.01	0.03	0.07	0.06	0.06	0	0.01	0.05	0.08	0.07	0.05	0.07	0.08	0.05	0.06	0.05	0.07	0	0.04	0.03	0.05	0.07	0.06
10381@uc002fpk.1@uc010ciz.1	ENSG00000258947,ENSG00000198211	0.005	0	NA	notsign	0.04	0.05	0.06	0.05	0.04	0.06	0.04	0.05	0.04	0.03	0.03	0	0.01	0.04	0.03	0.02	0.04	0	0.04	0.01	0.02	0	0.03	0.04	0.03	0.04	0	0.02	0.02	0.04	0.03	0.03	0.04	0.04	0.04	0.03	0.03	0.02	0	0.03	0.02	0.03	0.02	0.02
64236@uc003xcd.1@uc003xca.1uc003xcb.1uc003xcc.1	ENSG00000248235,ENSG00000120913	0.021	0	NA	notsign	0.06	0	0.02	0.05	0.02	0.01	0.01	0.03	0.01	0.02	0.01	0.01	0.01	0.02	0.02	0.01	0.05	0	0.02	0	0.01	0.01	0.01	0.01	0.02	0.01	0	0	0.01	0.03	0.03	0.01	0.02	0.02	NA	NA	0.01	0.02	0.01	0.01	0.01	0.01	0.02	0.01
30011@uc010nfm.1@uc004czm.1	ENSG00000147010	0.002	4	0.045	notsign	0.13	0.18	0.17	0.18	0.18	0.18	0.19	0.13	0.18	0.13	0.16	0.02	0.15	0.19	0.2	0.06	0.16	0.07	0.15	0.06	0.07	0.05	0.05	0.13	0.1	0.14	0.09	0.03	0.15	0.15	0.21	0.17	0.2	0.2	0.17	NA	0.15	0.15	0.31	0.17	0.03	0.11	0.16	0.12
7919@uc003ryf.1@uc003ntw.1	ENSG00000266750,ENSG00000232999,ENSG00000233763,ENSG00000222248,ENSG00000137267,ENSG00000218472,ENSG00000260604,ENSG00000230648,ENSG00000237716,ENSG00000231811,ENSG00000260673,ENSG00000236336,ENSG00000220685,ENSG00000265083,ENSG00000264541,ENSG00000220446,ENSG00000218574,ENSG00000217239,ENSG00000216360,ENSG00000230770,ENSG00000239472,ENSG00000124785,ENSG00000241216,ENSG00000261211,ENSG00000224532…	0.002	0	NA	notsign	1	1	1	1	1	1	1	1	0.99	0.99	1	0.93	0.99	1	0.99	0.99	0.99	0.94	1	0.97	0.99	0.87	0.99	1	1	1	0.96	0.97	1	1	1	1	0.99	1	1	1	0.99	1	0.93	0.99	0.99	0.99	1	0.99
7453@uc001yhe.1@uc001yhj.1	ENSG00000140105	0.007	1	0.24	notsign	0.62	0.63	0.55	0.54	0.5	0.57	0.56	0.64	0.55	0.57	0.49	NA	0.48	0.51	0.54	0.57	0.56	NA	0.62	NA	0.48	NA	0.38	0.54	0.52	0.54	0.74	0.24	0.56	0.57	0.46	0.56	0.62	0.69	0.61	NA	0.56	0.59	0.62	0.63	0.51	0.57	0.58	0.47
1975@uc001sbi.1@uc001sbh.2	ENSG00000257475,ENSG00000063046	0	0	NA	notsign	0	0	0	0	0	0.01	0	0	0	0	0	0.06	0	0	0	0.01	0	0.06	0	NA	0.01	0.03	0.01	0	0	0	0.03	0.02	0	0	0	0	0	0	0	NA	0.01	0	0.2	0	0	0.01	0	0
1390@uc001iyl.1uc001iym.1uc001iyn.1uc001iyo.1@uc001iya.1	ENSG00000253054,ENSG00000233343,ENSG00000095794	-0.001	0	NA	notsign	0.5	0.5	0.5	0.51	0.5	0.5	0.49	0.5	0.5	0.5	0.5	NA	0.49	0.49	0.5	0.51	0.49	NA	0.5	0.51	0.5	0.5	0.5	0.5	0.5	0.5	0.5	0.49	0.5	0.5	0.49	0.5	0.51	0.5	0.51	NA	0.5	0.5	NA	0.5	0.51	0.49	0.5	0.49
23053@uc009xrn.1@uc001jve.1uc009xrl.1uc001jvf.1	ENSG00000214655	-0.005	6	-0.08	notsign	0.2	0.19	0.22	0.22	0.13	0.13	0.23	0.11	0.11	0.05	0.11	0.11	0.04	0.17	0.09	0.03	0.08	0.08	0.23	0.04	0.12	0.06	0.02	0.07	0.04	0.17	0.29	0.05	0.1	0.21	0.17	0.09	0.24	0.21	0.14	NA	0.12	0.1	0.63	0.09	0.08	0.08	0.09	0.06
728294@uc003bos.2@uc010hbn.1	ENSG00000180902	-0.03	0	NA	notsign	0.7	0.78	0.64	0.73	0.51	0.57	0.53	0.7	0.63	0.52	0.6	0.53	0.69	0.75	0.63	0.65	0.55	0.54	0.51	0.66	0.52	0.71	0.55	0.78	0.57	0.64	0.59	0.46	0.76	0.42	0.77	0.64	0.57	0.5	0.35	0.59	0.56	0.69	NA	0.45	0.5	0.59	0.6	0.63
5705@uc010ddy.1@uc002jcd.1	ENSG00000087191	-0.048	4	-0.178	notsign	0.63	0.69	0.52	0.67	0.6	0.67	0.61	0.72	0.73	0.58	0.64	0.73	0.74	0.69	0.68	0.81	0.54	0.75	0.69	0.79	0.61	0.63	0.75	0.64	0.81	0.63	0.54	0.85	0.61	0.7	0.69	0.48	0.73	0.74	0.63	0.7	0.68	0.66	NA	0.65	0.62	0.73	0.7	0.71
11152@uc004dmj.1@uc004dmp.1	ENSG00000250232,ENSG00000196998	0.027	0	NA	notsign	0.61	0.37	0.54	0.75	0.86	0.5	0.72	0.86	0.79	0.45	0.51	0.62	0.69	0.82	0.75	0.35	0.48	NA	0.54	0.78	0.84	0.86	0.79	0.38	0.59	0.78	0.84	0.61	0.63	0.87	0.87	0.65	0.9	0.72	0.75	NA	0.34	0.75	NA	0.66	0.46	0.58	0.7	0.61
84223@uc003fyn.1@uc003fyp.1	ENSG00000114473	0.067	10	0.123	sign	0.53	0.53	0.61	0.58	0.41	0.71	0.56	0.44	0.58	0.59	0.47	0.65	0.79	0.82	0.47	0.46	0.64	0.69	0.68	0.51	0.65	0.81	0.54	0.6	0.69	0.7	0.69	0.61	0.84	0.77	0.46	0.77	0.49	0.63	0.64	0.52	0.53	0.52	0.59	0.72	0.39	0.39	0.53	0.61
9931@uc010der.1@uc002jfx.2uc010des.1	ENSG00000198265	0.017	2	-0.22	notsign	0.17	0.2	0.2	0.21	0.09	0.25	0.25	0.13	0.13	0.23	0.23	0.18	0.34	0.18	0.1	0.3	0.19	0.44	NA	0.28	0.36	0.55	0.33	0.12	0.2	0.13	NA	NA	0.1	0.17	0.16	0.19	0.31	0.19	0.23	0.18	0.22	0.13	NA	0.13	0.1	0.09	0.1	0.21
9043@uc002itf.2@uc002itb.1uc002itc.1uc002itd.1	ENSG00000238815,ENSG00000008294	0.013	3	0.143	notsign	0.69	0.61	0.62	0.56	0.57	0.62	0.64	0.47	0.43	0.69	0.59	NA	0.67	0.64	0.64	0.52	0.65	NA	0.69	NA	0.51	0.36	0.66	0.65	0.74	0.73	0.72	NA	0.71	0.57	0.64	0.56	0.57	0.51	0.64	0.59	0.61	0.65	0.56	0.52	0.56	0.59	0.6	0.65
5863@uc010koj.1@uc003rqd.1	ENSG00000237441	0.007	0	NA	notsign	0.05	0.06	0.04	0.03	0.05	0.05	0.04	0.06	0.05	0.03	0.03	0.03	0.02	0.03	0.04	0.04	0.03	0.05	0.06	NA	0.06	0.02	0.05	0.06	0.05	0.04	0.04	0.05	0.03	0.04	0.03	0.02	0.05	0.04	0.05	0.05	0.06	0.03	NA	0.05	0.03	0.03	0.06	0.05
79676@uc001udv.1@uc001uea.1	ENSG00000256028,ENSG00000111325	-0.028	0	NA	notsign	0.91	0.93	0.95	0.85	0.83	0.92	0.85	0.89	0.9	0.91	0.85	0.9	0.88	0.81	0.78	0.91	0.89	NA	0.88	NA	0.95	NA	0.94	0.78	0.92	0.84	NA	0.96	0.77	0.64	0.9	0.94	0.88	0.79	0.87	NA	0.96	0.83	NA	0.85	0.85	0.89	0.86	0.87
54859@uc003crj.1@uc003crk.1uc003crl.1	ENSG00000163832	0.016	0	NA	notsign	0.16	0.17	0.24	0.24	0.22	0.27	0.25	0.18	0.23	0.27	0.29	0.21	0.4	0.22	0.16	0.21	0.39	0.26	0.29	0.11	0.27	NA	0.29	0.31	0.32	0.15	0.16	0.17	0.22	0.21	0.2	0.33	0.51	0.31	0.27	0.25	0.07	0.28	NA	0.33	0.19	0.32	0.18	0.27
71@uc002kai.1@uc002kak.1	ENSG00000184009	0.008	0	NA	notsign	0.2	0.19	0.18	0.17	0.18	0.18	0.2	0.17	0.18	0.18	0.19	0.15	0.17	0.19	0.18	0.18	0.18	0.1	NA	0.15	0.19	0.15	0.16	0.17	0.19	0.17	0.16	0.18	0.19	0.2	0.19	0.17	0.17	0.18	0.18	0.19	0.19	0.17	0.24	0.19	0.18	0.18	0.16	0.16
55209@uc010hck.1@uc003brt.1	ENSG00000168137	-0.034	2	-0.245	notsign	0.18	0.17	0.25	0.16	0.21	0.17	0.18	0.07	0.15	0.21	0.19	0.89	0.26	0.22	0.18	0.34	0.19	0.66	NA	0.64	0.31	0.56	0.41	0.15	0.27	0.23	0.78	0.8	0.22	0.12	0.15	0.15	0.16	0.12	0.17	0.19	0.16	0.21	NA	0.21	0.31	0.2	0.2	0.21
7940@uc010jsv.1@uc003rzb.1uc003rzc.1uc003rze.1	ENSG00000228365,ENSG00000244041,ENSG00000261015,ENSG00000232654,ENSG00000229282,ENSG00000217707,ENSG00000219992,ENSG00000233068,ENSG00000217135,ENSG00000217566,ENSG00000216657,ENSG00000145965,ENSG00000252668,ENSG00000216307,ENSG00000201185,ENSG00000260239,ENSG00000205444,ENSG00000238801,ENSG00000217385,ENSG00000217030,ENSG00000219607,ENSG00000215057,ENSG00000264121,ENSG00000263572,ENSG00000218868…	0.002	0	NA	notsign	0.01	0	0.01	0.01	0.01	0.01	0.01	0.01	0.04	0.01	0.01	0	0.01	0.01	0.01	0	0.01	0	0	0	0.01	0	0	0	0	0	0	0	0.01	0.01	0.01	0.01	0.02	0	0.01	0.01	0.01	0.01	0.01	0.01	0.01	0.01	0.01	0
5151@uc002bll.1@uc002blj.1	ENSG00000073417	-0.01	4	0.102	notsign	0.61	0.77	0.84	0.72	0.64	0.71	0.77	0.68	0.52	0.51	0.66	0.28	0.55	0.73	0.58	0.34	0.71	0.24	0.8	0.55	NA	0.51	0.41	0.89	0.66	0.78	0.63	0.5	0.67	0.68	0.78	0.56	0.77	0.84	0.7	0.71	0.6	0.72	NA	0.56	0.55	0.44	0.58	0.65
79651@uc002jrr.1@uc002jrp.1uc002jrq.1	ENSG00000129667	0.002	2	0.215	notsign	0.52	0.54	0.59	0.55	0.6	0.48	0.52	0.54	0.55	0.49	0.48	0.31	0.43	0.54	0.53	0.54	0.4	0.16	0.53	0.61	0.39	0.68	0.48	0.48	0.54	0.51	0.15	0.29	0.46	0.38	0.56	0.54	0.53	0.52	0.53	0.6	0.47	0.48	0.4	0.46	0.5	0.48	0.58	0.58
4792@uc001wte.2@uc001wtf.2uc001wtg.2	ENSG00000100906	0.013	3	0.1	notsign	0.85	0.89	0.89	0.87	0.89	0.88	0.87	0.84	0.86	0.9	0.91	0.86	0.86	0.84	0.85	0.86	0.88	0.91	NA	0.87	0.87	0.82	0.87	0.91	0.89	0.87	0.9	0.9	0.8	0.87	0.88	0.9	0.86	0.86	0.9	NA	0.88	0.92	0.89	0.9	0.85	0.86	0.86	0.88
7917@uc003rzv.2uc003rzw.2@uc003rhv.1	ENSG00000233902,ENSG00000201680,ENSG00000219797,ENSG00000201785,ENSG00000265236,ENSG00000213760,ENSG00000227507,ENSG00000204475,ENSG00000230622,ENSG00000204463,ENSG00000198563,ENSG00000254870	0.019	0	NA	notsign	0.98	0.97	0.93	0.97	0.97	0.98	0.98	0.98	0.94	0.94	0.95	NA	0.8	0.97	0.92	0.92	0.95	NA	0.96	0.56	0.84	0.42	0.83	0.98	0.95	0.97	0.67	NA	0.93	0.97	0.96	0.92	0.96	0.96	0.97	0.97	0.93	0.97	NA	0.96	0.89	0.92	0.97	0.95
984@uc001agt.1@uc001agv.1uc001agy.1uc001agx.1	ENSG00000008128,ENSG00000189339,ENSG00000248333	0.027	1	0.36	notsign	0.28	0.21	0.29	0.18	0.2	0.26	0.28	0.33	0.31	0.24	0.34	0.14	0.23	0.28	0.28	0.27	0.32	0.45	NA	0.16	0.2	0.24	0.33	0.38	0.2	0.24	0.12	0.18	0.25	0.32	0.4	0.22	0.33	0.24	0.28	0.31	0.31	0.18	0.3	0.21	0.25	0.26	0.21	0.29
7533@uc003ama.1@uc003alz.1	ENSG00000238910,ENSG00000128245	0.003	1	0.05	notsign	0.03	0.02	0.03	0.03	0.03	0.03	0.03	0.02	0.02	0.01	0.03	0	0.01	0.04	0.03	0.02	0.02	0	0.02	0.01	0.01	0	0.01	0.01	0.01	0.02	0	0.01	0.02	0.03	0.03	0.03	0.02	0.02	NA	NA	0.02	0.03	0	0.03	0.01	0.02	0.03	0.02
4772@uc002lne.1@uc002lnf.1uc002lng.1	ENSG00000131196	0.036	2	0.125	notsign	0.97	0.97	0.98	0.9	0.86	0.95	0.95	0.96	0.93	0.83	0.98	0.92	0.97	0.89	0.94	0.91	0.91	0.88	0.92	0.97	0.96	0.92	0.97	0.95	0.98	0.98	0.94	0.98	0.98	0.97	0.98	0.98	0.97	0.95	NA	NA	0.95	0.9	NA	0.94	0.92	0.95	0.96	0.96
55775@uc001xyd.1@uc001xxz.1	ENSG00000042088	0.033	4	0.178	notsign	0.72	0.71	0.74	0.71	0.67	0.73	0.82	0.75	0.65	0.56	0.71	0.07	0.73	0.67	0.81	0.45	0.7	0.21	NA	NA	0.47	0.46	0.48	0.67	0.67	0.66	0.33	0.36	0.76	0.73	0.8	0.63	0.75	0.69	0.65	NA	0.53	0.69	NA	0.68	0.47	0.7	0.7	0.77
200030@uc001eoy.1@uc009wjp.1	ENSG00000244371,ENSG00000234225,ENSG00000226015,ENSG00000207209,ENSG00000234610,ENSG00000206791,ENSG00000206585,ENSG00000152042,ENSG00000230832,ENSG00000131791,ENSG00000162836,ENSG00000143140,ENSG00000244211,ENSG00000215859,ENSG00000227242,ENSG00000227733,ENSG00000131781,ENSG00000232637,ENSG00000203836	-0.049	4	-0.24	notsign	0.59	0.66	0.53	0.62	0.56	0.64	0.62	0.7	0.72	0.69	0.63	0.15	0.69	0.63	0.73	0.66	0.75	0.69	0.64	0.6	0.3	0.71	0.4	0.61	0.63	0.61	0.68	0.45	0.75	0.62	0.64	0.63	0.55	0.54	0.67	0.65	0.69	0.64	0.34	0.55	0.49	0.63	0.69	0.56
9674@uc009wws.1@uc009wwt.1	ENSG00000265365,ENSG00000235750	0.002	10	0.001	notsign	0.13	0.15	0.18	0.21	0.09	0.11	0.24	0.14	0.06	0.07	0.07	0.01	0.06	0.14	0.05	0.01	0.09	0.01	0.17	0.02	0.04	0.01	0.01	0.06	0.04	0.16	0.02	0.03	0.11	0.14	0.12	0.06	0.23	0.16	0.12	0.15	0.08	0.06	0.03	0.07	0.01	0.05	0.08	0.07
7726@uc003rce.1@uc003npr.1	ENSG00000266252,ENSG00000164385,ENSG00000266750,ENSG00000232999,ENSG00000233763,ENSG00000222248,ENSG00000137267,ENSG00000218472,ENSG00000260604,ENSG00000230648,ENSG00000237716,ENSG00000231811,ENSG00000260673,ENSG00000236336,ENSG00000220685,ENSG00000265083,ENSG00000264541,ENSG00000220446,ENSG00000218574,ENSG00000217239,ENSG00000216360,ENSG00000230770,ENSG00000239472,ENSG00000124785,ENSG00000241216…	0.004	0	NA	notsign	0.99	0.99	0.99	0.99	0.99	0.99	0.99	0.99	0.99	0.99	0.99	0.91	0.97	0.99	0.99	0.96	0.98	0.82	0.99	0.86	0.96	0.88	0.97	0.98	0.99	0.99	0.92	0.9	0.99	0.98	0.99	0.98	0.98	0.99	0.99	0.99	0.98	0.99	0.67	0.98	0.96	0.98	0.99	0.99
85378@uc003bka.1@uc003bkd.1	ENSG00000128159	-0.001	0	NA	notsign	0.11	0.11	0.15	0.14	0.12	0.15	0.15	0.13	0.22	0.12	0.11	0.16	0.11	0.1	0.15	0.12	0.08	0.12	0.11	NA	0.07	0.18	0.05	0.1	0.1	0.12	0.17	0.05	0.11	0.13	0.08	0.07	0.12	0.17	NA	NA	0.14	0.12	NA	0.12	0.06	0.05	0.11	0.09
7124@uc003rgw.1@uc003rgv.1	ENSG00000232810	0.019	15	0.053	notsign	0.15	0.13	0.16	0.18	0.14	0.11	0.13	0.15	0.11	0.12	0.1	0.01	0.05	0.12	0.11	0.06	0.1	0.01	0.17	0.02	0.04	0.01	0.08	0.13	0.14	0.14	0.01	0.05	0.11	0.13	0.13	0.1	0.15	0.17	0.13	0.12	0.07	0.1	0.05	0.09	0.05	0.07	0.13	0.12
23164@uc010cpl.1uc010cpm.1@uc002gqx.1uc002gqy.1	ENSG00000206859,ENSG00000214899,ENSG00000133030	-0.005	0	NA	notsign	0.99	0.98	0.97	0.97	0.97	0.99	0.98	0.99	0.97	0.95	0.98	NA	0.96	0.98	0.97	0.95	0.96	NA	0.99	NA	0.97	NA	0.96	0.96	0.97	0.98	0.88	0.91	0.98	0.96	0.98	0.98	0.97	0.98	0.98	0.98	0.93	0.98	NA	0.98	0.98	0.97	0.98	0.98
57176@uc003rwu.1@uc003rwt.1	ENSG00000137411	0.001	2	-0.17	notsign	0.13	0.22	0.14	0.17	0.23	0.23	0.16	0.23	0.12	0.09	0.07	0.1	0.05	0.2	0.07	0.1	0.08	NA	0.23	NA	0.13	0.09	0.16	0.14	0.1	0.12	NA	0.04	0.14	0.12	0.14	0.08	0.27	0.15	0.14	0.17	0.08	0.09	NA	0.17	0.06	0.07	0.17	0.09
3455@uc002yrg.1@uc002yrc.1uc002yre.1uc002yrf.1	ENSG00000249624,ENSG00000159110	-0.016	2	-0.18	notsign	0.53	0.56	0.57	0.5	0.53	0.51	0.56	0.48	0.5	0.46	0.56	0.28	0.56	0.6	0.57	0.43	0.56	0.26	0.59	0.34	0.43	0.29	0.42	0.54	0.5	0.48	0.16	0.38	0.5	0.53	0.57	0.54	0.59	0.55	0.64	NA	0.42	0.61	0.39	0.49	0.44	0.57	0.47	0.55
51321@uc002jgy.1@uc002jgx.1	ENSG00000196704	-0.002	0	NA	notsign	0.01	0.01	0.01	0.01	0.01	0.01	0	0	0.01	0.01	0.01	NA	0.02	0.01	0.02	0.02	0.01	NA	0.02	NA	0.04	0.11	0.03	0.01	0.01	0.01	NA	0.05	0.01	0.01	0.01	0.02	0.01	0.01	0.01	0.01	0.01	0.01	NA	0.01	0.01	0.01	0.01	0.01
7919@uc003ryf.1@uc003ryi.1	ENSG00000201785,ENSG00000265236,ENSG00000198563,ENSG00000254870	-0.037	20	-0.058	notsign	0.7	0.67	0.8	0.77	0.66	0.68	0.77	0.62	0.54	0.49	0.56	0.12	0.34	0.7	0.63	0.43	0.49	0.03	0.78	0.19	0.33	0.03	0.58	0.68	0.68	0.73	0.09	0.37	0.51	0.66	0.71	0.6	0.75	0.81	0.63	0.72	0.61	0.63	0.17	0.43	0.34	0.48	0.51	0.63
23313@uc010gzw.1@uc003bfw.1	ENSG00000100364	-0.007	0	NA	notsign	0.13	0.09	0.08	0.05	0.06	0.08	0.1	0.11	0.1	0.09	0.05	0.1	0.1	0.08	0.07	0.07	0.07	0.21	0.08	0.04	0.07	0.05	0.06	0.06	0.08	0.1	0.09	0.04	0.06	0.02	0.07	0.04	0.05	0.03	NA	NA	0.09	0.06	0.44	0.07	0.06	0.04	0.05	0.03
80213@uc002bxk.1@uc002bxi.1uc002bxj.1	ENSG00000184277	0.008	0	NA	notsign	0.02	0.03	0.03	0.02	0.02	0.03	0.02	0.03	0.05	0.03	0.04	0.15	0.05	0.02	0.04	0.04	0.05	NA	0.02	NA	0.05	0.13	0.04	0.02	0.04	0.02	NA	0.06	0.05	0.02	0.03	0.03	0.03	0.03	0.03	0.03	0.04	0.03	NA	0.03	0.13	0.04	0.08	0.03
25875@uc001rxt.1@uc001rxs.1uc001rxm.1uc009zlw.1uc001rxp.1uc001rxq.1	ENSG00000050426	0.013	0	NA	notsign	0.19	0.22	0.07	0.17	0.13	0.27	0.13	0.16	0.18	0.2	0.25	0.41	0.16	0.12	0.24	0.21	0.24	NA	0.15	NA	0.13	0.34	0.28	0.19	0.15	0.21	NA	0.15	0.17	0.17	0.28	0.29	0.1	0.21	0.21	NA	0.19	0.18	0.35	0.16	0.11	0.16	0.25	0.17
822@uc010fgj.1@uc002spl.1uc002spm.1	ENSG00000042493	0.001	0	NA	notsign	0	0.01	0.01	0	0	0	0.01	0.01	0.01	0.01	0.01	0	0	0.01	0.01	0.01	0.01	0.01	0	0	0	0	0	0.01	0	0	0.01	0	0	0.01	0	0.01	0.01	0.01	0.01	0	0.01	0.01	0.01	0.01	0.01	0.01	0.01	0.01
6046@uc010jug.1@uc010kny.1	ENSG00000201185,ENSG00000260239,ENSG00000205444,ENSG00000238801,ENSG00000217385,ENSG00000217030,ENSG00000219607,ENSG00000215057,ENSG00000264121,ENSG00000263572,ENSG00000218868,ENSG00000203498,ENSG00000225092,ENSG00000219993,ENSG00000236512,ENSG00000219294,ENSG00000251164,ENSG00000230939,ENSG00000216368,ENSG00000221583,ENSG00000229950,ENSG00000263705,ENSG00000216359,ENSG00000205318,ENSG00000111843…	0.003	0	NA	notsign	1	1	1	1	1	1	1	1	0.99	1	1	0.97	1	1	1	0.99	1	0.97	1	0.97	0.99	0.98	0.99	1	1	1	0.98	0.96	1	1	1	1	1	1	1	1	0.99	1	0.97	1	0.99	0.99	1	0.99
7940@uc003num.1uc003nun.1uc003nup.1@uc010kmr.1	ENSG00000229282,ENSG00000219992,ENSG00000233068,ENSG00000217135,ENSG00000217566,ENSG00000216657,ENSG00000145965,ENSG00000252668,ENSG00000216307,ENSG00000201185,ENSG00000260239,ENSG00000205444,ENSG00000238801,ENSG00000217385,ENSG00000217030,ENSG00000219607,ENSG00000215057,ENSG00000264121,ENSG00000263572,ENSG00000218868,ENSG00000203498,ENSG00000225092,ENSG00000219993,ENSG00000236512,ENSG00000219294…	0.001	0	NA	notsign	0	0	0	0	0	0	0	0	0.01	0	0	0	0	0.01	0	0	0	0	0	0	0	0	0	0	0	0	0	0	0.01	0	0	0	0.01	0	0	0	0	0	0	0	0	0	0	0
1201@uc002dpm.1@uc002dpp.1	ENSG00000261832,ENSG00000188603	-0.015	0	NA	notsign	0.93	0.92	0.96	0.87	0.96	0.88	0.94	0.92	0.97	0.93	0.96	0.86	0.86	0.91	0.98	0.93	0.93	NA	0.88	NA	0.83	0.92	0.9	0.88	0.94	0.93	0.72	0.92	0.98	0.94	0.93	0.94	0.9	0.98	0.98	0.97	0.93	0.93	NA	0.94	0.79	0.95	0.97	0.92
6611@uc010nft.1@uc004daf.1uc004dag.1	ENSG00000102172	0	0	NA	notsign	0.49	0.5	0.51	0.5	0.5	0.49	0.5	0.51	0.49	0.51	0.5	0.5	0.5	0.5	0.5	0.5	0.49	0.51	0.5	0.5	0.49	0.5	0.5	0.5	0.5	0.51	0.51	0.5	0.5	0.5	0.49	0.5	0.5	0.5	0.5	NA	0.5	0.51	0.5	0.5	0.5	0.5	0.5	0.5
8021@uc010mzi.1@uc004cai.1	ENSG00000126883	-0.006	1	-0.15	notsign	0.08	0.09	0.1	0.12	0.08	0.07	0.08	0.06	0.08	0.05	0.03	0.29	0.08	0.08	0.06	0.04	0.05	0.14	0.08	0.12	0.04	0.18	0.04	0.02	0.05	0.06	0.04	0.06	0.04	0.07	0.09	0.08	0.16	0.14	0.06	0.08	0.07	0.05	NA	0.04	0.04	0.02	0.05	0.04
54840@uc003zrk.1@uc003zry.1uc003zru.1uc003zrw.1	ENSG00000137074	-0.005	2	-0.19	notsign	0.07	0.17	0.15	0.14	0.22	0.16	0.14	0.17	0.18	0.18	0.2	0.04	0.14	0.22	0.29	0.09	0.25	0.08	0.24	0.1	0.12	0.1	0.19	0.19	0.15	0.24	0.05	0.16	0.22	0.14	0.15	0.1	0.14	0.19	0.14	0.25	0.17	0.14	NA	0.15	0.16	0.2	0.2	0.15
23164@uc010cpl.1uc010cpm.1@uc002gqu.1uc002gqv.1	ENSG00000206859,ENSG00000214899,ENSG00000133030	0.006	1	0.48	notsign	0.59	0.45	0.33	0.16	0.33	0.55	0.34	0.63	0.53	0.19	0.6	0.62	0.33	0.3	0.35	0.34	0.21	NA	0.58	0.78	0.33	0.58	0.23	0.35	0.58	0.51	0.55	0.58	NA	0.23	0.51	0.58	0.53	0.57	0.36	0.46	0.23	0.44	NA	NA	NA	0.52	0.44	0.18
7919@uc003rgd.1@uc003rgg.1	ENSG00000201785,ENSG00000265236,ENSG00000198563,ENSG00000254870	-0.037	20	-0.058	notsign	0.7	0.67	0.8	0.77	0.66	0.68	0.77	0.62	0.54	0.48	0.57	0.11	0.34	0.7	0.63	0.43	0.49	0.02	0.78	0.19	0.33	0.03	0.58	0.68	0.68	0.73	0.09	0.37	0.51	0.66	0.71	0.6	0.75	0.81	0.63	0.72	0.61	0.63	0.15	0.44	0.34	0.48	0.51	0.63
1454@uc003avn.1@uc003avo.2	ENSG00000244627,ENSG00000213923	0.007	0	NA	notsign	0.04	0.04	0.07	0.05	0.04	0.03	0.02	0.03	0.08	0.03	0.03	0.09	0.07	0.04	0.02	0.03	0.05	0.05	0.04	0.05	0.06	0.18	0.09	0.04	0.05	0.03	0.18	0.05	0.03	0.02	0.05	0.05	0.06	0.05	NA	NA	0.11	0.02	0.14	0.05	0.04	0.05	0.04	0.03
637@uc002znc.1@uc002zne.1	ENSG00000264757,ENSG00000015475	0.007	0	NA	notsign	0.95	0.96	0.95	0.96	0.96	0.96	0.95	0.97	0.95	0.97	0.95	0.98	0.96	0.95	0.96	0.97	0.96	0.97	0.97	0.98	0.98	0.98	0.99	0.97	0.97	0.98	0.99	0.98	0.98	0.95	0.95	0.96	0.93	0.97	NA	NA	0.97	0.95	0.97	0.96	0.96	0.95	0.95	0.97
54507@uc009wlx.1@uc001euw.1uc001eux.1	ENSG00000143382,ENSG00000264553,ENSG00000225996	0.007	2	0.14	notsign	0.15	0.18	0.19	0.26	0.16	0.11	0.31	0.23	0.17	0.16	0.18	0.01	0.09	0.22	0.24	0.02	0.1	0.01	0.24	0.03	0.03	0.02	0.08	0.24	0.13	0.33	0.01	0.05	0.21	0.3	0.25	0.14	0.18	0.33	0.17	0.17	0.04	0.24	0.02	0.13	0.08	0.13	0.2	0.17
10399@uc010jlr.1@uc003mnk.1	ENSG00000208342,ENSG00000264549,ENSG00000204628	0.003	7	0.007	notsign	0.91	0.93	0.93	0.93	0.93	0.92	0.91	0.9	0.9	0.91	0.92	0.79	0.89	0.94	0.92	0.89	0.92	0.76	0.92	0.84	0.87	0.81	0.9	0.92	0.91	0.93	0.77	0.88	0.92	0.93	0.93	0.9	0.93	0.89	0.92	0.91	0.83	0.92	0.66	0.92	0.88	0.92	0.92	0.9
5499@uc001okt.1@uc001okx.1	ENSG00000172531	0.017	0	NA	notsign	0.01	0.01	0.01	0.01	0.01	0.01	0.01	0.01	0.01	0.01	0.01	0.05	0.02	0.01	0.01	0.01	0.01	0.1	0.01	0.02	0.01	0.06	0.01	0.02	0	0.01	0.04	0.02	0.01	0.01	0.01	0.01	0.02	0.01	0.01	0.01	0.01	0.01	0.32	0.02	0.01	0.01	0.01	0.01
4763@uc010cso.1@uc002hgi.1	ENSG00000196712	0.006	2	0.325	notsign	0.45	0.41	0.51	0.44	0.32	0.58	0.54	0.4	0.56	0.57	0.58	0.56	0.62	0.51	0.45	0.67	0.52	0.31	0.41	NA	0.78	0.65	0.59	0.66	0.51	0.37	0.6	NA	0.58	0.57	0.46	0.61	0.5	0.53	0.49	0.51	0.62	0.53	NA	0.64	0.45	0.48	0.53	0.51
79930@uc003mhh.2@uc003mhi.2	ENSG00000146094	0.018	0	NA	notsign	0.01	0.03	0.01	0.01	0.01	0.01	0.01	0.02	0.02	0.02	0.01	0.06	0.04	0.01	0.01	0.01	0.01	NA	0.01	NA	0.02	0.08	0.02	0.03	0.02	0.01	0.02	0.02	0.02	0.03	0.01	0.02	0.02	0.01	0.02	0.01	0.01	0.02	NA	0.01	0.03	0.02	0.02	0.01
80183@uc010acn.1@uc001vbi.2	ENSG00000223336,ENSG00000241353,ENSG00000102445	-0.06	1	-0.5	notsign	0.14	0.1	0.12	0.18	0.05	0.12	0.13	0.12	0.05	0.09	0.15	0.29	0.23	0.06	0.17	0.28	0.31	NA	0.12	0.31	0.08	NA	0.16	0.06	0.11	0.17	0.52	0.24	0.21	0.14	0.04	0.11	0.03	0.06	NA	NA	0.08	0.07	0.36	0.06	0.1	0.1	0.05	0.05
8904@uc002xdd.1@uc002xdi.1	ENSG00000244462,ENSG00000214078,ENSG00000244005	-0.027	2	-0.365	notsign	0.14	0.15	0.05	0.11	0.02	0.08	0.13	0.11	0.02	0.12	0.14	0.55	0.09	0.09	0.09	0.15	0.32	NA	0.1	0.17	0.1	0.12	0.03	0.06	0.08	0.1	0.49	0.23	0.06	0.08	0.22	0.1	0.05	0.07	0.14	0.09	0.12	0.12	NA	0.09	0.17	0.13	0.06	0.16
1616@uc003rqk.1@uc003oed.1	ENSG00000236336,ENSG00000220685,ENSG00000265083,ENSG00000264541,ENSG00000220446,ENSG00000218574,ENSG00000217239,ENSG00000216360,ENSG00000230770,ENSG00000239472,ENSG00000124785,ENSG00000241216,ENSG00000261211,ENSG00000224532,ENSG00000219986,ENSG00000240936,ENSG00000251762,ENSG00000201483,ENSG00000220472,ENSG00000219375,ENSG00000230570,ENSG00000233503,ENSG00000234115,ENSG00000261189,ENSG00000217746…	-0.009	0	NA	notsign	0.02	0.02	0.02	0.02	0.02	0.03	0.01	0.03	0.04	0.03	0.02	0.32	0.06	0.01	0.02	0.04	0.03	NA	0.01	0.21	0.1	0.36	0.04	0.02	0.02	0.02	0.21	0.16	0.03	0.02	0.04	0.03	0.02	0.02	0.02	0.01	0.09	0.02	NA	0.03	0.05	0.03	0.03	0.01
9101@uc001zyp.2@uc001zyl.2	ENSG00000252376,ENSG00000242737,ENSG00000138592	0.015	0	NA	notsign	0.32	0.36	0.32	0.43	0.32	0.34	0.4	0.41	0.28	0.27	0.2	NA	0.32	0.3	0.35	0.18	0.34	NA	0.41	NA	0.39	NA	0.3	0.24	0.17	0.38	0.4	NA	0.25	0.31	0.31	0.38	0.42	0.44	0.37	0.32	0.39	0.27	0.52	0.24	0.23	0.19	0.32	0.33
7050@uc002kmb.1@uc002klw.1	ENSG00000177426	0.004	1	0.12	notsign	0.28	0.36	0.24	0.28	0.3	0.31	0.22	0.22	0.33	0.28	0.23	0.2	0.22	0.31	0.21	0.24	0.29	0.18	0.36	0.33	0.24	0.22	0.24	0.23	0.32	0.25	0.3	0.35	0.31	0.23	0.32	0.31	0.2	0.33	NA	NA	0.22	0.26	NA	0.26	0.18	0.25	0.25	0.22
2934@uc010mvr.1@uc004blf.1	ENSG00000148180	-0.014	1	-0.1	notsign	1	0.99	0.99	0.99	1	0.99	0.99	1	0.97	0.99	0.99	0.88	0.99	0.99	0.99	0.99	0.99	0.73	0.99	0.98	0.98	0.94	0.97	0.99	0.99	1	0.97	0.98	0.98	0.99	0.99	0.98	0.98	0.99	1	1	0.99	0.99	NA	0.99	0.99	0.99	0.99	0.99
1981@uc003fnx.2uc003fny.2@uc003fno.1uc003fnp.1uc010hxx.1	ENSG00000114867,ENSG00000145191	0.02	0	NA	notsign	0.86	0.97	0.97	0.94	0.94	0.95	0.94	0.96	0.87	0.91	0.94	0.83	0.91	0.96	0.88	0.88	0.85	NA	0.98	0.82	0.85	0.63	0.79	0.89	0.93	0.97	0.76	0.57	0.92	0.81	0.9	0.82	0.97	0.94	0.95	0.97	0.96	0.9	NA	0.92	0.89	0.9	0.88	0.94
54540@uc003mhu.1@uc003mhs.2	ENSG00000146067	0.01	0	NA	notsign	0.92	0.92	0.97	0.93	0.89	0.95	0.92	0.92	0.93	0.87	0.91	0.9	0.89	0.92	0.94	0.9	0.86	0.76	0.93	0.8	0.86	0.83	0.91	0.9	0.92	0.91	0.92	0.87	0.88	0.89	0.91	0.9	0.98	0.94	0.95	0.87	0.84	0.92	0.72	0.92	0.82	0.87	0.9	0.91
3305@uc003sbq.1@uc003nxh.1	ENSG00000222248,ENSG00000137267,ENSG00000218472,ENSG00000260604,ENSG00000230648,ENSG00000237716,ENSG00000231811,ENSG00000260673,ENSG00000236336,ENSG00000220685,ENSG00000265083,ENSG00000264541,ENSG00000220446,ENSG00000218574,ENSG00000217239,ENSG00000216360,ENSG00000230770,ENSG00000239472,ENSG00000124785,ENSG00000241216,ENSG00000261211,ENSG00000224532,ENSG00000219986,ENSG00000240936,ENSG00000251762…	-0.053	13	-0.142	sign	0.65	0.53	0.71	0.62	0.8	0.53	0.63	0.54	0.56	0.79	0.73	0.64	0.57	0.6	0.71	0.69	0.68	0.69	0.77	0.63	0.64	0.35	0.86	0.71	0.67	0.59	0.33	0.61	0.51	0.52	0.45	0.7	0.66	0.53	0.69	0.71	0.57	0.68	0.15	0.64	0.87	0.78	0.6	0.79
2968@uc010jsf.1uc003nsa.1@uc010kmc.1uc003ren.1	ENSG00000228365,ENSG00000244041,ENSG00000261015,ENSG00000232654,ENSG00000229282,ENSG00000217707,ENSG00000219992,ENSG00000233068,ENSG00000217135,ENSG00000217566,ENSG00000216657,ENSG00000145965,ENSG00000252668,ENSG00000216307,ENSG00000201185,ENSG00000260239,ENSG00000205444,ENSG00000238801,ENSG00000217385,ENSG00000217030,ENSG00000219607,ENSG00000215057,ENSG00000264121,ENSG00000263572,ENSG00000218868…	0.005	1	-0.37	notsign	0.03	0.03	0.07	0.02	0.02	0.03	0.02	0.02	0.04	0.04	0.03	0.16	0.05	0.02	0.02	0.04	0.06	NA	0.02	0.13	0.03	0.28	0.06	0.03	0.02	0.02	0.26	0.12	0.03	0.03	0.04	0.04	0.03	0.04	0.05	0.02	0.1	0.02	NA	0.05	0.09	0.05	0.01	0.03
58504@uc001jgr.1@uc001jgv.1	ENSG00000248682,ENSG00000231906,ENSG00000251413,ENSG00000128805	0.06	18	0.126	sign	0.4	0.39	0.42	0.47	0.38	0.37	0.47	0.4	0.38	0.31	0.33	0.19	0.23	0.42	0.39	0.33	0.31	0.1	0.41	0.22	0.23	0.19	0.36	0.41	0.35	0.43	0.33	0.23	0.36	0.4	0.43	0.29	0.49	0.51	0.41	NA	0.39	0.3	0.27	0.31	0.26	0.32	0.4	0.31
55871@uc010mgr.1@uc003zga.2uc003zgc.2uc003zgd.2	ENSG00000172785	0.003	0	NA	notsign	0.93	0.99	0.97	0.98	0.97	0.97	0.96	0.98	0.98	0.96	0.98	0.86	0.97	0.99	0.98	0.97	0.98	0.86	0.97	0.96	0.98	0.95	0.98	0.99	0.99	0.99	0.92	0.96	0.96	0.98	0.89	0.94	0.96	0.98	0.99	0.96	0.99	0.93	0.7	0.99	0.96	0.97	0.96	0.98
8795@uc003xcs.1@uc003xcv.1	ENSG00000120889	0.017	0	NA	notsign	0.98	0.98	0.97	0.99	0.97	0.96	0.97	0.98	0.95	0.95	0.98	0.73	0.95	0.98	0.97	0.96	0.94	0.88	0.96	0.81	0.93	0.85	0.9	0.97	0.98	0.98	0.89	0.8	0.96	0.97	0.99	0.97	0.98	0.96	NA	NA	0.97	0.97	NA	0.92	0.95	0.95	0.96	0.96
10062@uc001nep.1@uc001nem.1	ENSG00000025434	-0.052	21	-0.084	sign	0.65	0.64	0.66	0.63	0.56	0.71	0.67	0.65	0.72	0.5	0.54	0.39	0.51	0.62	0.5	0.53	0.55	0.61	0.59	0.31	0.37	0.46	0.39	0.57	0.58	0.58	0.47	0.37	0.63	0.72	0.71	0.51	0.63	0.73	0.59	0.55	0.44	0.62	0.61	0.54	0.48	0.55	0.57	0.5
6046@uc010juh.1@uc010knz.1	ENSG00000201185,ENSG00000260239,ENSG00000205444,ENSG00000238801,ENSG00000217385,ENSG00000217030,ENSG00000219607,ENSG00000215057,ENSG00000264121,ENSG00000263572,ENSG00000218868,ENSG00000203498,ENSG00000225092,ENSG00000219993,ENSG00000236512,ENSG00000219294,ENSG00000251164,ENSG00000230939,ENSG00000216368,ENSG00000221583,ENSG00000229950,ENSG00000263705,ENSG00000216359,ENSG00000205318,ENSG00000111843…	0.003	0	NA	notsign	1	1	1	1	1	1	1	1	1	1	1	0.97	1	1	1	0.99	1	0.97	1	0.97	0.99	0.97	0.99	1	1	1	0.98	0.95	1	1	1	1	1	1	1	1	0.99	1	0.98	1	0.99	1	1	1
1130@uc001hxi.1@uc001hxj.1	ENSG00000226135,ENSG00000229463,ENSG00000222831,ENSG00000252056,ENSG00000143669	0.073	6	0.228	sign	0.47	0.49	0.36	0.5	0.54	0.32	0.52	0.48	0.67	0.63	0.57	0.44	0.57	NA	0.75	0.84	0.58	0.57	0.75	0.87	0.78	0.54	0.69	0.71	0.83	0.64	0.69	0.74	0.71	0.54	0.53	0.56	0.46	0.5	0.73	0.49	0.78	0.66	0.26	0.66	0.75	0.7	0.69	0.72
9898@uc001fer.1@uc001feo.1	ENSG00000252817,ENSG00000143569	0.001	0	NA	notsign	0.05	0.08	0.06	0.09	0.07	0.04	0.1	0.05	0.03	0.02	0.04	0.09	0.04	0.05	0.04	0.02	0.06	0.1	0.05	0.02	0.01	0.05	0.02	0.05	0.02	0.04	0.08	0.01	0.02	0.09	0.08	0.04	0.08	0.09	0.04	0.06	0.02	0.03	NA	0.06	0.03	0.02	0.05	0.03
864@uc001bjq.1@uc009vrj.1	ENSG00000020633	-0.034	3	-0.467	notsign	0.03	0.04	0.01	0.03	0.04	0.02	0.03	0.05	0.11	0.11	0.02	0.84	0.19	0.03	0.1	0.29	0.07	NA	0.02	0.5	0.19	0.83	NA	0.03	0.05	0.03	0.32	0.1	0.05	0.02	0.02	0.04	0.07	0.04	0.05	0.07	0.21	0.08	0.91	0.09	0.2	0.1	0.03	0.12
5863@uc003rqd.1@uc003odu.1	ENSG00000236336,ENSG00000220685,ENSG00000265083,ENSG00000264541,ENSG00000220446,ENSG00000218574,ENSG00000217239,ENSG00000216360,ENSG00000230770,ENSG00000239472,ENSG00000124785,ENSG00000241216,ENSG00000261211,ENSG00000224532,ENSG00000219986,ENSG00000240936,ENSG00000251762,ENSG00000201483,ENSG00000220472,ENSG00000219375,ENSG00000230570,ENSG00000233503,ENSG00000234115,ENSG00000261189,ENSG00000217746…	0.012	0	NA	notsign	0	0	0	0	0	0	0	0	0	0	0	0.03	0	0	0	0.01	0	0.03	0	0.02	0.01	0.01	0.01	0	0	0	0.03	0.01	0	0	0	0	0	0	0	0	0	0	0.12	0	0	0	0	0
7919@uc003ryl.1@uc003rgg.1	ENSG00000265236,ENSG00000213760,ENSG00000227507,ENSG00000204475,ENSG00000230622,ENSG00000204463,ENSG00000204439,ENSG00000204438,ENSG00000204428,ENSG00000266776,ENSG00000255552,ENSG00000213722,ENSG00000198563,ENSG00000254870,ENSG00000204421,ENSG00000204427,ENSG00000213719,ENSG00000204422	-0.002	0	NA	notsign	0	0	0.01	0.01	0	0	0	0	0.01	0.01	0	0.05	0.01	0	0	0.01	0.01	0.07	0	0.03	0.01	0.12	0.01	0	0	0	0.05	0.05	0.01	0	0.01	0.01	0	0	0	0	0.01	0	0.07	0.01	0.02	0.01	0	0.01
10554@uc003sec.1@uc003oai.1	ENSG00000218472,ENSG00000260604,ENSG00000230648,ENSG00000237716,ENSG00000231811,ENSG00000260673,ENSG00000236336,ENSG00000220685,ENSG00000265083,ENSG00000264541,ENSG00000220446,ENSG00000218574,ENSG00000217239,ENSG00000216360,ENSG00000230770,ENSG00000239472,ENSG00000124785,ENSG00000241216,ENSG00000261211,ENSG00000224532,ENSG00000219986,ENSG00000240936,ENSG00000251762,ENSG00000201483,ENSG00000220472…	0.019	0	NA	notsign	0.02	0.01	0.01	0.01	0.02	0.02	0.02	0.01	0.03	0.05	0.02	NA	0.06	0.03	0.04	0.05	0.03	NA	0.01	0.26	0.08	0.43	0.06	0.01	0.01	0.01	0.27	0.08	0.03	0.02	0.04	0.03	0.03	0.02	0.04	0.03	0.08	0.02	NA	0.03	0.06	0.03	0.03	0.01
10587@uc002zqq.1@uc002zql.1	ENSG00000184470	-0.015	0	NA	notsign	0.97	0.98	0.98	0.96	0.97	0.98	0.97	0.98	0.97	0.98	0.99	0.95	0.97	0.99	0.98	0.97	0.97	0.92	0.98	0.9	0.97	0.96	0.99	0.96	0.98	0.98	0.97	0.98	0.97	0.98	0.99	0.98	0.97	0.98	NA	NA	0.99	0.96	0.88	0.98	0.98	0.95	0.91	0.97
25956@uc001krg.1@uc009xwo.1	ENSG00000075826,ENSG00000166136,ENSG00000255339	0.006	0	NA	notsign	0.96	0.97	0.96	0.97	0.97	0.98	0.95	0.98	0.96	0.98	0.99	1	0.99	0.97	0.98	1	0.97	1	0.98	1	1	1	1	0.99	1	0.97	1	1	0.99	0.95	0.97	0.99	0.94	0.96	0.98	NA	0.99	0.98	0.99	0.99	0.99	0.99	0.98	0.99
4841@uc004dzq.1@uc004dzn.1	ENSG00000147140	0.003	5	0.02	notsign	0.35	0.34	0.35	0.37	0.37	0.34	0.32	0.42	0.33	0.36	0.36	0.17	0.28	0.44	0.37	0.29	0.38	0.02	0.35	NA	0.23	0.08	0.29	0.32	0.31	0.36	0.06	0.16	0.36	0.38	0.34	0.29	0.37	0.34	0.33	NA	0.2	0.37	NA	0.38	0.33	0.35	0.38	0.36
11322@uc002jui.1@uc002juo.2	ENSG00000141524	0.002	0	NA	notsign	0.91	0.92	0.92	0.92	0.9	0.89	0.92	0.92	0.88	0.9	0.89	0.55	0.83	0.94	0.89	0.87	0.92	0.76	0.91	0.87	0.82	0.64	0.83	0.9	0.86	0.92	0.74	0.84	0.91	0.87	0.89	0.91	0.9	0.92	0.9	0.89	0.87	0.87	0.71	0.9	0.89	0.88	0.88	0.89
4924@uc002pld.1@uc002pla.2uc002plb.2	ENSG00000104805	0.002	12	0.022	notsign	0.35	0.35	0.36	0.39	0.35	0.33	0.34	0.33	0.29	0.34	0.34	0.05	0.24	0.38	0.34	0.22	0.34	0.07	0.34	0.16	0.21	0.13	0.22	0.36	0.31	0.39	0.1	0.21	0.33	0.35	0.37	0.29	0.39	0.33	0.3	0.36	0.2	0.33	0.26	0.35	0.24	0.29	0.33	0.32
23203@uc004chm.1@uc004chl.1	ENSG00000165688	0	0	NA	notsign	0.5	0.5	0.5	0.5	0.51	0.5	0.5	0.51	0.49	0.5	0.5	0.51	0.5	0.51	0.5	0.5	0.49	0.5	0.51	0.51	0.49	0.5	0.51	0.51	0.49	0.5	0.51	0.5	0.49	0.5	0.5	0.5	0.5	0.5	0.5	0.5	0.5	0.5	NA	0.5	0.5	0.5	0.5	0.5
63826@uc002fui.1@uc002fuh.1	ENSG00000167720	0.021	0	NA	notsign	0.15	0.21	0.26	0.14	0.27	0.28	0.23	0.22	0.13	0.22	0.32	NA	0.29	0.24	0.21	0.13	NA	NA	0.2	0.23	0.15	0.07	0.29	0.23	0.19	0.23	0.1	0.21	0.1	0.29	0.36	0.26	0.37	0.29	0.12	0.3	0.1	0.19	NA	0.13	0.2	0.41	NA	0.15
81846@uc001mic.2@uc001mid.2	ENSG00000133812	0.012	0	NA	notsign	0.51	0.5	0.45	0.46	0.56	0.53	0.42	0.44	0.33	0.34	0.39	NA	0.43	0.46	0.29	0.4	0.58	NA	0.54	0.24	0.42	0.34	0.39	0.37	0.34	0.45	0.41	0.24	0.43	0.45	0.58	0.37	0.59	0.57	0.43	0.45	0.31	0.4	NA	0.36	0.45	0.33	0.43	0.42
91107@uc002jpv.1@uc002jpw.1	ENSG00000132481	-0.023	0	NA	notsign	0.95	0.98	0.94	0.98	0.98	0.97	0.96	0.91	0.99	0.95	0.99	NA	0.94	0.96	0.99	0.98	0.97	NA	0.96	NA	0.94	NA	0.98	0.97	0.97	0.95	0.93	0.94	0.95	0.97	0.99	0.94	0.97	0.95	0.95	0.97	0.93	0.96	NA	0.99	0.93	0.98	0.96	0.96
414060@uc002khn.1@uc002hme.2uc002hmm.2	ENSG00000243704,ENSG00000238946,ENSG00000167705,ENSG00000199060,ENSG00000185561,ENSG00000186594,ENSG00000265504,ENSG00000108958,ENSG00000262869,ENSG00000262533,ENSG00000263050,ENSG00000207724,ENSG00000207953,ENSG00000262402,ENSG00000236457,ENSG00000212163,ENSG00000212552,ENSG00000263345,ENSG00000243049,ENSG00000262480,ENSG00000221200,ENSG00000262628,ENSG00000182880,ENSG00000184166,ENSG00000183024…	-0.061	0	NA	notsign	0.12	0.08	0.08	0.12	0.25	0.06	0.14	0.43	0.19	0.1	0.08	0.12	0.1	0.06	0.17	0.1	0.15	0.4	0.04	0.32	0.08	0.37	0.13	0.04	0.06	0.06	0.26	0.07	0.15	0.07	0.29	0.1	0.05	0.08	0.12	0.16	0.07	0.1	NA	0.37	0.09	0.11	0.17	0.11
6625@uc010ems.1@uc002pmn.1uc002pmo.1	ENSG00000104852	0	0	NA	notsign	0.99	0.99	0.99	0.99	0.99	0.98	0.99	0.99	0.99	0.99	0.99	1	0.99	0.99	0.99	0.99	0.99	0.99	0.99	0.99	0.99	0.99	1	0.99	0.99	1	1	0.99	0.99	0.99	0.99	0.99	0.99	1	1	0.99	0.99	0.99	0.99	1	0.99	0.99	1	0.99
755@uc010gps.1@uc002zeo.1	ENSG00000160226	0.003	0	NA	notsign	0.04	0.01	0	0.01	0.01	0.01	0.01	0.01	0.01	0	0.01	0.01	0.01	0.01	0.01	0.01	0	0.01	0	0.01	0.01	0	0.01	0.01	0	0.01	0.01	0.01	0.01	0.01	0.01	0	0.03	0.01	0.01	NA	0	0.01	0.02	0.01	0	0	0.01	0.01
23328@uc003qmf.1@uc003qme.1	ENSG00000215223,ENSG00000111961	-0.015	0	NA	notsign	0.2	0.2	0.1	0.17	0.19	0.19	0.18	0.11	0.21	0.21	0.24	0.26	0.1	0.2	0.08	0.24	0.33	0.46	0.23	0.49	0.34	0.21	0.6	0.37	0.17	0.13	0.29	0.32	0.12	0.19	0.09	0.17	0.15	0.13	0.16	0.15	0.24	0.32	NA	0.19	0.13	0.35	0.24	0.2
4134@uc003crw.1@uc003cse.1	ENSG00000047849	-0.004	0	NA	notsign	0.04	0.02	0.03	0.04	0.02	0.1	0.03	0.02	0.04	0.04	0.03	0.4	0.13	0.03	0.03	0.04	0.1	NA	0.01	0.14	0.08	0.29	0.07	0.04	0.02	0.02	0.18	0.18	0.03	0.14	0.11	0.08	0.02	0.02	0.05	0.05	0.04	0.03	0.41	0.03	0.06	0.05	0.03	0.03
10554@uc003rmo.1@uc003oaf.1	ENSG00000218472,ENSG00000260604,ENSG00000230648,ENSG00000237716,ENSG00000231811,ENSG00000260673,ENSG00000236336,ENSG00000220685,ENSG00000265083,ENSG00000264541,ENSG00000220446,ENSG00000218574,ENSG00000217239,ENSG00000216360,ENSG00000230770,ENSG00000239472,ENSG00000124785,ENSG00000241216,ENSG00000261211,ENSG00000224532,ENSG00000219986,ENSG00000240936,ENSG00000251762,ENSG00000201483,ENSG00000220472…	0.04	0	NA	notsign	0.02	0.02	0.02	0.02	0.04	0.04	0.03	0.03	0.04	0.09	0.03	NA	0.08	0.05	0.09	0.08	0.05	NA	0.03	0.27	0.09	0.43	0.09	0.02	0.02	0.02	0.34	0.11	0.05	0.05	0.08	0.07	0.05	0.03	0.03	0.04	0.09	0.04	NA	0.05	0.16	0.05	0.08	0.04
9147@uc001wxa.1@uc010anj.1uc001wxc.1uc001wxe.1	ENSG00000197502,ENSG00000165525	0.01	0	NA	notsign	0.01	0.02	0.03	0.04	0.01	0.02	0.02	0.04	0.03	0.01	0.02	0.17	0.01	0.03	0.02	0.03	0.01	0.21	0.02	0.09	0.06	0.11	0.04	0.04	0.02	0.02	0.12	0.08	0.02	0.04	0.03	0.02	0.03	0.02	0.02	NA	0.02	0.04	0.13	0.02	0.03	0.03	0.01	0.01
5119@uc002fnt.1@uc002fnu.1uc002fnv.1	ENSG00000131165	-0.015	0	NA	notsign	0.15	0.19	0.15	0.24	0.17	0.17	0.19	0.14	0.14	0.23	0.19	0.09	0.27	0.23	0.16	0.2	0.24	0.12	0.19	0.23	0.13	0.22	0.16	0.3	0.24	0.19	0.17	0.16	0.18	0.21	0.17	0.14	0.14	0.17	0.25	0.28	0.28	0.19	NA	0.19	0.18	0.16	0.2	0.15
10554@uc003seg.1@uc003rmm.1	ENSG00000204356,ENSG00000221267,ENSG00000204348,ENSG00000233627,ENSG00000248290,ENSG00000229776,ENSG00000252512,ENSG00000204315,ENSG00000204314,ENSG00000168477,ENSG00000213676,ENSG00000204310	-0.054	1	-0.44	notsign	0.97	0.98	0.94	0.98	0.95	0.95	0.97	0.95	0.96	0.91	0.94	NA	0.84	0.94	0.91	0.88	0.96	NA	0.98	0.69	0.9	0.58	0.88	0.96	0.95	0.97	0.67	0.88	0.94	0.95	0.95	0.91	0.91	0.97	0.95	0.96	0.93	0.95	NA	0.94	0.77	0.95	0.91	0.98
401250@uc003rgc.1@uc003rye.1	ENSG00000204511,ENSG00000234006,ENSG00000226979,ENSG00000232810,ENSG00000204472,ENSG00000200816,ENSG00000227198,ENSG00000201207,ENSG00000240053,ENSG00000250641,ENSG00000204424,ENSG00000244355,ENSG00000204482,ENSG00000204498,ENSG00000204469,ENSG00000263020,ENSG00000204444,ENSG00000204420,ENSG00000204435	0.016	0	NA	notsign	0.05	0.01	0.03	0.03	0.02	0.04	0.02	0.02	0.01	0.01	0.01	0.01	0.02	0.02	0.02	0.02	0.04	0.01	0.01	0.01	0.01	0.01	0.01	0.01	0.01	0.02	0.01	0.01	0.02	0.03	0.02	0.04	0.08	0.02	0.03	0.02	0.02	0.01	0.05	0.02	0.01	0.01	0.01	0.01
7124@uc003nuj.1@uc003ryy.1	ENSG00000228365,ENSG00000244041,ENSG00000261015,ENSG00000232654,ENSG00000229282,ENSG00000217707,ENSG00000219992,ENSG00000233068,ENSG00000217135,ENSG00000217566,ENSG00000216657,ENSG00000145965,ENSG00000252668,ENSG00000216307,ENSG00000201185,ENSG00000260239,ENSG00000205444,ENSG00000238801,ENSG00000217385,ENSG00000217030,ENSG00000219607,ENSG00000215057,ENSG00000264121,ENSG00000263572,ENSG00000218868…	0	0	NA	notsign	0	0	0	0	0	0	0	0	0	0	0	0	0	0	0	0	0	0	0	0	0	0	0	0	0	0	0	0	0	0	0	0	0	0	0	0	0	0	0	0	0	0	0	0
6238@uc002wpu.2@uc002wpx.2	ENSG00000125844	0.006	8	0.071	notsign	0.66	0.68	0.68	0.67	0.67	0.69	0.69	0.63	0.64	0.62	0.62	0.5	0.59	0.67	0.62	0.55	0.63	0.61	0.66	0.38	0.6	0.69	0.54	0.61	0.61	0.67	0.69	0.42	0.65	0.7	0.65	0.61	0.69	0.67	0.64	0.63	0.58	0.64	0.75	0.6	0.53	0.6	0.63	0.61
6046@uc010jug.1@uc003roy.2	ENSG00000201185,ENSG00000260239,ENSG00000205444,ENSG00000238801,ENSG00000217385,ENSG00000217030,ENSG00000219607,ENSG00000215057,ENSG00000264121,ENSG00000263572,ENSG00000218868,ENSG00000203498,ENSG00000225092,ENSG00000219993,ENSG00000236512,ENSG00000219294,ENSG00000251164,ENSG00000230939,ENSG00000216368,ENSG00000221583,ENSG00000229950,ENSG00000263705,ENSG00000216359,ENSG00000205318,ENSG00000111843…	0.002	0	NA	notsign	1	1	1	1	1	1	1	1	1	1	1	0.96	1	1	1	0.99	1	0.98	1	0.98	0.99	0.98	0.99	1	1	1	0.98	0.97	1	1	1	1	1	1	1	1	0.99	1	0.97	1	0.99	0.99	1	0.99
55160@uc001bar.1@uc009vpd.1	ENSG00000074964	0.041	10	0.223	notsign	0.06	0.06	0.05	0.04	0.08	0.18	0.04	0.14	0.18	0.31	0.16	0.92	0.6	0.1	0.1	0.32	0.11	0.95	0.09	0.84	0.6	0.96	0.31	0.13	0.11	0.12	0.89	0.59	0.24	0.1	0.05	0.2	0.03	0.15	0.1	0.19	0.14	0.09	0.98	0.31	0.27	0.21	0.03	0.05
26015@uc010bch.1@uc001zod.1	ENSG00000103932	0.029	3	0.103	notsign	0.36	0.38	0.38	0.38	0.2	0.33	0.56	0.14	0.38	0.28	0.38	0.37	0.34	0.38	0.4	0.2	0.16	0.31	0.42	0.21	0.27	0.32	0.2	0.2	0.3	0.29	0.26	0.71	0.41	0.33	0.35	0.35	0.35	0.35	0.35	0.33	0.35	0.37	NA	0.4	0.32	0.27	0.46	0.23
7468@uc010icf.1@uc003gea.1uc003geb.2	ENSG00000109685	0.038	1	0.48	notsign	0.62	0.7	0.67	0.77	0.76	0.66	0.75	0.7	0.72	0.77	0.58	NA	0.63	0.65	0.59	0.59	0.49	NA	0.77	0.3	0.6	NA	0.69	0.67	0.7	0.58	0.51	0.45	0.74	0.63	0.71	0.74	0.69	0.74	0.73	0.7	0.75	0.66	NA	0.69	0.69	0.38	0.7	0.57
64333@uc001soa.1@uc001sob.1	ENSG00000123329	0.011	0	NA	notsign	0.05	0.08	0.08	0.04	0.09	0.07	0.07	0.05	0.09	0.03	0.02	0.16	0.06	0.07	0.03	0.05	0.04	NA	0.03	NA	0.07	0.08	0.04	0.02	0.02	0.05	0.02	0.07	0.02	0.1	0.02	0.05	0.09	0.05	0.08	NA	0.12	0.02	NA	0.02	0.05	0.03	0.04	0.02
55697@uc002ezl.1@uc010cfx.1	ENSG00000103043	0.061	8	0.205	sign	0.66	0.68	0.7	0.7	0.67	0.59	0.67	0.66	0.6	0.61	0.66	0.58	0.6	0.71	0.62	0.65	0.67	0.42	0.71	0.49	0.6	0.51	0.64	0.63	0.63	0.61	0.5	0.58	0.68	0.68	0.67	0.64	0.68	0.65	0.67	0.71	0.67	0.64	0.67	0.65	0.61	0.62	0.58	0.61
4302@uc002hqk.2@uc002hqj.2	ENSG00000108292	-0.011	2	0.135	notsign	0.64	0.67	0.71	0.68	0.6	0.65	0.59	0.64	0.71	0.72	0.64	0.57	0.56	0.66	0.61	0.55	0.61	0.45	0.6	0.32	0.63	0.32	0.5	0.6	0.57	0.58	0.52	0.64	0.46	0.51	0.71	0.58	0.56	0.65	0.69	0.61	0.61	0.67	0.22	0.56	0.54	0.66	0.61	0.52
81532@uc001ltp.1@uc001ltq.1	ENSG00000205867,ENSG00000196224,ENSG00000241598,ENSG00000231487,ENSG00000205865,ENSG00000117984,ENSG00000229512,ENSG00000182208,ENSG00000184545,ENSG00000205869,ENSG00000244242,ENSG00000250644	-0.002	0	NA	notsign	0	0.01	0.01	0	0.01	0.01	0.01	0	0	0.01	0.01	0	0	0.01	0	0	0	0	0.01	0	0	0	0	0	0	0	0	0	0	0.01	0	0	0.01	0.01	0	0.01	0	0.01	0	0	0	0.01	0	0
83937@uc001jbs.1@uc001jbo.1	ENSG00000107551	-0.053	4	-0.32	notsign	0.56	0.6	0.59	0.57	0.63	0.55	0.58	0.67	0.63	0.55	0.67	0.26	0.57	0.65	0.68	0.5	0.63	0.35	0.55	0.39	0.25	0.18	0.59	0.67	0.59	0.62	0.49	0.61	0.51	0.55	0.55	0.47	0.45	0.6	0.55	NA	0.54	0.6	0.27	0.59	0.39	0.54	0.7	0.58
55761@uc001mxm.1@uc001mxj.2	ENSG00000254463,ENSG00000052841	0.051	4	-0.045	notsign	0.54	0.47	0.34	0.4	0.47	0.57	0.59	0.47	0.28	0.36	0.32	NA	0.33	0.42	0.66	0.39	0.48	0.51	0.48	NA	0.44	0.6	0.47	0.22	0.49	0.53	0.29	0.46	0.61	0.58	0.55	0.38	0.71	0.42	0.6	0.59	0.5	0.33	NA	0.48	0.27	0.35	0.34	0.32
23499@uc001cdf.1uc001cde.1@uc009vvq.1	ENSG00000255103,ENSG00000127603	-0.009	1	-0.22	notsign	0.08	0.08	0.05	0.16	0.07	0.1	0.1	0.05	0.05	0.05	0.13	NA	0.09	0.16	0.08	0.09	0.04	NA	0.03	NA	0.12	0.14	0.04	0.02	0.04	0.1	0.4	0.17	0.02	0.07	0.21	0.12	0.3	0.09	0.15	0.07	0.14	0.08	NA	0.11	0.04	0.03	0.02	0.16
2821@uc002nvi.1@uc002nvf.1	ENSG00000105220	0.011	5	0.03	notsign	0.31	0.32	0.29	0.33	0.39	0.32	0.3	0.34	0.2	0.23	0.29	0.11	0.13	0.31	0.32	0.22	0.28	0.16	0.36	0.16	0.17	0.05	0.2	0.31	0.26	0.28	0.08	0.19	0.25	0.28	0.3	0.2	0.24	0.35	0.28	0.35	0.21	0.27	0.25	0.23	0.21	0.28	0.31	0.27
23514@uc010lxs.1@uc010lxv.1	ENSG00000207369,ENSG00000164808	-0.001	0	NA	notsign	0.5	0.5	0.51	0.51	0.5	0.5	0.5	0.51	0.5	0.5	0.51	0.5	0.5	0.5	0.51	0.5	0.51	NA	0.5	NA	0.5	0.5	0.51	0.51	0.5	0.5	0.5	0.5	0.5	0.5	0.49	0.5	0.5	0.51	NA	NA	0.5	0.48	NA	0.5	0.5	0.5	0.5	0.5
29057@uc004drq.1@uc004drg.1	ENSG00000179304	0.001	0	NA	notsign	0.48	0.48	0.47	0.48	0.47	0.48	0.49	0.48	0.48	0.49	0.49	0.5	0.5	0.49	0.49	0.49	0.49	0.5	0.49	0.5	0.5	0.5	0.5	0.48	0.49	0.48	0.5	0.5	0.48	0.48	0.48	0.49	0.48	0.48	0.49	NA	0.5	0.49	0.5	0.49	0.49	0.49	0.49	0.49
7919@uc003rgf.1@uc003ntu.1	ENSG00000233763,ENSG00000222248,ENSG00000137267,ENSG00000218472,ENSG00000260604,ENSG00000230648,ENSG00000237716,ENSG00000231811,ENSG00000260673,ENSG00000236336,ENSG00000220685,ENSG00000265083,ENSG00000264541,ENSG00000220446,ENSG00000218574,ENSG00000217239,ENSG00000216360,ENSG00000230770,ENSG00000239472,ENSG00000124785,ENSG00000241216,ENSG00000261211,ENSG00000224532,ENSG00000219986,ENSG00000240936…	0.006	0	NA	notsign	0.99	0.99	0.99	0.99	0.99	0.99	1	0.99	0.97	0.99	1	0.91	0.98	0.99	0.99	0.99	0.99	0.67	0.99	0.96	0.95	0.83	0.99	0.99	0.99	1	0.85	0.95	0.99	0.98	0.99	0.99	0.99	0.98	0.98	0.98	0.99	0.99	0.76	0.99	0.97	0.99	0.98	0.99
90203@uc002xpz.1@uc002xpx.2	ENSG00000124104	0	0	NA	notsign	0.07	0.08	0.11	0.06	0.08	0.06	0.06	0.09	0.05	0.03	0.04	0	0.03	0.03	0.06	0.04	0.06	0.01	0.1	0.01	0.02	0	0.03	0.05	0.06	0.1	0.01	0.03	0.08	0.06	0.07	0.05	0.06	0.08	0.07	0.05	0.03	0.05	0	0.04	0.03	0.06	0.06	0.06
6046@uc010kny.1@uc010krf.1	ENSG00000224796,ENSG00000230313,ENSG00000204256,ENSG00000223865,ENSG00000224557	0.003	0	NA	notsign	1	1	1	1	1	1	1	1	1	1	1	0.96	1	1	1	0.99	1	0.97	1	0.97	0.99	0.97	0.99	1	1	1	0.98	0.95	1	1	1	1	1	1	1	1	0.99	1	0.98	1	0.99	0.99	1	0.99
30000@uc002muo.1@uc002mup.1	ENSG00000105576	-0.009	0	NA	notsign	0.23	0.16	0.21	0.22	0.19	0.21	0.24	0.24	0.41	0.24	0.3	0.63	0.47	0.2	0.14	0.15	0.28	0.32	0.15	0.54	0.35	0.65	0.32	0.21	0.15	0.17	0.2	0.26	0.1	0.24	0.11	0.21	0.15	0.3	0.23	0.13	0.25	0.17	0.66	0.25	0.48	0.21	0.17	0.21
65980@uc003jbp.2@uc003jbo.1	ENSG00000028310	0.002	0	NA	notsign	0.49	0.49	0.5	0.49	0.5	0.5	0.5	0.5	0.51	0.5	0.5	NA	0.5	0.5	0.5	0.51	0.5	NA	0.49	NA	0.5	0.5	0.5	0.5	0.5	0.5	0.5	0.5	0.5	0.49	0.5	0.5	0.5	0.5	0.5	0.5	0.5	0.5	NA	0.49	0.5	0.51	0.5	0.5
5930@uc002dmk.1@uc002dmg.1uc002dmh.1uc002dmi.1uc010bxr.1	ENSG00000122257	0.008	0	NA	notsign	0.93	0.92	0.96	0.93	0.87	0.85	0.95	0.91	0.91	0.86	0.92	0.95	0.93	0.93	0.89	0.87	0.84	0.96	0.94	0.93	0.9	0.94	0.88	0.95	0.94	0.9	0.92	0.91	0.94	0.93	0.95	0.93	0.91	0.91	0.96	0.82	0.95	0.93	0.92	0.91	0.88	0.89	0.9	0.93
1441@uc001cat.1@uc001cav.1uc001caw.1uc001cax.1uc001cay.1	ENSG00000119535	0.001	1	-0.32	notsign	0.26	0.43	0.43	0.55	0.32	0.53	0.51	0.46	0.4	0.41	0.34	0.22	0.29	0.62	0.39	0.26	0.24	NA	0.52	0.26	0.16	0.18	0.29	0.4	0.27	0.38	0.33	0.19	0.37	0.43	0.49	0.33	0.4	0.47	0.56	0.5	0.3	0.52	0.62	0.37	0.27	0.48	0.37	0.54
3784@uc009ydp.1@uc009ydo.1uc001lwn.1	ENSG00000053918	-0.007	0	NA	notsign	0.97	0.98	0.95	0.98	0.98	0.98	0.99	0.98	0.95	0.94	0.97	NA	0.96	0.98	0.96	0.93	0.97	NA	0.98	NA	0.93	0.8	0.95	0.99	0.97	0.98	0.79	0.87	0.98	0.97	0.98	0.95	0.95	0.96	0.98	0.96	0.9	0.98	NA	0.97	0.88	0.96	0.97	0.96
984@uc009vkj.1@uc001agt.1	ENSG00000008128,ENSG00000189339,ENSG00000248333	-0.005	0	NA	notsign	0.96	0.93	0.95	0.97	0.97	0.96	0.92	0.98	0.94	0.94	0.96	0.96	0.96	0.96	0.92	0.98	0.97	0.72	0.95	0.93	0.89	0.91	0.87	0.89	0.95	0.94	0.79	0.88	0.92	0.95	0.95	0.96	0.96	0.92	0.98	0.94	0.88	0.98	0.66	0.97	0.97	0.96	0.98	0.97
57533@uc003gju.2@uc003gjs.2	ENSG00000265953,ENSG00000265550,ENSG00000187904,ENSG00000202392,ENSG00000132405	0.003	2	0.05	notsign	0.62	0.62	0.64	0.65	0.58	0.64	0.68	0.6	0.6	0.6	0.59	0.5	0.59	0.59	0.6	0.59	0.58	0.86	0.69	0.95	0.61	0.59	0.45	0.62	0.61	0.66	0.64	0.64	0.62	0.62	0.68	0.63	0.64	0.67	0.6	0.6	0.66	0.56	0.88	0.57	0.42	0.55	0.59	0.62
80216@uc003iar.1@uc003iap.2	ENSG00000251441,ENSG00000073331	-0.079	0	NA	notsign	0.91	0.88	0.95	0.96	0.93	0.9	0.96	0.94	0.87	0.8	0.89	NA	0.8	0.91	0.88	0.58	0.79	NA	0.92	NA	0.85	0.71	0.7	0.87	0.88	0.9	0.9	0.89	0.84	0.82	0.89	0.85	0.93	0.94	0.89	0.86	0.77	0.83	NA	0.75	0.8	0.81	0.86	0.65
51614@uc002xcv.1@uc002xcq.1uc002xcr.1uc002xcs.1uc002xct.1uc002xcu.1	ENSG00000125991	0.001	0	NA	notsign	0.5	0.49	0.5	0.5	0.5	0.5	0.51	0.5	0.5	0.5	0.5	NA	0.5	0.5	0.49	0.49	0.49	NA	0.51	NA	0.5	0.5	0.49	0.5	0.5	0.5	0.5	0.5	0.5	0.5	0.5	0.5	0.5	0.5	0.5	0.5	0.52	0.49	NA	0.5	0.5	0.5	0.5	0.51
10554@uc003sec.1@uc003oag.1	ENSG00000218472,ENSG00000260604,ENSG00000230648,ENSG00000237716,ENSG00000231811,ENSG00000260673,ENSG00000236336,ENSG00000220685,ENSG00000265083,ENSG00000264541,ENSG00000220446,ENSG00000218574,ENSG00000217239,ENSG00000216360,ENSG00000230770,ENSG00000239472,ENSG00000124785,ENSG00000241216,ENSG00000261211,ENSG00000224532,ENSG00000219986,ENSG00000240936,ENSG00000251762,ENSG00000201483,ENSG00000220472…	0.034	0	NA	notsign	0.02	0.02	0.03	0.02	0.03	0.03	0.02	0.03	0.03	0.09	0.03	NA	0.06	0.04	0.06	0.08	0.04	NA	0.02	0.32	0.1	0.4	0.12	0.02	0.03	0.02	0.38	0.1	0.06	0.05	0.07	0.05	0.05	0.03	0.06	0.03	0.07	0.03	NA	0.04	0.19	0.04	0.06	0.03
23218@uc010hjo.1@uc010hjm.1	ENSG00000160796	-0.003	3	0.027	notsign	0.17	0.11	0.2	0.17	0.1	0.14	0.14	0.12	0.09	0.08	0.05	0.11	0.09	0.14	0.07	0.02	0.04	0.21	0.17	0.1	0.23	0.1	0.04	0.05	0.05	0.15	0.08	0.03	0.08	0.14	0.16	0.05	0.25	0.15	0.09	0.14	0.05	0.07	NA	0.08	0.02	0.08	0.05	0.06
57819@uc003sbp.1@uc003nxg.1	ENSG00000222248,ENSG00000137267,ENSG00000218472,ENSG00000260604,ENSG00000230648,ENSG00000237716,ENSG00000231811,ENSG00000260673,ENSG00000236336,ENSG00000220685,ENSG00000265083,ENSG00000264541,ENSG00000220446,ENSG00000218574,ENSG00000217239,ENSG00000216360,ENSG00000230770,ENSG00000239472,ENSG00000124785,ENSG00000241216,ENSG00000261211,ENSG00000224532,ENSG00000219986,ENSG00000240936,ENSG00000251762…	-0.121	2	-0.575	notsign	0.7	0.73	0.76	0.59	0.68	0.68	0.55	0.78	0.68	0.91	0.82	0.73	0.85	0.6	0.5	0.83	0.71	0.81	0.61	0.85	0.89	0.67	0.87	0.78	0.9	0.87	0.78	0.84	0.81	0.57	0.7	0.63	0.72	0.8	0.78	0.71	0.85	0.82	NA	0.93	0.82	0.82	0.65	0.79
1196@uc001fjx.1@uc009wqm.1	ENSG00000176444	-0.002	0	NA	notsign	0.01	0.01	0.01	0.01	0	0.01	0.01	0	0.01	0	0.01	0.11	0.01	0	0.01	0.01	0.01	NA	0.01	NA	0.02	0.07	0.01	0.01	0.01	0	0.07	0.02	0	0.01	0.01	0.01	0	0.01	0	0	0.01	0.01	NA	0.01	0.01	0.01	0	0.01
143570@uc001ovn.1@uc001ovp.2	ENSG00000265344,ENSG00000166435	-0.002	1	0.48	notsign	0.83	0.76	0.75	0.84	0.79	0.82	0.85	0.81	0.72	0.73	0.83	0.79	0.91	0.89	0.61	0.72	0.4	NA	0.84	NA	NA	0.82	0.88	0.76	0.75	0.83	NA	0.62	0.66	0.92	0.7	0.7	0.85	0.71	0.83	0.78	0.67	0.8	0.57	NA	0.75	0.77	0.73	0.79
3109@uc010knv.1uc010knw.1uc010knx.1@uc003ocj.1uc003ocl.1	ENSG00000231811,ENSG00000260673,ENSG00000236336,ENSG00000220685,ENSG00000265083,ENSG00000264541,ENSG00000220446,ENSG00000218574,ENSG00000217239,ENSG00000216360,ENSG00000230770,ENSG00000239472,ENSG00000124785,ENSG00000241216,ENSG00000261211,ENSG00000224532,ENSG00000219986,ENSG00000240936,ENSG00000251762,ENSG00000201483,ENSG00000220472,ENSG00000219375,ENSG00000230570,ENSG00000233503,ENSG00000234115…	0.011	0	NA	notsign	0	0	0	0	0	0	0	0	0	0	0	0.07	0	0	0	0.01	0	0.06	0	0.01	0	0.02	0	0	0	0	0.04	0	0	0	0	0	0	0	0	0	0	0	0.11	0	0	0	0	0
9950@uc001yba.1@uc001yaz.1	ENSG00000066455	0.046	5	0.176	notsign	0.72	0.73	0.76	0.78	0.69	0.72	0.76	0.67	0.54	0.6	0.73	0.08	0.4	0.72	0.63	0.35	0.56	0.48	0.68	0.25	0.26	0.29	0.42	0.6	0.65	0.73	0.33	0.33	0.61	0.7	0.66	0.48	0.78	0.77	0.7	NA	0.6	0.63	NA	0.63	0.58	0.54	0.66	0.64
4839@uc009zeq.1@uc001qpj.1	ENSG00000111641	0.003	1	-0.15	notsign	0.76	0.84	0.82	0.79	0.77	0.78	0.77	0.76	0.85	0.84	0.84	0.98	0.85	0.71	0.86	0.81	0.82	0.93	0.78	0.93	0.87	0.91	0.88	0.8	0.83	0.78	0.88	0.91	0.86	0.84	0.83	0.87	0.74	0.71	0.79	NA	0.83	0.81	NA	0.76	0.88	0.86	0.84	0.82
4855@uc003sey.1@uc003rnj.2	ENSG00000204348,ENSG00000233627,ENSG00000248290,ENSG00000229776,ENSG00000252512,ENSG00000204315,ENSG00000204314,ENSG00000204305,ENSG00000204304,ENSG00000259382,ENSG00000168477,ENSG00000213676,ENSG00000204301,ENSG00000213654,ENSG00000204310	0.002	0	NA	notsign	0.01	0.01	0.01	0.01	0.01	0.01	0.01	0	0.01	0.01	0	0.02	0.01	0.01	0.01	0.01	0.01	0.01	0.01	0.01	0.01	0.01	0.01	0.01	0	0.01	0.01	0.01	0.01	0.01	0.01	0.01	0.01	0.01	0.01	0.01	0.01	0.01	0.04	0.01	0.01	0.01	0.01	0.01
285331@uc003dia.1@uc003dhw.1	ENSG00000180376	-0.001	0	NA	notsign	0.5	0.51	0.5	0.5	0.5	0.51	0.5	0.5	0.51	0.5	0.5	0.5	0.51	0.5	0.5	0.5	0.5	NA	0.5	0.49	0.5	0.5	0.49	0.51	0.51	0.51	NA	0.51	0.51	0.5	0.5	0.5	0.5	0.5	0.5	0.5	0.5	0.5	NA	0.5	0.5	0.51	0.51	0.5
80862@uc003rtn.1@uc003rbk.1	ENSG00000204618,ENSG00000252901,ENSG00000204616,ENSG00000252228,ENSG00000204613,ENSG00000233892,ENSG00000234127,ENSG00000204623,ENSG00000242996	0.158	20	0.276	sign	0.13	0.16	0.36	0.22	0.09	0.34	0.19	0.2	0.22	0.07	0.07	0.04	0.02	0.07	0.1	0.07	0.05	0.03	0.4	0.08	0.03	0.05	0.06	0.17	0.05	0.04	0.02	0.2	0.1	0.42	0.19	0.29	0.39	0.23	0.35	0.23	0.05	0.14	0.11	0.18	0.05	0.09	0.29	0.11
29@uc002fsh.1@uc002fsg.1	ENSG00000159842	-0.024	1	-0.31	notsign	0.87	0.96	0.93	0.92	0.95	0.94	0.89	0.88	0.95	0.93	0.8	NA	0.92	0.85	0.93	0.77	0.94	0.8	0.9	0.67	0.85	0.55	0.77	0.94	0.88	0.93	0.77	0.87	0.97	0.92	0.95	0.93	0.97	0.97	0.96	0.95	0.9	0.9	NA	0.91	0.73	0.95	0.95	0.88
10174@uc003xbw.2@uc003xbv.1	ENSG00000120896	0.004	3	0.2	notsign	0.59	0.59	0.69	0.65	0.47	0.58	0.6	0.59	0.62	0.47	0.58	0.51	0.46	0.61	0.59	0.45	0.58	0.36	0.57	0.5	0.43	0.33	0.56	0.58	0.54	0.63	0.66	0.39	0.57	0.54	0.59	0.55	0.65	0.56	NA	NA	0.49	0.64	0.66	0.65	0.44	0.53	0.66	0.56
272@uc009yfy.1@uc001mip.1	ENSG00000133805	-0.164	35	-0.208	sign	0.42	0.28	0.25	0.21	0.25	0.36	0.27	0.32	0.28	0.32	0.36	0.21	0.21	0.33	0.47	0.31	0.35	0.42	0.26	0.16	0.21	0.2	0.29	0.42	0.28	0.36	0.27	0.46	0.25	0.22	0.3	0.2	0.27	0.26	0.26	0.27	0.23	0.4	0.53	0.51	0.44	0.29	0.29	0.46
4650@uc002nfl.1@uc002nfj.1uc002nfk.1	ENSG00000099331	0.04	21	0.068	notsign	0.69	0.69	0.73	0.75	0.63	0.69	0.74	0.63	0.57	0.57	0.59	0.74	0.64	0.71	0.55	0.43	0.54	0.67	0.72	0.47	0.65	0.67	0.38	0.58	0.53	0.71	0.7	0.63	0.57	0.71	0.67	0.51	0.76	0.7	0.63	0.64	0.5	0.58	0.62	0.5	0.41	0.42	0.6	0.56
5782@uc010lds.1@uc003ugh.1	ENSG00000127947	0.037	1	0.48	notsign	0.14	0.14	0.13	0.16	0.13	0.15	0.2	0.19	0.27	0.33	0.24	NA	0.27	0.24	0.32	0.19	0.2	0.7	0.19	0.44	0.36	0.69	0.4	0.22	0.17	0.25	0.44	0.36	0.1	0.18	0.22	0.08	0.12	0.26	0.19	NA	0.29	0.12	NA	0.08	0.27	0.12	0.08	0.09
57655@uc002nxn.1@uc002nxk.1	ENSG00000253950,ENSG00000089351	0	0	NA	notsign	0.51	0.51	0.5	0.49	0.5	0.5	0.5	0.5	0.5	0.5	0.5	0.5	0.5	0.5	0.5	0.5	0.51	0.5	0.51	0.5	0.51	0.51	0.5	0.49	0.49	0.5	0.49	0.51	0.5	0.5	0.5	0.5	0.5	0.5	0.49	0.5	0.5	0.5	0.5	0.51	0.51	0.5	0.5	0.49
113878@uc003ufm.2@uc003ufh.2	ENSG00000091073	-0.001	0	NA	notsign	0.91	0.89	0.92	0.96	0.93	0.92	0.94	0.93	0.92	0.83	0.93	0.67	0.82	0.93	0.92	0.91	0.87	0.77	0.91	0.8	0.82	0.84	0.95	0.99	0.91	0.95	0.88	0.9	0.93	0.91	0.96	0.87	0.95	0.92	0.94	NA	0.9	0.96	NA	0.83	0.87	0.87	0.89	0.92
667@uc003pcv.2@uc003pcy.2uc003pdb.2uc003pdc.2uc003pdd.2	ENSG00000151914	0.027	0	NA	notsign	0.05	0.05	0.06	0.04	0.05	0.07	0.04	0.04	0.04	0.05	0.05	0.25	0.11	NA	0.09	0.12	0.13	0.23	0.06	NA	0.11	0.13	0.19	0.09	0.11	0.11	0.23	0.21	0.1	0.2	0.22	0.07	0.06	0.08	0.04	0.03	0.11	0.05	NA	0.06	0.07	0.08	0.03	0.07
10969@uc001cim.1@uc001cin.1	ENSG00000117395	0.004	0	NA	notsign	0.28	0.28	0.24	0.28	0.24	0.26	0.33	0.31	0.21	0.3	0.35	0.24	0.29	0.27	0.27	0.27	0.38	0.19	0.32	0.26	0.38	0.19	0.35	0.34	0.34	0.35	0.17	0.17	0.33	0.42	0.22	0.28	0.29	0.27	0.32	0.29	0.22	0.34	NA	0.25	0.35	0.3	0.27	0.32
6396@uc003bvl.1@uc003bvp.1	ENSG00000157020	-0.004	0	NA	notsign	0.04	0.02	0.02	0.03	0.04	0.02	0.02	0.01	0.03	0.02	0.03	0.08	0.04	0.04	0.03	0.04	0.03	0.36	0.03	NA	0.03	0.05	0.02	0.02	0.01	0.01	0.12	0.02	0.01	0.03	0.04	0.03	0.02	0.02	0.02	0.01	0.02	0.02	NA	0.03	0.05	0.02	0.03	0.02
80233@uc002kao.1@uc002kap.2	ENSG00000185504	0.001	5	-0.08	notsign	0.5	0.51	0.5	0.56	0.51	0.48	0.52	0.45	0.44	0.45	0.47	0.24	0.42	0.48	0.47	0.39	0.37	0.35	0.47	0.41	0.49	0.59	0.47	0.49	0.48	0.5	0.68	0.36	0.49	0.54	0.58	0.44	0.56	0.58	0.52	0.57	0.47	0.46	0.68	0.42	0.35	0.46	0.41	0.45
5786@uc002who.1@uc002whk.1	ENSG00000132670	0.004	1	0.16	notsign	0.12	0.13	0.13	0.13	0.06	0.14	0.15	0.09	0.13	0.1	0.09	0.46	0.17	0.17	0.1	0.07	0.04	NA	0.14	NA	0.16	0.3	0.09	0.11	0.14	0.1	0.48	0.15	0.11	0.12	0.13	0.14	0.18	0.15	0.09	0.11	0.13	0.12	0.48	0.11	0.11	0.08	0.1	0.13
10397@uc003yuf.1@uc010mee.1	ENSG00000104419	-0.037	2	-0.12	notsign	0.93	0.94	0.94	0.92	0.96	0.95	0.94	0.91	0.87	0.95	0.93	NA	0.81	0.9	0.95	0.93	0.84	NA	0.93	NA	0.92	0.41	0.92	0.94	0.96	0.9	0.9	0.89	0.83	0.87	0.95	0.95	0.94	0.93	0.94	NA	0.91	0.95	NA	0.87	0.87	0.93	0.95	0.96
7514@uc002sbg.1@uc010fcl.1	ENSG00000082898	-0.007	3	-0.18	notsign	0.26	0.17	0.18	0.25	0.13	0.08	0.28	0.15	0.12	0.1	0.13	NA	0.39	0.29	0.16	0.1	0.13	NA	0.22	NA	0.24	0.63	0.05	0.06	0.04	0.17	0.35	0.23	0.09	0.15	0.15	0.07	0.37	0.25	0.27	0.16	0.12	0.14	NA	0.09	0.16	0.12	0.16	0.09
54815@uc002nmo.2@uc002nmm.2	ENSG00000207821,ENSG00000213993,ENSG00000167491	0.003	5	-0.048	notsign	0.44	0.52	0.45	0.49	0.49	0.46	0.48	0.43	0.44	0.39	0.44	0.32	0.33	0.53	0.41	0.31	0.34	0.49	0.5	0.27	0.39	0.25	0.37	0.41	0.42	0.47	0.65	0.19	0.38	0.49	0.48	0.43	0.47	0.57	0.45	0.49	0.45	0.42	0.69	0.34	0.36	0.33	0.4	0.41
55578@uc001uwd.1@uc001uwh.1	ENSG00000221100,ENSG00000102710	0.007	0	NA	notsign	0.01	0.07	0.05	0.03	0.02	0.02	0.03	0.01	0.03	0.03	0.02	0.19	0.04	0.01	0.02	0.01	0.01	NA	0.02	NA	0.04	0.11	0.02	0.04	0.01	0.02	0.11	0.08	0.02	0.05	0.02	0.02	0.03	0.04	NA	NA	0.07	0.03	NA	0.02	0.03	0.03	0.03	0.04
6597@uc010dxt.1@uc002mqe.2	ENSG00000266352,ENSG00000127616	0.034	3	0.16	notsign	0.58	0.5	0.49	0.54	0.5	0.34	0.57	0.44	0.35	0.37	0.27	NA	0.43	0.35	0.39	0.23	0.32	NA	0.38	0.18	0.51	0.44	0.38	0.44	0.36	0.5	0.38	0.24	0.52	0.58	0.45	0.58	0.57	0.37	0.54	0.5	0.31	0.48	NA	0.34	0.14	0.44	0.31	0.34
682@uc002loz.1uc002lpa.1uc010drr.1@uc002loy.1	ENSG00000172270	-0.03	2	0.19	notsign	0.01	0.08	0.05	0.09	0.03	0.08	0.05	0.09	0.06	0.03	0.02	0.14	0.04	0.02	0.04	0.02	0.02	0.46	0.12	0.03	0.04	0.3	0.07	0.07	0.14	0.13	0.39	0.17	0.03	0.12	0.06	0.16	0.02	0.11	0.04	0.04	0.1	0.04	0.52	0.03	0.03	0.08	0.02	0.05
23187@uc001ptx.1@uc001ptr.1	ENSG00000255176,ENSG00000019144	0	0	NA	notsign	0.02	0.01	0.02	0.01	0.03	0.01	0.02	0.05	0.03	0.01	0.01	0.01	0.01	0.01	0.01	0.01	0.04	0.01	0.01	0.02	0.02	0.02	0.02	0.01	0	0.01	0.01	0.02	0.01	0.02	0.02	0.01	0.03	0.01	0.01	0.02	0.01	0.01	0.04	0.01	0.01	0.01	0.01	0.01
593@uc002oqp.1@uc002452.uc002oqm.2	ENSG00000248098,ENSG00000255730,ENSG00000142046	0.004	8	0.03	notsign	0.3	0.65	0.37	0.37	0.45	0.74	0.4	0.68	0.68	0.74	0.49	0.94	0.56	NA	0.37	0.59	0.58	0.98	0.6	0.93	0.91	0.89	0.67	0.71	0.57	0.35	0.87	0.9	0.28	0.4	0.4	0.69	0.18	0.4	0.43	0.48	0.85	0.42	0.94	0.62	0.73	0.56	0.52	0.58
9138@uc002osd.1@uc002osa.1uc002osb.1	ENSG00000076928	0.01	0	NA	notsign	0	0	0.01	0	0	0	0.01	0.01	0.01	0.01	0	0.02	0.01	0.01	0.01	0.01	0.01	0.03	0.01	0.02	0.01	0.01	0.01	0	0	0	0.03	0.01	0.01	0.01	0.01	0	0.01	0.01	0	0	0.01	0	0.06	0	0.01	0	0	0.01
8871@uc010kjp.1@uc003qqy.1	ENSG00000078269	0.055	5	0.196	notsign	0.93	0.84	0.78	0.85	0.68	0.83	0.8	0.66	0.72	0.88	0.91	0.94	0.96	0.77	0.89	0.88	0.89	0.95	0.76	0.98	0.96	0.98	0.97	0.9	0.94	0.9	0.98	0.97	0.89	0.83	0.87	0.95	0.9	0.87	0.88	0.91	0.97	0.92	0.74	0.83	0.91	0.94	0.92	0.93
83641@uc001imx.1@uc001ina.1	ENSG00000201766,ENSG00000237032,ENSG00000065809	-0.037	0	NA	notsign	0.02	0.01	0.01	0.01	0.02	0.02	0.01	0.01	0.02	0.03	0.02	0.33	0.08	0.01	0.02	0.07	0.04	0.33	0.01	0.06	0.09	0.14	0.03	0.01	0.02	0.01	0.33	0.22	0.02	0.01	0.02	0.03	0.01	0.01	0.01	NA	0.03	0.02	NA	0.03	0.11	0.03	0.01	0.05
54932@uc010ncg.1@uc004cmp.2uc004cms.2	ENSG00000187609	0.021	0	NA	notsign	0.24	0.52	0.51	0.34	0.65	0.3	0.35	0.28	0.44	0.43	0.52	0.34	0.41	0.4	0.33	0.3	0.31	0.27	0.55	0.23	0.29	0.29	0.35	0.47	0.42	0.43	0.18	0.46	0.52	0.38	0.39	0.22	0.45	0.46	0.29	0.35	0.4	0.54	0.57	0.3	0.55	0.47	0.39	0.44
7919@uc003ryl.1@uc003ntq.1	ENSG00000266750,ENSG00000232999,ENSG00000233763,ENSG00000222248,ENSG00000137267,ENSG00000218472,ENSG00000260604,ENSG00000230648,ENSG00000237716,ENSG00000231811,ENSG00000260673,ENSG00000236336,ENSG00000220685,ENSG00000265083,ENSG00000264541,ENSG00000220446,ENSG00000218574,ENSG00000217239,ENSG00000216360,ENSG00000230770,ENSG00000239472,ENSG00000124785,ENSG00000241216,ENSG00000261211,ENSG00000224532…	0.001	0	NA	notsign	0.99	0.99	0.98	0.99	0.99	0.99	0.99	0.99	0.98	0.99	0.99	0.99	0.99	0.98	0.98	1	0.99	0.99	0.97	0.99	0.99	0.99	0.99	0.98	0.99	0.99	0.99	0.99	0.99	0.99	0.97	0.99	0.98	0.99	0.98	0.99	0.99	0.99	0.94	0.99	0.99	0.99	1	0.99
4723@uc009yrz.1@uc001omk.2	ENSG00000167792	0.009	1	0.12	notsign	0.06	0.07	0.06	0.04	0.12	0.08	0.04	0.04	0.07	0.04	0.04	0.02	0.1	0.06	0.05	0.1	0.07	0.04	0.12	0.04	0.06	0.05	0.07	0.07	0.04	0.07	0.05	0.05	0.03	0.06	0.03	0.08	0.09	0.05	0.06	0.08	0.08	0.09	0.19	0.06	0.03	0.06	0.07	0.11
9798@uc002fbn.1@uc002fbj.1	ENSG00000261750,ENSG00000182149	0.004	0	NA	notsign	0.01	0.02	0.01	0.01	0.02	0.01	0.02	0.01	0.02	0.01	0.01	0.12	0.02	0.01	0.01	0.02	0.01	NA	0.01	0.07	0.03	0.24	0.02	0.01	0.01	0.01	0.14	0.07	0.01	0.02	0.01	0.02	0.02	0.02	0.01	0.01	0.02	0.02	NA	0.01	0.02	0.02	0.01	0.01
57176@uc010kme.1@uc003rwt.1	ENSG00000196230,ENSG00000263608,ENSG00000202241,ENSG00000264594,ENSG00000264731,ENSG00000213780,ENSG00000228022,ENSG00000204580,ENSG00000137411,ENSG00000224328	-0.011	2	-0.25	notsign	0.08	0.12	0.25	0.19	0.14	0.22	0.13	0.04	0.19	0.02	0.02	0.02	0.07	0.12	0.05	0.03	0.06	0.04	0.29	0.02	0.03	0.02	0.04	0.09	0.05	0.11	0.04	0.02	0.02	0.08	0.14	0.06	0.34	0.31	0.13	0.12	0.06	0.06	0.07	0.07	0.03	0.04	0.1	0.02
4600@uc010gop.1@uc002yzg.1	ENSG00000183486	0.061	2	0.355	notsign	0.45	0.47	0.47	0.49	0.41	0.38	0.51	0.34	0.24	0.37	0.24	0.66	0.47	0.55	0.43	0.41	0.26	0.75	0.4	NA	0.52	0.36	0.54	0.38	0.27	0.43	NA	0.25	0.36	0.71	0.48	0.67	0.54	0.41	0.73	NA	0.49	0.38	NA	0.48	0.67	0.5	0.39	0.36
84897@uc009zbh.1@uc001qak.2	ENSG00000154144	-0.024	2	-0.195	notsign	0.47	0.52	0.52	0.43	0.49	0.4	0.54	0.41	0.3	0.42	0.5	0.45	0.43	0.5	0.44	0.42	0.43	0.63	0.49	0.42	0.44	0.46	0.32	0.45	0.44	0.48	0.45	0.34	0.47	0.55	0.45	0.44	0.5	0.48	0.5	0.47	0.53	0.56	0.36	0.53	0.38	0.51	0.41	0.45
23136@uc010dks.1@uc002kmv.1	ENSG00000252576,ENSG00000082397	0.01	0	NA	notsign	1	0.99	1	1	1	1	1	1	0.99	0.99	0.99	NA	0.98	1	0.99	0.97	0.99	0.83	1	0.82	0.97	0.82	0.98	1	0.99	1	0.86	0.93	0.99	1	1	0.99	1	1	NA	NA	0.98	1	NA	0.99	0.96	0.98	1	0.99
7726@uc003rcg.1@uc003npr.1	ENSG00000266252,ENSG00000164385,ENSG00000266750,ENSG00000232999,ENSG00000233763,ENSG00000222248,ENSG00000137267,ENSG00000218472,ENSG00000260604,ENSG00000230648,ENSG00000237716,ENSG00000231811,ENSG00000260673,ENSG00000236336,ENSG00000220685,ENSG00000265083,ENSG00000264541,ENSG00000220446,ENSG00000218574,ENSG00000217239,ENSG00000216360,ENSG00000230770,ENSG00000239472,ENSG00000124785,ENSG00000241216…	0.004	0	NA	notsign	0.99	0.99	0.99	0.99	0.99	0.99	0.99	0.99	0.98	0.99	0.99	0.81	0.96	0.99	0.98	0.97	0.98	0.86	0.99	0.88	0.94	0.79	0.97	0.98	0.98	0.99	0.93	0.91	0.98	0.98	0.99	0.98	0.99	0.98	0.99	0.99	0.97	0.99	0.75	0.99	0.98	0.98	0.99	0.98
1636@uc010ddv.1@uc010ddu.1	ENSG00000159640,ENSG00000264813	0.013	0	NA	notsign	0.28	0.32	0.33	0.35	0.29	0.35	0.36	0.25	0.16	0.2	0.22	0.38	0.15	0.33	0.26	0.23	0.22	0.57	0.24	0.22	0.27	0.31	0.16	0.23	0.25	0.31	0.49	0.15	0.39	0.34	0.29	0.27	0.42	0.33	0.34	0.25	0.24	0.24	0.73	0.22	0.25	0.27	0.23	0.21
199@uc010jsy.1@uc003nuy.1	ENSG00000204472	0.001	0	NA	notsign	0.5	0.49	0.5	0.5	0.5	0.5	0.51	0.5	0.49	0.51	0.5	0.5	0.5	0.51	0.5	0.5	0.5	0.5	0.5	0.5	0.5	0.5	0.5	0.49	0.5	0.5	0.49	0.5	0.5	0.49	0.5	0.49	0.5	0.5	0.5	0.51	0.5	0.5	0.5	0.5	0.49	0.49	0.51	0.5
199@uc003rhn.1@uc003rzq.1	ENSG00000230174,ENSG00000256851,ENSG00000225499,ENSG00000204511,ENSG00000234006,ENSG00000226979,ENSG00000232810,ENSG00000204472,ENSG00000206337,ENSG00000204520,ENSG00000204516,ENSG00000204482,ENSG00000204498	0.013	0	NA	notsign	0.04	0.08	0.08	0.02	0.06	0.04	0.02	0.02	0.05	0.14	0.03	0.02	0.02	0.05	0.05	0.02	0.05	0.06	0.04	0.02	0.03	0.08	0.02	0.04	0.02	0.03	0.03	0.06	0.14	0.04	0.06	0.07	0.04	0.12	0.02	0.03	0.05	0.03	0.41	0.06	0.04	0.03	0.03	0.04
1390@uc001iyq.1uc001iyr.1@uc001iyd.1uc001iye.1	ENSG00000233343,ENSG00000095794	-0.001	0	NA	notsign	0.51	0.51	0.5	0.5	0.49	0.5	0.5	0.5	0.49	0.49	0.5	0.5	0.51	0.5	0.51	0.5	0.5	0.5	0.5	NA	0.5	0.5	0.49	0.5	0.5	0.49	0.5	0.49	0.5	0.49	0.51	0.49	0.5	0.51	0.51	NA	0.5	0.5	0.5	0.5	0.5	0.5	0.5	0.5
593@uc002oqq.1uc002446.uc002oqm.2	ENSG00000248098,ENSG00000255730,ENSG00000142046	-0.006	1	-0.18	notsign	0.87	0.94	0.89	0.94	0.93	0.97	0.9	0.98	0.95	0.99	0.85	0.98	0.9	0.78	0.71	0.89	0.89	0.98	0.93	0.98	0.99	0.96	0.94	0.96	0.9	0.8	0.96	0.98	0.89	0.92	0.85	0.96	0.77	0.92	0.8	0.96	0.98	0.8	0.96	0.94	0.96	0.91	0.92	0.94
166@uc002lwx.1@uc002lxb.1uc002lxc.1	ENSG00000104964	-0.049	7	-0.21	notsign	0.31	0.29	0.23	0.36	0.45	0.24	0.36	0.23	0.18	0.28	0.42	0.37	0.14	0.28	0.29	0.23	0.16	0.35	0.4	NA	0.18	0.16	0.34	0.43	0.55	0.3	0.23	0.31	0.2	0.43	0.43	0.49	0.55	0.4	0.26	0.54	0.38	0.37	0.32	0.09	0.13	0.17	0.22	0.28
148932@uc001cqe.2@uc001cqf.2	ENSG00000142961,ENSG00000079277	0.002	0	NA	notsign	0.97	0.99	0.98	0.98	0.99	0.96	0.98	0.94	0.94	0.97	0.99	0.88	0.96	0.96	0.99	0.98	0.97	0.91	0.99	0.97	0.97	NA	0.99	0.98	0.98	0.99	0.93	0.98	0.99	0.98	0.96	0.98	0.98	0.94	0.98	0.97	0.98	0.99	NA	0.97	0.98	0.98	0.98	0.99
81669@uc001aff.1@uc001afh.1uc001afi.1	ENSG00000221978	0.002	0	NA	notsign	0.07	0.08	0.1	0.08	0.07	0.05	0.09	0.05	0.04	0.06	0.07	0.03	0.09	0.08	0.07	0.06	0.06	0.03	0.07	0.04	0.05	0.03	0.07	0.06	0.06	0.1	0.04	0.05	0.11	0.08	0.07	0.06	0.07	0.07	0.08	0.07	0.04	0.08	NA	0.06	0.07	0.05	0.07	0.07
6720@uc002grq.1@uc002grs.1	ENSG00000072310	-0.003	0	NA	notsign	0	0	0	0	0	0	0	0	0	0.01	0	0.07	0.01	0.01	0.01	0.01	0	0.13	0	0.04	0.02	0.07	0.02	0	0	0	0.03	0.01	0	0	0	0.01	0	0	0	0	0.01	0	0.12	0	0.01	0.01	0	0.01
6453@uc002ytg.1@uc002yte.1	ENSG00000205726	0.092	3	0.087	notsign	0.38	0.28	0.48	0.46	0.27	0.24	0.41	0.32	0.31	0.33	0.42	NA	0.48	0.45	0.34	0.2	0.14	0.69	0.47	0.46	0.5	0.62	0.4	0.15	0.28	0.37	0.35	NA	0.34	0.27	0.45	0.29	0.61	0.28	0.43	NA	0.32	0.34	NA	0.31	0.17	0.29	0.26	0.39
54840@uc003zrl.1@uc003zrs.1uc003zrx.1	ENSG00000137074	0.018	0	NA	notsign	0.08	0.15	0.09	0.12	0.14	0.14	0.1	0.11	0.14	0.11	0.12	0.02	0.06	0.16	0.15	0.05	0.09	0.05	0.09	0.02	0.05	0.11	0.09	0.08	0.05	0.1	0.05	0.11	0.11	0.09	0.08	0.09	0.17	0.16	0.1	0.13	0.07	0.11	NA	0.04	0.1	0.21	0.11	0.08
90678@uc004bre.1@uc004brb.1uc010mxk.1	ENSG00000200788,ENSG00000148356	0.008	0	NA	notsign	0.25	0.27	0.32	0.32	0.34	0.2	0.27	0.18	0.33	0.21	0.23	0.06	0.17	0.25	0.23	0.2	0.2	0.17	0.25	0.18	0.21	0.09	0.21	0.24	0.17	0.28	0.18	0.09	0.31	0.33	0.48	0.15	0.26	0.28	0.27	0.3	0.21	0.27	0.54	0.32	0.11	0.23	0.18	0.28
51246@uc003ctn.1@uc003cts.1	ENSG00000264209,ENSG00000164054	0.009	1	0.1	notsign	0.1	0.06	0.08	0.13	0.07	0.12	0.08	0.04	0.05	0.07	0.05	0.15	0.07	0.08	0.06	0.12	0.11	0.31	0.05	0.03	0.06	0.04	0.05	0.05	0.06	0.11	0.17	0.07	0.08	0.07	0.06	0.07	0.1	0.08	0.05	0.1	0.05	0.06	NA	0.05	0.14	0.08	0.06	0.04
3191@uc002ojl.1@uc010egg.1	ENSG00000104824	-0.04	15	-0.095	notsign	0.6	0.64	0.67	0.68	0.61	0.61	0.6	0.64	0.59	0.55	0.61	0.26	0.48	0.66	0.64	0.6	0.61	0.46	0.66	0.3	0.49	0.31	0.62	0.63	0.65	0.66	0.35	0.47	0.54	0.61	0.65	0.57	0.65	0.69	0.65	0.6	0.63	0.6	0.21	0.6	0.57	0.58	0.63	0.62
5337@uc003fhv.1@uc003fhs.1uc003fht.1	ENSG00000183657,ENSG00000075651	0.029	0	NA	notsign	0.46	0.42	0.58	0.44	0.23	0.36	0.49	0.42	0.21	0.33	0.23	NA	0.62	0.3	0.34	0.44	0.34	NA	0.38	0.44	0.21	0.5	0.32	0.26	0.23	0.44	0.63	0.52	0.3	0.41	0.45	0.3	0.33	0.47	0.37	0.28	0.33	0.42	NA	0.19	0.42	0.3	0.33	0.31
8904@uc002xdd.1@uc002xdj.1	ENSG00000244462,ENSG00000214078,ENSG00000244005	-0.015	3	-0.303	notsign	0.16	0.18	0.1	0.15	0.07	0.14	0.24	0.18	0.06	0.17	0.14	0.71	0.14	0.16	0.12	0.15	0.36	0.71	0.13	0.2	0.11	0.16	0.06	0.11	0.11	0.15	0.51	0.2	0.13	0.14	0.21	0.16	0.12	0.12	0.18	0.12	0.13	0.14	NA	0.12	0.26	0.15	0.1	0.18
2965@uc001moj.1@uc009yhm.1	ENSG00000110768	0.035	0	NA	notsign	0.84	0.75	0.86	0.84	0.82	0.89	0.89	0.86	0.73	0.88	0.83	0.69	0.66	0.82	0.76	0.76	0.79	0.56	0.8	NA	0.74	0.88	0.82	0.8	0.84	0.86	0.75	0.52	0.87	0.78	0.74	0.73	0.88	0.86	0.84	0.8	0.91	0.7	0.63	0.85	0.58	0.77	0.81	0.77
8565@uc001bvw.1@uc001bvx.1	ENSG00000134684	-0.013	0	NA	notsign	0.97	0.95	0.93	0.96	0.94	0.95	0.96	0.95	0.95	0.96	0.97	0.94	0.95	0.94	0.97	0.97	0.97	NA	0.97	NA	0.97	0.98	0.96	0.99	0.94	0.98	0.94	0.96	0.97	0.97	0.96	0.97	0.96	0.98	0.97	0.96	0.96	0.97	NA	0.95	0.96	0.96	0.97	0.96
984@uc009vkj.1@uc001agz.1	ENSG00000008128,ENSG00000189339,ENSG00000248333	0	0	NA	notsign	0.99	0.98	0.99	0.99	0.99	0.99	0.98	0.99	0.98	0.99	0.99	0.97	0.99	0.99	0.98	1	1	0.94	0.99	0.99	0.97	0.98	0.97	0.98	0.98	0.98	0.94	0.96	0.98	0.99	0.99	0.99	0.99	0.98	1	0.99	0.97	0.99	0.93	0.99	0.99	0.99	0.99	0.99
64116@uc003hwa.1@uc003hwb.1	ENSG00000138821	0	0	NA	notsign	0.5	0.5	0.51	0.5	0.5	0.51	0.5	0.5	0.49	0.5	0.5	NA	0.5	0.5	0.51	0.5	0.5	NA	0.5	0.5	0.51	NA	0.5	0.5	0.5	0.5	0.5	NA	0.5	0.5	0.51	0.5	0.5	0.5	0.5	0.5	0.49	0.5	NA	0.51	0.5	0.5	0.49	0.5
9798@uc010cgj.1@uc002fbj.1	ENSG00000261750,ENSG00000182149	-0.001	0	NA	notsign	0.01	0.01	0.01	0.01	0.02	0.01	0.02	0.02	0.02	0.02	0.01	NA	0.02	0.01	0.01	0.02	0.01	NA	0.02	0.18	0.04	0.18	0.01	0.01	0.01	0.01	0.35	0.09	0.02	0.03	0.01	0.03	0.02	0.02	0.01	0.01	0.02	0.02	NA	0.01	0.02	0.03	0.02	0.01
83637@uc010kyj.1@uc003tlr.1	ENSG00000122515	-0.002	0	NA	notsign	0.05	0.05	0.07	0.06	0.06	0.04	0.06	0.04	0.05	0.05	0.03	0.03	0.04	0.03	0.05	0.02	0.03	0.12	0.06	0.03	0.04	0.13	0.07	0.04	0.05	0.06	0.06	0.03	0.04	0.06	0.05	0.04	0.06	0.07	0.07	NA	0.06	0.05	0.12	0.05	0.02	0.04	0.04	0.02
284058@uc002ijz.1uc002ika.1@uc010dav.1	ENSG00000238723,ENSG00000120071	0.013	1	0.39	notsign	0.81	0.86	0.85	0.9	0.83	0.86	0.9	0.82	0.8	0.74	0.87	0.71	0.75	0.77	0.73	0.74	0.73	NA	0.84	0.4	0.83	0.39	0.55	0.75	0.78	0.78	0.85	0.65	0.77	0.84	0.84	0.75	0.85	0.84	0.89	0.86	0.86	0.76	0.73	0.82	0.43	0.71	0.7	0.75
6880@uc003mol.1@uc003jwe.1	ENSG00000199540,ENSG00000260774,ENSG00000248925,ENSG00000250848,ENSG00000214278,ENSG00000188242,ENSG00000264233,ENSG00000249908,ENSG00000215246,ENSG00000263834,ENSG00000249201,ENSG00000263670,ENSG00000248951,ENSG00000251532,ENSG00000263746,ENSG00000171421,ENSG00000250417,ENSG00000259757,ENSG00000249541,ENSG00000250716,ENSG00000259603,ENSG00000248962,ENSG00000249994,ENSG00000251506,ENSG00000251426…	0	0	NA	notsign	1	1	1	1	1	1	1	1	1	1	1	1	1	1	1	1	1	1	1	1	1	1	1	1	1	1	1	1	1	1	1	1	1	1	1	1	1	1	1	1	1	1	1	1
7919@uc003rym.1@uc003rgk.1	ENSG00000265236,ENSG00000213760,ENSG00000227507,ENSG00000204475,ENSG00000230622,ENSG00000204463,ENSG00000204439,ENSG00000204438,ENSG00000204428,ENSG00000266776,ENSG00000255552,ENSG00000213722,ENSG00000198563,ENSG00000254870,ENSG00000204421,ENSG00000204427,ENSG00000213719,ENSG00000204422	0	0	NA	notsign	0.01	0.01	0.01	0	0.01	0.01	0	0	0.01	0.01	0.01	0.08	0.01	0	0.01	0.01	0.01	0.26	0.01	0.05	0.01	0.13	0.01	0.01	0.01	0	0.09	0.03	0.01	0.01	0.01	0.01	0.01	0.01	0.01	0	0.01	0.01	0.19	0.01	0.01	0.01	0.01	0.01
3895@uc010aor.1@uc001xcc.1uc001xce.1	ENSG00000200742,ENSG00000126777	0	0	NA	notsign	0.5	0.5	0.5	0.51	0.5	0.5	0.51	0.5	0.5	0.5	0.5	0.49	0.5	0.5	0.5	0.5	0.48	0.5	0.49	0.5	0.49	0.5	0.5	0.5	0.5	0.49	0.5	0.51	0.5	0.5	0.5	0.5	0.51	0.5	0.5	NA	0.49	0.5	0.5	0.51	0.51	0.5	0.5	0.5
10528@uc002wgn.1@uc002wgh.1	ENSG00000221062,ENSG00000212498,ENSG00000221116,ENSG00000206794,ENSG00000229686,ENSG00000207427,ENSG00000101361	0.001	0	NA	notsign	0.5	0.5	0.49	0.5	0.51	0.5	0.5	0.49	0.49	0.5	0.5	0.5	0.5	0.51	0.51	0.5	0.5	0.51	0.49	0.5	0.49	0.5	0.5	0.49	0.5	0.5	0.5	0.5	0.5	0.5	0.5	0.5	0.51	0.5	0.5	0.5	0.5	0.49	0.5	0.5	0.49	0.5	0.5	0.5
3098@uc009xqd.1@uc001jpk.2	ENSG00000156515	-0.002	0	NA	notsign	0	0	0	0	0	0.01	0	0.01	0.01	0.01	0.01	NA	0.03	0.01	0.01	0.02	0.01	NA	0	0.13	0.03	0.15	0.01	0.01	0.01	0	0.05	0.06	0.01	0.01	0.01	0.02	0.01	0	0.01	NA	0.02	0.01	NA	0.01	0.02	0.01	0.01	0.02
1130@uc009xga.1@uc001hxn.1	ENSG00000226135,ENSG00000229463,ENSG00000222831,ENSG00000252056,ENSG00000143669	0.038	1	0.13	notsign	0.72	0.73	0.67	0.68	0.67	0.67	0.81	0.77	0.8	0.83	0.83	0.8	0.8	0.83	0.9	0.96	0.94	0.92	0.94	0.97	0.94	0.96	0.94	0.93	0.96	0.85	0.96	0.97	0.89	0.84	0.84	0.94	0.64	0.78	0.89	0.67	0.95	0.89	0.72	0.8	0.96	0.95	0.81	0.94
57805@uc003xcj.1@uc003xci.1	ENSG00000158941	0.006	0	NA	notsign	0.02	0.02	0.01	0.04	0.03	0.02	0.03	0.02	0.02	0.03	0.04	0.05	0.03	0.02	0.02	0.05	0.03	0.04	0.02	0.02	0.02	0.06	0.01	0.01	0.01	0.02	0.09	0.01	0.03	0.04	0.03	0.01	0.03	0.03	NA	NA	0.04	0.01	0.21	0.02	0.03	0.03	0.01	0.01
1657@uc003kse.1@uc003ksd.2uc010jcl.1	ENSG00000206786,ENSG00000264536,ENSG00000172869	0.002	1	0.52	notsign	0.61	0.65	0.65	0.62	0.44	0.7	0.82	0.59	0.51	0.74	0.76	NA	0.81	0.58	0.21	0.35	0.55	NA	0.83	NA	0.6	NA	0.72	0.81	0.66	0.77	0.65	0.81	0.89	0.58	0.79	0.62	0.74	0.52	0.78	0.6	0.73	0.77	NA	0.62	0.53	0.57	0.72	0.78
11140@uc002moe.1@uc002mof.1uc002mog.1uc002moh.1	ENSG00000221566,ENSG00000105401	-0.016	2	-0.11	notsign	0.77	0.73	0.76	0.73	0.76	0.61	0.73	0.74	0.77	0.81	0.73	0.7	0.64	0.74	0.77	0.78	0.74	0.77	0.79	0.7	0.78	0.57	0.74	0.77	0.75	0.82	0.77	0.77	0.75	0.68	0.66	0.69	0.67	0.7	0.75	0.75	0.79	0.76	0.84	0.74	0.8	0.79	0.82	0.76
79713@uc002obb.1@uc010eej.1	ENSG00000126246,ENSG00000161265	0.031	7	0.09	notsign	0.13	0.09	0.15	0.16	0.09	0.09	0.12	0.17	0.14	0.12	0.2	0.24	0.13	0.24	0.23	0.25	0.1	0.12	0.19	0.08	0.08	0.1	0.14	0.1	0.13	0.13	0.12	0.15	0.11	0.24	0.13	0.28	0.22	0.13	0.15	0.14	0.32	0.13	0.1	0.13	0.2	0.11	0.1	0.15
9453@uc001hwx.1@uc001hwv.1	ENSG00000227962,ENSG00000152904	0.002	0	NA	notsign	0	0	0	0	0	0	0	0	0	0	0	0	0	0.01	0	0	0	0	0	0	0	0	0	0	0	0.01	0	0	0	0	0	0	0	0	0	0	0	0	0	0	0	0	0	0
146705@uc002jzr.1@uc002jzt.1	ENSG00000167302	0.017	3	0.267	notsign	0.78	0.77	0.81	0.84	0.77	0.82	0.78	0.78	0.8	0.77	0.74	0.46	0.63	0.75	0.74	0.67	0.74	0.41	0.79	0.39	0.64	0.58	0.64	0.77	0.73	0.8	0.49	0.4	0.71	0.78	0.76	0.72	0.78	0.91	0.79	0.82	0.64	0.77	NA	0.73	0.62	0.75	0.76	0.7
7919@uc003ryh.1@uc003rgd.1	ENSG00000265236,ENSG00000213760,ENSG00000227507,ENSG00000204475,ENSG00000230622,ENSG00000204463,ENSG00000204439,ENSG00000204438,ENSG00000204428,ENSG00000266776,ENSG00000255552,ENSG00000213722,ENSG00000198563,ENSG00000254870,ENSG00000204421,ENSG00000204427,ENSG00000204422	-0.132	26	-0.23	sign	0.16	0.44	0.23	0.13	0.25	0.2	0.14	0.31	0.31	0.39	0.36	0.7	0.35	0.2	0.27	0.34	0.29	0.85	0.4	0.66	0.46	0.85	0.44	0.4	0.39	0.21	0.77	0.64	0.22	0.22	0.25	0.17	0.07	0.23	0.2	0.16	0.24	0.35	0.52	0.4	0.54	0.4	0.41	0.5
114876@uc002kvf.2@uc002kve.1	ENSG00000141447	-0.042	0	NA	notsign	0.95	0.93	0.96	0.93	0.92	0.96	0.96	0.88	0.94	0.93	0.93	0.87	0.84	0.94	0.92	0.83	0.84	0.71	0.96	0.93	0.97	0.8	0.89	0.97	0.95	0.96	0.93	0.9	0.9	0.83	0.95	0.91	0.92	0.96	NA	NA	0.91	0.89	NA	0.94	0.84	0.94	0.96	0.92
55700@uc001cac.1@uc001bzz.1uc001caa.1uc001cab.1	ENSG00000116871	0.012	3	0.033	notsign	0.16	0.17	0.15	0.17	0.17	0.14	0.19	0.12	0.13	0.11	0.14	0.08	0.12	0.17	0.19	0.09	0.14	0.09	0.11	0.08	0.08	0.07	0.09	0.14	0.1	0.13	0.1	0.1	0.17	0.2	0.18	0.14	0.16	0.16	0.15	0.12	0.08	0.16	0.16	0.17	0.06	0.11	0.15	0.11
8859@uc003nyv.1uc003nyw.1@uc010kng.1	ENSG00000219992,ENSG00000233068,ENSG00000217135,ENSG00000217566,ENSG00000216657,ENSG00000145965,ENSG00000252668,ENSG00000216307,ENSG00000201185,ENSG00000260239,ENSG00000205444,ENSG00000238801,ENSG00000217385,ENSG00000217030,ENSG00000219607,ENSG00000215057,ENSG00000264121,ENSG00000263572,ENSG00000218868,ENSG00000203498,ENSG00000225092,ENSG00000219993,ENSG00000236512,ENSG00000219294,ENSG00000251164…	-0.007	0	NA	notsign	0.95	0.89	0.92	0.9	0.92	0.91	0.92	0.95	0.89	0.96	0.92	0.67	0.89	0.84	0.94	0.89	0.95	0.55	0.93	0.83	0.9	0.64	0.95	0.91	0.96	0.89	0.58	0.9	0.92	0.89	0.93	0.91	0.93	0.89	0.92	0.94	0.92	0.97	NA	0.95	0.89	0.92	0.89	0.92
10156@uc003vad.1@uc010lig.1	ENSG00000238997,ENSG00000105808,ENSG00000228049,ENSG00000205236	0.009	0	NA	notsign	0.52	0.65	0.61	0.63	0.54	0.58	0.61	0.59	0.65	0.57	0.44	0.25	0.44	0.55	0.49	0.52	0.54	0.37	0.56	0.39	0.37	0.4	0.54	0.64	0.49	0.63	0.22	0.27	0.48	0.57	0.63	0.54	0.66	0.58	0.53	NA	0.56	0.51	0.35	0.5	0.53	0.5	0.56	0.54
79958@uc002mfd.1@uc002mfe.1	ENSG00000205744	0.006	0	NA	notsign	0.01	0	0.01	0.01	0.01	0.01	0.01	0.01	0.01	0.01	0	0.07	0.01	0.02	0.01	0.01	0	NA	0.01	NA	0.01	0.03	0.01	0	0	0	0.03	0.01	0.01	0.01	0.01	0.01	0.01	0.01	0.02	0.01	0.01	0.01	NA	0.01	0.01	0.01	0.01	0.01
3113@uc003sgl.1uc010kri.1@uc003oct.1	ENSG00000231811,ENSG00000260673,ENSG00000236336,ENSG00000220685,ENSG00000265083,ENSG00000264541,ENSG00000220446,ENSG00000218574,ENSG00000217239,ENSG00000216360,ENSG00000230770,ENSG00000239472,ENSG00000124785,ENSG00000241216,ENSG00000261211,ENSG00000224532,ENSG00000219986,ENSG00000240936,ENSG00000251762,ENSG00000201483,ENSG00000220472,ENSG00000219375,ENSG00000230570,ENSG00000233503,ENSG00000234115…	-0.002	0	NA	notsign	0	0	0	0	0	0	0	0	0	0	0	0.02	0	0	0	0	0	0.01	0	0	0	0.01	0	0	0	0	0.01	0	0	0	0	0	0	0	0	0	0	0	0.21	0	0	0	0	0
4891@uc001rxg.1@uc001rxc.2uc001rxi.1	ENSG00000206830,ENSG00000110911	-0.02	0	NA	notsign	0.02	0.01	0.01	0.01	0.03	0.02	0.02	0.03	0.06	0.02	0.02	0.47	0.08	0.02	0.04	0.02	0.04	0.35	0.02	0.09	0.04	0.17	0.09	0.02	0.06	0.03	0.18	0.07	0.02	0.01	0.03	0.01	0.03	0.02	0.01	NA	0.04	0.07	NA	0.01	0.04	0.03	0.02	0.02
4207@uc002nln.1@uc002nlo.1	ENSG00000254901,ENSG00000213999,ENSG00000064489	-0.001	0	NA	notsign	0.99	0.99	0.99	0.99	0.97	0.99	0.99	0.98	0.97	0.99	0.99	0.99	0.97	0.99	0.99	0.99	0.98	0.97	0.99	0.99	0.99	0.98	0.99	0.99	0.99	0.99	0.99	0.99	0.99	0.99	0.98	0.98	0.96	0.99	0.99	0.99	0.98	0.99	0.81	0.98	0.99	0.98	0.98	0.99
57592@uc001exq.1@uc001exp.1	ENSG00000143373	0.005	1	0.14	notsign	0.01	0.02	0.02	0.01	0.01	0.02	0.01	0.01	0.02	0.01	0.02	0.19	0.01	0.02	0.02	0.04	0.01	NA	0.01	0.08	0.01	0.2	0.04	0.01	0.02	0.01	0.12	0.13	0.02	0.01	0.01	0.01	0.01	0.02	0.03	0.02	0.04	0.02	NA	0.01	0.01	0.01	0.01	0.02
8871@uc003qqz.1@uc003qqw.1uc003qqx.1	ENSG00000233496,ENSG00000078269	0.087	2	0.465	notsign	0.54	0.26	0.48	0.39	0.17	0.15	0.29	0.29	0.2	0.48	0.64	0.64	0.18	0.21	0.37	0.64	0.77	NA	0.19	0.88	0.69	0.68	0.9	0.7	0.6	0.53	0.92	0.76	0.47	0.61	0.24	0.65	0.15	0.32	0.31	0.37	0.51	0.51	NA	0.42	0.72	0.49	0.48	0.47
11226@uc001ryj.1@uc001ryl.1	ENSG00000139629	0.038	0	NA	notsign	0.82	0.67	0.77	0.83	0.76	0.74	0.71	0.75	0.65	0.75	0.74	0.83	0.58	0.61	0.67	0.88	0.71	0.88	0.82	0.65	0.74	0.62	0.91	0.76	0.78	0.8	0.92	0.66	0.75	0.76	0.7	0.74	0.84	0.76	0.79	NA	0.65	0.7	0.71	0.67	0.71	0.87	0.73	0.72
51657@uc003ueg.1@uc003uek.2uc010ldh.1	ENSG00000127952	0.002	2	0.19	notsign	0.34	0.31	0.34	0.29	0.34	0.29	0.36	0.31	0.31	0.31	0.3	0.11	0.3	0.38	0.4	0.29	0.28	0.09	0.28	0.19	0.23	0.25	0.36	0.41	0.35	0.32	0.16	0.24	0.27	0.27	0.42	0.3	0.37	0.32	0.32	NA	0.21	0.29	0.08	0.3	0.27	0.27	0.3	0.26
23187@uc001ptx.1@uc001pts.1uc001ptt.1	ENSG00000255176,ENSG00000019144	0.004	1	0.06	notsign	0.03	0.04	0.04	0.02	0.03	0.04	0.04	0.01	0.03	0.04	0.02	0.06	0.04	0.02	0.01	0.01	0.06	0.01	0.05	0.01	0.02	0.02	0.01	0.03	0.01	0.05	0.01	0.02	0.04	0.03	0.05	0.04	0.05	0.04	0.03	0.01	0.01	0.06	0.04	0.02	0.01	0.04	0.04	0.04
23564@uc003sbe.1@uc003nwp.1	ENSG00000233763,ENSG00000222248,ENSG00000137267,ENSG00000218472,ENSG00000260604,ENSG00000230648,ENSG00000237716,ENSG00000231811,ENSG00000260673,ENSG00000236336,ENSG00000220685,ENSG00000265083,ENSG00000264541,ENSG00000220446,ENSG00000218574,ENSG00000217239,ENSG00000216360,ENSG00000230770,ENSG00000239472,ENSG00000124785,ENSG00000241216,ENSG00000261211,ENSG00000224532,ENSG00000219986,ENSG00000240936…	-0.081	16	-0.244	sign	0.99	0.99	0.96	0.99	0.93	0.98	0.97	0.99	0.98	0.97	1	0.99	0.99	0.99	1	0.97	0.98	0.99	0.96	0.91	0.9	0.96	1	0.99	1	0.98	0.98	1	0.99	0.99	0.99	0.99	0.98	0.99	0.98	1	0.96	1	0.79	0.99	1	0.99	0.98	0.99
2184@uc002bfn.1@uc002bfj.1	ENSG00000103876	0.012	0	NA	notsign	0.08	0.08	0.09	0.07	0.07	0.06	0.08	0.12	0.04	0.08	0.08	0.09	0.09	0.06	0.09	0.06	0.1	NA	0.09	NA	0.05	0.19	0.06	0.12	0.1	0.12	0.08	0.1	0.07	0.11	0.07	0.12	0.15	0.08	0.09	0.06	0.12	0.09	NA	0.09	0.08	0.04	0.12	0.05
79670@uc010mqe.1@uc004aoq.1uc004aot.1uc004aov.1uc004aow.2	ENSG00000083223	0.076	3	0.287	notsign	0.75	0.75	0.72	0.78	0.72	0.81	0.84	0.74	0.73	0.57	0.72	0.73	0.92	0.83	0.7	0.84	0.83	NA	NA	NA	0.68	0.73	0.6	0.69	0.58	0.77	0.78	0.8	0.87	0.8	0.81	0.79	0.82	0.74	0.77	0.74	0.67	0.65	NA	0.75	0.74	0.69	0.75	0.6
9414@uc010mol.1@uc004ahd.2uc004ahe.1uc004ahf.1	ENSG00000119139	-0.004	0	NA	notsign	0.12	0.17	0.14	0.2	0.1	0.18	0.2	0.11	0.06	0.14	0.18	NA	0.13	0.18	0.07	0.16	0.22	NA	0.18	NA	0.08	NA	0.1	0.13	0.07	0.19	0.42	0.21	0.08	0.14	0.2	0.13	0.09	0.17	0.1	0.24	0.18	0.24	NA	0.15	0.14	0.13	0.18	0.15
7157@uc010cnf.1uc011357.uc002gin.2	ENSG00000262251,ENSG00000141510	0.02	1	0.28	notsign	0.54	0.44	0.61	0.64	0.47	0.6	0.63	0.5	0.56	0.49	0.46	NA	0.59	0.52	0.57	0.66	0.59	0.3	0.47	NA	0.37	0.66	0.57	0.56	0.44	0.49	0.42	0.42	0.52	0.51	0.49	0.51	0.69	0.64	0.67	0.52	0.54	0.59	0.62	0.74	0.59	0.59	0.41	0.52
200030@uc009wjb.1@uc009wjq.1	ENSG00000244371,ENSG00000234225,ENSG00000226015,ENSG00000207209,ENSG00000234610,ENSG00000206791,ENSG00000206585,ENSG00000152042,ENSG00000230832,ENSG00000131791,ENSG00000162836,ENSG00000143140,ENSG00000244211,ENSG00000215859,ENSG00000227242,ENSG00000227733,ENSG00000131781,ENSG00000232637,ENSG00000203836	-0.02	1	-0.2	notsign	0.85	0.89	0.87	0.85	0.84	0.91	0.88	0.89	0.91	0.83	0.9	0.53	0.92	0.85	0.92	0.88	0.9	0.67	0.84	0.72	0.78	0.82	0.73	0.81	0.83	0.87	0.67	0.68	0.91	0.86	0.92	0.85	0.86	0.88	0.85	0.89	0.88	0.87	NA	0.79	0.84	0.84	0.86	0.87
23428@uc001wiw.1@uc001wiz.1uc010akj.1	ENSG00000202229,ENSG00000092068	-0.005	2	0.16	notsign	0.87	0.89	0.88	0.87	0.86	0.87	0.9	0.9	0.9	0.77	0.83	0.96	0.87	0.83	0.77	0.82	0.78	0.9	0.89	NA	0.88	0.93	0.81	0.82	0.83	0.84	0.94	0.68	0.85	0.91	0.89	0.87	0.85	0.88	0.91	NA	0.94	0.84	0.82	0.82	0.8	0.79	0.84	0.8
3684@uc010can.1@uc010cam.1	ENSG00000169896	-0.008	2	0.035	notsign	0.65	0.68	0.63	0.68	0.68	0.69	0.67	0.6	0.73	0.7	0.67	0.41	0.67	NA	0.64	0.59	0.59	0.62	0.63	0.58	0.77	0.44	0.63	0.62	0.59	0.6	0.75	0.46	0.56	0.68	0.75	0.67	0.66	0.72	0.61	0.73	0.63	0.67	0.47	0.61	0.59	0.6	0.64	0.63
7918@uc003saf.1@uc003nvp.2	ENSG00000233763,ENSG00000222248,ENSG00000137267,ENSG00000218472,ENSG00000260604,ENSG00000230648,ENSG00000237716,ENSG00000231811,ENSG00000260673,ENSG00000236336,ENSG00000220685,ENSG00000265083,ENSG00000264541,ENSG00000220446,ENSG00000218574,ENSG00000217239,ENSG00000216360,ENSG00000230770,ENSG00000239472,ENSG00000124785,ENSG00000241216,ENSG00000261211,ENSG00000224532,ENSG00000219986,ENSG00000240936…	-0.002	0	NA	notsign	1	0.99	0.99	0.99	0.99	0.99	0.99	0.99	0.99	0.99	0.99	0.99	0.99	0.99	0.99	0.99	0.99	0.99	0.99	0.99	1	0.99	0.99	0.99	1	1	0.99	0.99	0.99	0.99	0.99	0.99	0.99	0.99	0.99	0.99	0.99	0.99	0.96	0.99	0.99	0.99	0.99	0.99
1198@uc002ayl.2@uc002ayk.2	ENSG00000179335	-0.008	1	-0.05	notsign	0.96	0.95	0.95	0.96	0.95	0.94	0.95	0.96	0.97	0.96	0.94	0.9	0.92	0.94	0.95	0.94	0.95	0.88	0.92	0.93	0.94	0.96	0.95	0.93	0.92	0.96	0.91	0.86	0.93	0.94	0.93	0.95	0.95	0.9	0.95	0.95	0.93	0.94	NA	0.96	0.94	0.94	0.94	0.9
57658@uc001see.1@uc001sef.1uc009znd.1uc001seh.1	ENSG00000012822	-0.001	0	NA	notsign	0.5	0.45	0.5	0.5	0.45	0.51	0.52	0.41	0.49	0.49	0.54	NA	0.19	0.59	0.55	0.19	0.45	NA	0.43	NA	0.49	0.36	0.44	0.43	0.35	0.51	0.14	0.28	0.39	0.58	0.62	0.49	0.64	0.43	0.52	NA	0.39	0.52	NA	0.42	0.38	0.28	0.51	0.44
51720@uc003mff.1@uc010jkh.1	ENSG00000087206	0.01	1	0.53	notsign	0.84	0.81	0.83	0.87	0.73	0.71	0.77	0.86	0.87	0.59	0.77	0.62	0.8	0.89	0.75	0.87	0.82	NA	0.75	0.87	0.89	0.61	0.8	0.71	0.73	0.77	0.51	0.86	0.8	0.77	0.86	0.68	0.66	0.9	0.89	0.87	0.88	0.83	NA	0.75	0.7	0.78	0.78	0.77
55761@uc001mxk.1@uc001mxj.2	ENSG00000052841	0.022	0	NA	notsign	0.13	0.05	0.06	0.05	0.1	0.1	0.1	0.11	0.02	0.08	0.06	0.19	0.06	0.08	0.09	0.08	0.08	0.16	0.08	0.13	0.04	0.32	0.09	0.02	0.05	0.09	0.21	0.12	0.17	0.11	0.08	0.07	0.15	0.07	0.1	0.08	0.04	0.07	NA	0.07	0.06	0.07	0.07	0.05
10554@uc003seg.1@uc003oae.1	ENSG00000218472,ENSG00000260604,ENSG00000230648,ENSG00000237716,ENSG00000231811,ENSG00000260673,ENSG00000236336,ENSG00000220685,ENSG00000265083,ENSG00000264541,ENSG00000220446,ENSG00000218574,ENSG00000217239,ENSG00000216360,ENSG00000230770,ENSG00000239472,ENSG00000124785,ENSG00000241216,ENSG00000261211,ENSG00000224532,ENSG00000219986,ENSG00000240936,ENSG00000251762,ENSG00000201483,ENSG00000220472…	0.018	0	NA	notsign	0.01	0.01	0.01	0.01	0.01	0.02	0.01	0.01	0.02	0.02	0.01	0.17	0.04	0.01	0.02	0.03	0.02	NA	0.01	0.15	0.06	0.25	0.02	0.01	0.01	0.01	0.18	0.05	0.02	0.01	0.03	0.02	0.02	0.01	0.02	0.01	0.03	0.01	NA	0.01	0.04	0.02	0.01	0.01
55294@uc003imq.1@uc003imu.1	ENSG00000264678,ENSG00000109670	0.018	0	NA	notsign	0.98	0.98	0.98	0.99	0.96	0.98	0.99	0.98	0.95	0.9	0.95	NA	0.93	0.98	0.94	0.83	0.92	0.8	0.97	0.72	0.64	0.71	0.76	0.97	0.93	0.97	0.67	0.82	0.96	0.96	0.97	0.91	0.98	0.98	0.97	0.97	0.91	0.97	0.65	0.94	0.85	0.91	0.96	0.95
51816@uc002zmj.1@uc010gqu.1	ENSG00000093072	-0.005	0	NA	notsign	1	1	1	1	1	1	1	1	1	1	1	0.8	0.99	1	1	0.99	1	0.86	1	0.93	0.98	0.94	0.97	1	1	1	0.95	0.96	1	1	1	1	1	1	NA	NA	0.99	1	0.9	1	0.99	0.99	1	0.99
5315@uc002atu.1@uc002atv.1	ENSG00000067225	0	0	NA	notsign	0	0	0	0	0	0	0	0	0	0	0	0	0	0	0	0	0	0.01	0	0	0	0.01	0	0	0	0	0	0	0	0	0	0	0	0	0	0	0	0	0.01	0	0	0	0	0
324@uc010jca.1@uc010jby.1	ENSG00000212370,ENSG00000134982,ENSG00000258864	0.002	0	NA	notsign	0.01	0	0.01	0.01	0	0	0.01	0.01	0	0	0.01	0	0.01	0.01	0.01	0	0	0.01	0	0	0.01	0	0.01	0	0	0.01	0	0	0	0	0	0	0.02	0.01	0	0.01	0.02	0	0.01	0.01	0	0	0	0.01
90522@uc002oht.2@uc002ohw.1	ENSG00000167645	-0.01	1	-0.75	notsign	0.99	1	0.99	0.98	0.99	0.98	0.99	0.99	0.95	0.97	0.99	0.93	0.98	0.98	0.96	0.98	0.98	0.83	0.99	0.97	0.95	0.94	0.99	0.99	0.99	0.99	0.89	0.98	0.99	0.99	0.99	0.99	0.99	0.99	0.99	0.99	0.94	0.98	0.53	0.99	0.99	0.98	0.99	0.99
23499@uc001cdg.2@uc001cdb.1uc001cdc.1	ENSG00000255103,ENSG00000127603	-0.063	5	-0.312	notsign	0.25	0.35	0.31	0.58	0.19	0.49	0.53	0.16	0.17	0.26	0.21	0.37	0.45	0.49	0.18	0.22	0.29	0.65	0.24	NA	0.61	0.75	0.21	0.23	0.44	0.55	0.6	0.24	0.11	0.31	0.41	0.25	0.66	0.59	0.4	0.28	0.76	0.19	NA	0.29	0.11	0.23	0.29	0.43
83642@uc003bjz.1@uc003bjx.1	ENSG00000073169	0.017	3	0.357	notsign	0.55	0.49	0.41	0.62	0.55	0.59	0.61	0.47	0.43	0.4	0.3	0.06	0.26	0.55	0.43	0.32	0.34	0.36	0.58	0.27	0.24	0.21	0.47	0.46	0.47	0.62	0.2	0.32	0.44	0.56	0.6	0.43	0.55	0.69	NA	NA	0.34	0.32	NA	0.44	0.2	0.35	0.62	0.39
831@uc003klt.1@uc003klu.1uc003klv.1uc003klw.1uc003klx.1uc003kly.1	ENSG00000264129,ENSG00000153113	-0.033	0	NA	notsign	0.82	0.75	0.87	0.84	0.82	0.71	0.74	0.87	0.69	0.89	0.84	NA	0.9	0.73	0.87	0.83	0.78	NA	0.9	0.72	0.83	0.65	0.63	0.7	0.8	0.69	0.4	0.79	0.79	0.71	0.79	0.84	0.75	0.81	0.79	0.74	0.9	0.85	NA	0.74	0.93	0.81	0.79	0.88
1201@uc002dqa.1@uc002dpp.1	ENSG00000261832,ENSG00000188603	-0.002	1	-0.16	notsign	0.98	0.93	0.9	0.93	0.94	0.9	0.92	0.94	0.93	0.95	0.92	NA	0.86	0.92	0.94	0.96	0.96	NA	0.92	NA	0.86	0.92	0.91	0.96	0.96	0.95	0.58	0.9	0.93	0.88	0.98	0.91	0.95	0.97	0.92	0.96	0.89	0.97	NA	0.95	0.95	0.95	0.97	0.91
285331@uc003dia.1@uc003dhz.1	ENSG00000180376	0.024	2	0.32	notsign	0.28	0.24	0.35	0.4	0.26	0.57	0.31	0.26	0.34	0.29	0.25	0.29	0.23	0.28	0.29	0.26	0.13	NA	0.15	0.18	0.19	0.2	0.09	0.28	0.32	0.3	NA	0.36	0.33	0.33	0.21	0.11	0.35	0.42	0.21	0.34	0.4	0.2	NA	0.18	0.11	0.17	0.2	0.21
23020@uc002svt.1@uc002svu.1	ENSG00000144028	0.004	0	NA	notsign	0.08	0.16	0.15	0.11	0.09	0.1	0.1	0.09	0.05	0.06	0.11	0.32	0.1	0.12	0.1	0.05	0.08	NA	0.11	NA	0.35	0.29	0.04	0.07	0.06	0.05	0.16	0.17	0.03	0.1	0.07	0.07	0.16	0.08	0.09	0.09	0.06	0.09	NA	0.05	0.04	0.08	0.06	0.03
283638@uc001ypt.1@uc001yps.1	ENSG00000099814	0	0	NA	notsign	0.5	0.5	0.5	0.51	0.51	0.51	0.51	0.5	0.5	0.5	0.51	NA	0.5	0.5	0.5	0.5	0.51	0.5	0.49	0.5	0.5	NA	0.5	0.49	0.5	0.5	0.49	0.5	0.49	0.5	0.5	0.5	0.51	0.5	0.5	NA	0.5	0.5	NA	0.5	0.5	0.5	0.51	0.5
6349@uc002kig.1@uc002hlf.1	ENSG00000243704,ENSG00000238946,ENSG00000167705,ENSG00000199060,ENSG00000185561,ENSG00000186594,ENSG00000265504,ENSG00000108958,ENSG00000262869,ENSG00000262533,ENSG00000263050,ENSG00000207724,ENSG00000207953,ENSG00000262402,ENSG00000236457,ENSG00000212163,ENSG00000212552,ENSG00000263345,ENSG00000243049,ENSG00000262480,ENSG00000221200,ENSG00000262628,ENSG00000182880,ENSG00000184166,ENSG00000183024…	0.012	0	NA	notsign	0.99	0.62	1	0.99	0.99	0.98	1	0.99	0.97	0.97	1	0.96	0.99	NA	1	0.99	0.98	0.98	1	0.98	0.98	0.99	1	0.99	0.99	1	0.99	0.98	1	1	0.99	1	1	1	1	0.99	0.98	0.99	0.98	0.99	0.98	0.99	0.99	0.99
2976@uc010eyy.1@uc002rju.1	ENSG00000115207	0.058	1	0.37	notsign	0.39	0.37	0.08	0.15	0.14	0.29	0.26	0.06	0.28	0.19	0.23	0.35	0.27	0.32	0.25	0.46	0.37	0.14	0.05	0.19	0.22	0.37	0.13	0.06	0.09	0.21	0.16	0.3	0.3	0.27	0.25	0.34	0.47	0.13	0.27	0.22	0.09	0.21	0.15	0.1	0.22	0.29	0.25	0.31
29@uc002fsf.1@uc002fsg.1	ENSG00000264429,ENSG00000159842	-0.017	1	-0.16	notsign	0.88	0.96	0.91	0.89	0.96	0.95	0.89	0.89	0.95	0.95	0.84	0.66	0.92	NA	0.94	0.85	0.96	NA	0.91	0.69	0.86	0.53	0.93	0.96	0.92	0.93	0.84	0.92	0.97	0.92	0.95	0.93	0.97	0.96	0.96	0.92	0.91	0.88	0.76	0.92	0.83	0.94	0.95	0.89
199990@uc001aiy.1@uc001aix.1	ENSG00000162585	-0.002	0	NA	notsign	0.5	0.5	0.5	0.5	0.51	0.51	0.5	0.5	0.49	0.49	0.5	0.51	0.5	0.5	0.5	0.5	0.5	0.5	0.51	0.49	0.51	0.5	0.5	0.51	0.5	0.5	0.51	0.5	0.5	0.5	0.5	0.5	0.5	0.51	0.5	0.5	0.5	0.5	0.51	0.5	0.49	0.5	0.5	0.5
84223@uc003fym.1@uc003fyn.1	ENSG00000114473	-0.012	2	0.095	notsign	0.61	0.67	0.36	0.39	0.61	0.42	0.47	0.67	0.5	0.43	0.63	NA	0.32	0.32	0.61	0.76	0.5	NA	0.37	NA	0.51	0.26	0.64	0.67	0.62	0.58	0.22	0.64	NA	0.25	0.7	0.35	0.46	0.48	0.41	0.8	0.46	0.48	NA	0.42	0.74	0.72	0.7	0.69
10062@uc001nep.1@uc001nej.1	ENSG00000025434	-0.003	0	NA	notsign	0.01	0	0	0	0	0	0	0	0.01	0	0	0.02	0.01	NA	0.01	0.01	0.01	0.06	0	0.01	0.01	0.03	0.04	0.01	0.01	0	0.03	0	0	0	0	0	0	0.01	0	0	0	0	0.08	0	0.01	0.01	0.01	0
170954@uc003rvr.2@uc003rdo.2	ENSG00000230449,ENSG00000137404,ENSG00000137331,ENSG00000201988,ENSG00000237923,ENSG00000237775,ENSG00000146112,ENSG00000137312,ENSG00000214894,ENSG00000137337	0	0	NA	notsign	0	0	0	0	0	0	0	0	0	0	0	0.01	0	0	0	0	0	0.01	0	0	0	0	0	0	0	0	0	0	0	0	0	0	0	0	0	0	0	0	0.02	0	0	0	0	0
22898@uc003ywb.1@uc003yvz.1	ENSG00000105339	-0.002	0	NA	notsign	0.04	0.08	0.05	0.04	0.06	0.05	0.05	0.04	0.08	0.11	0.02	0.03	0.05	NA	0.09	0.09	0.04	0.06	0.04	0.15	0.16	0.04	0.07	0.07	0.05	0.02	0.04	0.05	0.04	0.05	0.03	0.02	0.02	0.04	NA	NA	0.04	0.02	0.08	0.02	0.06	0.06	0.05	0.06
3106@uc003ntg.1@uc010jso.1	ENSG00000234745	0.003	5	0.022	notsign	0.35	0.49	0.22	0.05	0.2	0.48	0.65	0.65	0.41	0.24	0.34	0.01	0.02	NA	0.31	0.4	0.01	0.22	0.23	0.01	0.23	0	0.03	0.04	0.57	0	0.26	0.57	0.35	0.55	0.44	0.04	0.26	0.47	0.03	0.19	0.34	0.3	0.18	0.32	0.49	0.67	0.09	0.07
27086@uc003doj.1@uc003dop.1uc003dos.1	ENSG00000221264,ENSG00000242094,ENSG00000114861	0.051	3	0.223	notsign	0.64	0.51	0.58	0.34	0.45	0.78	0.65	0.71	0.68	0.48	0.82	NA	0.58	0.49	0.28	0.64	0.47	0.84	0.57	0.4	0.63	0.86	0.72	0.63	0.79	0.71	0.92	0.88	0.36	0.65	0.49	0.65	0.61	0.45	0.31	0.34	0.46	0.47	NA	0.47	0.75	0.75	0.61	0.58
3987@uc002tei.1@uc002tef.1	ENSG00000169756	0.017	0	NA	notsign	0.06	0.09	0.04	0.04	0.04	0.05	0.06	0.07	0.07	0.07	0.06	0.29	0.09	0.09	0.06	0.07	0.07	0.42	0.08	NA	0.07	0.37	0.1	0.06	0.06	0.04	0.08	0.07	0.1	0.05	0.07	0.13	0.03	0.06	0.06	0.05	0.08	0.05	NA	0.07	0.09	0.05	0.15	0.04
1106@uc010bog.1uc010boh.1@uc002bsn.1uc002bso.1uc002bsp.1	ENSG00000264173,ENSG00000173575	0.013	0	NA	notsign	0.82	0.68	0.81	0.87	0.74	0.83	0.74	0.87	0.87	0.74	0.83	0.77	0.73	NA	0.9	0.91	0.73	NA	0.91	0.43	0.63	0.56	0.93	0.87	0.88	0.79	NA	0.82	0.78	0.79	0.66	0.88	0.78	0.87	0.86	0.83	0.75	0.83	NA	0.84	0.73	0.85	0.82	0.89
80152@uc010ceq.1@uc002eun.2	ENSG00000102901	0.005	0	NA	notsign	0.01	0	0.01	0	0.01	0.01	0.02	0	0	0	0	0.01	0.01	NA	0.01	0.01	0.01	0.02	0	0	0	0.01	0	0.01	0.01	0	0.01	0.01	0.01	0.01	0.01	0.01	0.01	0.01	0	0	0.01	0.01	0.09	0.01	0.01	0.01	0.01	0
23256@uc010amg.1@uc010amd.1	ENSG00000092108	0.001	6	-0.05	notsign	0.64	0.8	0.77	0.79	0.7	0.77	0.81	0.72	0.53	0.65	0.67	0.16	0.44	NA	0.7	0.51	0.45	0.3	0.86	NA	0.27	0.13	0.67	0.89	0.84	0.76	0.06	0.52	0.56	0.67	0.58	0.55	0.8	0.78	0.66	NA	0.63	0.62	0.36	0.43	0.25	0.55	0.7	0.75
57606@uc003gyb.1@uc003gya.2	ENSG00000109171	-0.011	5	0.008	notsign	0.42	0.34	0.39	0.31	0.41	0.32	0.45	0.34	0.17	0.25	0.32	0.37	0.43	0.32	0.33	0.27	0.29	NA	0.44	0.28	0.48	0.26	0.2	0.37	0.34	0.35	0.65	0.23	0.38	0.44	0.42	0.36	0.35	0.33	0.41	0.31	0.56	0.42	0.43	0.38	0.18	0.32	0.21	0.29
1375@uc003bmk.2@uc003bmu.1	ENSG00000205560,ENSG00000100288,ENSG00000254413	-0.002	0	NA	notsign	0.97	0.99	0.97	0.97	0.97	0.99	0.97	0.99	0.99	0.99	0.99	0.96	0.98	0.98	0.98	0.98	0.99	0.96	0.99	0.98	0.99	0.97	0.99	0.98	0.98	0.98	0.98	0.98	0.98	0.98	0.98	0.98	0.96	0.97	NA	NA	0.98	0.99	0.86	0.98	0.99	0.98	0.98	0.99
26580@uc001nup.2uc009yoc.1@uc001nut.2uc009yod.1	ENSG00000234857,ENSG00000168000	-0.01	1	0.11	notsign	0.3	0.39	0.23	0.1	0.31	0.4	0.32	0.41	0.63	0.26	0.25	0.21	0.22	NA	0.11	0.15	0.37	0.17	0.17	NA	0.26	0.44	0.16	0.26	0.28	0.27	0.16	0.2	0.19	0.31	0.3	0.19	0.25	0.32	0.27	0.21	0.15	0.25	NA	0.32	0.16	0.18	0.34	0.33
6252@uc010apl.1@uc001xem.1	ENSG00000263629,ENSG00000139970	-0.017	0	NA	notsign	0.98	0.99	0.99	0.99	0.98	0.98	0.99	0.99	0.96	0.96	0.98	NA	0.88	NA	0.97	0.97	0.96	0.59	0.98	0.82	0.91	NA	0.9	0.97	0.99	0.99	0.73	0.95	0.99	0.97	0.98	0.98	0.98	0.98	0.99	NA	0.99	0.99	0.69	0.97	0.95	0.98	0.96	0.98
11078@uc003atx.1uc010gxh.1@uc003atr.1	ENSG00000100106,ENSG00000100101	0.014	0	NA	notsign	0.01	0	0	0	0.01	0.01	0.01	0	0.01	0	0	0.06	0.02	0.01	0.01	0.01	0.01	0.04	0	0.01	0.03	0.04	0.01	0	0	0.01	0.02	0.01	0.02	0.01	0.01	0.01	0.01	0	NA	NA	0.01	0	0.05	0.01	0.01	0.01	0	0.01
84678@uc001uao.1@uc001uat.1uc009zxf.1uc001uav.2	ENSG00000089094	0.018	0	NA	notsign	0.04	0.03	0.02	0.04	0.02	0.05	0.01	0.04	0.02	0.03	0.02	NA	0.08	NA	0.05	0.04	0.02	NA	0.01	NA	0.05	0.35	0.04	0.02	0.01	0.02	0.16	0.08	0.02	0.03	0.02	0.04	0.06	0.03	0.04	NA	0.06	0.03	NA	0.02	0.05	0.03	0.05	0.05
10381@uc002fpi.1@uc002fpf.2	ENSG00000256390,ENSG00000258839,ENSG00000258947,ENSG00000198211	-0.269	40	-0.358	sign	0.68	0.65	0.6	0.56	0.49	0.59	0.54	0.59	0.65	0.75	0.59	0.86	0.6	NA	0.55	0.59	0.78	0.7	0.53	0.58	0.58	0.75	0.45	0.45	0.57	0.31	0.66	0.72	0.45	0.4	0.44	0.67	0.6	0.57	0.71	0.53	0.62	0.69	NA	0.57	0.71	0.59	0.73	0.84
1500@uc001nlx.2uc001nlz.2uc001nly.2uc001nmb.2uc001nma.2@uc001nlf.1	ENSG00000211450,ENSG00000213593,ENSG00000198561,ENSG00000254462,ENSG00000254732	0.072	12	0.165	sign	0.46	0.51	0.44	0.45	0.47	0.41	0.4	0.53	0.48	0.57	0.6	0.75	0.45	NA	0.57	0.71	0.58	0.31	0.48	0.76	0.64	0.42	0.82	0.59	0.64	0.49	0.67	0.85	0.6	0.43	0.49	0.7	0.41	0.45	0.49	0.44	0.64	0.59	0.27	0.59	0.77	0.68	0.6	0.58
6046@uc003ocp.2@uc003sgg.2	ENSG00000216307,ENSG00000201185,ENSG00000260239,ENSG00000205444,ENSG00000238801,ENSG00000217385,ENSG00000217030,ENSG00000219607,ENSG00000215057,ENSG00000264121,ENSG00000263572,ENSG00000218868,ENSG00000203498,ENSG00000225092,ENSG00000219993,ENSG00000236512,ENSG00000219294,ENSG00000251164,ENSG00000230939,ENSG00000216368,ENSG00000221583,ENSG00000229950,ENSG00000263705,ENSG00000216359,ENSG00000205318…	0.003	0	NA	notsign	1	1	1	1	1	1	1	1	1	1	1	0.97	1	NA	0.99	0.99	1	0.98	1	0.98	0.99	0.98	0.99	1	1	1	0.99	0.95	1	1	1	1	1	1	1	1	1	1	0.97	1	0.99	0.99	1	1
113277@uc002idn.1@uc010dja.1	ENSG00000231784,ENSG00000262133,ENSG00000262003,ENSG00000263017,ENSG00000265403,ENSG00000235361,ENSG00000205899,ENSG00000262777,ENSG00000236618,ENSG00000228133,ENSG00000214014,ENSG00000108963,ENSG00000262664,ENSG00000177374,ENSG00000265777,ENSG00000236838,ENSG00000225084,ENSG00000262333,ENSG00000262456,ENSG00000239024,ENSG00000239884,ENSG00000262050,ENSG00000265566,ENSG00000142163,ENSG00000172150…	0.001	0	NA	notsign	0.98	0.98	0.98	0.98	0.98	0.97	0.98	0.98	0.97	0.96	0.97	0.9	0.96	NA	0.97	0.94	0.9	0.89	0.99	0.94	0.98	0.84	0.96	0.97	0.99	0.97	0.91	0.96	0.97	0.97	0.98	0.98	0.98	0.99	0.97	0.97	0.96	0.98	NA	0.96	0.97	0.97	0.98	0.98
50854@uc003nxm.1@uc003rjy.1	ENSG00000219992,ENSG00000233068,ENSG00000217135,ENSG00000217566,ENSG00000216657,ENSG00000145965,ENSG00000252668,ENSG00000216307,ENSG00000201185,ENSG00000260239,ENSG00000205444,ENSG00000238801,ENSG00000217385,ENSG00000217030,ENSG00000219607,ENSG00000215057,ENSG00000264121,ENSG00000263572,ENSG00000218868,ENSG00000203498,ENSG00000225092,ENSG00000219993,ENSG00000236512,ENSG00000219294,ENSG00000251164…	-0.002	0	NA	notsign	0.99	1	1	1	1	0.99	1	1	1	1	1	1	1	NA	0.99	1	1	0.99	1	1	1	1	1	1	1	1	1	1	1	0.99	0.99	1	0.98	1	1	1	1	1	0.96	1	1	1	1	1
89848@uc010jgg.1@uc003llk.1	ENSG00000197948,ENSG00000120318	-0.002	0	NA	notsign	0.5	0.5	0.5	0.5	0.5	0.49	0.5	0.5	0.5	0.5	0.5	0.5	0.49	NA	0.51	0.51	0.49	0.5	0.5	NA	0.51	0.5	0.5	0.5	0.49	0.51	0.5	0.5	0.49	0.5	0.5	0.5	0.5	0.51	0.5	0.5	0.5	0.49	NA	0.51	0.5	0.5	0.51	0.49
85378@uc003bka.1@uc010hat.1	ENSG00000128159	-0.017	2	-0.005	notsign	0.18	0.17	0.2	0.2	0.18	0.23	0.26	0.22	0.29	0.15	0.15	0.35	0.17	NA	0.19	0.16	0.21	0.32	0.2	NA	0.2	0.31	0.14	0.22	0.18	0.18	0.25	0.09	0.17	0.2	0.18	0.17	0.23	0.22	NA	NA	0.22	0.18	NA	0.18	0.2	0.17	0.17	0.18
1855@uc001aeq.1@uc001aer.2	ENSG00000107404	0.015	1	0.28	notsign	0.53	0.57	0.67	0.68	0.67	0.56	0.6	0.54	0.61	0.47	0.54	NA	0.59	NA	0.63	0.32	0.63	0.69	0.59	0.52	0.61	0.35	0.52	0.65	0.56	0.66	0.54	0.45	0.58	0.71	0.71	0.63	0.55	0.61	0.73	0.66	0.58	0.52	NA	0.64	0.53	0.65	0.69	0.34
282809@uc001tbb.1@uc001tbc.1uc001tbe.2	ENSG00000257594,ENSG00000259075,ENSG00000139323	-0.02	0	NA	notsign	0.09	0.12	0.09	0.05	0.12	0.09	0.04	0.1	0.12	0.2	0.13	0.18	0.2	NA	0.18	0.19	0.15	0.27	0.26	0.2	0.2	NA	0.12	0.15	0.05	0.06	0.26	0.12	0.08	0.06	0.1	0.17	0.12	0.06	0.05	NA	0.21	0.06	0.34	0.15	0.22	0.14	0.16	0.16
4795@uc003nub.1uc003nuc.1@uc003rgo.1uc003rgp.1	ENSG00000261015,ENSG00000232654,ENSG00000229282,ENSG00000217707,ENSG00000219992,ENSG00000233068,ENSG00000217135,ENSG00000217566,ENSG00000216657,ENSG00000145965,ENSG00000252668,ENSG00000216307,ENSG00000201185,ENSG00000260239,ENSG00000205444,ENSG00000238801,ENSG00000217385,ENSG00000217030,ENSG00000219607,ENSG00000215057,ENSG00000264121,ENSG00000263572,ENSG00000218868,ENSG00000203498,ENSG00000225092…	0.098	0	NA	notsign	0.11	0.14	0.23	0.16	0.27	0.15	0.09	0.13	0.21	0.08	0.19	0.4	0.47	NA	0.14	0.11	0.13	NA	0.25	NA	0.27	0.23	0.21	0.15	0.05	0.1	0.41	0.12	0.13	0.26	0.23	0.12	0.19	0.56	0.14	0.24	0.26	0.16	NA	0.39	0.1	0.13	0.06	0.15
338692@uc001okg.1@uc001okd.1	ENSG00000172932	0.062	4	0.175	notsign	0.07	0.08	0.03	0.05	0.04	0.05	0.05	0.03	0.02	0.05	0.06	0.02	NA	0.06	0.07	0.04	0.07	0.02	NA	NA	0.05	0.01	0.01	0.01	0.02	0.02	0.03	0.02	0.08	0.04	0.09	0.07	0.07	0.02	0.07	0.05	0.02	0.09	0.08	0.05	0.05	0.06	0.04	0.07
9910@uc001gkb.2@uc001gjw.2	ENSG00000266125,ENSG00000203737,ENSG00000237249,ENSG00000223525,ENSG00000152061	0.008	0	NA	notsign	0.07	0.06	0.08	0.09	0.08	0.09	0.11	0.05	0.07	0.04	0.06	0	0.01	NA	0.03	0.01	0.05	0	0.13	0.01	0.01	0	0.01	0.04	0.04	0.08	0	0.01	0.04	0.04	0.04	0.03	0.07	0.08	0.07	0.08	0.01	0.05	0.01	0.05	0.02	0.01	0.03	0.03
8379@uc003sle.1@uc003slg.1	ENSG00000002822	-0.017	1	-0.23	notsign	0.92	0.89	0.93	0.9	0.92	0.89	0.87	0.95	0.89	0.9	0.91	0.81	0.85	0.91	0.87	0.85	0.87	0.72	0.94	NA	0.82	0.55	0.9	0.89	0.9	0.89	0.81	0.84	0.93	0.98	0.88	0.91	0.95	0.88	0.89	NA	0.84	0.82	NA	0.84	0.81	0.86	0.87	0.88
9798@uc010cgi.1@uc002fbn.1	ENSG00000261750,ENSG00000182149	-0.006	0	NA	notsign	0.44	0.47	0.45	0.53	0.45	0.49	0.61	0.5	0.5	0.47	0.53	0.55	0.3	NA	0.41	0.36	0.38	0.32	0.54	0.43	0.48	0.34	0.42	0.42	0.48	0.57	0.74	0.44	0.49	0.64	0.46	0.55	0.47	0.48	0.56	0.48	0.48	0.45	NA	0.39	0.44	0.47	0.64	0.41
64924@uc003jvk.1@uc003jvg.1uc003jvh.1	ENSG00000145740	-0.002	1	-0.31	notsign	0.42	0.36	0.38	0.38	0.27	0.32	0.33	0.28	0.29	0.48	0.46	NA	0.53	0.4	0.42	0.44	0.31	0.79	0.42	NA	0.61	NA	0.37	0.43	0.44	0.43	0.75	NA	0.42	0.46	0.38	0.28	0.32	0.29	0.45	0.34	0.42	0.53	0.61	0.44	0.24	0.33	0.39	0.39
9181@uc001fmq.1@uc001fmu.1	ENSG00000116584,ENSG00000241471	0.008	0	NA	notsign	0.01	0.06	0.06	0.04	0.02	0.02	0.03	0.04	0.01	0.03	0.02	0.08	0.02	NA	0.01	0.02	0.01	0.05	0.02	0.01	0.01	0.03	0.01	0.02	0.01	0.03	0.05	0.01	0.01	0.03	0.05	0.03	0.05	0.09	0.05	0.04	0.06	0.02	0.33	0.01	0.01	0.01	0.02	0.01
64333@uc001soa.1@uc001soe.1	ENSG00000123329	0.009	0	NA	notsign	0.02	0.02	0.02	0.01	0.01	0.01	0.01	0.02	0.04	0.01	0.01	0.11	0.03	NA	0.01	0.02	0.01	NA	0.01	NA	0.04	0.11	0.01	0.01	0	0	0.1	0.03	0.01	0.01	0.01	0.03	0.01	0.01	0.01	NA	0.04	0.01	0.25	0.02	0.02	0.02	0.01	0.01
23117@uc010bwu.1@uc002dis.1	ENSG00000169246	0.007	0	NA	notsign	0.42	0.58	0.39	0.37	0.43	0.32	0.42	0.32	0.21	0.28	0.36	0.27	0.18	NA	0.46	0.13	0.36	0.69	0.53	NA	0.4	0.25	0.33	0.33	0.42	0.46	0.44	0.37	0.37	0.37	0.58	0.5	0.41	0.53	0.39	0.43	0.3	0.53	NA	0.36	0.36	0.21	0.25	0.36
23189@uc010mgy.1@uc003zgl.1	ENSG00000235330,ENSG00000226403,ENSG00000202172,ENSG00000229875,ENSG00000228115,ENSG00000107104	-0.011	0	NA	notsign	0.02	0.01	0.01	0.01	0.02	0.01	0.01	0.02	0.02	0.02	0.01	0.02	0.03	NA	0.02	0.01	0.04	0.03	0.01	0.04	0.05	0.01	0.03	0.01	0.02	0.01	0.02	0.03	0.02	0	0.01	0.01	0.01	0.01	0.01	0.01	0.03	0.01	0.01	0.01	0.03	0.01	0.02	0.02
25865@uc002pfe.1uc002pff.1@uc002pfh.1	ENSG00000211513,ENSG00000105287	-0.005	0	NA	notsign	0.36	0.39	0.39	0.36	0.26	0.4	0.34	0.22	0.36	0.12	0.26	0.24	0.16	NA	0.31	0.15	0.27	NA	0.44	NA	0.12	0.15	0.08	0.29	0.32	0.31	0.27	0.15	0.34	0.44	0.44	0.26	0.46	0.3	0.38	0.36	0.14	0.23	NA	0.27	0.25	0.19	0.29	0.24
23189@uc003zgr.1@uc003zgo.1	ENSG00000226403,ENSG00000202172,ENSG00000229875,ENSG00000107104	-0.009	0	NA	notsign	0	0	0	0	0	0	0	0	0	0	0	0.13	0.01	NA	0	0	0.01	NA	0	0.07	0.03	0.06	0.01	0	0	0	0.03	0.04	0	0	0	0	0	0	0	0	0	0	0.07	0	0.01	0	0	0
51368@uc010hlt.1@uc003dbl.2	ENSG00000164081	-0.008	2	-0.185	notsign	0.68	0.66	0.72	0.68	0.69	0.69	0.66	0.71	0.7	0.72	0.68	0.88	0.81	NA	0.65	0.73	0.68	0.86	0.69	0.87	0.84	0.9	0.73	0.67	0.68	0.68	0.89	0.78	0.75	0.69	0.69	0.7	0.65	0.71	0.71	0.67	0.75	0.68	0.97	0.69	0.8	0.73	0.75	0.7
80347@uc002iae.1@uc002iaa.1	ENSG00000068120	-0.011	4	-0.12	notsign	0.69	0.7	0.72	0.73	0.68	0.68	0.71	0.65	0.62	0.66	0.65	0.42	0.56	NA	0.7	0.6	0.64	0.37	0.76	0.46	0.62	0.49	0.62	0.74	0.72	0.71	0.45	0.68	0.66	0.59	0.7	0.66	0.69	0.7	0.67	0.68	0.61	0.65	0.86	0.66	0.6	0.67	0.66	0.71
2309@uc010kdj.1@uc003psk.2uc003psn.2	ENSG00000118689	0.038	9	0.201	notsign	0.19	0.23	0.21	0.17	0.15	0.15	0.22	0.18	0.19	0.16	0.23	0.49	0.3	NA	0.24	0.15	0.23	0.9	0.2	0.4	0.41	0.23	0.34	0.23	0.13	0.2	0.39	0.48	0.22	0.21	0.21	0.17	0.17	0.19	0.19	0.15	0.2	0.19	0.43	0.19	0.18	0.19	0.21	0.16
51111@uc009yse.1@uc001onm.1uc001ono.1	ENSG00000110066	0.003	0	NA	notsign	0.01	0.01	0.01	0.01	0.01	0.01	0.02	0.01	0.01	0.01	0.01	0.01	0.01	NA	0.01	0.01	0.01	0.01	0.01	0.01	0	0.01	0.01	0.02	0.02	0.01	0.01	0.01	0.01	0.01	0.01	0.01	0.01	0.01	0.01	0.01	0.01	0.01	0.02	0.01	0.01	0.01	0.01	0.01
6046@uc003roy.2@uc003sgg.2	ENSG00000223837,ENSG00000224796,ENSG00000230313,ENSG00000204256,ENSG00000223865,ENSG00000224557	0.005	0	NA	notsign	1	0.99	1	1	1	1	1	1	0.99	0.99	1	0.95	0.99	NA	1	0.98	0.99	0.97	1	0.97	0.98	0.97	0.99	1	0.99	1	0.99	0.94	1	1	1	1	1	1	1	1	0.99	1	0.97	0.99	0.98	0.99	1	1
57491@uc003jaz.1@uc003jax.1	ENSG00000063438	0.004	0	NA	notsign	0.03	0.03	0.03	0.03	0.03	0.03	0.04	0.02	0.02	0.01	0.02	0	0.02	NA	0.02	0.01	0.02	0.01	0.02	0	0.01	0.01	0.01	0.02	0.01	0.03	0.01	0.01	0.02	0.03	0.03	0.02	0.04	0.02	0.02	0.03	0.02	0.02	0.01	0.02	0.01	0.01	0.02	0.01
1612@uc004ape.1@uc004apd.1	ENSG00000219928,ENSG00000236709,ENSG00000196730	0.002	0	NA	notsign	0.5	0.5	0.5	0.5	0.51	0.5	0.49	0.49	0.51	0.5	0.5	0.5	0.5	NA	0.49	0.5	0.5	0.5	0.5	0.49	0.51	0.5	0.5	0.5	0.5	0.5	0.5	0.49	0.5	0.5	0.5	0.5	0.5	0.5	0.51	0.5	0.49	0.49	0.49	0.5	0.5	0.49	0.5	0.5
5863@uc010krp.1@uc003rqc.1	ENSG00000228688,ENSG00000237398,ENSG00000204231,ENSG00000227057,ENSG00000204248,ENSG00000237441,ENSG00000223501	-0.01	0	NA	notsign	1	1	1	1	1	1	1	1	1	1	1	0.97	1	1	1	1	1	0.96	1	0.98	0.99	0.98	1	1	1	1	0.96	0.99	1	1	1	1	1	1	1	1	0.99	1	0.91	1	0.99	1	1	1
144132@uc009yfg.1@uc001mdp.1	ENSG00000265264,ENSG00000179532	-0.016	3	0.12	notsign	0.66	0.5	0.41	0.75	0.35	0.54	0.7	0.72	0.4	0.45	0.32	0.39	0.6	0.59	0.45	0.73	0.64	0.35	0.49	0.53	0.4	0.62	0.52	0.53	0.43	0.78	0.39	0.38	0.58	0.52	0.46	0.36	0.82	0.61	0.73	0.64	0.37	0.47	0.24	0.47	0.52	0.47	0.44	0.24
7922@uc003rpo.1@uc003sgz.1	ENSG00000199036,ENSG00000112473,ENSG00000204228,ENSG00000225463,ENSG00000223457,ENSG00000232940,ENSG00000235863,ENSG00000229596,ENSG00000231500,ENSG00000204227,ENSG00000204220,ENSG00000237649	-0.002	0	NA	notsign	1	1	1	1	1	1	1	1	1	1	1	0.95	0.99	NA	1	1	0.99	0.92	1	0.97	0.99	0.95	1	1	1	1	0.97	0.99	1	1	1	1	1	1	1	1	1	1	0.7	1	1	1	1	1
10630@uc009voc.1@uc001avc.1uc001avd.1	ENSG00000162493	0.055	3	0.257	notsign	0.68	0.8	0.74	0.68	0.69	0.67	0.7	0.68	0.55	0.68	0.7	0.5	0.67	0.74	0.7	0.76	0.79	0.67	0.73	0.75	0.72	0.83	0.72	0.72	0.72	0.76	0.56	0.79	0.7	0.74	0.93	0.69	0.69	0.63	0.69	0.74	0.54	0.72	0.37	0.67	0.69	0.65	0.69	0.74
7940@uc003nuq.1@uc010jsw.1	ENSG00000204482	0	0	NA	notsign	0.5	0.5	0.5	0.5	0.51	0.5	0.5	0.49	0.5	0.51	0.5	0.5	0.5	NA	0.51	0.5	0.5	0.49	0.5	0.5	0.5	0.51	0.5	0.5	0.5	0.5	0.51	0.49	0.51	0.5	0.5	0.5	0.5	0.5	0.51	0.5	0.5	0.5	0.51	0.5	0.5	0.5	0.5	0.5
22898@uc003ywa.1@uc003yvw.1uc003yvy.1	ENSG00000105339	-0.007	2	0.115	notsign	0.19	0.23	0.26	0.22	0.11	0.22	0.27	0.11	0.12	0.11	0.11	0.03	0.14	NA	0.06	0.07	0.11	0.04	0.26	0.07	0.09	0.01	0.05	0.15	0.09	0.19	0.04	0.03	0.16	0.16	0.17	0.06	0.26	0.18	NA	NA	0.08	0.17	0.05	0.08	0.03	0.07	0.21	0.16
1107@uc002gjj.2@uc002gjg.1	ENSG00000252835,ENSG00000170004	0.008	0	NA	notsign	0.02	0.03	0.06	0.01	0.01	0.01	0.03	0.01	0.01	0	0.02	0.02	0.01	0.02	0.01	0.01	0.01	0.02	0.02	0.01	0.02	0.02	0.01	0.01	0.01	0.01	0.02	0.01	0.01	0.01	0.02	0.01	0.02	0.04	0.03	0.03	0.02	0.01	0.07	0	0.01	0	0	0.03
10376@uc001rtk.1@uc001rto.1	ENSG00000200309,ENSG00000123416,ENSG00000167552	-0.029	7	-0.056	notsign	0.37	0.43	0.42	0.41	0.41	0.43	0.42	0.39	0.42	0.41	0.42	0.42	0.41	NA	0.39	0.39	0.38	0.45	0.39	0.42	0.44	0.52	0.4	0.41	0.39	0.38	0.43	0.42	0.39	0.42	0.38	0.41	0.39	0.38	0.39	NA	0.42	0.39	0.5	0.44	0.38	0.41	0.39	0.4
8301@uc001pbo.1@uc001pbl.1uc001pbm.1uc001pbn.1	ENSG00000073921	0.026	4	0.265	notsign	0.17	0.2	0.15	0.15	0.16	0.17	0.23	0.2	0.17	0.19	0.19	NA	0.17	0.22	0.16	0.12	0.18	0.65	0.16	0.53	0.21	0.63	0.14	0.15	0.15	0.2	0.42	0.21	0.17	0.21	0.25	0.14	0.16	0.17	0.2	0.15	0.14	0.21	0.57	0.18	0.13	0.18	0.16	0.14
23352@uc001bbh.1@uc001bbl.1	ENSG00000127481	-0.024	7	-0.099	notsign	0.22	0.22	0.31	0.36	0.16	0.26	0.32	0.17	0.15	0.12	0.14	0.59	0.31	NA	0.1	0.14	0.14	0.37	0.18	0.34	0.51	0.51	0.13	0.08	0.12	0.17	0.38	0.15	0.08	0.26	0.19	0.09	0.48	0.36	0.23	0.26	0.16	0.07	NA	0.15	0.21	0.11	0.14	0.18
79143@uc010erg.1@uc002qdr.1uc002qdt.2	ENSG00000125505	-0.004	1	0.14	notsign	0.26	0.35	0.3	0.3	0.28	0.35	0.37	0.33	0.35	0.22	0.33	0.15	0.34	NA	0.3	0.27	0.35	0.31	0.28	0.15	0.18	0.15	0.29	0.29	0.26	0.28	0.2	0.18	0.29	0.33	0.42	0.35	0.29	0.36	0.26	0.36	0.21	0.3	0.51	0.34	0.23	0.24	0.27	0.29
57217@uc002rvr.1@uc010fbc.1	ENSG00000068724	0.01	1	0.19	notsign	0.52	0.53	0.55	0.53	0.51	0.55	0.53	0.52	0.49	0.4	0.45	0.21	0.48	0.49	0.46	0.35	0.46	0.15	0.52	0.33	0.4	0.29	0.44	0.46	0.48	0.48	0.36	0.36	0.5	0.56	0.5	0.56	0.53	0.55	0.49	0.5	0.45	0.5	0.49	0.48	0.44	0.41	0.5	0.42
6002@uc003ghb.2@uc003ggx.1	ENSG00000159788	0.236	32	0.3	sign	0.25	0.36	0.29	0.21	0.37	0.28	0.27	0.21	0.26	0.16	0.25	0.12	0.33	0.26	0.25	0.15	0.24	0.12	0.38	0.34	0.27	0.21	0.23	0.3	0.2	0.27	0.3	0.32	0.21	0.4	0.34	0.18	0.3	0.32	0.32	0.23	0.25	0.21	NA	0.18	0.15	0.34	0.26	0.31
7940@uc003rzf.1@uc003rzk.1	ENSG00000204482	0	0	NA	notsign	0.5	0.5	0.5	0.5	0.5	0.5	0.5	0.5	0.5	0.5	0.5	0.5	0.51	NA	0.5	0.49	0.5	0.51	0.5	0.51	0.5	0.51	0.49	0.49	0.51	0.5	0.5	0.49	0.51	0.5	0.51	0.5	0.5	0.49	0.5	0.49	0.5	0.5	0.51	0.5	0.49	0.5	0.5	0.5
23067@uc001ubi.1@uc001ubh.1	ENSG00000139718	0.006	3	0.167	notsign	0.52	0.51	0.52	0.57	0.55	0.51	0.61	0.53	0.54	0.55	0.51	0.73	0.52	NA	0.39	0.46	0.54	NA	0.61	0.57	0.66	0.37	0.28	0.56	0.5	0.52	0.81	0.63	0.52	0.56	0.66	0.7	0.74	0.59	0.54	NA	0.71	0.47	0.39	0.42	0.69	0.44	0.45	0.49
79415@uc002kex.1@uc002kfa.1	ENSG00000178927	0.001	0	NA	notsign	0.01	0.01	0.02	0.01	0.01	0.01	0.01	0.01	0.01	0.01	0.01	0	0.01	NA	0.01	0.01	0.01	0	0.02	0	0	0	0	0.01	0.01	0.01	0	0	0.01	0.02	0.01	0.01	0.02	0.02	0.02	0.01	0.01	0.01	0	0.01	0	0.01	0.01	0.01
8668@uc001bus.1@uc001bur.2	ENSG00000084623	-0.049	2	-0.195	notsign	0.15	0.08	0.07	0.12	0.04	0.18	0.11	0.06	0.06	0.14	0.13	0.4	0.04	NA	0.09	0.14	0.07	0.32	0.1	NA	0.19	0.05	0.14	0.11	0.1	0.08	0.28	0.16	0.07	0.14	0.09	0.08	0.08	0.07	0.1	0.11	0.11	0.09	NA	0.12	0.16	0.15	0.05	0.09
4193@uc009zrf.1@uc001sui.1uc009zqw.1uc001suk.1uc009zqx.1	ENSG00000256325,ENSG00000135679	0.002	1	0.08	notsign	0.03	0.03	0.03	0.03	0.02	0.03	0.04	0.04	0.02	0.02	0.03	0.01	0.02	NA	0.03	0.02	0.03	0.02	0.06	0.07	0.02	0.02	0.07	0.03	0.02	0.05	0.02	0.08	0.01	0.03	0.04	0.03	0.02	0.03	0.03	NA	0.04	0.03	0.06	0.06	0.02	0.02	0.03	0.04
1390@uc001ixy.1uc001ixz.1@uc001iyd.1uc001iye.1	ENSG00000253054,ENSG00000233343,ENSG00000095794	0.001	0	NA	notsign	0.51	0.5	0.5	0.5	0.51	0.5	0.51	0.5	0.5	0.5	0.5	0.5	0.5	NA	0.51	0.51	0.5	0.49	0.5	0.49	0.5	0.51	0.49	0.51	0.5	0.5	0.49	0.5	0.49	0.49	0.5	0.49	0.5	0.5	0.5	NA	0.5	0.49	0.5	0.5	0.5	0.5	0.51	0.49
23140@uc002fxj.1@uc002fxe.1uc002fxk.1	ENSG00000074755	0.01	2	0.265	notsign	0.29	0.19	0.28	0.27	0.21	0.26	0.33	0.18	0.25	0.18	0.37	0.28	0.43	NA	0.19	0.33	0.29	0.4	0.28	0.88	0.55	0.52	0.39	0.13	0.11	0.18	0.27	NA	0.17	0.22	0.18	0.12	0.24	0.15	0.25	0.25	0.34	0.36	0.54	0.19	0.34	0.19	0.21	0.32
22883@uc001aqf.1@uc001aqg.1	ENSG00000171603	0.017	1	0.47	notsign	0.9	0.87	0.87	0.87	0.84	0.86	0.9	0.85	0.85	0.8	0.87	0.63	0.79	NA	0.81	0.83	0.82	NA	0.9	NA	0.75	0.65	0.73	0.86	0.85	0.87	0.66	0.63	0.84	0.88	0.85	0.81	0.89	0.87	0.86	0.88	0.72	0.86	NA	0.82	0.76	0.84	0.88	0.83
6829@uc002ols.1@uc002olr.2	ENSG00000196235	-0.031	2	0.005	notsign	0.75	0.82	0.85	0.86	0.78	0.76	0.83	0.83	0.76	0.81	0.85	0.91	0.84	0.83	0.85	0.85	0.84	0.95	0.66	0.77	0.77	0.94	0.8	0.84	0.71	0.81	0.94	0.71	0.78	0.82	0.86	0.74	0.86	0.69	0.79	0.78	0.91	0.85	0.77	0.81	0.81	0.83	0.77	0.83
51657@uc003uef.1@uc010ldg.1	ENSG00000127952	0.018	4	0.112	notsign	0.76	0.81	0.76	0.83	0.79	0.85	0.81	0.78	0.84	0.74	0.79	0.56	0.69	NA	0.77	0.68	0.78	0.26	0.82	0.59	0.68	0.66	0.75	0.77	0.78	0.82	0.46	0.66	0.79	0.73	0.89	0.75	0.83	0.79	0.78	NA	0.74	0.8	0.21	0.79	0.7	0.78	0.76	0.7
79890@uc010auk.1@uc001yaq.1	ENSG00000100599	0	0	NA	notsign	1	1	1	1	1	1	1	1	1	1	1	0.99	1	NA	1	1	1	0.99	1	1	1	1	1	1	1	1	1	1	1	1	1	1	1	1	1	NA	1	1	0.97	1	1	1	1	1
27067@uc003xzm.2@uc010lzl.1	ENSG00000258677,ENSG00000040341	0.014	0	NA	notsign	0.29	0.23	0.19	0.31	0.19	0.31	0.24	0.25	0.2	0.12	0.25	0.16	0.23	NA	0.23	0.2	0.33	0.21	0.18	0.08	0.06	0.18	0.19	0.15	0.09	0.18	0.13	0.11	0.16	0.3	0.19	0.32	0.21	0.14	NA	NA	0.12	0.22	NA	0.3	0.29	0.16	0.24	0.37
9659@uc001emb.1@uc001elo.2uc001emh.2uc001emk.2	ENSG00000178104	-0.055	1	-0.45	notsign	0.11	0.38	0.19	0.09	0.42	0.12	0.23	0.05	0.25	0.15	0.39	0.37	0.05	NA	0.17	0.35	0.29	0.66	0.13	NA	0.25	0.41	0.4	0.28	0.5	0.44	0.38	0.84	0.14	0.06	0.22	0.12	0.04	0.18	0.13	0.05	0.01	0.05	0.63	0.41	0.55	0.2	0.16	0.53
50854@uc003rjx.1@uc003sbu.1	ENSG00000204387,ENSG00000201823,ENSG00000201754,ENSG00000237080,ENSG00000250535,ENSG00000204338,ENSG00000231852,ENSG00000244731,ENSG00000166278,ENSG00000204344,ENSG00000243649,ENSG00000254729,ENSG00000244255,ENSG00000204351,ENSG00000224389	-0.002	0	NA	notsign	1	1	1	0.99	1	1	1	1	1	1	1	1	1	1	1	0.99	1	0.99	1	1	1	1	1	1	1	1	1	1	1	1	0.99	1	0.99	1	1	1	1	1	0.97	1	1	0.99	1	1
79027@uc010lgd.1@uc003urc.1uc010lfz.1uc010lga.1uc003urh.1	ENSG00000197343	0.029	8	0.066	notsign	0.06	0.1	0.07	0.08	0.08	0.06	0.07	0.05	0.05	0.04	0.08	0.02	0.07	NA	0.11	0.07	0.07	0.03	0.11	0.03	0.07	0.03	0.07	0.07	0.07	0.08	0.04	0.05	0.07	0.07	0.08	0.08	0.06	0.08	0.1	NA	0.13	0.05	0.01	0.08	0.06	0.08	0.05	0.07
144132@uc001mdu.2@uc001mdr.1	ENSG00000179532	0	1	0.47	notsign	0.86	0.65	0.59	0.75	0.83	0.67	0.77	0.78	0.79	0.63	0.8	0.83	0.78	NA	0.78	0.73	0.74	0.55	0.67	0.91	0.62	NA	0.68	0.68	0.77	0.82	0.69	0.58	0.75	0.63	0.93	0.74	0.78	0.5	0.88	0.71	0.84	0.82	0.8	0.48	0.83	0.82	0.86	0.68
84256@uc002cse.1@uc002csb.1uc002csc.1uc002csd.1	ENSG00000059122	0.002	2	-0.345	notsign	0.73	0.75	0.76	0.81	0.61	0.84	0.7	0.78	0.6	0.64	0.61	0.49	0.44	NA	0.73	0.55	0.67	NA	0.71	NA	0.62	0.57	0.61	0.78	0.7	0.8	0.61	0.59	0.68	0.66	0.72	0.6	0.74	0.72	0.65	0.67	0.67	0.64	NA	0.63	0.43	0.63	0.66	0.59
84286@uc010ibm.1@uc010ibl.1uc003gbq.1	ENSG00000127419	-0.032	0	NA	notsign	0.97	0.96	0.95	0.96	0.96	0.92	0.97	0.97	0.85	0.93	0.95	0.84	0.95	NA	0.9	0.96	0.93	NA	0.95	NA	0.9	0.79	0.95	0.98	0.97	0.97	0.78	0.92	0.97	0.95	0.92	0.94	0.88	0.95	0.97	0.94	0.91	0.98	NA	0.93	0.86	0.95	0.97	0.96
55672@uc009vot.1uc001ayz.1@uc009vos.1	ENSG00000219481	-0.008	2	-0.29	notsign	0.63	0.66	0.72	0.69	0.71	0.59	0.66	0.62	0.62	0.83	0.82	0.94	0.74	NA	0.85	0.87	0.75	0.87	0.75	0.85	0.63	0.78	0.87	0.73	0.71	0.71	0.94	0.83	0.62	0.64	0.61	0.61	0.76	0.64	0.66	0.66	0.83	0.8	0.73	0.57	0.62	0.7	0.53	0.8
2678@uc003aay.1@uc003aav.1	ENSG00000100031,ENSG00000100028	0.015	4	0.108	notsign	0.77	0.83	0.86	0.83	0.71	0.84	0.82	0.73	0.77	0.68	0.69	0.21	0.56	NA	0.63	0.62	0.62	0.32	0.77	0.23	0.62	0.34	0.62	0.72	0.65	0.73	0.4	0.5	0.72	0.7	0.81	0.78	0.89	0.85	NA	NA	0.83	0.71	0.71	0.68	0.51	0.61	0.72	0.69
6809@uc009ymt.1@uc001nog.1	ENSG00000166900	0.017	1	0.2	notsign	0.14	0.23	0.21	0.15	0.17	0.14	0.19	0.08	0.16	0.07	0.19	0.28	0.15	NA	0.22	0.12	0.11	0.25	0.12	0.12	0.14	0.15	0.31	0.14	0.24	0.17	0.08	0.18	0.18	0.24	0.16	0.26	0.08	0.13	0.12	0.16	0.16	0.21	0.12	0.22	0.04	0.18	0.12	0.09
7226@uc002zey.1@uc002zex.1	ENSG00000142185	-0.013	0	NA	notsign	0.24	0.19	0.26	0.21	0.25	0.26	0.17	0.17	0.14	0.17	0.18	0.2	0.29	NA	0.29	0.24	0.25	0.33	0.22	0.13	0.18	0.34	0.22	0.22	0.19	0.24	0.33	0.12	0.15	0.18	0.3	0.18	0.24	0.18	0.27	NA	0.04	0.21	NA	0.23	0.24	0.14	0.2	0.14
54856@uc001fmf.2@uc001fly.1uc001fmc.1	ENSG00000116580	0.001	0	NA	notsign	0.5	0.5	0.49	0.5	0.51	0.49	0.5	0.5	0.5	0.5	0.5	0.51	0.5	0.5	0.49	0.51	0.51	0.51	0.51	0.5	0.49	0.49	0.49	0.5	0.5	0.5	0.5	0.49	0.5	0.49	0.5	0.5	0.49	0.51	0.5	0.5	0.5	0.5	NA	0.5	0.5	0.5	0.5	0.49
57696@uc001ufl.1@uc001ufi.1	ENSG00000206897,ENSG00000111364	0.019	0	NA	notsign	0.09	0.16	0.09	0.07	0.1	0.11	0.13	0.12	0.1	0.18	0.16	0.2	0.18	0.18	0.06	0.07	0.1	0.11	0.15	NA	0.12	0.16	0.06	0.14	0.07	0.12	0.3	NA	0.08	0.12	0.08	0.07	0.19	0.08	0.07	NA	0.06	0.14	NA	0.2	0.15	0.1	0.11	0.12
29920@uc001hpp.1@uc001hpq.1	ENSG00000143811,ENSG00000255835	0.002	0	NA	notsign	0.5	0.5	0.49	0.5	0.51	0.5	0.5	0.5	0.49	0.49	0.5	0.5	0.5	NA	0.51	0.5	0.49	NA	0.5	NA	0.51	NA	0.51	0.49	0.5	0.49	0.51	0.49	0.49	0.5	0.5	0.5	0.5	0.5	0.5	0.49	0.5	0.5	NA	0.49	0.5	0.49	0.5	0.5
6238@uc010gcm.1@uc002wpu.2	ENSG00000125844	-0.006	1	-0.15	notsign	0.54	0.59	0.58	0.6	0.58	0.52	0.57	0.66	0.66	0.53	0.53	0.45	0.53	0.56	0.57	0.52	0.56	0.47	0.54	0.54	0.43	0.35	0.48	0.55	0.54	0.54	0.51	0.47	0.54	0.62	0.57	0.56	0.64	0.68	0.59	0.56	0.54	0.55	0.57	0.58	0.55	0.53	0.66	0.55
10919@uc003scf.1@uc003nxx.1	ENSG00000137267,ENSG00000218472,ENSG00000260604,ENSG00000230648,ENSG00000237716,ENSG00000231811,ENSG00000260673,ENSG00000236336,ENSG00000220685,ENSG00000265083,ENSG00000264541,ENSG00000220446,ENSG00000218574,ENSG00000217239,ENSG00000216360,ENSG00000230770,ENSG00000239472,ENSG00000124785,ENSG00000241216,ENSG00000261211,ENSG00000224532,ENSG00000219986,ENSG00000240936,ENSG00000251762,ENSG00000201483…	-0.012	0	NA	notsign	0.05	0.02	0.03	0.04	0.02	0.05	0.02	0.06	0.02	0.05	0.01	0.01	0.02	NA	0.01	0.01	0.07	0.07	0.01	0.01	0.01	0.02	0.01	0.01	0.01	0.01	0.01	0.03	0.02	0.02	0.02	0.03	0.02	0.01	0.02	0.01	0.03	0.01	0.14	0.02	0.01	0.02	0.04	0.02
3106@uc003rxv.1uc010kpt.1@uc010jso.1	ENSG00000164385,ENSG00000266750,ENSG00000232999,ENSG00000233763,ENSG00000222248,ENSG00000137267,ENSG00000218472,ENSG00000260604,ENSG00000230648,ENSG00000237716,ENSG00000231811,ENSG00000260673,ENSG00000236336,ENSG00000220685,ENSG00000265083,ENSG00000264541,ENSG00000220446,ENSG00000218574,ENSG00000217239,ENSG00000216360,ENSG00000230770,ENSG00000239472,ENSG00000124785,ENSG00000241216,ENSG00000261211…	0.009	0	NA	notsign	1	1	1	0.99	1	1	1	1	1	1	1	0.78	0.97	1	1	1	0.92	1	0.99	0.87	1	0.68	0.97	0.98	1	NA	1	1	1	1	1	0.98	1	1	0.99	1	1	1	0.97	1	1	1	0.65	1
5315@uc002att.1@uc010biu.1	ENSG00000067225	0	0	NA	notsign	0	0	0	0	0	0	0	0	0	0	0	0	0	0	0	0	0	0	0	0	0	0	0	0	0	0	0	0	0	0	0	0	0	0	0	0	0	0	0.01	0	0	0	0	0
317749@uc010alb.1@uc2233.uc001wle.2	ENSG00000187630,ENSG00000157326	-0.012	0	NA	notsign	0.91	0.97	0.9	0.9	0.95	0.96	0.98	0.96	0.86	0.91	0.97	0.92	0.93	NA	0.95	0.96	0.93	0.92	0.91	0.94	0.83	0.77	0.83	0.95	0.8	0.92	0.64	0.85	0.94	0.96	0.95	0.97	0.92	0.96	0.94	NA	0.89	0.98	0.75	0.94	0.96	0.93	0.95	0.97
10381@uc002fph.1@uc002fpf.2	ENSG00000256390,ENSG00000258839,ENSG00000258947,ENSG00000198211	-0.083	7	-0.221	sign	0.94	0.96	0.93	0.95	0.85	0.97	0.91	0.92	0.9	0.98	0.93	0.94	0.87	NA	0.89	0.93	0.93	0.87	0.94	0.96	0.93	0.94	0.91	0.9	0.92	0.88	0.92	0.98	0.89	0.87	0.91	0.93	NA	0.94	0.93	0.94	0.88	0.91	NA	0.84	0.96	0.93	0.91	0.96
414060@uc002hmb.1@uc002hll.1	ENSG00000201792,ENSG00000161583,ENSG00000242384,ENSG00000234972	-0.002	0	NA	notsign	NA	0.5	0.49	0.49	0.49	0.48	0.48	0.49	0.49	0.48	0.47	0.49	0.5	NA	0.49	0.48	0.49	0.44	0.47	0.5	0.48	0.47	0.41	0.48	NA	0.47	0.5	0.48	0.5	0.5	0.49	0.46	0.5	0.48	0.49	0.49	0.47	0.48	NA	0.48	0.48	0.5	0.48	0.46
3572@uc010iwd.1@uc003jqq.1uc003jqr.1	ENSG00000134352	-0.034	1	0.21	notsign	0.09	0.06	0.07	0.12	0.07	0.1	0.1	0.07	0.08	0.11	0.1	0.22	0.09	NA	0.09	0.23	0.07	0.13	0.09	0.17	0.3	0.2	0.14	0.05	0.06	0.1	0.17	0.62	0.06	0.07	0.08	0.04	0.09	0.08	0.1	0.03	0.06	0.1	0.18	0.09	0.14	0.08	0.05	0.08
2037@uc003qcd.1@uc003qcg.1	ENSG00000079819	0.007	0	NA	notsign	0.94	0.94	0.93	0.94	0.88	0.86	0.91	0.93	0.96	0.83	0.83	NA	0.81	NA	0.91	0.81	0.81	NA	0.89	NA	0.53	0.54	0.74	0.84	0.81	0.86	0.46	0.6	0.8	0.92	0.82	0.81	0.92	0.91	0.91	0.91	0.96	0.86	NA	0.75	0.78	0.87	0.82	0.81
64855@uc004brh.1uc004brj.2@uc004bri.1	ENSG00000136830	0.001	0	NA	notsign	0.5	0.49	0.5	0.5	0.49	0.49	0.5	0.51	0.51	0.5	0.5	0.5	0.51	NA	0.5	0.5	0.49	NA	0.51	0.5	0.5	0.5	0.49	0.5	0.5	0.51	0.5	0.51	0.5	0.5	0.5	0.51	0.51	0.5	0.5	0.51	0.5	0.5	NA	0.5	0.51	0.5	0.49	0.49
6002@uc010ics.1@uc003ggv.1uc003ggw.1	ENSG00000248840,ENSG00000159788	-0.221	36	-0.279	sign	0.76	0.66	0.74	0.79	0.65	0.74	0.74	0.79	0.75	0.85	0.76	0.86	0.72	0.76	0.75	0.85	0.78	0.9	0.65	0.65	0.75	0.83	0.79	0.72	0.81	0.75	0.75	0.68	0.79	0.64	0.67	0.83	0.71	0.69	0.71	0.78	0.77	0.81	NA	0.83	0.87	0.7	0.76	0.74
7919@uc003rgg.1@uc003ntu.1	ENSG00000233763,ENSG00000222248,ENSG00000137267,ENSG00000218472,ENSG00000260604,ENSG00000230648,ENSG00000237716,ENSG00000231811,ENSG00000260673,ENSG00000236336,ENSG00000220685,ENSG00000265083,ENSG00000264541,ENSG00000220446,ENSG00000218574,ENSG00000217239,ENSG00000216360,ENSG00000230770,ENSG00000239472,ENSG00000124785,ENSG00000241216,ENSG00000261211,ENSG00000224532,ENSG00000219986,ENSG00000240936…	0.005	1	-0.07	notsign	0.95	0.96	0.99	0.97	0.97	0.98	0.98	0.96	0.93	0.98	0.99	0.91	0.97	NA	0.97	0.99	0.97	0.78	0.98	0.93	0.92	0.55	0.99	0.99	0.99	0.99	0.8	0.95	0.98	0.93	0.96	0.99	0.95	0.98	0.94	0.97	0.98	0.97	0.75	0.96	0.96	0.99	0.96	0.99
55704@uc002ryt.1@uc010fbw.1	ENSG00000115355	0.002	0	NA	notsign	0.5	0.5	0.5	0.5	0.5	0.5	0.5	0.5	0.5	0.49	0.51	0.5	0.5	0.5	0.49	0.5	0.49	0.5	0.49	0.49	0.5	0.5	0.5	0.51	0.5	0.49	0.5	0.5	0.5	0.49	0.5	0.5	0.51	0.49	0.5	0.5	0.51	0.5	0.5	0.49	0.5	0.51	0.49	0.5
80790@uc002fgq.1@uc002fgp.1	ENSG00000153815	-0.013	0	NA	notsign	0.97	0.96	0.97	0.99	0.96	0.92	0.98	0.97	0.93	0.94	0.91	NA	0.87	0.97	0.92	0.83	0.91	NA	0.98	NA	0.9	NA	0.7	0.95	0.94	0.98	0.8	0.87	0.95	0.97	0.96	0.9	0.96	0.97	0.97	0.97	0.85	0.95	NA	0.88	0.88	0.91	0.96	0.95
64743@uc004dkl.2@uc004dkj.1	ENSG00000101940	0.026	1	0.2	notsign	0.38	0.42	0.4	0.42	0.32	0.32	0.39	0.36	0.39	0.4	0.48	0.27	0.51	NA	0.44	0.37	0.41	NA	0.39	NA	0.29	0.44	0.38	0.46	0.41	0.36	0.3	0.33	0.4	0.42	0.51	0.34	0.32	0.43	0.47	NA	0.46	0.4	NA	0.3	0.32	0.38	0.43	0.41
2801@uc004buh.1@uc004bul.1	ENSG00000167110	0.007	1	0.15	notsign	0.18	0.17	0.17	0.2	0.17	0.25	0.16	0.19	0.11	0.1	0.17	0.23	0.17	0.15	0.15	0.14	0.12	NA	0.18	0.13	0.29	0.2	0.08	0.14	0.2	0.2	0.15	0.17	0.15	0.14	0.16	0.2	0.3	0.23	0.09	0.18	0.04	0.14	NA	0.15	0.06	0.07	0.22	0.17
1198@uc002ayh.2@uc010bjt.1	ENSG00000179335	0.002	0	NA	notsign	1	1	0.99	0.99	0.99	1	0.98	0.99	0.99	0.99	0.99	0.97	0.99	0.99	0.99	0.99	0.99	0.98	1	0.99	1	0.99	1	1	0.99	0.99	0.98	0.99	0.99	0.98	0.99	0.99	0.99	1	0.99	1	0.99	1	0.71	0.99	0.99	0.99	0.99	0.99
60496@uc001pjd.1@uc001pjc.1	ENSG00000149313	0	2	-0.32	notsign	0.78	0.74	0.8	0.78	0.67	0.71	0.77	0.77	0.58	0.8	0.8	0.57	0.94	0.77	0.86	0.57	0.91	NA	0.9	NA	0.7	NA	0.91	0.73	0.77	0.81	NA	NA	0.88	0.79	0.61	0.82	0.74	0.84	0.78	0.79	0.74	0.77	NA	0.86	0.83	0.89	0.82	0.62
55660@uc002tyg.2@uc002tyj.2	ENSG00000196504	-0.017	1	-0.34	notsign	0.74	0.71	0.78	0.78	0.72	0.65	0.74	0.58	0.71	0.66	0.63	0.84	0.78	NA	0.71	0.75	0.73	0.88	0.77	0.73	0.57	0.88	0.41	0.62	0.61	0.71	0.69	0.73	0.75	0.71	0.66	0.55	0.77	0.7	0.69	0.75	0.63	0.68	0.59	0.65	0.66	0.65	0.62	0.61
8924@uc001zbi.1@uc001zbl.1	ENSG00000128731	-0.005	1	-0.48	notsign	0.69	0.69	0.87	0.8	0.57	0.67	0.74	0.76	0.49	0.64	0.74	0.7	0.72	NA	0.59	0.64	0.73	0.65	0.74	NA	0.83	0.9	0.84	0.53	0.61	0.65	0.87	0.58	0.52	0.76	0.76	0.61	0.95	0.83	0.62	0.8	0.78	0.74	NA	0.49	0.86	0.63	0.67	0.64
7920@uc003rij.1@uc003nvz.1	ENSG00000218472,ENSG00000260604,ENSG00000230648,ENSG00000237716,ENSG00000231811,ENSG00000260673,ENSG00000236336,ENSG00000220685,ENSG00000265083,ENSG00000264541,ENSG00000220446,ENSG00000218574,ENSG00000217239,ENSG00000216360,ENSG00000230770,ENSG00000239472,ENSG00000124785,ENSG00000241216,ENSG00000261211,ENSG00000224532,ENSG00000219986,ENSG00000240936,ENSG00000251762,ENSG00000201483,ENSG00000220472…	0.008	0	NA	notsign	0	0	0.01	0	0	0.01	0	0	0.01	0.01	0.01	0.08	0.01	0.01	0.01	0.01	0.01	0.08	0.01	0.02	0.01	0.06	0.01	0	0	0	0.05	0.01	0.01	0.01	0.01	0.01	0.01	0	0	0	0.01	0	NA	0	0.01	0	0	0
80183@uc010acm.1@uc001vbi.2	ENSG00000223336,ENSG00000241353,ENSG00000102445	-0.046	1	-0.44	notsign	0.2	0.1	0.08	0.14	0.06	0.13	0.12	0.08	0.05	0.12	0.12	0.24	0.14	NA	0.18	0.27	0.31	NA	0.13	0.13	0.13	0.37	0.14	0.07	0.09	0.16	0.7	0.24	0.19	0.09	0.03	0.09	0.04	0.05	NA	NA	0.17	0.07	0.32	0.07	0.15	0.12	0.05	0.06
29057@uc004dro.1@uc004drl.1	ENSG00000179304	-0.003	0	NA	notsign	0.48	0.47	0.47	0.47	0.48	0.47	0.47	0.47	0.47	0.48	0.48	0.5	0.48	NA	0.47	0.48	0.48	0.5	0.48	0.5	0.49	0.5	0.49	0.48	0.48	0.47	0.5	0.49	0.47	0.47	0.47	0.48	0.47	0.46	0.48	NA	0.48	0.48	0.5	0.48	0.49	0.47	0.47	0.48
55761@uc001mxl.1@uc001mxh.2uc001mxi.1	ENSG00000254577,ENSG00000052841	0.058	5	0.37	notsign	0.25	0.39	0.52	0.29	0.26	0.14	0.46	0.27	0.27	0.31	0.32	0.35	0.34	NA	0.31	0.12	0.2	NA	0.32	0.23	NA	0.41	0.34	0.24	0.24	0.48	NA	0.45	0.19	0.34	0.24	0.18	0.51	0.51	0.34	0.25	0.14	0.24	0.36	0.13	0.22	0.29	0.24	0.23
6778@uc009zpf.1@uc009zpg.1	ENSG00000263832,ENSG00000166888	0.006	0	NA	notsign	0.01	0.01	0.02	0.01	0.02	0.01	0.01	0.01	0.03	0.03	0.01	0.13	0.02	0.01	0.02	0.04	0.02	0.1	0.02	0.17	0.04	0.09	0.05	0.02	0.02	0.01	0.08	0.14	0.02	0.01	0.02	0.03	0.03	0.01	0.01	0.01	0.02	0.02	NA	0.03	0.06	0.02	0.02	0.02
6122@uc003axh.1uc003axi.1@uc003axj.1	ENSG00000263764,ENSG00000100316	0	0	NA	notsign	0.5	0.5	0.5	0.5	0.5	0.49	0.5	0.5	0.5	0.5	0.51	0.51	0.51	NA	0.5	0.49	0.5	0.5	0.5	0.49	0.51	0.5	0.5	0.51	0.5	0.5	0.5	0.49	0.5	0.5	0.5	0.5	0.5	0.5	NA	NA	0.5	0.49	0.5	0.5	0.5	0.5	0.5	0.5
79930@uc003mhh.2@uc003mhj.2	ENSG00000146094	0.004	0	NA	notsign	0.09	0.16	0.14	0.15	0.17	0.09	0.15	0.19	0.15	0.13	0.13	0.06	0.15	0.15	0.12	0.16	0.09	NA	0.14	NA	0.11	0.19	0.12	0.22	0.19	0.16	0.17	0.12	0.16	0.11	0.15	0.14	0.13	0.15	0.16	0.14	0.16	0.15	NA	0.14	0.14	0.16	0.11	0.13
7919@uc003ryj.1@uc003nts.1	ENSG00000266750,ENSG00000232999,ENSG00000233763,ENSG00000222248,ENSG00000137267,ENSG00000218472,ENSG00000260604,ENSG00000230648,ENSG00000237716,ENSG00000231811,ENSG00000260673,ENSG00000236336,ENSG00000220685,ENSG00000265083,ENSG00000264541,ENSG00000220446,ENSG00000218574,ENSG00000217239,ENSG00000216360,ENSG00000230770,ENSG00000239472,ENSG00000124785,ENSG00000241216,ENSG00000261211,ENSG00000224532…	0.001	0	NA	notsign	1	0.99	0.99	1	0.99	0.99	1	0.99	0.98	0.99	0.99	0.87	0.99	1	0.99	0.98	0.98	0.71	0.99	0.96	0.97	0.79	0.99	0.99	0.99	1	0.89	0.97	0.99	0.99	0.99	0.99	0.99	0.99	0.99	1	0.99	0.99	0.83	0.99	0.98	0.98	0.99	0.99
29057@uc004drr.1@uc004drl.1	ENSG00000179304	-0.001	0	NA	notsign	0.53	0.52	0.54	0.53	0.53	0.52	0.52	0.52	0.52	0.51	0.52	0.5	0.51	NA	0.52	0.51	0.51	0.5	0.52	0.5	0.5	0.5	0.51	0.52	0.52	0.52	0.5	0.51	0.51	0.52	0.52	0.52	0.53	0.52	0.51	NA	0.5	0.51	0.5	0.52	0.51	0.51	0.51	0.51
1725@uc002muf.1@uc002mug.1	ENSG00000095059	0.007	0	NA	notsign	0.04	0.05	0.06	0.04	0.13	0.06	0.05	0.04	0.12	0.07	0.05	0.2	0.07	NA	0.07	0.05	0.04	NA	0.05	NA	0.07	NA	0.06	0.04	0.03	0.07	0.16	0.05	0.04	0.08	0.1	0.07	0.11	0.06	0.06	0.03	0.07	0.03	NA	0.07	0.09	0.07	0.06	0.05
10554@uc003sef.1@uc003oai.1	ENSG00000218472,ENSG00000260604,ENSG00000230648,ENSG00000237716,ENSG00000231811,ENSG00000260673,ENSG00000236336,ENSG00000220685,ENSG00000265083,ENSG00000264541,ENSG00000220446,ENSG00000218574,ENSG00000217239,ENSG00000216360,ENSG00000230770,ENSG00000239472,ENSG00000124785,ENSG00000241216,ENSG00000261211,ENSG00000224532,ENSG00000219986,ENSG00000240936,ENSG00000251762,ENSG00000201483,ENSG00000220472…	0.021	0	NA	notsign	0.01	0.01	0.02	0.01	0.02	0.02	0.02	0.02	0.04	0.04	0.02	NA	0.09	NA	0.04	0.05	0.03	NA	0.01	0.23	0.06	0.41	0.05	0.01	0.01	0.01	0.22	0.06	0.03	0.03	0.03	0.03	0.03	0.01	0.04	0.02	0.06	0.02	NA	0.03	0.06	0.02	0.03	0.02
8874@uc001vry.1@uc001vrx.2	ENSG00000102606	-0.008	1	-0.17	notsign	0.4	0.53	0.52	0.53	0.53	0.4	0.44	0.42	0.41	0.42	0.4	0.15	0.35	NA	0.42	0.47	0.39	NA	0.5	0.21	0.28	0.18	0.32	0.53	0.37	0.45	0.41	0.36	0.33	0.4	0.49	0.41	0.48	0.45	NA	NA	0.56	0.44	0.41	0.33	0.23	0.24	0.39	0.41
57491@uc003jax.1@uc003jav.1	ENSG00000250645,ENSG00000249915,ENSG00000063438	0.002	0	NA	notsign	0.51	0.51	0.5	0.5	0.49	0.51	0.5	0.5	0.51	0.5	0.5	0.5	0.5	NA	0.5	0.5	0.5	0.5	0.5	0.51	0.5	0.5	0.51	0.5	0.5	0.5	0.5	0.5	0.49	0.49	0.49	0.5	0.5	0.5	0.5	0.5	0.5	0.49	0.5	0.51	0.5	0.5	0.5	0.5
26580@uc001nup.2uc009yoc.1@uc001nur.2	ENSG00000234857,ENSG00000168000	-0.006	0	NA	notsign	0.16	0.17	0.1	0.05	0.14	0.17	0.15	0.21	0.37	0.14	0.13	0.19	0.16	0.06	0.04	0.07	0.16	NA	0.06	NA	0.19	0.35	0.09	0.08	0.15	0.11	0.07	0.09	0.1	0.15	0.17	0.11	0.09	0.15	0.14	0.11	0.11	0.11	NA	0.16	0.1	0.06	0.19	0.13
4000@uc009wrp.1@uc009wro.1	ENSG00000160789	0.002	8	0.015	notsign	0.94	0.93	0.94	0.94	0.95	0.91	0.94	0.93	0.92	0.9	0.91	0.77	0.89	0.93	0.92	0.88	0.91	0.76	0.93	0.86	0.89	0.74	0.91	0.93	0.92	0.94	0.78	0.89	0.93	0.93	0.92	0.91	0.92	0.94	0.93	0.92	0.87	0.92	0.63	0.91	0.86	0.91	0.93	0.92
7919@uc003rge.1@uc003rgi.1	ENSG00000201785,ENSG00000265236,ENSG00000213760,ENSG00000198563,ENSG00000254870	-0.014	10	-0.018	notsign	0.18	0.17	0.19	0.2	0.16	0.16	0.22	0.16	0.13	0.11	0.15	0.05	0.1	NA	0.16	0.11	0.12	0.02	0.22	0.07	0.11	0.01	0.12	0.16	0.18	0.21	0.05	0.09	0.14	0.16	0.18	0.14	0.18	0.24	0.16	0.16	0.2	0.16	0.12	0.1	0.1	0.12	0.16	0.16
6046@uc010jug.1@uc003sgg.2	ENSG00000216307,ENSG00000201185,ENSG00000260239,ENSG00000205444,ENSG00000238801,ENSG00000217385,ENSG00000217030,ENSG00000219607,ENSG00000215057,ENSG00000264121,ENSG00000263572,ENSG00000218868,ENSG00000203498,ENSG00000225092,ENSG00000219993,ENSG00000236512,ENSG00000219294,ENSG00000251164,ENSG00000230939,ENSG00000216368,ENSG00000221583,ENSG00000229950,ENSG00000263705,ENSG00000216359,ENSG00000205318…	0.004	0	NA	notsign	1	1	1	1	1	1	1	1	0.99	1	1	0.96	1	1	0.99	0.99	0.99	0.97	1	0.98	0.98	0.98	0.98	1	0.99	1	0.98	0.93	1	1	1	0.99	1	1	1	1	1	1	0.96	1	0.99	0.99	1	0.99
85456@uc001njp.1uc001njq.1@uc001njr.1	ENSG00000149115	0.023	1	0.11	notsign	0.03	0.07	0.06	0.05	0.04	0.04	0.07	0.05	0.03	0.01	0.02	0.03	0.06	NA	0.05	0.02	0.02	0.02	0.05	0.02	0.02	0.03	0.01	0.02	0.04	0.04	0.03	0.02	0.03	0.08	0.04	0.05	0.07	0.06	0.07	0.03	0.03	0.04	0.18	0.02	0.03	0.02	0.06	0.03
7940@uc003rhd.1@uc010kmt.1	ENSG00000204482	0	0	NA	notsign	0.5	0.5	0.5	0.5	0.5	0.5	0.49	0.5	0.5	0.49	0.5	0.5	0.5	0.49	0.5	0.5	0.5	0.5	0.5	0.5	0.5	0.5	0.5	0.51	0.5	0.49	0.5	0.5	0.5	0.5	0.49	0.5	0.49	0.5	0.5	0.49	0.5	0.5	0.51	0.49	0.5	0.51	0.5	0.5
7791@uc003wcy.1@uc003wcw.1	ENSG00000159840	0.004	3	0.06	notsign	0.12	0.1	0.11	0.11	0.11	0.12	0.13	0.1	0.09	0.1	0.1	0.03	0.09	NA	0.11	0.08	0.1	0.04	0.11	0.04	0.06	0.04	0.09	0.11	0.09	0.11	0.06	0.06	0.1	0.1	0.11	0.08	0.1	0.1	0.1	NA	0.08	0.12	0.1	0.09	0.06	0.09	0.13	0.11
200030@uc001eox.1@uc009wjp.1	ENSG00000244371,ENSG00000234225,ENSG00000226015,ENSG00000207209,ENSG00000234610,ENSG00000206791,ENSG00000206585,ENSG00000152042,ENSG00000230832,ENSG00000131791,ENSG00000162836,ENSG00000143140,ENSG00000244211,ENSG00000215859,ENSG00000227242,ENSG00000227733,ENSG00000131781,ENSG00000232637,ENSG00000203836	-0.025	2	-0.285	notsign	0.78	0.85	0.8	0.83	0.8	0.84	0.82	0.83	0.79	0.8	0.83	0.39	0.9	NA	0.89	0.76	0.8	0.61	0.77	0.62	0.59	0.77	0.56	0.69	0.7	0.85	0.77	0.63	0.88	0.8	0.92	0.78	0.81	0.83	0.79	0.85	0.78	0.83	NA	0.63	0.76	0.74	0.78	0.82
1390@uc001iyp.1@uc001iyh.1uc001iyi.1	ENSG00000095794	-0.006	0	NA	notsign	0.03	0.02	0.07	0.02	0.04	0.03	0.02	0.02	0.04	0.04	0.02	0.08	0.1	0.05	0.03	0.04	0.03	0.21	0.03	NA	0.05	0.21	0.04	0.01	0.01	0.03	0.22	0.06	0.07	0.07	0.06	0.07	0.06	0.05	0.01	NA	0.06	0.03	0.2	0.02	0.03	0.03	0.03	0.01
64231@uc001noq.1uc001nor.1uc001not.1@uc001nos.2	ENSG00000110077	0.001	0	NA	notsign	0	0	0	0	0	0	0	0	0	0	0	0.01	0.01	NA	0	0	0	0.04	0	0.01	0	0.01	0	0	0	0	0.01	0	0	0	0	0	0	0	0	0	0.01	0	NA	0	0	0	0	0
23261@uc001aok.2@uc001aoi.1	ENSG00000207056,ENSG00000237402,ENSG00000171735	0.005	0	NA	notsign	0.86	0.81	0.87	0.77	0.89	0.84	0.96	0.95	0.9	0.87	0.93	0.89	0.9	NA	0.94	0.91	0.91	0.79	0.92	0.87	0.92	0.86	0.93	0.95	0.96	0.88	0.89	0.95	0.94	0.9	0.9	0.9	0.79	0.92	0.94	0.9	0.86	0.95	0.72	0.9	0.94	0.92	0.91	0.97
5863@uc003sho.1@uc003rqd.1	ENSG00000228688,ENSG00000237398,ENSG00000204231,ENSG00000227057,ENSG00000204248,ENSG00000237441,ENSG00000223501	-0.064	0	NA	notsign	0.97	0.95	0.95	0.92	0.93	0.95	0.98	0.97	0.91	0.86	0.89	NA	0.77	0.94	0.89	0.85	0.91	NA	0.95	NA	0.9	NA	0.92	0.95	0.96	0.95	NA	0.86	0.88	0.92	0.88	0.83	0.91	0.94	0.93	0.96	0.9	0.9	NA	0.94	0.83	0.89	0.96	0.93
8906@uc001wkj.1@uc001wkl.1	ENSG00000092051,ENSG00000213983	0.045	10	0.134	notsign	0.28	0.25	0.22	0.22	0.29	0.4	0.31	0.28	0.32	0.51	0.33	0.94	0.52	NA	0.3	0.49	0.34	0.94	0.28	0.86	0.7	0.87	0.58	0.42	0.33	0.3	0.9	0.68	0.31	0.23	0.22	0.39	0.24	0.16	0.26	NA	0.38	0.34	0.91	0.38	0.52	0.42	0.41	0.35
4207@uc002nln.1@uc002nlp.1	ENSG00000254901,ENSG00000213999,ENSG00000064489	-0.012	0	NA	notsign	0.98	0.98	0.96	0.97	0.91	0.96	0.98	0.96	0.96	0.98	0.98	0.97	0.94	NA	0.98	0.99	0.94	0.93	0.97	0.96	0.97	0.93	0.98	0.99	0.99	0.98	0.97	0.98	0.96	0.97	0.97	0.95	0.94	0.96	0.97	0.98	0.93	0.97	0.66	0.94	0.98	0.95	0.97	0.97
9138@uc002osc.2@uc002orw.1uc002orx.1uc002ory.1	ENSG00000076928	0.003	0	NA	notsign	0.27	0.29	0.35	0.31	0.22	0.4	0.28	0.24	0.09	0.24	0.24	0.47	0.18	NA	0.32	0.18	0.29	0.69	0.25	0.26	0.12	0.14	0.24	0.31	0.26	0.23	0.3	0.27	0.16	0.24	0.3	0.16	0.27	0.27	0.33	0.27	0.27	0.36	NA	0.2	0.26	0.29	0.39	0.38
79895@uc001zxt.1@uc001zxu.1	ENSG00000104043	0.001	1	0.11	notsign	0.05	0.08	0.03	0.05	0.02	0.02	0.04	0.06	0.06	0.06	0.12	NA	0.14	NA	0.05	0.19	0.11	NA	0.02	NA	0.34	0.32	0.19	0.02	0.08	0.02	0.27	0.26	0.05	0.06	0.05	0.11	0.03	0.03	0.05	0.03	0.17	0.03	NA	0.08	0.23	0.07	0.04	0.06
11078@uc003atv.1uc003atw.1@uc003atq.1	ENSG00000256872,ENSG00000100106,ENSG00000100101	-0.003	0	NA	notsign	0.98	0.98	0.98	0.98	0.99	0.98	0.98	0.99	0.99	1	0.99	1	0.99	NA	0.97	1	0.98	1	0.99	1	1	0.99	0.99	1	0.99	0.99	1	0.99	0.98	0.97	0.99	0.99	0.98	0.99	NA	NA	1	0.99	0.99	0.98	0.99	0.99	0.98	0.99
6929@uc002lto.1@uc002ltp.1uc002ltq.1uc002ltt.2	ENSG00000071564	0.039	0	NA	notsign	0.13	0.22	0.3	0.17	0.2	0.1	0.13	0.2	0.2	0.11	0.07	NA	0.26	NA	0.12	0.33	0.22	NA	0.14	NA	0.21	NA	0.15	0.13	0.24	0.19	0.21	0.31	0.1	0.21	0.2	0.27	0.17	0.3	0.16	0.14	0.19	0.13	NA	0.17	0.11	0.29	0.26	0.2
54878@uc010bhk.1@uc002aox.1uc002aoz.1	ENSG00000074603	-0.007	0	NA	notsign	0.94	0.93	0.94	0.96	0.85	0.9	0.94	0.97	0.93	0.95	0.87	0.93	0.93	NA	0.9	0.92	0.92	0.95	0.93	0.96	0.96	0.96	0.96	0.96	0.95	0.97	0.96	0.92	0.96	0.96	0.91	0.96	0.96	0.96	0.96	0.94	0.96	0.89	NA	0.9	0.93	0.88	0.93	0.93
27440@uc002zme.1@uc002zmh.1	ENSG00000069998	0.002	0	NA	notsign	0.5	0.5	0.5	0.5	0.5	0.5	0.5	0.51	0.51	0.49	0.5	0.49	0.49	NA	0.5	0.5	0.5	0.49	0.5	NA	0.5	0.5	0.5	0.49	0.49	0.5	0.49	0.49	0.5	0.5	0.51	0.5	0.5	0.5	NA	NA	0.5	0.5	NA	0.5	0.5	0.5	0.5	0.5
2778@uc010gjq.1@uc010gjs.1uc002yaa.1	ENSG00000087460	0.008	0	NA	notsign	0	0	0.01	0	0	0	0	0	0.01	0	0	0.06	0.01	NA	0.01	0.01	0.01	0.08	0	0.02	0.01	0.04	0	0	0	0	0.04	0.01	0	0	0	0	0.01	0	0	0	0.01	0	0.33	0	0.01	0	0	0.01
7148@uc003rlo.1@uc010knj.1	ENSG00000252512,ENSG00000168477,ENSG00000213676	-0.008	0	NA	notsign	0.99	1	0.99	0.99	0.99	0.99	0.98	1	0.99	0.98	0.98	0.96	0.99	0.99	0.99	0.98	0.99	0.97	1	0.97	0.99	0.97	0.99	0.99	1	0.99	0.94	0.99	0.99	0.99	0.99	0.99	0.99	1	0.99	0.99	0.99	0.99	0.82	0.99	0.97	0.99	0.99	0.99
93643@uc003ovh.1@uc010jyq.1	ENSG00000137221	0	0	NA	notsign	0.02	0.03	0.03	0.02	0.02	0.02	0.02	0.03	0.03	0.02	0.02	0	0.01	0.02	0.03	0.01	0.01	0	0.03	0	0	0	0.01	0.02	0.02	0.02	0	0.01	0.02	0.03	0.02	0.02	0.03	0.04	0.02	0.02	0.02	0.03	0	0.01	0.01	0.02	0.02	0.02
7290@uc002zpf.1uc010grn.1@uc010grp.1	ENSG00000242259,ENSG00000100084	-0.012	0	NA	notsign	0.93	0.89	0.88	0.89	0.91	0.95	0.91	0.95	0.94	0.96	0.93	0.98	0.97	NA	0.94	0.97	0.92	0.98	0.95	0.99	0.97	0.98	0.97	0.94	0.97	0.97	0.99	0.99	0.96	0.98	0.95	0.92	0.88	0.94	NA	NA	0.98	0.92	0.95	0.95	0.98	0.97	0.96	0.97
2805@uc001kpq.1@uc001kpr.1uc009xwi.1	ENSG00000120053	0.022	0	NA	notsign	0.08	0.06	0.06	0.05	0.08	0.04	0.07	0.07	0.06	0.03	0.07	0.05	0.07	0.1	0.03	0.05	0.08	0.05	0.05	NA	0.09	0.08	0.05	0.07	0.04	0.09	0.03	0.06	0.07	0.09	0.05	0.04	0.03	0.09	0.05	NA	0.04	0.06	NA	0.09	0.04	0.06	0.04	0.05
3423@uc004fct.2uc004fcx.2uc004fcy.2@uc004fcw.2	ENSG00000243604,ENSG00000010404,ENSG00000238039,ENSG00000241489,ENSG00000241769	-0.01	2	-0.095	notsign	0.73	0.73	0.78	0.79	0.8	0.8	0.76	0.76	0.86	0.86	0.81	0.96	0.86	0.77	0.82	0.88	0.84	0.96	0.73	0.89	0.84	0.98	0.88	0.82	0.83	0.8	0.95	0.89	0.78	0.79	0.76	0.83	0.78	0.8	0.78	NA	0.82	0.8	0.95	0.8	0.88	0.84	0.76	0.84
57461@uc010hsz.1@uc003elo.1uc003elp.1uc010hta.1	ENSG00000240682,ENSG00000261796	0.012	0	NA	notsign	0.09	0.06	0.07	0.13	0.04	0.1	0.05	0.05	0.05	0.09	0.08	0.18	0.06	NA	0.12	0.13	0.09	NA	0.09	NA	0.1	0.11	0.05	0.06	0.07	0.06	0.16	0.05	0.06	0.05	0.09	0.1	0.09	0.06	0.06	0.05	0.05	0.04	NA	0.07	0.08	0.1	0.04	0.03
550@uc002sme.1@uc002smh.1	ENSG00000115307	0.014	14	0.03	notsign	0.87	0.86	0.83	0.86	0.72	0.75	0.77	0.75	0.74	0.73	0.77	0.47	0.63	NA	0.8	0.78	0.72	0.41	0.9	0.57	0.62	0.45	0.76	0.83	0.8	0.8	0.61	0.79	0.72	0.81	0.85	0.81	0.86	0.84	0.82	0.85	0.82	0.79	0.5	0.74	0.71	0.75	0.74	0.84
57716@uc002onq.1@uc002onr.1uc002ons.1	ENSG00000105227	0.026	1	0.2	notsign	0.01	0.02	0.01	0.02	0.02	0.08	0.01	0.01	0.03	0.03	0.02	NA	0.04	0.06	0.02	0.02	0.01	0.01	0.03	0.02	0.03	0.04	0.01	0.01	0.01	0.01	0.01	0.01	0.02	0.03	0.05	0.04	0.1	0.02	0.03	0.03	0.02	0.02	0.06	0.02	0.03	0.01	0.02	0.02
5106@uc010ald.1@uc001wlr.1	ENSG00000100889	0	0	NA	notsign	0.5	0.5	0.5	0.5	0.5	0.5	0.5	0.5	0.49	0.5	0.5	0.5	0.5	NA	0.5	0.5	0.5	NA	0.5	NA	0.5	0.5	0.49	0.49	0.5	0.5	0.5	0.49	0.5	0.5	0.5	0.51	0.5	0.51	0.5	NA	0.5	0.5	NA	0.5	0.5	0.5	0.5	0.5
9815@uc001tpq.1@uc001tps.1uc001tpt.1uc001tpu.1uc001tpv.1uc001tpw.1	ENSG00000139436	0.048	0	NA	notsign	0.22	0.28	0.22	0.17	0.13	0.14	0.2	0.23	0.16	0.09	0.15	0.15	0.15	NA	0.06	0.12	0.03	0.17	0.16	NA	0.11	0.09	0.04	0.11	0.07	0.22	0.1	0.15	0.11	0.11	0.16	0.25	0.13	0.1	0.13	NA	0.05	0.2	NA	0.09	0.04	0.2	0.15	0.06
27440@uc002zme.1@uc002zmf.1uc002zmg.1	ENSG00000069998	0.038	0	NA	notsign	0.04	0.02	0.03	0.04	0.03	0.07	0.02	0.03	0.06	0.02	0.08	0.05	0.03	NA	0.07	0.02	0.03	NA	0.01	NA	0.02	0.08	0.01	0.03	0.02	0.03	0.09	0.03	0.03	0.06	0.08	0.03	0.05	0.07	NA	NA	0.01	0.08	NA	0.05	0.02	0.03	0.07	0.04
6880@uc003jwa.1@uc003jwf.1	ENSG00000085231	0	0	NA	notsign	1	1	1	1	1	1	1	1	1	1	1	1	1	NA	1	1	1	1	1	1	1	1	1	1	1	1	1	1	1	1	1	1	1	1	1	1	1	1	1	1	1	1	1	1
3105@uc010jrq.1uc00543.uc010kln.1	ENSG00000243439,ENSG00000054598,ENSG00000236086,ENSG00000228365,ENSG00000244041,ENSG00000261015,ENSG00000232654,ENSG00000229282,ENSG00000217707,ENSG00000219992,ENSG00000233068,ENSG00000217135,ENSG00000217566,ENSG00000216657,ENSG00000145965,ENSG00000252668,ENSG00000216307,ENSG00000201185,ENSG00000260239,ENSG00000205444,ENSG00000238801,ENSG00000217385,ENSG00000217030,ENSG00000219607,ENSG00000215057…	0	0	NA	notsign	0.49	0.49	0.51	0.5	0.5	0.5	0.51	0.5	0.5	0.5	0.5	0.51	0.49	NA	0.5	0.5	0.51	0.5	0.5	0.5	0.5	0.49	0.5	0.49	0.5	0.51	0.5	0.5	0.51	0.5	0.51	0.5	0.5	0.5	0.5	0.49	0.51	0.5	0.5	0.5	0.5	0.5	0.5	0.51
1390@uc001iyj.1uc001iyk.1@uc001ixx.1	ENSG00000253054,ENSG00000233343,ENSG00000095794	0.009	1	0.46	notsign	0.46	0.49	0.43	0.47	0.42	0.42	0.48	0.47	0.49	0.49	0.47	0.41	0.52	NA	0.48	0.39	0.57	0.41	0.54	0.32	0.42	0.52	0.54	0.47	0.44	0.48	0.45	0.36	0.51	0.47	0.54	0.48	0.42	0.41	0.57	NA	0.43	0.54	NA	0.45	0.43	0.45	0.45	0.43
79713@uc002obc.1@uc010eej.1	ENSG00000126246,ENSG00000161265	0.026	6	0.087	notsign	0.14	0.1	0.16	0.17	0.1	0.1	0.13	0.17	0.15	0.12	0.21	0.24	0.13	0.25	0.23	0.26	0.11	0.12	0.2	0.08	0.08	0.1	0.14	0.11	0.14	0.14	0.12	0.16	0.12	0.25	0.14	0.29	0.23	0.14	0.16	0.15	0.34	0.13	0.1	0.13	0.21	0.11	0.1	0.16
6723@uc001ary.1@uc001arz.1	ENSG00000116649	0.014	0	NA	notsign	0.43	0.39	0.43	0.38	0.34	0.38	0.43	0.28	0.19	0.17	0.19	0.27	0.33	NA	0.28	0.37	0.35	0.4	0.24	0.21	0.35	0.15	0.2	0.21	0.25	0.41	0.4	0.33	0.29	0.3	0.33	0.37	0.35	0.29	0.44	0.3	0.27	0.31	NA	0.33	0.3	0.35	0.31	0.23
2778@uc002yad.1@uc002xzt.1	ENSG00000087460	0.001	0	NA	notsign	0	0	0	0	0	0	0	0	0	0	0	0.01	0	NA	0	0	0	0.02	0	0	0	0.01	0	0	0	0	0.01	0	0	0	0	0	0	0	0	0	0	0	0.1	0	0	0	0	0
6256@uc004cfd.1@uc004cfb.1	ENSG00000263897,ENSG00000186350	0.001	0	NA	notsign	0.5	0.51	0.5	0.5	0.5	0.51	0.5	0.5	0.5	0.5	0.49	0.5	0.5	NA	0.5	0.5	0.51	0.5	0.5	0.51	0.5	0.51	0.5	0.49	0.5	0.5	0.5	0.49	0.5	0.5	0.51	0.5	0.5	0.5	0.5	0.5	0.5	0.5	0.51	0.49	0.5	0.49	0.5	0.5
23413@uc010myz.1@uc004bzi.2	ENSG00000107130	-0.001	0	NA	notsign	0.49	0.5	0.5	0.51	0.5	0.51	0.49	0.5	0.5	0.51	0.51	NA	0.5	NA	0.49	0.5	0.5	NA	0.5	NA	0.49	NA	0.51	0.5	0.5	0.5	0.5	0.51	0.5	0.5	0.5	0.49	0.5	0.5	0.49	0.5	0.5	0.49	NA	0.5	0.51	0.49	0.49	0.5
22862@uc001vcp.1uc001vcq.1@uc001vcl.1uc001vcm.1	ENSG00000201662,ENSG00000199788,ENSG00000102531	0	0	NA	notsign	0.49	0.5	0.5	0.5	0.49	0.5	0.5	0.5	0.5	0.5	0.5	0.5	0.51	NA	0.49	0.5	0.5	0.5	0.5	0.51	0.5	0.5	0.51	0.5	0.51	0.5	0.51	0.49	0.5	0.51	0.5	0.5	0.5	0.5	NA	NA	0.51	0.5	NA	0.51	0.5	0.5	0.5	0.5
23216@uc003gtd.1@uc003gtb.1	ENSG00000227325,ENSG00000250254,ENSG00000065882	0.071	17	0.159	sign	0.33	0.29	0.4	0.25	0.24	0.46	0.48	0.35	0.35	0.29	0.25	0.39	0.19	0.27	0.27	0.14	0.19	0.32	0.32	0.27	0.22	0.18	0.28	0.5	0.35	0.4	0.18	0.35	0.17	0.38	0.17	0.25	0.38	0.25	0.24	0.15	0.23	0.28	0.45	0.21	0.19	0.23	0.3	0.27
5325@uc003qjv.1@uc003qkn.1	ENSG00000118495	-0.015	2	-0.025	notsign	0.88	0.9	0.86	0.85	0.84	0.86	0.86	0.9	0.91	0.93	0.92	0.99	0.96	NA	0.9	0.91	0.96	0.97	0.87	0.99	0.98	0.99	0.95	0.92	0.92	0.83	0.99	0.99	0.91	0.86	0.86	0.9	0.85	0.85	0.85	0.86	0.89	0.9	0.88	0.94	0.98	0.9	0.92	0.89
6655@uc010ans.1@uc001wxs.2	ENSG00000100485	0.003	0	NA	notsign	0	0	0	0	0	0	0.01	0	0	0	0	0	0	NA	0	0	0	0.01	0	0	0	0	0	0	0	0	0	0	0	0	0	0	0.01	0.01	0.01	NA	0.01	0	0.01	0	0	0	0	0
7226@uc002zex.1@uc002zew.1uc010gpt.1	ENSG00000142185	0.023	1	-0.19	notsign	0.69	0.74	0.67	0.72	0.65	0.71	0.8	0.79	0.68	0.83	0.82	0.98	0.76	0.71	0.76	0.82	0.68	0.96	0.8	0.95	0.93	0.95	0.9	0.77	0.86	0.77	0.91	0.99	0.79	0.8	0.72	0.77	0.73	0.76	0.69	NA	0.98	0.72	0.88	0.68	0.88	0.82	0.77	0.87
214@uc010hpp.1@uc003dvv.2uc003dvw.1uc003dvx.1uc003dvy.1	ENSG00000170017	0.031	2	0.14	notsign	0.65	0.64	0.62	0.62	0.6	0.65	0.67	0.58	0.7	0.52	0.61	0.9	0.79	0.68	0.61	0.77	0.61	0.96	0.63	0.87	0.8	0.9	0.85	0.69	0.65	0.68	0.93	0.93	0.7	0.62	0.6	0.67	0.63	0.58	0.69	0.63	0.68	0.64	0.88	0.7	0.71	0.69	0.6	0.68
93643@uc003ovi.1@uc003ovf.1	ENSG00000137221	-0.021	0	NA	notsign	0.82	0.81	0.77	0.85	0.87	0.85	0.81	0.89	0.79	0.88	0.87	NA	0.79	0.82	0.86	0.85	0.81	NA	0.87	NA	0.88	0.37	0.82	0.84	0.88	0.69	0.6	0.38	0.83	0.79	0.88	0.77	0.78	0.79	0.78	0.81	0.69	0.84	NA	0.82	0.81	0.84	0.83	0.79
1981@uc003fnt.1@uc003fnu.2uc003fnv.2	ENSG00000114867,ENSG00000145191	-0.003	0	NA	notsign	0.97	0.96	0.95	0.96	0.97	0.97	0.96	0.96	0.99	0.96	0.96	0.93	0.98	NA	0.96	0.98	0.97	0.92	0.95	0.93	0.98	0.93	0.97	0.97	0.98	0.96	0.93	0.95	0.97	0.95	0.96	0.96	0.96	0.96	0.97	0.97	0.97	0.95	0.93	0.97	0.99	0.96	0.97	0.96
22883@uc001aqf.1@uc001aqh.1uc001aqi.1	ENSG00000171603	0.04	3	0.343	notsign	0.3	0.24	0.27	0.19	0.16	0.2	0.26	0.14	0.14	0.11	0.33	0.13	0.13	NA	0.28	0.19	0.12	NA	0.19	NA	0.18	0.22	0.06	0.13	0.09	0.1	0.17	0.13	0.26	0.26	0.27	0.34	0.3	0.13	0.23	0.19	0.12	0.32	NA	0.25	0.12	0.1	0.29	0.35
1390@uc001iys.1uc001iyt.1@uc001iya.1	ENSG00000253054,ENSG00000233343,ENSG00000095794	-0.015	6	0.022	notsign	0.09	0.1	0.14	0.15	0.09	0.14	0.06	0.07	0.09	0.11	0.09	0.02	0.1	NA	0.08	0.06	0.1	0.08	0.14	0.03	0.06	0.11	0.08	0.05	0.1	0.13	0.05	0.08	0.15	0.15	0.07	0.17	0.12	0.04	0.07	NA	0.04	0.28	0.12	0.09	0.04	0.07	0.08	0.09
10399@uc010jlr.1@uc003mni.1	ENSG00000208342,ENSG00000264549,ENSG00000204628	0.003	12	0.025	notsign	0.72	0.72	0.74	0.74	0.73	0.71	0.71	0.69	0.65	0.71	0.75	0.45	0.65	NA	0.73	0.66	0.73	0.43	0.72	0.58	0.63	0.5	0.68	0.73	0.69	0.75	0.47	0.64	0.73	0.74	0.74	0.68	0.74	0.64	0.71	0.7	0.52	0.72	0.3	0.73	0.66	0.72	0.75	0.69
26140@uc003bti.2uc003btj.2@uc003btg.1	ENSG00000241553,ENSG00000214021,ENSG00000250151	0.008	0	NA	notsign	0.01	0	0.01	0.01	0	0	0	0	0.01	0	0.01	0.04	0.01	0.01	0.01	0.01	0.01	0.07	0.01	0.02	0.03	0.04	0.01	0	0.01	0.01	0.02	0.02	0.01	0.01	0.01	0.01	0.01	0.01	0.02	0	0.01	0.01	NA	0.01	0.01	0.01	0.01	0.01
4853@uc009who.1@uc001eik.1uc001eil.2	ENSG00000134250	-0.015	0	NA	notsign	0.98	0.95	0.93	0.92	0.96	0.94	0.98	0.96	0.95	0.96	0.97	0.95	0.97	NA	0.96	0.91	0.92	0.95	0.94	0.93	0.97	0.81	0.88	0.94	0.95	0.88	0.91	0.94	0.94	0.96	0.9	0.9	0.95	0.86	0.91	0.91	0.89	0.93	0.77	0.84	0.95	0.94	0.87	0.87
1797@uc003sdb.1@uc003scz.1	ENSG00000204348	0.001	5	-0.044	notsign	0.46	0.49	0.57	0.51	0.52	0.45	0.51	0.6	0.38	0.55	0.51	0.81	0.75	NA	0.53	0.6	0.72	NA	0.57	NA	0.74	0.57	0.46	0.48	0.49	0.5	0.7	0.61	0.51	0.62	0.61	0.57	0.6	0.41	0.59	0.57	0.49	0.53	NA	0.64	0.49	0.61	0.51	0.49
7385@uc002djz.1@uc002djx.1uc002djy.1	ENSG00000140740	0.042	2	0.19	notsign	0.19	0.2	0.21	0.2	0.11	0.19	0.06	0.22	0.21	0.21	0.23	0.11	0.16	0.21	0.11	0.1	0.16	0.18	0.24	NA	0.15	0.45	0.17	0.23	0.25	0.17	0.11	0.16	0.29	0.21	0.22	0.22	0.23	0.21	0.26	0.16	0.24	0.1	0.4	0.23	0.18	0.15	0.34	0.21
51759@uc004byq.1@uc004byp.1	ENSG00000136819	-0.093	4	-0.32	notsign	0.42	0.6	0.5	0.31	0.41	0.38	0.39	0.52	0.48	0.58	0.54	NA	0.35	NA	0.41	0.49	0.4	NA	0.87	NA	0.86	0.58	0.69	0.71	0.88	0.51	0.62	0.77	0.35	0.51	0.42	0.52	0.37	0.67	0.52	0.36	0.63	0.35	NA	0.41	0.42	0.44	0.34	0.71
23334@uc001cjl.1@uc001cjk.1	ENSG00000198198	-0.031	4	-0.24	notsign	0.66	0.69	0.72	0.79	0.54	0.72	0.7	0.74	0.26	0.46	0.59	0.42	0.71	NA	0.69	0.65	0.31	NA	0.75	0.33	0.75	0.7	NA	0.65	0.57	0.72	0.35	0.21	0.64	0.49	0.47	0.29	0.76	0.54	0.66	0.66	0.71	0.5	0.52	0.26	0.66	0.85	0.45	0.33
221527@uc003scm.1@uc003rkp.1	ENSG00000255552,ENSG00000213722,ENSG00000252743,ENSG00000235663,ENSG00000201555,ENSG00000204390,ENSG00000204386,ENSG00000204366,ENSG00000204421,ENSG00000204427,ENSG00000213719,ENSG00000204422,ENSG00000204394,ENSG00000204396,ENSG00000204392,ENSG00000204385,ENSG00000204371	-0.161	4	-0.458	notsign	0.81	0.6	0.81	0.76	0.64	0.76	0.72	0.69	0.76	0.8	0.93	0.75	0.66	NA	0.84	0.86	0.6	0.85	0.85	NA	0.91	NA	0.96	0.79	0.81	0.81	0.89	0.93	0.67	0.56	0.53	0.86	0.4	0.55	0.67	0.7	0.8	0.81	0.39	0.71	0.85	0.96	0.71	0.91
116983@uc001aea.1@uc001aeb.1	ENSG00000131584	0.011	1	-0.11	notsign	0.02	0.08	0.12	0.04	0.12	0.05	0.05	0.05	0.13	0.03	0.12	NA	0.06	0.09	0.04	0.11	0.07	0.06	0.05	0.37	0.04	0.21	0.06	0.04	0.04	0.06	0.16	0.09	0.06	0.05	0.09	0.09	0.08	0.03	0.05	0.08	0.12	0.05	NA	0.1	0.11	0.04	0.1	0.07
144132@uc001mdx.1@uc001mdp.1	ENSG00000265264,ENSG00000179532	-0.048	0	NA	notsign	0.93	0.81	0.84	0.93	0.87	0.9	0.9	0.96	0.91	0.95	0.86	0.83	0.89	NA	0.85	0.92	0.91	NA	0.83	0.93	0.89	0.76	0.7	0.87	0.93	0.94	0.87	0.87	0.83	0.9	0.87	0.89	0.93	0.91	0.94	0.94	0.93	0.84	0.67	0.85	0.86	0.89	0.88	0.88
6046@uc010jug.1@uc003sgi.2	ENSG00000216307,ENSG00000201185,ENSG00000260239,ENSG00000205444,ENSG00000238801,ENSG00000217385,ENSG00000217030,ENSG00000219607,ENSG00000215057,ENSG00000264121,ENSG00000263572,ENSG00000218868,ENSG00000203498,ENSG00000225092,ENSG00000219993,ENSG00000236512,ENSG00000219294,ENSG00000251164,ENSG00000230939,ENSG00000216368,ENSG00000221583,ENSG00000229950,ENSG00000263705,ENSG00000216359,ENSG00000205318…	0.004	0	NA	notsign	1	1	1	1	1	1	1	1	1	1	1	0.96	1	NA	1	0.99	1	0.97	1	0.97	0.98	0.97	0.98	1	0.99	1	0.98	0.93	1	1	1	1	1	1	1	1	0.99	1	0.96	1	0.99	0.99	1	1
93109@uc003fuc.1@uc003fud.1uc003fue.1uc010hzn.1uc003fuf.1	ENSG00000145014	0.031	0	NA	notsign	0.17	0.11	0.09	0.22	0.1	0.44	0.07	0.12	0.06	0.08	0.17	0.2	0.23	NA	0.15	0.49	0.37	NA	0.06	NA	0.14	0.17	0.11	0.19	0.19	0.21	0.24	0.13	0.19	0.21	0.16	0.09	0.11	0.25	0.12	0.14	0.09	0.13	NA	0.17	0.21	0.1	0.2	0.12
6125@uc001dpd.1@uc001dpb.1	ENSG00000206680,ENSG00000122406	0.007	2	0	notsign	0.06	0.06	0.06	0.08	0.05	0.06	0.07	0.05	0.05	0.04	0.05	0.01	0.03	NA	0.06	0.03	0.04	0.01	0.06	0.01	0.03	0.01	0.03	0.05	0.05	0.07	0.01	0.02	0.07	0.07	0.05	0.04	0.1	0.06	0.05	0.06	0.03	0.05	0	0.06	0.03	0.04	0.05	0.04
6238@uc002wpt.1@uc002wpy.2	ENSG00000125844	-0.004	0	NA	notsign	1	1	0.99	1	1	0.99	1	1	0.99	1	1	0.97	0.99	1	1	1	1	0.95	1	0.95	0.99	0.98	1	1	1	1	0.99	0.99	1	1	1	0.99	0.99	1	0.99	0.99	1	1	0.96	1	0.99	1	1	1
56658@uc010klx.1@uc003rus.1	ENSG00000204610,ENSG00000236475,ENSG00000204614,ENSG00000243753,ENSG00000248167,ENSG00000204599	-0.001	0	NA	notsign	0.04	0.04	0.03	0.02	0.03	0.04	0.02	0.02	0.05	0.08	0.02	NA	0.07	NA	0.05	0.09	0.05	0.19	0.03	0.16	0.12	0.18	0.07	0.02	0.05	0.03	0.24	0.11	0.03	0.03	0.03	0.04	0.06	0.02	0.02	0.03	0.06	0.03	0.31	0.05	0.04	0.06	0.02	0.04
23192@uc002wby.1@uc003boe.1uc003bof.1uc010hbm.1	ENSG00000227061,ENSG00000143727,ENSG00000226277,ENSG00000225942,ENSG00000223751,ENSG00000231173,ENSG00000232057,ENSG00000226649,ENSG00000235078,ENSG00000234171,ENSG00000171863,ENSG00000252531,ENSG00000227363,ENSG00000264071,ENSG00000207192,ENSG00000176887,ENSG00000242540,ENSG00000236106,ENSG00000226488,ENSG00000221255,ENSG00000235576,ENSG00000229740,ENSG00000225642,ENSG00000115738,ENSG00000238888…	-0.008	0	NA	notsign	0.97	0.97	0.96	0.97	0.99	0.97	0.98	0.98	0.95	0.98	0.98	0.99	0.98	0.98	0.96	0.99	0.98	0.97	0.97	0.98	0.98	0.98	0.98	0.96	0.98	0.98	0.98	0.97	0.98	0.97	0.97	0.98	0.95	0.95	0.96	0.97	0.96	0.98	0.91	0.98	0.99	0.98	0.98	0.97
727957@uc003zbl.2@uc003zbj.1	ENSG00000179832	0.002	0	NA	notsign	0	0	0	0	0	0	0	0	0	0	0	0.02	0.01	NA	0	0.01	0.01	0.05	0	0.01	0.01	0.03	0	0	0	0	0.02	0.01	0	0	0	0	0	0	NA	NA	0.01	0	0.05	0	0.01	0	0	0
8877@uc002jrf.1@uc002jrj.1	ENSG00000176170	0.056	10	0.143	sign	0.46	0.45	0.46	0.41	0.54	0.47	0.4	0.42	0.53	0.4	0.38	0.57	0.54	0.42	0.39	0.47	0.44	0.55	0.39	0.48	0.42	0.42	0.39	0.37	0.39	0.34	0.61	0.48	0.51	0.43	0.48	0.4	0.52	0.47	0.42	0.41	0.34	0.46	0.54	0.48	0.52	0.49	0.45	0.47
2550@uc003rrl.2uc003rrm.2uc003rrn.2@uc003nmw.2	ENSG00000229796,ENSG00000261730,ENSG00000218027,ENSG00000266252,ENSG00000164385,ENSG00000266750,ENSG00000232999,ENSG00000233763,ENSG00000222248,ENSG00000137267,ENSG00000218472,ENSG00000260604,ENSG00000230648,ENSG00000237716,ENSG00000231811,ENSG00000260673,ENSG00000236336,ENSG00000220685,ENSG00000265083,ENSG00000264541,ENSG00000220446,ENSG00000218574,ENSG00000217239,ENSG00000216360,ENSG00000230770…	-0.005	0	NA	notsign	0.06	0.05	0.04	0.13	0.11	0.05	0.09	0.08	0.12	0.11	0.18	NA	0.21	0.1	0.22	0.25	0.17	NA	0.04	0.17	0.31	0.38	0.26	0.05	0.06	0.12	0.4	0.08	NA	0.12	0.14	0.22	0.15	0.04	0.14	0.25	0.27	0.06	NA	0.31	0.23	0.2	0.19	0.12
7918@uc003saf.1@uc003ria.2	ENSG00000201680,ENSG00000219797,ENSG00000201785,ENSG00000265236,ENSG00000213760,ENSG00000227507,ENSG00000204475,ENSG00000230622,ENSG00000204463,ENSG00000204439,ENSG00000204438,ENSG00000198563,ENSG00000254870	0.042	12	0.128	notsign	0.77	0.86	0.9	0.85	0.86	0.84	0.79	0.92	0.93	0.85	0.89	0.74	0.84	0.9	0.85	0.78	0.88	0.77	0.8	0.67	0.9	0.7	0.95	0.9	0.69	0.92	0.71	0.74	0.77	0.79	0.81	0.88	0.91	0.9	0.8	0.84	0.88	0.89	0.61	0.79	0.86	0.85	0.85	0.78
26140@uc003btk.2@uc003btg.1	ENSG00000241553,ENSG00000214021,ENSG00000250151	0.017	0	NA	notsign	0.13	0.1	0.1	0.29	0.11	0.06	0.09	0.08	0.09	0.06	0.12	0.5	0.1	0.23	0.16	0.09	0.08	NA	0.16	NA	0.25	NA	0.15	0.09	0.12	0.14	0.23	0.27	0.1	0.14	0.24	0.34	0.55	0.21	0.38	0.09	0.15	0.15	NA	0.1	0.27	0.1	0.13	0.13
7917@uc010kqc.1@uc003rhs.2uc003rht.2	ENSG00000233902,ENSG00000201680,ENSG00000219797,ENSG00000201785,ENSG00000265236,ENSG00000213760,ENSG00000227507,ENSG00000204475,ENSG00000230622,ENSG00000204463,ENSG00000198563,ENSG00000254870	0.004	0	NA	notsign	0.98	0.99	0.99	0.99	0.98	0.99	0.99	0.99	0.99	0.98	0.98	NA	0.9	NA	0.98	0.93	0.97	NA	0.99	NA	0.95	0.58	0.94	0.99	0.98	0.99	0.9	0.88	0.97	0.98	0.98	0.97	0.98	0.99	0.98	0.99	0.96	0.99	NA	0.97	0.93	0.97	0.99	0.98
56654@uc004cks.1@uc004ckr.1uc004ckt.1uc004cku.1	ENSG00000107281	0.173	14	0.312	sign	0.12	0.27	0.1	0.14	0.25	0.08	0.14	0.24	0.26	0.24	0.17	0.15	0.17	NA	0.13	0.1	0.16	0.22	0.11	0.27	0.13	0.08	0.17	0.23	0.18	0.18	0.31	0.19	0.32	0.34	0.35	0.24	0.14	0.17	0.3	0.18	0.15	0.11	NA	0.19	0.12	0.1	0.35	0.12
7940@uc003nuq.1@uc003rzf.1	ENSG00000228365,ENSG00000244041,ENSG00000261015,ENSG00000232654,ENSG00000229282,ENSG00000217707,ENSG00000219992,ENSG00000233068,ENSG00000217135,ENSG00000217566,ENSG00000216657,ENSG00000145965,ENSG00000252668,ENSG00000216307,ENSG00000201185,ENSG00000260239,ENSG00000205444,ENSG00000238801,ENSG00000217385,ENSG00000217030,ENSG00000219607,ENSG00000215057,ENSG00000264121,ENSG00000263572,ENSG00000218868…	0.002	0	NA	notsign	0	0	0	0	0	0	0	0	0.01	0	0	0	0	NA	0	0	0	0	0	0	0	0	0	0	0	0	0	0	0	0	0	0	0	0	0	0	0	0	0	0	0	0	0	0
6813@uc002mhc.2@uc002mhb.2uc002mha.2	ENSG00000076944	-0.003	0	NA	notsign	0.5	0.5	0.51	0.5	0.5	0.51	0.5	0.5	0.51	0.5	0.49	0.5	0.49	NA	0.49	0.5	0.5	0.51	0.5	0.51	0.5	0.5	0.5	0.49	0.51	0.5	0.5	0.5	0.5	0.5	0.5	0.5	0.5	0.5	0.5	0.5	0.5	0.51	0.5	0.51	0.5	0.51	0.49	0.5
80024@uc001tuz.1@uc001tvd.1	ENSG00000089060	0.035	3	0.19	notsign	0.76	0.82	0.78	0.82	0.78	0.73	0.78	0.7	0.65	0.65	0.72	0.35	0.66	NA	0.74	0.7	0.66	0.52	0.83	0.49	0.64	0.76	0.6	0.7	0.71	0.72	0.77	0.56	0.69	0.76	0.74	0.75	0.79	0.81	0.77	NA	0.71	0.71	NA	0.66	0.68	0.61	0.76	0.74
3987@uc002teh.1@uc010fjl.1uc002tek.2	ENSG00000169756	-0.009	0	NA	notsign	0.98	0.99	1	0.99	0.99	0.99	0.99	0.99	0.98	0.96	0.98	0.83	0.98	NA	0.99	0.97	0.97	0.7	0.99	0.93	0.97	0.88	0.97	0.99	0.99	0.99	0.93	0.94	0.98	0.99	0.99	0.98	0.99	1	0.99	1	0.97	0.99	NA	0.98	0.94	0.98	0.99	0.97
10093@uc003bta.1@uc003bsz.1	ENSG00000241553,ENSG00000250151	-0.02	0	NA	notsign	0	0.89	0.71	0.77	0.73	0.5	0.77	0.06	0.26	0.82	0.25	0.43	0.89	NA	0.5	0.67	0.01	0.16	0.89	0.81	0.79	0.5	0.32	0.04	0.5	0.99	0.15	0.98	0.01	0.15	0.97	0.02	0.17	0.54	0.91	0.04	0.51	0.4	0.66	0.5	0.69	0.47	0.46	0.96
50854@uc003nxl.1@uc003sbu.1	ENSG00000219992,ENSG00000233068,ENSG00000217135,ENSG00000217566,ENSG00000216657,ENSG00000145965,ENSG00000252668,ENSG00000216307,ENSG00000201185,ENSG00000260239,ENSG00000205444,ENSG00000238801,ENSG00000217385,ENSG00000217030,ENSG00000219607,ENSG00000215057,ENSG00000264121,ENSG00000263572,ENSG00000218868,ENSG00000203498,ENSG00000225092,ENSG00000219993,ENSG00000236512,ENSG00000219294,ENSG00000251164…	0.004	1	0.07	notsign	0.01	0	0.01	0.02	0.01	0.01	0	0	0	0	0	0.01	0	NA	0	0.01	0	0.01	0.01	0	0.01	0	0	0.01	0	0	0.01	0	0.02	0.01	0	0	0.03	0	0	0.01	0.01	0	0.07	0	0	0	0	0
51529@uc002kbx.1@uc002kjr.1	ENSG00000239024,ENSG00000239884,ENSG00000262050,ENSG00000265566,ENSG00000142163,ENSG00000172150,ENSG00000172146,ENSG00000255095,ENSG00000262106,ENSG00000261892,ENSG00000180068,ENSG00000180042,ENSG00000159961,ENSG00000240898,ENSG00000127774,ENSG00000177602,ENSG00000262358,ENSG00000262692,ENSG00000238807,ENSG00000263165,ENSG00000251812,ENSG00000207390,ENSG00000263219,ENSG00000261868,ENSG00000262519…	0.003	0	NA	notsign	0.01	0.01	0.01	0.01	0.01	0.01	0	0.01	0.01	0	0	0	0	NA	0.01	0	0.01	0	0.01	0	0	0	0	0	0	0	0	0	0	0.01	0.01	0.01	0.01	0.01	0	0.01	0	0	0.01	0	0	0	0.01	0
22803@uc002wsh.1@uc002wsg.1	ENSG00000088930	0.014	0	NA	notsign	0.89	0.95	0.94	0.93	0.9	0.93	0.98	0.97	0.91	0.84	0.94	0.7	0.87	0.85	0.83	0.87	0.61	0.72	0.94	NA	0.75	0.76	0.82	0.95	0.94	0.92	NA	0.58	0.92	0.81	0.92	0.92	0.95	0.95	0.94	0.93	0.93	0.92	0.77	0.65	0.52	0.77	0.93	0.87
2316@uc004fki.2@uc004fkk.2uc010nuu.1	ENSG00000196924	-0.005	18	-0.002	notsign	0.17	0.21	0.24	0.26	0.13	0.2	0.27	0.17	0.1	0.1	0.11	0.37	0.15	NA	0.09	0.05	0.07	0.38	0.18	0.17	0.17	0.44	0.03	0.09	0.07	0.2	0.42	0.05	0.09	0.25	0.19	0.1	0.3	0.22	0.16	NA	0.11	0.11	0.45	0.07	0.07	0.04	0.11	0.09
55308@uc002eyu.2@uc002eyo.1uc002eyp.1uc002eys.1	ENSG00000157349,ENSG00000260537,ENSG00000168872	-0.115	6	-0.352	sign	0.56	0.54	0.53	0.74	0.81	0.74	0.52	0.56	0.77	0.74	0.78	0.4	0.36	0.64	0.61	0.7	0.57	NA	0.75	0.68	0.74	0.49	0.84	0.65	0.64	0.61	NA	0.73	0.58	0.64	0.76	0.57	0.8	0.62	0.69	0.62	0.6	0.81	0.5	0.6	0.68	0.62	0.54	0.63
6818@uc010bzt.1@uc002dsz.1	ENSG00000181625,ENSG00000257691,ENSG00000260514,ENSG00000260043,ENSG00000197471,ENSG00000260719,ENSG00000262756,ENSG00000174992,ENSG00000167371,ENSG00000185928,ENSG00000214725,ENSG00000247735,ENSG00000260358,ENSG00000167194,ENSG00000149923,ENSG00000260453,ENSG00000261367,ENSG00000132207,ENSG00000213648,ENSG00000260280,ENSG00000103485,ENSG00000262323,ENSG00000079616,ENSG00000103495,ENSG00000263136…	-0.001	0	NA	notsign	0.95	0.92	0.94	0.94	0.92	0.9	0.93	0.93	0.89	0.95	0.94	0.99	0.93	NA	0.94	0.96	0.91	0.99	0.92	0.98	0.96	0.99	0.97	0.93	0.96	0.95	0.99	0.97	0.92	0.89	0.9	0.94	0.94	0.94	0.96	0.91	0.96	0.91	0.99	0.9	0.92	0.95	0.89	0.95
317662@uc009xrb.1@uc009xqz.1	ENSG00000227382,ENSG00000138286	0.011	0	NA	notsign	0.06	0.1	0.16	0.03	0.06	0.04	0.14	0.09	0.09	0.05	0.06	0.05	0.06	NA	0.14	0.05	0.17	0.06	0.06	0.05	0.04	0.05	0.06	0.04	0.05	0.07	0.03	0.08	0.14	0.12	0.05	0.12	0.11	0.15	0.09	NA	0.05	0.05	0.11	0.06	0.08	0.07	0.03	0.06
7919@uc003ryf.1@uc003nts.1	ENSG00000266750,ENSG00000232999,ENSG00000233763,ENSG00000222248,ENSG00000137267,ENSG00000218472,ENSG00000260604,ENSG00000230648,ENSG00000237716,ENSG00000231811,ENSG00000260673,ENSG00000236336,ENSG00000220685,ENSG00000265083,ENSG00000264541,ENSG00000220446,ENSG00000218574,ENSG00000217239,ENSG00000216360,ENSG00000230770,ENSG00000239472,ENSG00000124785,ENSG00000241216,ENSG00000261211,ENSG00000224532…	-0.002	0	NA	notsign	1	0.99	0.99	1	0.99	0.99	1	0.99	0.99	0.99	0.99	0.91	0.99	NA	0.99	0.99	0.99	0.72	0.99	0.96	0.98	0.83	0.99	0.99	0.99	1	0.89	0.97	0.99	0.99	0.99	0.99	0.99	0.99	1	1	0.99	0.99	0.73	0.99	0.98	0.99	0.99	0.99
9659@uc001eme.1@uc001eln.2uc001elx.2	ENSG00000178104	0.059	31	0.091	sign	0.65	0.68	0.64	0.52	0.76	0.63	0.69	0.54	0.71	0.66	0.77	0.97	0.68	0.62	0.79	0.72	0.81	0.97	0.71	0.93	0.94	0.94	0.78	0.79	0.82	0.67	0.94	0.96	0.71	0.71	0.56	0.71	0.54	0.6	0.6	0.67	0.85	0.77	0.81	0.76	0.84	0.78	0.65	0.81
51606@uc003xrk.1@uc010lyd.1	ENSG00000047249	0.007	1	0.33	notsign	0.98	0.98	0.98	0.97	0.97	0.99	0.98	0.97	0.95	0.94	0.96	NA	0.96	NA	0.94	0.95	0.94	NA	0.99	0.97	0.97	0.89	0.96	0.97	0.97	0.97	0.64	0.99	0.98	0.98	0.99	0.97	0.98	0.99	NA	NA	0.96	0.98	NA	0.97	0.95	0.93	0.97	0.98
8737@uc003muw.2@uc003mux.1	ENSG00000137275	0.014	2	0.35	notsign	0.39	0.28	0.41	0.29	0.34	0.35	0.31	0.29	0.38	0.24	0.23	0.45	0.35	NA	0.33	0.39	0.39	0.38	0.3	0.74	0.5	0.36	0.26	0.33	0.41	0.31	0.33	0.38	0.34	0.27	0.26	0.25	0.34	0.29	0.28	0.24	0.21	0.31	NA	0.24	0.16	0.31	0.41	0.32
22980@uc002fpd.1@uc002fpc.1	ENSG00000141002	0.006	14	0.016	notsign	0.63	0.7	0.73	0.75	0.65	0.62	0.64	0.68	0.6	0.57	0.65	0.27	0.44	0.67	0.69	0.57	0.62	0.19	0.74	0.42	0.42	0.29	0.57	0.65	0.67	0.66	0.26	0.45	0.62	0.64	0.67	0.6	0.78	0.73	0.66	0.68	0.64	0.62	0.19	0.51	0.51	0.64	0.65	0.69
3191@uc002ojo.1@uc002ojk.1	ENSG00000104824	0.016	1	0.08	notsign	0.77	0.77	0.77	0.77	0.74	0.75	0.77	0.79	0.76	0.77	0.75	0.51	0.64	NA	0.76	0.71	0.75	0.55	0.82	0.77	0.77	0.58	0.7	0.8	0.81	0.79	0.62	0.74	0.74	0.8	0.73	0.75	0.81	0.8	0.76	0.82	0.72	0.75	NA	0.77	0.7	0.72	0.77	0.74
2874@uc010cme.1@uc002gfv.1	ENSG00000132522,ENSG00000261915	0.009	4	0.04	notsign	0.13	0.13	0.1	0.14	0.13	0.13	0.16	0.08	0.08	0.11	0.11	0.09	0.1	NA	0.12	0.09	0.12	0.08	0.12	0.09	0.12	0.06	0.15	0.15	0.15	0.15	0.07	0.11	0.15	0.1	0.12	0.13	0.12	0.13	0.11	0.14	0.07	0.17	0.15	0.13	0.09	0.11	0.09	0.14
64319@uc002dzc.2@uc002dzd.2	ENSG00000156860	0.005	0	NA	notsign	0.71	0.69	0.72	0.71	0.7	0.72	0.74	0.74	0.68	0.62	0.68	0.58	0.64	0.66	0.71	0.51	0.75	0.61	0.65	0.55	0.69	0.85	0.4	0.62	0.62	0.66	0.43	0.45	0.66	0.72	0.7	0.62	0.69	0.71	0.68	0.71	0.61	0.68	0.64	0.7	0.63	0.61	0.66	0.7
7171@uc002ndj.1@uc002ndi.1	ENSG00000167460	0	0	NA	notsign	0	0	0	0	0	0	0	0	0	0.02	0.01	0.02	0.01	NA	0.01	0.01	0.01	0.03	0	0.01	0.01	0.02	0.01	0	0	0	0.01	0.01	0	0	0	0.01	0.01	0	0	0.01	0.03	0	0.09	0.01	0.01	0	0	0.01
6775@uc002uso.1@uc002usm.1uc002usp.2	ENSG00000138378	-0.026	3	-0.333	notsign	0.78	0.43	0.39	0.37	0.45	0.34	0.57	0.65	0.36	0.7	0.64	NA	0.29	0.35	0.64	0.39	0.54	NA	0.47	0.28	0.22	NA	0.24	0.51	0.41	0.47	NA	0.47	0.34	0.49	0.41	0.29	0.46	0.56	0.38	0.49	0.54	0.46	NA	0.47	0.28	0.57	0.51	0.39
10554@uc003sed.1@uc003rmn.1	ENSG00000204305,ENSG00000204304,ENSG00000259382,ENSG00000204301,ENSG00000213654,ENSG00000204310,ENSG00000204296	0.043	0	NA	notsign	0.03	0.02	0.02	0.03	0.03	0.03	0.02	0.03	0.05	0.08	0.04	NA	0.1	NA	0.07	0.11	0.05	NA	0.02	0.25	0.1	0.35	0.1	0.03	0.02	0.03	0.38	0.14	0.04	0.04	0.06	0.05	0.05	0.03	0.04	0.05	0.07	0.04	NA	0.05	0.14	0.04	0.08	0.04
79143@uc010erg.1@uc002qdq.1	ENSG00000125505	-0.009	1	-0.17	notsign	0.16	0.25	0.18	0.2	0.17	0.24	0.25	0.24	0.2	0.17	0.21	0.1	0.22	0.19	0.19	0.2	0.23	0.24	0.2	0.14	0.14	0.12	0.18	0.15	0.18	0.18	0.21	0.12	0.16	0.22	0.29	0.23	0.22	0.24	0.17	0.26	0.08	0.16	0.46	0.12	0.17	0.16	0.15	0.17
23304@uc003osj.1@uc003osi.1	ENSG00000024048	0.006	1	0.19	notsign	0.25	0.32	0.35	0.41	0.29	0.36	0.36	0.4	0.2	0.25	0.35	0.04	0.07	NA	0.37	0.18	0.25	0.1	0.33	0.04	0.09	0.04	0.1	0.32	0.24	0.33	0.05	0.13	0.29	0.38	0.37	0.25	0.39	0.43	0.31	0.28	0.21	0.33	NA	0.24	0.17	0.16	0.36	0.28
51529@uc002kbv.1@uc002kjo.1uc002kjp.1	ENSG00000239024,ENSG00000239884,ENSG00000262050,ENSG00000265566,ENSG00000142163,ENSG00000172150,ENSG00000172146,ENSG00000255095,ENSG00000262106,ENSG00000261892,ENSG00000180068,ENSG00000180042,ENSG00000159961,ENSG00000240898,ENSG00000127774,ENSG00000177602,ENSG00000262358,ENSG00000262692,ENSG00000238807,ENSG00000263165,ENSG00000251812,ENSG00000207390,ENSG00000263219,ENSG00000261868,ENSG00000262519…	0.002	0	NA	notsign	0.01	0.01	0.01	0.01	0.01	0.01	0.01	0.01	0.01	0.01	0	0	0	NA	0.01	0.01	0.01	0	0.01	0	0.01	0	0	0.01	0	0	0	0	0.01	0.02	0.01	0.01	0.02	0.01	0.01	0.01	0	0.01	0.01	0.01	0	0.01	0.01	0.01
100132247@uc010bxi.1@uc010bxg.1	ENSG00000237296,ENSG00000243716	0.003	0	NA	notsign	0.77	0.63	0.81	0.76	0.68	0.8	0.77	0.83	0.81	0.77	0.84	NA	0.85	NA	0.74	0.85	0.71	0.36	0.73	0.6	0.72	0.86	0.8	0.72	0.73	0.84	0.43	0.58	0.79	0.85	0.74	0.74	0.86	0.76	0.8	0.76	0.75	0.65	NA	0.62	0.46	0.72	0.85	0.65
162@uc003afh.2@uc003afj.1uc003afk.1uc003afl.1	ENSG00000239127,ENSG00000100280	-0.05	14	-0.147	sign	0.4	0.41	0.45	0.42	0.36	0.39	0.48	0.43	0.4	0.3	0.3	0.09	0.13	NA	0.27	0.15	0.29	0.09	0.4	0.08	0.16	0.09	0.17	0.35	0.31	0.38	0.2	0.1	0.24	0.41	0.37	0.3	0.47	0.49	NA	NA	0.26	0.38	0.62	0.24	0.17	0.19	0.42	0.3
55615@uc003bfh.1@uc003bez.1	ENSG00000241484,ENSG00000248405,ENSG00000186654	0.078	8	0.259	sign	0.34	0.43	0.37	0.32	0.46	0.27	0.18	0.47	0.19	0.34	0.43	0.52	0.54	0.39	0.51	0.41	0.26	0.72	0.29	0.24	0.45	0.46	0.43	0.33	0.29	0.54	0.61	0.4	0.42	0.3	0.13	0.46	0.14	0.35	NA	NA	0.49	0.19	0.44	0.31	0.25	0.4	0.38	0.36
5195@uc009vmw.1@uc009vmu.1uc001arn.1	ENSG00000142655	0.001	0	NA	notsign	0.5	0.5	0.5	0.51	0.5	0.5	0.5	0.5	0.5	0.5	0.5	0.5	0.49	NA	0.5	0.5	0.5	NA	0.49	NA	0.5	0.49	0.5	0.5	0.5	0.5	0.5	0.5	0.5	0.49	0.5	0.51	0.49	0.49	0.5	0.51	0.5	0.5	NA	0.5	0.5	0.5	0.5	0.5
7057@uc010bbi.1@uc001zkh.1	ENSG00000137801	-0.013	5	-0.076	notsign	0.68	0.68	0.62	0.67	0.62	0.65	0.66	0.68	0.53	0.63	0.69	0.42	0.69	NA	0.64	0.65	0.66	0.64	0.67	0.67	0.72	0.77	0.54	0.63	0.58	0.68	0.84	0.53	0.63	0.58	0.5	0.62	0.62	0.63	0.59	0.6	0.55	0.72	0.85	0.66	0.72	0.64	0.69	0.66
80146@uc002tdk.1@uc002tdl.1	ENSG00000115652	-0.101	0	NA	notsign	0.18	0.29	0.45	0.4	0.32	0.28	0.08	0.41	0.34	0.19	0.34	0.4	0.17	NA	0.22	0.29	0.57	0.41	0.28	0.49	0.23	0.38	0.19	0.2	0.17	0.4	0.31	0.28	0.29	0.34	0.27	0.19	0.49	0.44	0.45	0.31	0.11	0.29	NA	0.28	0.45	0.35	0.42	0.19
23761@uc003alk.1@uc003alm.2uc003aln.2	ENSG00000241878	0	0	NA	notsign	0.5	0.49	0.49	0.49	0.51	0.5	0.5	0.5	0.51	0.5	0.5	0.5	0.5	0.51	0.51	0.5	0.5	NA	0.5	0.5	0.5	0.51	0.5	0.49	0.51	0.5	0.5	0.49	0.51	0.5	0.5	0.5	0.5	0.5	NA	NA	0.5	0.5	NA	0.5	0.5	0.5	0.5	0.51
6929@uc002lto.1@uc002ltr.1	ENSG00000071564	0.062	0	NA	notsign	0.3	0.29	0.37	0.22	0.39	0.29	0.25	0.24	0.23	0.15	0.12	NA	0.24	NA	0.24	0.46	0.2	NA	0.21	0.09	0.31	0.63	0.18	0.25	0.3	0.26	0.27	0.28	0.22	0.33	0.31	0.24	0.23	0.28	0.19	0.22	0.3	0.15	NA	0.19	0.09	0.32	0.3	0.24
23203@uc004chn.1@uc010nbl.1	ENSG00000165688	0	0	NA	notsign	0.5	0.5	0.49	0.5	0.49	0.5	0.5	0.5	0.49	0.5	0.49	0.5	0.5	0.51	0.5	0.5	0.51	0.5	0.5	0.5	0.5	0.5	0.5	0.5	0.5	0.51	0.5	0.5	0.51	0.5	0.5	0.5	0.5	0.5	0.5	0.5	0.5	0.51	0.5	0.51	0.5	0.51	0.5	0.51
9138@uc002osd.1@uc002osc.2	ENSG00000076928	0.008	0	NA	notsign	0.1	0.1	0.12	0.12	0.11	0.11	0.15	0.11	0.12	0.09	0.15	0.04	0.15	NA	0.16	0.12	0.11	0.03	0.16	0.1	0.2	0.11	0.18	0.15	0.18	0.16	0.11	0.17	0.16	0.15	0.13	0.15	0.13	0.11	0.13	0.13	0.12	0.13	NA	0.09	0.11	0.11	0.09	0.1
23770@uc002nji.1@uc002njj.1uc002njk.1	ENSG00000105701	-0.002	4	0.015	notsign	0.58	0.54	0.56	0.54	0.54	0.53	0.58	0.62	0.6	0.55	0.57	0.49	0.58	0.6	0.57	0.57	0.57	0.45	0.57	0.5	0.57	0.5	0.55	0.58	0.58	0.57	0.55	0.54	0.6	0.55	0.56	0.54	0.58	0.61	0.62	0.52	0.61	0.57	0.63	0.58	0.53	0.57	0.65	0.52
56658@uc010jsa.1@uc003rcm.1	ENSG00000236086,ENSG00000228365,ENSG00000244041,ENSG00000261015,ENSG00000232654,ENSG00000229282,ENSG00000217707,ENSG00000219992,ENSG00000233068,ENSG00000217135,ENSG00000217566,ENSG00000216657,ENSG00000145965,ENSG00000252668,ENSG00000216307,ENSG00000201185,ENSG00000260239,ENSG00000205444,ENSG00000238801,ENSG00000217385,ENSG00000217030,ENSG00000219607,ENSG00000215057,ENSG00000264121,ENSG00000263572…	-0.019	1	-0.52	notsign	0.04	0.03	0.03	0.02	0.02	0.02	0.02	0.02	0.05	0.07	0.04	NA	0.06	NA	0.05	0.1	0.07	0.2	0.03	0.13	0.12	0.22	0.07	0.03	0.04	0.03	0.38	0.15	0.03	0.04	0.04	0.05	0.04	0.02	0.01	0.02	0.07	0.03	0.71	0.04	0.06	0.06	0.03	0.05
339047@uc002dfc.2@uc002dev.2	ENSG00000260126,ENSG00000261448,ENSG00000261555,ENSG00000228071,ENSG00000260933,ENSG00000214967,ENSG00000183889,ENSG00000227827,ENSG00000244257	0.005	0	NA	notsign	0.91	0.86	0.87	0.85	0.85	0.88	0.87	0.89	0.86	0.9	0.9	0.83	0.89	NA	0.88	0.88	0.83	0.9	0.9	0.86	0.91	0.95	0.89	0.9	0.88	0.9	0.96	0.92	0.93	0.92	0.92	0.94	0.92	0.84	0.89	0.89	0.78	0.9	0.74	0.89	0.89	0.87	0.91	0.85
10531@uc001igs.1@uc001igr.1uc001igt.1uc001igw.1	ENSG00000107959	0	0	NA	notsign	0.5	0.51	0.51	0.5	0.5	0.5	0.49	0.5	0.5	0.5	0.5	0.5	0.51	NA	0.48	0.5	0.5	0.5	0.5	0.5	0.5	0.5	0.5	0.49	0.5	0.5	0.5	0.5	0.49	0.5	0.5	0.51	0.5	0.5	0.5	NA	0.5	0.49	0.5	0.5	0.5	0.5	0.5	0.5
203068@uc003rdx.1uc003rdy.1@uc003rwa.1uc003rwb.1	ENSG00000196230,ENSG00000263608,ENSG00000202241,ENSG00000264594,ENSG00000264731,ENSG00000213780,ENSG00000228022,ENSG00000204580,ENSG00000137411	0.002	0	NA	notsign	0.99	1	1	1	0.99	0.99	1	1	0.98	0.99	1	0.72	0.97	NA	0.99	0.98	0.98	0.64	1	0.96	0.97	0.74	0.99	1	1	1	0.7	0.98	0.99	0.99	0.99	0.99	1	1	0.99	1	0.99	1	NA	0.99	0.99	0.99	1	0.99
4841@uc004dzq.1@uc004dzp.1	ENSG00000147140	0.003	4	-0.048	notsign	0.21	0.2	0.19	0.24	0.22	0.22	0.17	0.28	0.2	0.22	0.2	0.1	0.13	NA	0.22	0.18	0.19	0.03	0.21	NA	0.11	0.07	0.13	0.13	0.15	0.17	0.03	0.09	0.21	0.24	0.21	0.17	0.23	0.22	0.17	NA	0.09	0.21	NA	0.22	0.16	0.18	0.27	0.2
6829@uc002ols.1@uc002olo.2uc002olq.2	ENSG00000196235	-0.036	4	-0.165	notsign	0.78	0.85	0.85	0.85	0.82	0.79	0.86	0.85	0.8	0.84	0.88	0.92	0.86	NA	0.86	0.88	0.86	0.91	0.74	0.82	0.81	0.91	0.83	0.87	0.77	0.82	0.94	0.79	0.79	0.85	0.85	0.8	0.85	0.72	0.81	0.8	0.93	0.88	0.81	0.85	0.86	0.86	0.81	0.86
57727@uc002xrc.1@uc002xre.1	ENSG00000124160	0.005	1	-0.27	notsign	0.23	0.15	0.12	0.25	0.18	0.12	0.1	0.09	0.15	0.21	0.18	0.31	0.22	NA	0.17	0.14	0.21	NA	0.14	0.13	0.15	0.14	0.08	0.09	0.07	0.13	0.14	0.15	0.14	0.18	0.18	0.23	0.21	0.12	0.13	0.12	0.08	0.28	NA	0.17	0.13	0.13	0.35	0.28
54840@uc003zrl.1@uc003zrv.1uc010mjn.1	ENSG00000137074	0.001	0	NA	notsign	0.5	0.49	0.49	0.49	0.5	0.5	0.5	0.5	0.51	0.5	0.5	0.5	0.51	NA	0.5	0.5	0.5	0.5	0.5	0.5	0.5	0.5	0.5	0.5	0.51	0.49	0.5	0.5	0.5	0.5	0.5	0.49	0.51	0.5	0.5	0.51	0.51	0.5	NA	0.51	0.49	0.5	0.5	0.49
22901@uc002jhb.1@uc002jhc.2	ENSG00000141337	0.029	0	NA	notsign	0.73	0.69	0.59	0.73	0.69	0.78	0.75	0.68	0.71	0.7	0.75	0.85	0.77	NA	0.72	0.75	0.72	0.71	0.76	0.94	0.64	0.79	0.74	0.81	0.74	0.72	0.91	0.86	0.85	0.79	0.91	0.73	0.71	0.87	0.81	0.87	0.68	0.76	0.51	0.73	0.89	0.67	0.84	0.82
7145@uc010fvj.1@uc002vgt.2	ENSG00000079308	-0.009	2	0.07	notsign	0.96	0.89	0.97	0.99	0.97	0.96	0.99	0.93	0.95	0.94	0.98	NA	0.94	0.97	0.95	0.93	0.88	NA	0.96	0.83	0.98	0.83	0.98	0.96	0.91	0.98	0.91	0.88	0.96	0.96	0.95	0.88	0.98	0.98	0.97	0.97	0.93	0.94	NA	0.93	0.86	0.93	0.97	0.95
1785@uc002mpx.1@uc002mps.1uc002mpt.1uc002mpu.1uc002mpv.1uc010dxl.1	ENSG00000207972,ENSG00000265879,ENSG00000079805	0.011	8	0.048	notsign	0.3	0.23	0.29	0.29	0.21	0.26	0.35	0.19	0.19	0.19	0.25	0.15	0.15	NA	0.23	0.13	0.19	0.25	0.28	0.11	0.13	0.22	0.2	0.29	0.25	0.29	0.2	0.12	0.27	0.26	0.26	0.2	0.3	0.29	0.26	0.23	0.14	0.29	0.31	0.2	0.06	0.15	0.21	0.2
7050@uc002kma.1@uc002klw.1	ENSG00000177426	0.001	1	0.12	notsign	0.27	0.34	0.23	0.27	0.29	0.3	0.21	0.21	0.32	0.26	0.22	0.13	0.21	NA	0.2	0.23	0.28	0.16	0.34	0.32	0.23	0.2	0.23	0.22	0.31	0.25	0.26	0.36	0.3	0.22	0.31	0.3	0.19	0.32	NA	NA	0.21	0.25	NA	0.24	0.17	0.24	0.23	0.21
9798@uc010cgi.1@uc010cgj.1	ENSG00000261750,ENSG00000182149	-0.008	1	-0.24	notsign	0.54	0.58	0.55	0.49	0.56	0.56	0.47	0.57	0.58	0.63	0.46	0.84	0.65	NA	0.56	0.62	0.66	NA	0.51	NA	0.61	0.57	0.63	0.58	0.6	0.41	0.49	0.65	0.58	0.39	0.57	0.57	0.59	0.54	0.49	0.56	0.55	0.6	NA	0.61	0.57	0.57	0.53	0.66
717@uc003nyc.1@uc003scn.2uc010kqm.1uc003sco.1uc003scp.1	ENSG00000219992,ENSG00000233068,ENSG00000217135,ENSG00000217566,ENSG00000216657,ENSG00000145965,ENSG00000252668,ENSG00000216307,ENSG00000201185,ENSG00000260239,ENSG00000205444,ENSG00000238801,ENSG00000217385,ENSG00000217030,ENSG00000219607,ENSG00000215057,ENSG00000264121,ENSG00000263572,ENSG00000218868,ENSG00000203498,ENSG00000225092,ENSG00000219993,ENSG00000236512,ENSG00000219294,ENSG00000251164…	-0.002	0	NA	notsign	0.49	0.5	0.52	0.5	0.51	0.5	0.5	0.5	0.49	0.5	0.5	0.5	0.5	0.49	0.49	0.5	0.5	NA	0.5	0.5	0.5	0.5	0.5	0.5	0.51	0.5	0.5	0.5	0.5	0.5	0.5	0.5	0.5	0.5	0.5	0.5	0.5	0.51	0.5	0.5	0.5	0.5	0.5	0.5
23654@uc003bkt.1@uc003bku.1	ENSG00000196576	0.006	0	NA	notsign	0.07	0.06	0.07	0.06	0.06	0.07	0.07	0.08	0.04	0.06	0.06	0.15	0.08	NA	0.06	0.04	0.06	0.06	0.06	0.09	0.06	0.12	0.04	0.06	0.07	0.06	0.08	0.07	0.06	0.08	0.08	0.07	0.08	0.07	NA	NA	0.06	0.07	NA	0.07	0.04	0.05	0.05	0.06
3164@uc009zmc.1@uc001rzr.2	ENSG00000123358	0.011	1	0.13	notsign	0.94	0.94	0.95	0.96	0.94	0.94	0.95	0.96	0.94	0.93	0.94	0.7	0.93	NA	0.94	0.9	0.93	0.85	0.94	0.93	0.84	0.87	0.91	0.93	0.91	0.94	0.76	0.94	0.92	0.94	0.94	0.93	0.95	0.96	0.94	NA	0.88	0.96	NA	0.94	0.92	0.91	0.96	0.94
55249@uc001flh.1uc009wqx.1@uc001flo.1	ENSG00000163374	-0.017	1	-0.3	notsign	0.81	0.76	0.77	0.82	0.87	0.78	0.79	0.84	0.84	0.74	0.83	0.36	0.82	NA	0.87	0.8	0.8	NA	0.86	0.84	0.65	0.34	0.73	0.79	0.82	0.71	0.65	0.65	0.77	0.77	0.79	0.85	0.74	0.81	0.73	0.77	0.75	0.73	0.83	0.73	0.84	0.73	0.88	0.75
55657@uc001iez.1@uc001ifc.1uc001ifd.1	ENSG00000171163	0.044	1	-0.19	notsign	0.31	0.38	0.21	0.33	0.38	0.07	0.27	0.16	0.15	0.14	0.19	0.09	0.18	NA	0.2	0.13	0.19	NA	0.26	NA	0.08	0.06	0.16	0.18	0.21	0.32	0.31	0.11	0.2	0.16	0.25	0.2	0.28	0.35	0.42	0.3	0.13	0.35	NA	0.17	0.11	0.26	0.24	0.26
9910@uc001gkf.1@uc009wwq.1uc001gjx.1	ENSG00000266125,ENSG00000203737,ENSG00000152061	-0.059	4	-0.43	notsign	0.75	0.6	0.91	0.82	0.71	0.73	0.85	0.95	0.75	0.88	0.75	0.23	0.31	0.9	0.7	0.68	0.37	0.31	0.86	0.46	0.37	0.13	0.51	0.74	0.84	0.8	NA	0.3	0.73	0.85	0.77	0.66	0.81	0.69	0.78	0.81	0.58	0.63	0.38	0.59	0.42	0.34	0.59	0.62
11270@uc003rvs.1@uc003rdr.1	ENSG00000222894,ENSG00000137404,ENSG00000204590,ENSG00000146112,ENSG00000204560,ENSG00000204569	-0.04	0	NA	notsign	0.93	0.98	0.97	0.97	0.96	0.97	0.95	0.94	0.88	0.96	0.93	0.89	0.88	NA	0.93	0.94	0.93	0.73	0.98	0.87	0.92	0.91	0.97	0.95	0.96	0.98	0.91	0.96	0.94	0.97	0.93	0.92	0.95	0.89	0.97	0.91	0.87	0.93	0.7	0.86	0.96	0.96	0.9	0.98
80022@uc010dgj.1@uc002jor.1	ENSG00000266714,ENSG00000188126	0.024	12	0.099	notsign	0.55	0.53	0.57	0.59	0.51	0.52	0.58	0.52	0.51	0.4	0.48	0.04	0.23	NA	0.4	0.35	0.43	0.03	0.56	0.09	0.2	0.04	0.31	0.53	0.45	0.54	0.04	0.18	0.49	0.62	0.6	0.46	0.59	0.59	0.49	0.54	0.3	0.47	0.04	0.39	0.23	0.41	0.51	0.43
11176@uc001slo.1@uc009zow.1	ENSG00000076108	-0.017	0	NA	notsign	0.01	0.04	0.02	0.05	0.02	0.08	0.05	0.02	0.02	0.04	0.04	0.24	0.03	NA	0.07	0.03	0.02	0.16	0.01	NA	0.13	0.09	0.04	0.02	0.03	0.05	0.38	0.11	0.01	0.01	0.05	0.03	0.02	0.02	0.04	NA	0.05	0.03	0.42	0.05	0.04	0.02	0.05	0.06
84331@uc002cie.1@uc002cic.1	ENSG00000172366,ENSG00000102854	-0.056	12	-0.099	sign	0.17	0.08	0.07	0.16	0.14	0.14	0.17	0.13	0.16	0.1	0.11	0.09	0.17	0.09	0.18	0.09	0.11	0.06	0.13	0.08	0.07	0.09	0.16	0.11	0.15	0.18	0.07	0.13	0.08	0.11	0.13	0.14	0.11	0.14	0.16	0.16	0.03	0.15	0.05	0.14	0.09	0.14	0.2	0.1
79415@uc002key.1@uc010dir.1	ENSG00000178927	0	0	NA	notsign	0.01	0.01	0.02	0.01	0.01	0.01	0.01	0	0.01	0.01	0.01	0	0	NA	0.01	0	0	0	0.01	0	0	0	0	0.01	0.01	0.01	0	0	0.01	0.01	0.01	0.01	0.01	0.01	0.01	0.01	0.01	0.01	0	0.01	0	0.01	0.01	0.01
3831@uc001ynt.1@uc001ynm.1uc001ynn.1uc001yno.1	ENSG00000256500,ENSG00000126214	0.026	3	0.433	notsign	0.94	0.93	0.95	0.93	0.95	0.9	0.94	0.92	0.89	0.94	0.93	0.27	0.86	NA	0.93	0.82	0.96	0.52	0.94	0.56	0.72	0.24	0.73	0.9	0.87	0.95	0.49	0.68	0.93	0.94	0.93	0.9	0.93	0.93	0.92	NA	0.9	0.95	0.42	0.95	0.83	0.94	0.96	0.88
55012@uc001wst.1@uc001wsx.1	ENSG00000092020	0.014	0	NA	notsign	0.08	0.06	0.08	0.12	0.08	0.1	0.03	0.08	0.03	0.04	0.08	0.27	0.04	0.1	0.07	0.04	0.09	NA	0.09	0.04	0.09	0.25	0.05	0.08	0.12	0.05	0.39	0.09	0.13	0.08	0.18	0.12	0.07	0.13	0.19	NA	0.14	0.06	0.33	0.05	0.04	0.04	0.06	0.09
8522@uc002gmh.1@uc002gmj.1	ENSG00000007237	0.005	0	NA	notsign	0.98	0.98	0.99	0.97	0.94	0.95	0.97	0.97	0.91	0.86	0.92	0.8	0.91	NA	0.94	0.87	0.87	NA	0.97	0.52	0.88	0.55	0.79	0.96	0.91	0.96	NA	0.81	0.93	0.98	0.91	0.93	0.98	0.96	0.97	0.95	0.86	0.94	NA	0.91	0.81	0.9	0.95	0.95
29057@uc004drg.1@uc004drn.1	ENSG00000182646	0.001	0	NA	notsign	0.53	0.53	0.54	0.53	0.54	0.53	0.53	0.53	0.53	0.52	0.52	0.5	0.51	NA	0.53	0.51	0.52	0.5	0.53	0.51	0.51	0.5	0.52	0.53	0.53	0.53	0.5	0.51	0.52	0.53	0.53	0.52	0.54	0.53	0.52	NA	0.51	0.52	0.5	0.53	0.52	0.52	0.53	0.52
55727@uc010aur.1@uc001ybo.1uc001ybr.1	ENSG00000011114	-0.029	1	-0.67	notsign	0.09	0.17	0.13	0.12	0.14	0.14	0.19	0.14	0.16	0.15	0.16	0.69	0.28	NA	0.12	0.27	0.19	NA	0.11	0.23	0.16	0.63	0.16	0.2	0.1	0.17	0.76	0.23	0.17	0.13	0.13	0.22	0.15	0.14	0.19	NA	0.15	0.18	NA	0.17	0.19	0.18	0.12	0.15
55761@uc001mxl.1@uc001mxk.1	ENSG00000052841	-0.005	0	NA	notsign	0.73	0.86	0.82	0.85	0.87	0.87	0.89	0.86	0.87	0.8	0.84	0.77	0.82	NA	0.88	0.79	0.85	0.82	0.82	0.76	0.83	0.7	0.89	0.83	0.91	0.87	0.83	0.94	0.82	0.87	0.85	0.86	0.9	0.9	0.86	0.88	0.9	0.85	NA	0.75	0.9	0.85	0.87	0.82
3428@uc001fth.1@uc001ftf.1	ENSG00000163565	-0.081	15	-0.162	sign	0.72	0.75	0.68	0.68	0.71	0.75	0.74	0.7	0.69	0.67	0.6	0.24	0.37	NA	0.61	0.46	0.64	0.25	0.7	0.21	0.33	0.36	0.35	0.58	0.66	0.72	0.29	0.4	0.68	0.86	0.76	0.42	0.77	0.72	0.69	0.71	0.56	0.63	NA	0.65	0.49	0.56	0.65	0.59
1130@uc001hxi.1@uc001hxn.1	ENSG00000226135,ENSG00000229463,ENSG00000222831,ENSG00000252056,ENSG00000143669	0.073	6	0.223	sign	0.5	0.51	0.4	0.52	0.56	0.35	0.54	0.49	0.66	0.63	0.59	0.45	0.58	NA	0.73	0.86	0.61	0.54	0.75	0.86	0.78	0.55	0.69	0.73	0.83	0.67	0.68	0.74	0.75	0.59	0.54	0.58	0.46	0.5	0.74	0.52	0.78	0.66	0.23	0.65	0.77	0.7	0.69	0.73
23526@uc002lrd.1@uc002lqz.1	ENSG00000180448	-0.004	3	-0.09	notsign	0.15	0.21	0.17	0.16	0.13	0.14	0.17	0.16	0.1	0.07	0.11	0.01	0.05	NA	0.06	0.03	0.09	0.01	0.16	0.03	0.05	0	0.09	0.16	0.13	0.16	0.02	0.01	0.13	0.2	0.2	0.08	0.18	0.15	0.16	0.17	0.1	0.09	0.17	0.09	0.06	0.07	0.14	0.08
339231@uc002kbe.1@uc002kbf.1	ENSG00000214087	0.034	2	0.11	notsign	0.02	0.03	0.02	0.03	0.02	0.03	0.03	0.01	0.04	0.01	0.02	0.05	0.06	NA	0.02	0.02	0.02	0.03	0.02	0.02	0.02	0.03	0.02	0.02	0.01	0.02	0.02	0.02	0.02	0.06	0.04	0.02	0.06	0.04	0.02	0.02	0.02	0.02	NA	0.03	0.03	0.01	0.02	0.01
27086@uc003doi.1@uc003dop.1uc003dos.1	ENSG00000221264,ENSG00000242094,ENSG00000114861	-0.038	0	NA	notsign	0.87	0.65	0.69	0.62	0.66	0.8	0.75	0.79	0.68	0.61	0.8	NA	0.79	NA	0.47	0.67	0.64	0.84	0.74	0.71	0.74	0.81	0.84	0.64	0.88	0.79	0.9	0.88	0.49	0.81	0.64	0.59	0.73	0.6	0.6	0.38	0.55	0.64	NA	0.73	0.83	0.85	0.64	0.58
1797@uc003sda.1@uc003nyq.1	ENSG00000218472,ENSG00000260604,ENSG00000230648,ENSG00000237716,ENSG00000231811,ENSG00000260673,ENSG00000236336,ENSG00000220685,ENSG00000265083,ENSG00000264541,ENSG00000220446,ENSG00000218574,ENSG00000217239,ENSG00000216360,ENSG00000230770,ENSG00000239472,ENSG00000124785,ENSG00000241216,ENSG00000261211,ENSG00000224532,ENSG00000219986,ENSG00000240936,ENSG00000251762,ENSG00000201483,ENSG00000220472…	0.014	0	NA	notsign	0.03	0.03	0.04	0.02	0.03	0.07	0.03	0.03	0.06	0.03	0.04	0.11	0.02	NA	0.03	0.03	0.03	0.1	0.04	0.06	0.03	0.2	0.04	0.04	0.02	0.03	0.14	0.06	0.03	0.05	0.05	0.03	0.04	0.04	0.03	0.03	0.06	0.02	0.21	0.03	0.05	0.02	0.03	0.03
64374@uc003ldq.1@uc003ldm.1	ENSG00000120725	-0.004	1	0.54	notsign	0.71	0.7	0.87	0.82	0.9	0.75	0.89	0.84	0.68	0.85	0.78	0.28	0.8	NA	0.88	0.75	0.84	NA	0.96	0.8	0.81	0.91	0.76	0.82	0.95	0.85	0.52	0.83	0.86	0.7	0.84	0.77	0.76	0.81	0.89	0.9	0.9	0.75	0.75	0.84	0.74	0.85	0.84	0.76
984@uc009vkk.1@uc001agv.1uc001agy.1uc001agx.1	ENSG00000008128,ENSG00000189339,ENSG00000248333	0.026	2	0.04	notsign	0.35	0.32	0.31	0.22	0.24	0.4	0.27	0.34	0.27	0.23	0.28	0.41	0.31	0.32	0.25	0.29	0.3	0.44	0.37	0.18	0.15	0.26	0.24	0.22	0.13	0.26	0.06	0.11	0.2	0.33	0.35	0.23	0.36	0.2	0.26	0.33	0.19	0.22	0.29	0.27	0.28	0.29	0.29	0.32
7940@uc003nuq.1@uc003rgz.1uc003rha.1uc003rhc.1	ENSG00000229282,ENSG00000219992,ENSG00000233068,ENSG00000217135,ENSG00000217566,ENSG00000216657,ENSG00000145965,ENSG00000252668,ENSG00000216307,ENSG00000201185,ENSG00000260239,ENSG00000205444,ENSG00000238801,ENSG00000217385,ENSG00000217030,ENSG00000219607,ENSG00000215057,ENSG00000264121,ENSG00000263572,ENSG00000218868,ENSG00000203498,ENSG00000225092,ENSG00000219993,ENSG00000236512,ENSG00000219294…	0	0	NA	notsign	0	0	0	0	0	0	0	0	0.01	0	0	0	0	NA	0	0	0	0	0	0	0	0	0	0	0	0	0	0	0	0	0	0	0	0	0	0	0	0	0	0	0	0	0	0
695@uc004ehf.1@uc004ehg.1uc004ehi.1	ENSG00000010671	0.008	0	NA	notsign	0.81	0.76	0.77	0.79	0.71	0.69	0.79	0.68	0.77	0.63	0.73	0.46	0.47	NA	0.67	0.59	0.66	NA	0.78	NA	0.39	0.42	0.55	0.74	0.71	0.7	0.51	0.29	0.69	0.84	0.73	0.7	0.77	0.75	0.79	NA	0.73	0.75	NA	0.61	0.63	0.56	0.59	0.65
3069@uc002wbb.1@uc002waz.2	ENSG00000115677	0.021	3	0.197	notsign	0.2	0.21	0.21	0.21	0.18	0.2	0.23	0.2	0.24	0.17	0.21	0.5	0.19	NA	0.21	0.2	0.22	0.14	0.21	0.1	0.29	0.1	0.14	0.19	0.19	0.2	0.22	0.21	0.19	0.22	0.21	0.22	0.2	0.18	0.21	0.19	0.2	0.25	0.43	0.21	0.21	0.14	0.15	0.22
5315@uc010bit.1@uc002atw.1	ENSG00000067225	-0.001	0	NA	notsign	1	1	1	1	1	1	1	1	1	1	1	0.98	1	1	1	1	1	0.95	1	1	1	0.97	1	1	1	1	0.99	1	1	1	1	1	1	1	1	1	1	1	0.84	1	1	1	1	1
7940@uc003num.1uc003nun.1uc003nup.1@uc003rzk.1	ENSG00000228365,ENSG00000244041,ENSG00000261015,ENSG00000232654,ENSG00000229282,ENSG00000217707,ENSG00000219992,ENSG00000233068,ENSG00000217135,ENSG00000217566,ENSG00000216657,ENSG00000145965,ENSG00000252668,ENSG00000216307,ENSG00000201185,ENSG00000260239,ENSG00000205444,ENSG00000238801,ENSG00000217385,ENSG00000217030,ENSG00000219607,ENSG00000215057,ENSG00000264121,ENSG00000263572,ENSG00000218868…	0.001	0	NA	notsign	0.5	0.49	0.5	0.5	0.51	0.49	0.5	0.5	0.51	0.5	0.49	0.5	0.5	NA	0.51	0.5	0.51	0.49	0.51	0.5	0.49	0.5	0.49	0.49	0.5	0.5	0.5	0.5	0.5	0.49	0.5	0.5	0.5	0.5	0.49	0.49	0.5	0.5	0.5	0.5	0.5	0.5	0.5	0.5
83642@uc010haq.1@uc003bjx.1	ENSG00000073169	-0.002	6	0.025	notsign	0.1	0.11	0.1	0.15	0.09	0.16	0.14	0.08	0.07	0.05	0.06	0	0.03	0.13	0.09	0.06	0.07	0.01	0.13	0.02	0.02	0.01	0.08	0.11	0.08	0.18	0.01	0.04	0.11	0.15	0.12	0.1	0.2	0.21	NA	NA	0.02	0.08	0.01	0.11	0.02	0.05	0.13	0.07
6452@uc003gfm.2@uc003gfj.2	ENSG00000087266	-0.006	0	NA	notsign	0.01	0.02	0.02	0.02	0.02	0.01	0.01	0.01	0.03	0.01	0.02	0.1	0.03	NA	0.02	0.04	0.03	0.34	0.01	0.11	0.01	0.09	0.05	0.02	0.01	0.01	0.07	0.02	0.02	0.01	0.05	0.03	0.02	0.01	0.02	0.01	0.02	0.01	NA	0.02	0.03	0.01	0.02	0.01
27429@uc010ffl.1@uc002smi.1uc002smj.1uc002smk.1uc002sml.1	ENSG00000115317	0.022	1	0.25	notsign	0.49	0.42	0.44	0.46	0.4	0.38	0.49	0.47	0.44	0.43	0.41	0.2	0.38	0.54	0.5	0.35	0.49	0.18	0.51	0.35	0.4	0.36	0.45	0.52	0.42	0.52	0.26	0.36	0.46	0.53	0.5	0.44	0.57	0.44	0.48	0.42	0.36	0.48	0.32	0.47	0.46	0.38	0.47	0.42
26140@uc003bth.2@uc003btd.2	ENSG00000241553,ENSG00000214021,ENSG00000250151	0.005	0	NA	notsign	0.92	0.94	0.96	0.96	0.96	0.94	0.95	0.94	0.95	0.95	0.97	0.96	0.96	0.97	0.97	0.99	0.96	0.96	0.97	0.98	0.98	0.99	0.98	0.97	0.98	0.96	0.97	0.97	0.98	0.94	0.97	0.97	0.96	0.94	0.97	0.96	0.99	0.96	0.84	0.95	0.97	0.98	0.95	0.96
29994@uc002uar.1@uc002uao.1uc002uap.1	ENSG00000225369,ENSG00000207117,ENSG00000257970,ENSG00000123636	0.012	7	0.104	notsign	0.59	0.55	0.43	0.51	0.64	0.6	0.5	0.62	0.83	0.78	0.79	0.93	0.68	NA	0.87	0.92	0.78	0.88	0.57	0.93	0.92	0.95	0.97	0.9	0.91	0.63	0.95	0.95	0.73	0.49	0.62	0.9	0.47	0.57	0.71	0.64	0.75	0.81	0.77	0.88	0.91	0.75	0.73	0.67
4134@uc003crw.1@uc003csb.1uc003csc.2uc003csf.2uc003csg.1	ENSG00000199591,ENSG00000224895,ENSG00000047849	-0.001	2	-0.025	notsign	0.48	0.41	0.51	0.55	0.33	0.42	0.53	0.33	0.34	0.32	0.29	0.73	0.35	NA	0.23	0.2	0.33	NA	0.43	0.17	0.49	0.63	0.19	0.4	0.34	0.49	0.33	0.3	0.38	0.48	0.58	0.42	0.58	0.51	0.41	0.45	0.41	0.41	0.47	0.24	0.27	0.19	0.4	0.33
26175@uc001ybk.2@uc010auo.1	ENSG00000153485,ENSG00000259066	0.002	0	NA	notsign	0.93	0.92	0.93	0.94	0.92	0.94	0.92	0.93	0.92	0.95	0.94	0.99	0.97	NA	0.94	0.96	0.93	0.99	0.92	0.99	0.98	0.99	0.97	0.93	0.94	0.93	0.99	0.97	0.94	0.93	0.94	0.96	0.92	0.93	0.93	NA	0.96	0.94	1	0.94	0.95	0.94	0.93	0.94
23164@uc002gqw.1@uc002gqu.1uc002gqv.1	ENSG00000133030	-0.015	1	-0.43	notsign	0.25	0.28	0.25	0.08	0.19	0.35	0.15	0.2	0.35	0.16	0.44	0.55	0.18	NA	0.37	0.28	0.14	NA	0.26	0.72	NA	0.58	0.18	0.4	0.41	0.22	0.55	0.62	0.11	0.09	0.11	0.43	0.35	0.35	0.24	0.31	0.27	0.18	NA	0.12	0.3	0.5	0.32	0.06
60@uc003sor.2@uc003sot.2	ENSG00000075624	0.004	2	0.06	notsign	0.12	0.14	0.12	0.12	0.12	0.12	0.14	0.14	0.12	0.11	0.11	0.04	0.1	NA	0.12	0.1	0.12	0.05	0.12	0.06	0.07	0.05	0.1	0.13	0.13	0.15	0.06	0.09	0.12	0.13	0.12	0.12	0.12	0.14	0.13	NA	0.09	0.14	0.08	0.12	0.09	0.12	0.12	0.12
6818@uc002dxi.1@uc002dsw.1	ENSG00000181625,ENSG00000257691,ENSG00000260514,ENSG00000260043,ENSG00000197471,ENSG00000260719,ENSG00000262756,ENSG00000174992,ENSG00000167371,ENSG00000185928,ENSG00000214725,ENSG00000247735,ENSG00000260358,ENSG00000167194,ENSG00000149923,ENSG00000260453,ENSG00000261367,ENSG00000132207,ENSG00000213648,ENSG00000260280,ENSG00000103485,ENSG00000262323,ENSG00000079616,ENSG00000103495,ENSG00000263136…	0.001	1	0.07	notsign	0.62	0.63	0.63	0.62	0.61	0.64	0.66	0.64	0.61	0.61	0.63	0.54	0.58	NA	0.64	0.58	0.62	0.55	0.62	0.57	0.58	0.56	0.59	0.62	0.6	0.63	0.54	0.57	0.63	0.64	0.62	0.6	0.63	0.64	0.62	0.61	0.59	0.62	0.52	0.61	0.59	0.62	0.62	0.62
8888@uc002zio.1@uc002ziq.1	ENSG00000239415,ENSG00000160294	-0.023	1	-0.54	notsign	0.64	0.56	0.57	0.61	0.57	0.58	0.59	0.61	0.46	0.57	0.5	0.83	0.47	NA	0.51	0.49	0.53	0.58	0.59	0.43	0.43	0.33	0.34	0.55	0.52	0.58	0.45	0.47	0.53	0.6	0.62	0.54	0.66	0.6	0.59	NA	0.52	0.56	NA	0.51	0.48	0.52	0.59	0.55
6349@uc002hlf.1@uc002hlv.1	ENSG00000256515,ENSG00000205021,ENSG00000242384,ENSG00000234972	0	0	NA	notsign	0.5	0.55	0.5	0.5	0.5	0.51	0.5	0.5	0.5	0.5	0.5	0.5	0.5	0.5	0.5	0.5	0.5	0.5	0.5	0.5	0.5	0.5	0.5	0.5	0.5	0.5	0.5	0.5	0.5	0.5	0.5	0.5	0.5	0.5	0.5	0.5	0.5	0.5	0.5	0.5	0.5	0.5	0.5	0.5
7940@uc003nuo.1@uc010kpz.1	ENSG00000228365,ENSG00000244041,ENSG00000261015,ENSG00000232654,ENSG00000229282,ENSG00000217707,ENSG00000219992,ENSG00000233068,ENSG00000217135,ENSG00000217566,ENSG00000216657,ENSG00000145965,ENSG00000252668,ENSG00000216307,ENSG00000201185,ENSG00000260239,ENSG00000205444,ENSG00000238801,ENSG00000217385,ENSG00000217030,ENSG00000219607,ENSG00000215057,ENSG00000264121,ENSG00000263572,ENSG00000218868…	0	0	NA	notsign	0	0	0	0	0	0	0	0	0	0	0	0	0	0	0	0	0	0	0	0	0	0	0	0	0	0	0	0	0	0	0	0	0	0	0	0	0	0	0	0	0	0	0	0
1797@uc003rlc.1@uc003nyo.1	ENSG00000218472,ENSG00000260604,ENSG00000230648,ENSG00000237716,ENSG00000231811,ENSG00000260673,ENSG00000236336,ENSG00000220685,ENSG00000265083,ENSG00000264541,ENSG00000220446,ENSG00000218574,ENSG00000217239,ENSG00000216360,ENSG00000230770,ENSG00000239472,ENSG00000124785,ENSG00000241216,ENSG00000261211,ENSG00000224532,ENSG00000219986,ENSG00000240936,ENSG00000251762,ENSG00000201483,ENSG00000220472…	0.005	0	NA	notsign	0.02	0.02	0.02	0.02	0.02	0.03	0.02	0.01	0.02	0.02	0.02	0.33	0.05	0.03	0.03	0.03	0.02	0.16	0.03	0.06	0.03	0.25	0.03	0.02	0.01	0.01	0.14	0.05	0.02	0.03	0.02	0.02	0.04	0.02	0.03	0.02	0.03	0.01	NA	0.03	0.04	0.02	0.02	0.02
1500@uc001nlt.2uc001nls.2uc001nmi.2uc001nlq.2uc001nlo.2@uc001nlf.1	ENSG00000211450,ENSG00000213593,ENSG00000198561,ENSG00000254462,ENSG00000254732	0.063	10	0.167	sign	0.63	0.7	0.67	0.66	0.73	0.68	0.62	0.74	0.7	0.82	0.77	0.8	0.62	NA	0.76	0.83	0.69	NA	0.68	0.83	0.8	0.69	0.92	0.78	0.82	0.67	0.88	0.88	0.85	0.64	0.71	0.85	0.62	0.69	0.75	0.68	0.86	0.76	0.35	0.85	0.84	0.85	0.74	0.74
9844@uc003tfi.1@uc003tfk.1	ENSG00000221325,ENSG00000221157,ENSG00000238772,ENSG00000155849	0.037	3	0.377	notsign	0.56	0.55	0.58	0.58	0.45	0.61	0.58	0.52	0.39	0.38	0.43	NA	0.42	NA	0.4	0.49	0.47	NA	0.49	0.64	0.56	0.3	0.33	0.49	0.39	0.66	0.48	0.75	0.49	0.53	0.52	0.5	0.6	0.48	0.59	NA	0.32	0.57	NA	0.34	0.44	0.48	0.43	0.44
22877@uc001ubt.1@uc001ubr.2	ENSG00000175727	0.016	2	0.25	notsign	0.3	0.39	0.37	0.35	0.32	0.39	0.38	0.35	0.35	0.32	0.4	0.08	0.34	NA	0.32	0.18	0.34	0.11	0.34	0.15	0.21	0.1	0.32	0.32	0.29	0.38	0.09	0.16	0.33	0.43	0.3	0.25	0.37	0.36	0.26	NA	0.32	0.33	0.04	0.32	0.18	0.29	0.38	0.4
23405@uc001ydy.1@uc001ydx.2	ENSG00000264607,ENSG00000100697	-0.024	1	-0.11	notsign	0.09	0.09	0.11	0.12	0.05	0.1	0.18	0.07	0.04	0.13	0.09	NA	0.18	NA	0.11	0.11	0.18	NA	0.08	0.26	0.11	0.47	0.15	0.06	0.09	0.12	0.7	0.37	0.09	0.1	0.05	0.07	0.12	0.11	0.08	NA	0.15	0.06	NA	0.06	0.15	0.08	0.08	0.15
3109@uc010krb.1uc010krc.1uc010krd.1@uc010jud.1uc010jue.1uc010juf.1	ENSG00000237716,ENSG00000231811,ENSG00000260673,ENSG00000236336,ENSG00000220685,ENSG00000265083,ENSG00000264541,ENSG00000220446,ENSG00000218574,ENSG00000217239,ENSG00000216360,ENSG00000230770,ENSG00000239472,ENSG00000124785,ENSG00000241216,ENSG00000261211,ENSG00000224532,ENSG00000219986,ENSG00000240936,ENSG00000251762,ENSG00000201483,ENSG00000220472,ENSG00000219375,ENSG00000230570,ENSG00000233503…	0.001	0	NA	notsign	0	0	0	0	0	0	0	0	0	0	0	0	0	NA	0	0	0	0	0	0	0	0	0	0	0	0	0.01	0	0	0	0	0	0	0	0	0	0	0	0.05	0	0	0	0	0
9552@uc002gad.1@uc002gae.1uc002gaf.2	ENSG00000091640	-0.057	0	NA	notsign	0.14	0.34	0.2	0.1	0.48	0.21	0.26	0.27	0.36	0.26	0.4	0.3	0.13	NA	0.35	0.46	0.47	0.64	0.39	0.25	0.27	0.6	0.53	0.14	0.24	0.16	0.67	0.19	0.25	0.11	0.14	0.14	0.29	0.11	0.23	0.33	0.45	0.35	NA	0.27	0.57	0.26	0.22	0.4
728642@uc009vkp.1@uc001aht.1uc001ahw.1	ENSG00000008128	0.033	0	NA	notsign	0.36	0.35	0.3	0.27	0.25	0.4	0.32	0.36	0.29	0.24	0.32	0.35	0.36	NA	0.27	0.31	0.36	0.4	0.39	0.18	0.16	0.25	0.3	0.23	0.14	0.3	0.05	0.1	0.26	0.37	0.37	0.24	0.45	0.2	0.27	0.37	0.2	0.27	0.36	0.32	0.33	0.31	0.35	0.32
9857@uc001gnx.1@uc009wxl.1	ENSG00000135837	0.001	0	NA	notsign	0.5	0.5	0.5	0.5	0.5	0.5	0.5	0.5	0.49	0.51	0.5	0.51	0.51	NA	0.5	0.5	0.5	0.5	0.51	0.5	0.5	0.5	0.5	0.5	0.5	0.49	0.49	0.5	0.5	0.5	0.51	0.5	0.5	0.49	0.5	0.5	0.51	0.5	NA	0.51	0.51	0.5	0.5	0.5
7919@uc003rgk.1@uc003ntw.1	ENSG00000233763,ENSG00000222248,ENSG00000137267,ENSG00000218472,ENSG00000260604,ENSG00000230648,ENSG00000237716,ENSG00000231811,ENSG00000260673,ENSG00000236336,ENSG00000220685,ENSG00000265083,ENSG00000264541,ENSG00000220446,ENSG00000218574,ENSG00000217239,ENSG00000216360,ENSG00000230770,ENSG00000239472,ENSG00000124785,ENSG00000241216,ENSG00000261211,ENSG00000224532,ENSG00000219986,ENSG00000240936…	0.007	0	NA	notsign	0.99	0.99	0.99	0.99	0.99	0.99	0.99	0.97	0.98	0.98	0.99	0.93	0.98	NA	0.98	0.99	0.99	0.96	1	0.97	0.96	0.75	0.99	0.99	1	1	0.91	0.96	0.99	0.98	0.99	0.99	0.99	0.99	0.98	0.99	0.99	0.99	0.95	0.98	0.98	0.99	0.99	0.99
400818@uc009wij.1@uc001eld.2	ENSG00000225241	0.073	7	0.3	sign	0.31	0.3	0.32	0.31	0.29	0.28	0.32	0.27	0.41	0.44	0.52	0.51	0.23	NA	0.26	0.38	0.24	0.64	0.39	0.47	0.6	0.21	0.67	0.39	0.44	0.22	0.34	0.66	0.37	0.32	0.15	0.49	0.41	0.35	0.45	0.37	0.47	0.29	NA	0.35	0.45	0.35	0.3	0.43
92822@uc010cit.1@uc002fos.2	ENSG00000158805	0.002	2	-0.15	notsign	0.1	0.11	0.12	0.1	0.17	0.09	0.14	0.08	0.14	0.09	0.16	0.07	0.17	NA	0.1	0.15	0.23	NA	0.16	NA	0.09	0.13	0.06	0.13	0.15	0.14	0.16	0.1	0.11	0.11	0.12	0.19	0.07	0.21	0.15	0.14	0.13	0.12	NA	0.19	0.12	0.06	0.09	0.13
8837@uc002uxg.1@uc002uxd.2	ENSG00000238829,ENSG00000003402	0.005	8	0.009	notsign	0.71	0.76	0.68	0.72	0.71	0.64	0.74	0.67	0.76	0.74	0.79	0.94	0.76	NA	0.74	0.81	0.73	0.92	0.73	0.86	0.83	0.91	0.82	0.74	0.81	0.77	0.96	0.88	0.84	0.75	0.73	0.73	0.7	0.76	0.79	0.71	0.75	0.76	0.97	0.76	0.85	0.8	0.69	0.68
118@uc003gft.2@uc003gfs.1	ENSG00000087274	0.006	1	-0.29	notsign	0.64	0.61	0.59	0.65	0.68	0.63	0.6	0.54	0.57	0.71	0.72	NA	0.68	NA	0.53	0.6	0.66	NA	0.64	0.47	0.72	0.7	0.62	0.59	0.63	0.59	0.65	0.61	0.62	0.7	0.69	0.69	0.58	0.63	0.64	0.63	0.55	0.63	NA	0.6	0.45	0.56	0.49	0.7
9236@uc002acu.1@uc002acy.2	ENSG00000207964,ENSG00000260036,ENSG00000260916,ENSG00000256061,ENSG00000261771	-0.073	5	-0.378	notsign	0.13	0.22	0.14	0.13	0.18	0.13	0.22	0.25	0.16	0.34	0.37	NA	0.42	NA	0.22	0.43	0.19	NA	0.18	0.92	0.72	NA	0.68	0.4	0.51	0.2	0.95	0.89	0.14	0.24	0.3	0.6	0.04	0.19	0.23	0.17	0.49	0.21	0.79	0.3	0.46	0.5	0.28	0.25
9938@uc002sey.1@uc002sev.2uc002sew.1uc002sex.1	ENSG00000163219	-0.005	1	-0.16	notsign	0.22	0.25	0.23	0.21	0.24	0.26	0.26	0.27	0.26	0.2	0.23	NA	0.26	NA	0.21	0.19	0.26	NA	0.26	NA	0.24	0.13	0.22	0.22	0.21	0.27	0.37	0.18	0.27	0.28	0.31	0.21	0.3	0.24	0.25	0.23	0.24	0.21	NA	0.24	0.24	0.21	0.33	0.22
87@uc001xko.1@uc001xkl.1uc001xkm.1uc001xkn.1	ENSG00000072110	0.017	1	0.18	notsign	0.92	0.91	0.87	0.9	0.88	0.89	0.88	0.9	0.86	0.84	0.86	NA	0.85	NA	0.92	0.93	0.8	NA	0.89	0.81	0.95	0.73	0.85	0.86	0.86	0.87	0.76	0.7	0.93	0.89	0.93	0.85	0.94	0.94	0.89	NA	0.87	0.93	0.66	0.87	0.81	0.85	0.91	0.94
7919@uc003ntr.1@uc003ntv.1	ENSG00000201785,ENSG00000265236,ENSG00000213760,ENSG00000198563,ENSG00000254870	-0.014	9	-0.024	notsign	0.18	0.17	0.19	0.2	0.16	0.16	0.22	0.17	0.13	0.11	0.15	0.05	0.1	NA	0.16	0.11	0.12	0.01	0.22	0.07	0.12	0.01	0.12	0.16	0.18	0.21	0.05	0.09	0.14	0.16	0.18	0.14	0.18	0.24	0.16	0.16	0.2	0.15	0.13	0.1	0.1	0.12	0.16	0.16
3987@uc002teh.1@uc002tej.1	ENSG00000169756	-0.002	0	NA	notsign	0.99	0.99	1	0.99	0.99	0.98	1	0.99	0.98	0.98	0.99	0.81	0.97	0.99	0.98	0.97	0.97	0.69	0.99	0.91	0.97	0.88	0.95	0.99	0.99	0.99	0.95	0.96	0.99	0.99	0.99	0.98	0.99	1	0.99	0.99	0.97	0.99	NA	0.98	0.92	0.98	0.99	0.98
2935@uc002dbu.1@uc010bux.1	ENSG00000260318,ENSG00000266163,ENSG00000103342	-0.019	0	NA	notsign	0.02	0.01	0.01	0.01	0.01	0.02	0	0.01	0.03	0.02	0.02	0.25	0.06	NA	0.02	0.05	0.02	NA	0.01	0.1	0.05	0.27	0.06	0.01	0.01	0.01	0.06	0.08	0.01	0.01	0.02	0.01	0.01	0.01	0.02	0.01	0.03	0.01	0.18	0.04	0.07	0.03	0.01	0.01
85474@uc002slv.2@uc002slw.1	ENSG00000258821,ENSG00000179528	-0.017	0	NA	notsign	0.97	0.97	0.95	0.98	0.98	0.95	0.98	0.95	0.94	0.98	0.98	0.93	0.95	NA	0.94	0.96	0.96	0.93	0.94	0.97	0.98	0.9	0.97	0.98	0.99	0.96	0.96	0.98	0.92	0.93	0.91	0.96	0.94	0.95	0.97	0.95	0.96	0.98	0.85	0.97	0.95	0.96	0.98	0.98
55591@uc009ztc.1@uc001tds.2uc001tdt.2	ENSG00000202470,ENSG00000212535,ENSG00000028203	0.002	0	NA	notsign	0.06	0.04	0.06	0.06	0.05	0.05	0.07	0.06	0.02	0.03	0.03	0	0.02	NA	0.04	0.01	0.03	0	0.04	0	0.01	0	0.01	0.04	0.02	0.05	0	0	0.03	0.06	0.04	0.03	0.07	0.06	0.04	NA	0.01	0.04	0.01	0.04	0.01	0.01	0.04	0.03
51317@uc001nca.1@uc009ykx.1	ENSG00000263539,ENSG00000135365	0.025	0	NA	notsign	0.14	0.29	0.24	0.23	0.17	0.26	0.3	0.15	0.28	0.15	0.22	0.29	0.26	NA	0.24	0.08	0.23	0.29	0.17	0.15	0.35	0.25	0.17	0.19	0.17	0.27	0.2	0.45	0.22	0.27	0.25	0.21	0.27	0.27	0.2	0.23	0.26	0.18	0.6	0.21	0.15	0.28	0.15	0.3
6678@uc003lug.1@uc003lui.1	ENSG00000113140	0.003	0	NA	notsign	0.11	0.08	0.07	0.08	0.08	0.09	0.12	0.08	0.08	0.11	0.11	0.06	0.12	NA	0.08	0.13	0.1	0.11	0.11	0.03	0.1	0.12	0.17	0.11	0.13	0.12	0.13	0.07	0.1	0.11	0.1	0.1	0.11	0.11	0.11	0.09	0.13	0.12	0.26	0.09	0.11	0.11	0.08	0.11
7917@uc003rhr.2@uc003nvi.2	ENSG00000137267,ENSG00000218472,ENSG00000260604,ENSG00000230648,ENSG00000237716,ENSG00000231811,ENSG00000260673,ENSG00000236336,ENSG00000220685,ENSG00000265083,ENSG00000264541,ENSG00000220446,ENSG00000218574,ENSG00000217239,ENSG00000216360,ENSG00000230770,ENSG00000239472,ENSG00000124785,ENSG00000241216,ENSG00000261211,ENSG00000224532,ENSG00000219986,ENSG00000240936,ENSG00000251762,ENSG00000201483…	-0.007	0	NA	notsign	0.98	0.99	0.99	0.99	0.98	0.99	0.99	0.99	0.98	0.97	0.98	0.73	0.83	NA	0.97	0.95	0.98	NA	0.99	0.9	0.94	0.69	0.95	0.99	0.99	0.99	0.83	0.85	0.97	0.99	0.98	0.97	0.98	0.99	0.98	0.99	0.96	0.98	NA	0.97	0.94	0.96	0.99	0.97
7404@uc010nwx.1@uc004fsx.1uc004fsy.1uc004fsz.1	ENSG00000183878	0.048	4	0.35	notsign	0.19	0.22	0.26	0.25	0.16	0.19	0.26	0.16	0.12	0.28	0.18	0.13	0.31	NA	0.2	0.22	0.12	0.11	0.26	0.16	0.23	0.18	0.24	0.12	0.23	0.24	0.53	0.12	0.24	0.21	0.22	0.13	0.29	0.22	NA	NA	0.39	0.18	0.58	0.19	0.18	0.18	0.14	0.18
3190@uc004ane.2@uc004anf.2uc004ang.2uc004anh.2uc004ani.2uc004anj.2	ENSG00000165119	-0.002	2	0	notsign	0.1	0.11	0.12	0.12	0.09	0.09	0.09	0.1	0.08	0.08	0.09	0.04	0.05	0.11	0.11	0.06	0.08	0.11	0.11	0.04	0.03	0.03	0.06	0.09	0.09	0.11	0.05	0.05	0.08	0.11	0.11	0.09	0.11	0.11	0.09	0.09	0.08	0.07	0.19	0.07	0.07	0.07	0.09	0.09
51177@uc001etr.1@uc001ett.1	ENSG00000023902	-0.004	3	-0.12	notsign	0.98	0.98	0.98	0.97	0.98	0.95	0.97	0.98	0.98	0.99	0.98	0.99	0.98	NA	0.97	0.99	0.97	0.99	0.99	0.99	0.99	0.98	0.94	0.97	0.98	0.98	0.98	0.98	0.97	0.97	0.97	0.99	0.98	0.99	0.97	0.98	0.98	0.97	0.98	0.97	0.98	0.98	0.96	0.97
253725@uc001jcw.1@uc001jcs.1uc001jct.1uc001jcu.1	ENSG00000172661	0.002	0	NA	notsign	0	0	0	0	0	0	0	0	0	0	0	0.01	0	NA	0	0	0	0.01	0	0	0	0.01	0	0	0	0	0	0	0	0	0	0	0	0	0	NA	0	0	0.04	0	0	0	0	0
142678@uc001agn.1@uc001agm.1	ENSG00000197530	0	0	NA	notsign	0.52	0.51	0.48	0.55	0.4	0.51	0.49	0.47	0.5	0.4	0.4	0.4	0.3	0.54	0.48	0.38	0.46	0.3	0.46	0.46	0.42	0.52	0.37	0.39	0.52	0.52	0.45	0.48	0.46	0.46	0.35	0.59	0.55	0.54	0.54	0.43	0.34	0.49	0.32	0.39	0.29	0.37	0.48	0.4
93643@uc003ovi.1@uc010jyp.1	ENSG00000137221	-0.021	1	-0.47	notsign	0.76	0.72	0.67	0.79	0.83	0.76	0.76	0.84	0.74	0.85	0.83	NA	0.73	0.74	0.8	0.73	0.73	NA	0.8	NA	0.83	0.25	0.7	0.8	0.82	0.62	0.55	0.45	0.78	0.67	0.79	0.68	0.67	0.72	0.69	0.73	0.57	0.79	NA	0.77	0.68	0.79	0.79	0.73
1937@uc001ntn.1@uc001ntm.1	ENSG00000255508,ENSG00000254772	0	0	NA	notsign	0	0	0	0	0	0	0	0	0	0	0	0	0	NA	0	0	0	0	0	0	0	0	0	0	0	0	0	0	0	0	0	0	0	0	0	0	0	0	0.03	0	0	0	0	0
3801@uc010cdf.1@uc002emp.1uc002emq.1	ENSG00000140859	0.012	1	-0.29	notsign	0.22	0.26	0.2	0.22	0.24	0.24	0.26	0.2	0.25	0.21	0.25	0.58	0.26	NA	0.25	0.31	0.22	0.36	0.23	0.35	0.29	0.38	0.29	0.3	0.25	0.23	0.57	0.4	0.25	0.16	0.25	0.44	0.35	0.2	0.32	0.22	0.34	0.32	0.31	0.31	0.15	0.3	0.27	0.25
51594@uc002rcb.1@uc002rcc.1	ENSG00000229087,ENSG00000151779	0.016	0	NA	notsign	0.03	0.03	0.03	0.03	0.02	0.03	0.03	0.02	0.03	0.02	0.02	0.04	0.02	NA	0.03	0.01	0.03	0.06	0.03	0.02	0.01	0.03	0.01	0.02	0.01	0.05	0.05	0.02	0.02	0.02	0.02	0.02	0.07	0.03	0.02	0.02	0.02	0.01	0.21	0.02	0.01	0.02	0.01	0.03
10630@uc001ave.1uc001avf.1@uc001avc.1uc001avd.1	ENSG00000162493	0.102	7	0.251	sign	0.63	0.71	0.59	0.57	0.54	0.58	0.6	0.54	0.44	0.59	0.61	0.29	0.58	NA	0.64	0.68	0.66	0.63	0.64	0.44	0.57	0.72	0.63	0.56	0.58	0.69	0.46	0.64	0.66	0.63	0.76	0.52	0.6	0.53	0.61	0.61	0.46	0.66	0.29	0.56	0.59	0.56	0.57	0.57
23644@uc002eut.1@uc010cer.1	ENSG00000221526,ENSG00000263126,ENSG00000188038,ENSG00000038358	-0.004	16	-0.016	notsign	0.34	0.35	0.42	0.47	0.36	0.37	0.41	0.34	0.26	0.15	0.19	0	0.07	NA	0.22	0.04	0.15	0	0.36	0.01	0.04	0	0.06	0.25	0.17	0.31	0.01	0.02	0.22	0.37	0.33	0.18	0.5	0.46	0.27	0.32	0.08	0.22	0	0.17	0.05	0.09	0.3	0.17
79027@uc003urk.1@uc010lgb.1uc003uri.1uc010lgc.1uc003urj.1	ENSG00000197343	0.019	3	0.067	notsign	0.04	0.06	0.04	0.06	0.04	0.03	0.04	0.03	0.04	0.03	0.05	0.01	0.02	NA	0.06	0.04	0.03	0.01	0.07	0.02	0.02	0.01	0.05	0.05	0.04	0.04	0.01	0.04	0.06	0.04	0.03	0.05	0.04	0.05	0.06	NA	0.06	0.03	0.01	0.03	0.01	0.05	0.04	0.06
79711@uc001wmt.1@uc001wmv.1	ENSG00000254692,ENSG00000100926,ENSG00000259522,ENSG00000196497	-0.005	0	NA	notsign	1	1	1	0.99	0.99	1	0.99	0.99	1	0.99	0.99	1	0.99	NA	0.99	1	1	1	0.99	1	1	1	1	1	1	1	1	1	0.99	0.99	0.99	0.99	0.99	0.99	0.99	NA	0.99	0.99	0.99	0.99	1	0.99	0.99	0.99
2185@uc003xfs.1@uc003xfo.1	ENSG00000120899	-0.008	6	0.047	notsign	0.67	0.68	0.76	0.76	0.67	0.7	0.73	0.63	0.6	0.64	0.62	0.17	0.58	0.79	0.6	0.54	0.66	NA	0.69	NA	0.3	0.24	0.3	0.65	0.57	0.72	0.2	0.19	0.62	0.72	0.69	0.59	0.76	0.66	NA	NA	0.51	0.68	0.51	0.57	0.34	0.51	0.63	0.47
4000@uc001fnk.2@uc001fng.2uc001fnh.2uc001fni.2	ENSG00000160789	0	0	NA	notsign	1	1	1	1	1	1	1	1	1	1	1	1	1	NA	1	1	1	1	1	1	1	1	1	1	1	1	1	1	1	1	1	1	1	1	1	1	1	1	0.99	1	1	1	1	1
338692@uc001okh.1@uc001okc.1	ENSG00000172932	0.196	32	0.247	sign	0.39	0.3	0.31	0.4	0.24	0.24	0.34	0.29	0.17	0.22	0.25	0.16	0.3	NA	0.37	0.31	0.3	0.2	0.33	NA	0.24	0.19	0.21	0.2	0.29	0.28	0.22	0.16	0.34	0.35	0.4	0.35	0.38	0.22	0.39	0.36	0.32	0.31	0.13	0.26	0.29	0.36	0.29	0.27
339287@uc002hud.1@uc002hua.2	ENSG00000188895	0.011	2	-0.355	notsign	0.82	0.89	0.95	0.81	0.85	0.86	0.83	0.82	0.82	0.83	0.87	0.66	0.87	NA	0.89	0.94	0.82	0.56	0.92	0.91	0.91	0.49	0.97	0.94	0.96	0.85	0.66	0.94	0.85	0.83	0.81	0.81	0.76	0.81	0.88	0.76	0.95	0.84	0.32	0.88	0.9	0.97	0.92	0.95
6046@uc003rov.2@uc010kre.1	ENSG00000223837,ENSG00000224796,ENSG00000230313,ENSG00000204256,ENSG00000223865,ENSG00000224557	0.009	1	0.05	notsign	1	0.99	1	1	1	0.99	1	0.99	0.99	0.99	1	0.89	0.98	NA	0.99	0.98	0.98	0.92	1	0.87	0.98	0.93	0.98	1	0.99	1	0.98	0.88	1	1	1	1	1	1	0.99	1	0.99	1	0.93	0.99	0.95	0.97	1	0.98
54879@uc001ecc.1@uc001ecd.1uc001ece.1uc001ecf.1uc001eci.1	ENSG00000007341	0.031	0	NA	notsign	0.41	0.37	0.61	0.33	0.35	0.23	0.22	0.33	0.12	0.21	0.35	0.36	0.21	NA	0.21	0.19	0.41	0.12	0.32	0.11	0.15	0.12	0.32	0.23	0.27	0.21	0.45	0.26	0.41	0.47	0.19	0.25	0.24	0.29	0.36	0.42	0.51	0.45	0.48	0.23	0.36	0.29	0.34	0.4
553115@uc001btf.1@uc001bth.1	ENSG00000162517	-0.002	0	NA	notsign	0.5	0.5	0.5	0.5	0.52	0.49	0.5	0.5	0.5	0.51	0.5	0.5	NA	0.5	0.49	0.49	0.5	0.5	0.5	NA	0.5	0.5	0.5	0.5	0.5	0.5	0.51	0.5	0.5	0.5	0.5	0.5	0.5	0.49	0.5	0.5	0.5	0.5	NA	0.5	0.51	0.51	0.5	0.5
113878@uc003ufm.2@uc003ufl.1	ENSG00000091073	-0.001	0	NA	notsign	0.6	0.65	0.66	0.77	0.65	0.79	0.7	0.75	0.78	0.48	0.82	0.75	0.58	NA	0.7	0.82	0.5	0.73	0.51	0.75	0.67	0.83	0.91	0.72	0.71	0.73	0.75	0.82	0.71	0.58	0.77	0.69	0.77	0.76	0.78	NA	0.79	0.8	NA	0.57	0.77	0.7	0.64	0.77
11100@uc010ehl.1@uc002oqc.2	ENSG00000105323	-0.011	0	NA	notsign	0.35	0.37	0.32	0.44	0.35	0.45	0.34	0.47	0.47	0.42	0.42	0.42	NA	0.37	0.36	0.36	0.48	NA	NA	NA	0.46	0.56	0.23	0.4	0.39	0.39	0.27	0.32	0.43	0.27	0.33	0.26	0.4	0.43	0.37	0.42	0.27	0.27	NA	0.5	0.27	0.53	0.48	0.43
10471@uc010jup.1@uc010kro.1	ENSG00000205444,ENSG00000238801,ENSG00000217385,ENSG00000217030,ENSG00000219607,ENSG00000215057,ENSG00000264121,ENSG00000263572,ENSG00000218868,ENSG00000203498,ENSG00000225092,ENSG00000219993,ENSG00000236512,ENSG00000219294,ENSG00000251164,ENSG00000230939,ENSG00000216368,ENSG00000221583,ENSG00000229950,ENSG00000263705,ENSG00000216359,ENSG00000205318,ENSG00000111843,ENSG00000235051,ENSG00000238896…	-0.002	0	NA	notsign	0.96	0.96	0.95	0.98	0.97	0.95	0.98	0.96	0.97	0.98	0.98	0.97	0.97	NA	0.98	0.99	0.96	0.95	0.97	0.98	0.98	0.96	0.99	0.98	0.99	0.98	0.99	0.97	0.99	0.96	0.96	0.98	0.96	0.95	0.98	0.98	0.98	0.98	0.9	0.96	0.98	0.99	0.98	0.98
23272@uc003dib.2@uc003die.2uc003did.2	ENSG00000163946	0.051	2	0.24	notsign	0.1	0.17	0.13	0.15	0.14	0.11	0.12	0.09	0.07	0.06	0.08	0.09	NA	0.18	0.08	0.19	0.07	0.43	NA	0.1	0.27	0.15	0.12	0.09	0.14	0.1	0.47	0.62	0.11	0.11	0.21	0.12	0.18	0.1	0.2	0.12	0.14	0.13	0.22	0.05	0.06	0.06	0.06	0.19
23526@uc002lrc.1@uc002lra.1	ENSG00000180448	-0.009	1	-0.13	notsign	0.62	0.7	0.65	0.67	0.62	0.63	0.61	0.53	0.61	0.53	0.57	0.47	NA	0.59	0.55	0.57	0.55	0.54	NA	0.48	0.54	0.51	0.55	0.64	0.64	0.63	0.46	0.48	0.55	0.61	0.66	0.62	0.78	0.61	0.66	0.62	0.6	0.54	0.49	0.5	0.51	0.51	0.56	0.61
284131@uc002jyn.2@uc002jyj.1uc002jyk.2uc002jyl.1uc002jym.1	ENSG00000264961,ENSG00000173818	0.001	0	NA	notsign	0.5	0.51	0.51	0.5	0.49	0.5	0.5	0.5	0.49	0.51	0.49	0.5	0.5	NA	0.51	0.49	0.5	0.49	0.5	0.5	0.5	0.5	0.5	0.5	0.5	0.5	0.49	0.51	0.51	0.5	0.5	0.51	0.5	0.49	0.49	0.5	0.5	0.5	0.5	0.5	0.5	0.5	0.51	0.49
3434@uc001kgj.1@uc009xtt.1	ENSG00000185745	-0.004	0	NA	notsign	0	0	0	0	0	0	0	0.01	0.01	0	0	0	0.01	NA	0.01	0.01	0	0.01	0	0.01	0.01	0.01	0.01	0.01	0	0.01	0	0	0	0.01	0.01	0.01	0.02	0	0	NA	0	0	0.01	0	0	0	0	0
23187@uc001ptx.1@uc001ptv.1	ENSG00000255176,ENSG00000019144	0.021	4	0.09	notsign	0.59	0.63	0.65	0.67	0.62	0.59	0.61	0.63	0.61	0.61	0.61	0.33	0.56	NA	0.6	0.44	0.53	0.28	0.6	0.47	0.55	0.36	0.51	0.58	0.55	0.64	0.32	0.44	0.63	0.64	0.63	0.62	0.65	0.6	0.59	0.62	0.45	0.56	0.29	0.56	0.42	0.53	0.61	0.57
1797@uc003scz.1@uc003rlb.1	ENSG00000201555,ENSG00000204390,ENSG00000204386,ENSG00000204366,ENSG00000204356,ENSG00000221267,ENSG00000204348,ENSG00000204394,ENSG00000204396,ENSG00000204392,ENSG00000204385,ENSG00000204371	-0.016	0	NA	notsign	0.99	0.97	0.98	0.98	0.96	0.98	0.98	0.98	0.96	0.98	0.98	0.79	0.96	0.98	0.97	0.97	0.96	0.9	0.97	0.92	0.95	0.87	0.97	0.98	0.98	0.97	0.89	0.94	0.96	0.96	0.97	0.97	0.97	0.97	0.98	0.98	0.96	0.98	NA	0.97	0.97	0.96	0.98	0.97
5371@uc002awy.1@uc002awx.1	ENSG00000140464	-0.013	8	-0.025	notsign	0.25	0.2	0.2	0.24	0.23	0.24	0.35	0.23	0.14	0.16	0.16	0.03	0.11	NA	0.21	0.11	0.16	0.03	0.23	0.03	0.1	0.04	0.11	0.17	0.16	0.26	0.03	0.08	0.2	0.23	0.22	0.18	0.24	0.22	0.25	0.24	0.2	0.27	0.03	0.16	0.1	0.17	0.21	0.17
23786@uc002zmz.1@uc002zmu.1	ENSG00000099968	-0.008	1	-0.23	notsign	0.25	0.17	0.14	0.2	0.31	0.27	0.15	0.2	0.26	0.12	0.23	0.04	NA	0.35	0.35	0.17	0.22	0.14	NA	0.15	0.12	0.11	0.12	0.27	0.29	0.17	0.06	0.17	0.27	0.25	0.2	0.22	0.38	0.29	NA	NA	0.1	0.19	0.14	0.19	0.22	0.27	0.05	0.41
6818@uc002dxf.1@uc002dsu.1	ENSG00000181625,ENSG00000257691,ENSG00000260514,ENSG00000260043,ENSG00000197471,ENSG00000260719,ENSG00000262756,ENSG00000174992,ENSG00000167371,ENSG00000185928,ENSG00000214725,ENSG00000247735,ENSG00000260358,ENSG00000167194,ENSG00000149923,ENSG00000260453,ENSG00000261367,ENSG00000132207,ENSG00000213648,ENSG00000260280,ENSG00000103485,ENSG00000262323,ENSG00000079616,ENSG00000103495,ENSG00000263136…	0.005	0	NA	notsign	0.5	0.5	0.5	0.5	0.5	0.48	0.49	0.49	0.5	0.5	0.51	0.5	0.51	0.51	0.51	0.51	0.5	0.51	0.51	0.5	0.51	0.5	0.5	0.5	0.51	0.5	0.5	0.51	0.5	0.5	0.5	0.51	0.49	0.5	0.5	0.5	0.5	0.5	0.5	0.5	0.51	0.51	0.5	0.51
79902@uc002jnh.1@uc002jng.1uc010dgd.1	ENSG00000125450	-0.008	0	NA	notsign	0.05	0.05	0.06	0.04	0.05	0.05	0.03	0.05	0.11	0.03	0.1	0.03	0.05	NA	0.03	0.05	0.07	0.09	0.14	NA	0.04	0.03	0.03	0.06	0.05	0.07	0.1	0.05	0.05	0.13	0.03	0.08	0.1	0.08	0.07	0.08	0.05	0.02	NA	0.12	0.07	0.12	0.09	0.08
4292@uc010hgn.1uc010hgo.1@uc010hgl.1	ENSG00000076242	0.011	2	0.055	notsign	0.4	0.44	0.5	0.5	0.42	0.45	0.47	0.47	0.44	0.44	0.45	0.19	0.3	NA	0.46	0.42	0.44	NA	0.53	NA	0.38	0.2	0.36	0.36	0.42	0.43	0.05	0.35	0.42	0.45	0.47	0.43	0.52	0.49	0.45	0.46	0.39	0.47	NA	0.37	0.41	0.36	0.54	0.39
7919@uc003ryj.1@uc003ntv.1	ENSG00000266750,ENSG00000232999,ENSG00000233763,ENSG00000222248,ENSG00000137267,ENSG00000218472,ENSG00000260604,ENSG00000230648,ENSG00000237716,ENSG00000231811,ENSG00000260673,ENSG00000236336,ENSG00000220685,ENSG00000265083,ENSG00000264541,ENSG00000220446,ENSG00000218574,ENSG00000217239,ENSG00000216360,ENSG00000230770,ENSG00000239472,ENSG00000124785,ENSG00000241216,ENSG00000261211,ENSG00000224532…	0.001	0	NA	notsign	1	0.99	0.99	1	1	1	1	0.99	0.99	0.99	1	0.87	0.99	NA	0.99	0.99	0.99	0.77	1	0.97	0.98	0.8	0.99	0.99	1	1	0.91	0.98	0.99	1	0.99	0.99	1	1	1	1	0.99	1	0.79	0.99	0.99	0.99	1	0.99
55277@uc001czm.2@uc001czk.2	ENSG00000172456	-0.027	1	-0.3	notsign	0.96	0.96	0.93	0.97	0.95	0.93	0.95	0.9	0.94	0.92	0.91	0.71	0.83	NA	0.95	0.84	0.9	NA	0.94	NA	0.94	0.5	0.7	0.94	0.94	0.94	0.75	0.87	0.72	0.94	0.91	0.85	0.95	0.95	0.85	0.95	0.88	0.88	NA	0.96	0.89	0.89	0.9	0.83
2580@uc003gbl.2@uc003gbm.2uc003gbn.2uc010ibk.1	ENSG00000178950	-0.006	6	-0.005	notsign	0.52	0.48	0.52	0.43	0.51	0.41	0.47	0.44	0.43	0.54	0.57	0.64	0.6	NA	0.52	0.5	0.52	0.75	0.55	0.66	0.61	0.6	0.5	0.52	0.46	0.54	0.82	0.62	0.56	0.51	0.44	0.51	0.34	0.46	0.51	0.43	0.43	0.66	0.83	0.6	0.49	0.48	0.52	0.51
6818@uc002dxf.1@uc002dtb.1	ENSG00000257691,ENSG00000260514,ENSG00000260043,ENSG00000197471,ENSG00000260719,ENSG00000262756,ENSG00000174992,ENSG00000167371,ENSG00000185928,ENSG00000214725,ENSG00000247735,ENSG00000260358,ENSG00000167194,ENSG00000149923,ENSG00000260453,ENSG00000261367,ENSG00000132207,ENSG00000213648,ENSG00000260280,ENSG00000103485,ENSG00000262323,ENSG00000079616,ENSG00000103495,ENSG00000263136,ENSG00000013364…	0.007	2	0.065	notsign	0.07	0.08	0.06	0.08	0.1	0.1	0.07	0.08	0.13	0.06	0.07	0.01	0.09	NA	0.08	0.07	0.08	0.01	0.1	0.03	0.04	0.02	0.03	0.09	0.08	0.06	0.02	0.04	0.1	0.12	0.12	0.08	0.08	0.09	0.06	0.1	0.06	0.11	0.01	0.1	0.09	0.08	0.13	0.08
83933@uc003bkk.1@uc003bkh.1	ENSG00000100429,ENSG00000188130	0.03	2	0.245	notsign	0.36	0.38	0.39	0.39	0.35	0.37	0.42	0.32	0.32	0.28	0.37	0.08	NA	0.41	0.37	0.34	0.28	0.11	NA	0.16	0.24	0.06	0.35	0.38	0.39	0.42	0.19	0.19	0.32	0.38	0.33	0.38	0.35	0.37	NA	NA	0.3	0.43	0.25	0.28	0.23	0.31	0.32	0.36
6709@uc004bvp.2@uc004bvo.2	ENSG00000197694	0	0	NA	notsign	0.51	0.5	0.51	0.51	0.51	0.5	0.5	0.5	0.5	0.5	0.49	0.5	0.5	0.5	0.49	0.49	0.51	0.49	0.51	0.5	0.5	0.5	0.5	0.5	0.51	0.5	0.49	0.51	0.5	0.5	0.49	0.5	0.5	0.51	0.5	0.51	0.49	0.5	0.5	0.5	0.5	0.49	0.5	0.51
7919@uc003ryg.1@uc003ryj.1	ENSG00000201785,ENSG00000265236,ENSG00000198563,ENSG00000254870	-0.014	7	-0.056	notsign	0.14	0.13	0.15	0.15	0.12	0.13	0.19	0.14	0.1	0.11	0.13	0.05	NA	0.16	0.14	0.09	0.11	0.02	NA	0.04	0.11	0.02	0.12	0.14	0.16	0.16	0.04	0.08	0.13	0.12	0.15	0.12	0.17	0.16	0.13	0.14	0.18	0.13	0.12	0.08	0.08	0.1	0.11	0.12
6122@uc003axg.1@uc003axh.1uc003axi.1	ENSG00000263764,ENSG00000100316	0.001	0	NA	notsign	0.5	0.5	0.5	0.5	0.5	0.5	0.49	0.5	0.5	0.5	0.5	0.5	0.5	NA	0.51	0.51	0.5	0.5	0.49	0.5	0.49	0.51	0.51	0.51	0.5	0.5	0.5	0.5	0.49	0.5	0.5	0.49	0.5	0.5	NA	NA	0.49	0.49	0.5	0.51	0.51	0.51	0.49	0.49
1797@uc003sdb.1@uc003nyo.1	ENSG00000218472,ENSG00000260604,ENSG00000230648,ENSG00000237716,ENSG00000231811,ENSG00000260673,ENSG00000236336,ENSG00000220685,ENSG00000265083,ENSG00000264541,ENSG00000220446,ENSG00000218574,ENSG00000217239,ENSG00000216360,ENSG00000230770,ENSG00000239472,ENSG00000124785,ENSG00000241216,ENSG00000261211,ENSG00000224532,ENSG00000219986,ENSG00000240936,ENSG00000251762,ENSG00000201483,ENSG00000220472…	0.01	0	NA	notsign	0.02	0.03	0.03	0.02	0.02	0.03	0.01	0.02	0.02	0.01	0.02	0.29	0.04	NA	0.02	0.03	0.03	0.1	0.03	0.07	0.04	0.24	0.02	0.01	0.02	0.02	0.14	0.04	0.02	0.03	0.02	0.02	0.03	0.03	0.02	0.01	0.03	0.01	NA	0.03	0.03	0.02	0.02	0.02
29882@uc004clq.1@uc004clr.1	ENSG00000176248	0.003	0	NA	notsign	0.08	0.1	0.07	0.03	0.04	0.05	0.06	0.07	0.05	0.08	0.06	0.14	0.14	NA	0.12	0.04	0.1	NA	0.1	NA	0.05	0.08	0.05	0.1	0.06	0.06	0.06	NA	0.06	0.07	0.06	0.09	0.08	0.06	0.08	0.03	0.03	0.07	NA	0.08	0.1	0.09	0.06	0.05
5325@uc003qka.1@uc003qkn.1	ENSG00000118495	-0.014	5	-0.064	notsign	0.84	0.86	0.85	0.8	0.83	0.84	0.8	0.85	0.85	0.9	0.87	0.99	NA	0.83	0.87	0.92	0.93	0.97	NA	0.99	0.96	0.99	0.94	0.91	0.9	0.8	0.99	0.98	0.9	0.8	0.85	0.89	0.78	0.79	0.82	0.81	0.88	0.88	0.86	0.93	0.96	0.88	0.88	0.88
84166@uc002ekq.1@uc002ekn.1uc002ekl.1uc002ekm.1	ENSG00000140853	0.016	7	0.116	notsign	0.42	0.5	0.49	0.55	0.45	0.42	0.51	0.46	0.39	0.34	0.37	0.02	0.24	NA	0.37	0.23	0.4	0.05	0.53	0.13	0.15	0.07	0.24	0.45	0.27	0.5	0.07	0.15	0.39	0.5	0.46	0.25	0.55	0.54	0.4	0.48	0.26	0.46	0.1	0.27	0.23	0.36	0.56	0.33
116071@uc001oce.1@uc001ocf.1	ENSG00000168062	-0.026	0	NA	notsign	0.02	0.02	0.02	0.01	0.05	0.06	0.02	0.05	0.05	0.02	0.03	0.01	0.04	NA	0.03	0.02	0.04	0.03	0.02	0.06	0.03	0.04	0.05	NA	0.03	0.02	0.03	0.02	0.05	0.04	NA	0.04	NA	0.03	0.04	0.03	0.03	0.03	0.08	0.07	0.03	0.03	0.04	0.03
51657@uc003uef.1@uc003uei.1uc003ueh.1	ENSG00000127952	0.022	3	0.247	notsign	0.54	0.6	0.5	0.62	0.54	0.69	0.58	0.53	0.65	0.48	0.56	0.39	0.47	NA	0.47	0.47	0.63	0.17	0.63	0.38	0.5	0.49	0.54	0.53	0.57	0.64	0.34	0.46	0.58	0.49	0.66	0.52	0.62	0.56	0.55	NA	0.58	0.6	0.21	0.58	0.49	0.55	0.5	0.46
83985@uc010byq.1@uc002drw.1	ENSG00000169682,ENSG00000261067	0.001	0	NA	notsign	0.5	0.5	0.5	0.49	0.5	0.5	0.5	0.5	0.51	0.5	0.5	0.51	0.5	NA	0.49	0.5	0.5	0.5	0.49	0.5	0.5	0.5	0.5	0.5	0.49	0.51	0.5	0.5	0.49	0.5	0.5	0.49	0.5	0.5	0.5	0.5	0.51	0.51	0.51	0.49	0.51	0.5	0.5	0.5
8225@uc004foq.1@uc004for.1	NA	-0.001	0	NA	notsign	0.51	0.5	0.5	0.51	0.5	0.5	0.5	0.5	0.5	0.49	0.5	0.49	0.5	NA	0.5	0.5	0.5	0.5	0.5	0.51	0.5	0.51	0.49	0.5	0.5	0.5	0.5	0.5	0.51	0.5	0.49	0.51	0.51	0.49	NA	NA	0.51	0.49	0.49	0.5	0.51	0.51	0.5	0.5
6720@uc002grq.1@uc002grt.1uc002gru.1uc010cpq.1	ENSG00000072310	-0.006	0	NA	notsign	0.06	0.05	0.05	0.04	0.03	0.06	0.04	0.03	0.04	0.03	0.04	0.11	0.06	NA	0.07	0.05	0.06	0.1	0.04	0.06	0.04	0.13	0.04	0.05	0.03	0.03	0.07	0.02	0.04	0.05	0.08	0.05	0.05	0.06	0.04	0.05	0.11	0.06	0.29	0.06	0.03	0.04	0.04	0.07
6249@uc001ucf.1@uc009zxo.1	ENSG00000256304,ENSG00000130779	-0.021	0	NA	notsign	0.06	0.09	0.08	0.1	0.05	0.07	0.03	0.12	0.07	0.16	0.07	0.11	0.09	NA	0.1	0.19	0.04	0.36	0.15	0.35	0.24	0.25	0.13	0.06	0.18	0.18	0.17	NA	0.1	0.19	0.31	0.1	0.08	0.04	0.05	NA	0.25	0.06	NA	0.07	0.13	0.14	0.07	0.06
1981@uc003foa.1@uc003fno.1uc003fnp.1uc010hxx.1	ENSG00000212158,ENSG00000114867,ENSG00000145191	0.02	4	0.328	notsign	0.3	0.43	0.51	0.5	0.23	0.3	0.42	0.34	0.17	0.26	0.39	0.37	0.22	0.46	0.32	0.17	0.36	0.18	0.47	0.14	0.14	0.08	0.11	0.21	0.19	0.38	0.22	0.09	0.2	0.31	0.48	0.12	0.52	0.43	0.2	0.46	0.25	0.29	0.31	0.34	0.25	0.25	0.16	0.45
1981@uc010hxz.1@uc010hxy.1	ENSG00000114867,ENSG00000145191	-0.034	1	-0.13	notsign	0.16	0.07	0.04	0.12	0.07	0.11	0.09	0.11	0.21	0.18	0.05	0.16	0.14	0.17	0.14	0.25	0.17	NA	0.04	NA	0.11	NA	0.05	0.04	0.12	0.1	0.18	0.18	0.06	0.17	0.07	0.11	0.08	0.04	0.13	0.09	0.04	0.1	NA	0.14	0.1	0.08	0.08	0.09
7919@uc003ryf.1@uc003ntt.1	ENSG00000266750,ENSG00000232999,ENSG00000233763,ENSG00000222248,ENSG00000137267,ENSG00000218472,ENSG00000260604,ENSG00000230648,ENSG00000237716,ENSG00000231811,ENSG00000260673,ENSG00000236336,ENSG00000220685,ENSG00000265083,ENSG00000264541,ENSG00000220446,ENSG00000218574,ENSG00000217239,ENSG00000216360,ENSG00000230770,ENSG00000239472,ENSG00000124785,ENSG00000241216,ENSG00000261211,ENSG00000224532…	0.003	0	NA	notsign	1	0.99	0.99	1	1	1	1	1	0.99	0.99	1	0.93	0.99	NA	0.99	0.99	0.99	0.69	1	0.98	0.99	0.85	0.99	1	1	1	0.93	0.97	0.99	0.99	0.99	0.99	0.99	1	1	1	0.99	1	0.75	0.99	0.99	0.99	1	0.99
3257@uc009xwa.1@uc001kpj.1	ENSG00000264610,ENSG00000107521	0.061	1	0.26	notsign	0.36	0.38	0.34	0.37	0.32	0.34	0.37	0.28	0.32	0.32	0.22	0.27	0.25	NA	0.32	0.26	0.32	0.2	0.46	0.18	0.25	0.23	0.22	0.36	0.33	0.34	0.34	0.23	0.38	0.35	0.36	0.31	0.38	0.36	0.3	NA	0.28	0.4	NA	0.33	0.34	0.36	0.32	0.35
9131@uc004evf.1@uc004evg.1uc004evh.1uc004evi.1	ENSG00000156709	0.021	1	-0.33	notsign	0.71	0.7	0.74	0.77	0.81	0.76	0.82	0.74	0.57	0.77	0.77	0.5	0.84	NA	0.75	0.7	0.74	NA	0.81	NA	0.46	0.29	0.74	0.79	0.79	0.8	0.67	0.59	0.72	0.86	0.83	0.74	0.76	0.64	0.81	NA	0.68	0.77	NA	0.86	0.76	0.68	0.84	0.82
7919@uc003ryk.1@uc003ntv.1	ENSG00000266750,ENSG00000232999,ENSG00000233763,ENSG00000222248,ENSG00000137267,ENSG00000218472,ENSG00000260604,ENSG00000230648,ENSG00000237716,ENSG00000231811,ENSG00000260673,ENSG00000236336,ENSG00000220685,ENSG00000265083,ENSG00000264541,ENSG00000220446,ENSG00000218574,ENSG00000217239,ENSG00000216360,ENSG00000230770,ENSG00000239472,ENSG00000124785,ENSG00000241216,ENSG00000261211,ENSG00000224532…	0.003	0	NA	notsign	1	1	0.99	1	1	0.99	1	1	0.99	0.99	1	0.85	0.99	NA	0.99	0.99	0.99	0.76	1	0.97	0.99	0.82	0.99	0.99	1	1	0.91	0.97	0.99	0.99	0.99	0.99	0.99	1	1	1	0.99	0.99	0.76	0.99	0.99	0.99	1	0.99
54840@uc003zrl.1@uc003zrr.1	ENSG00000137074	0.003	0	NA	notsign	0.1	0.14	0.08	0.06	0.15	0.09	0.03	0.08	0.18	0.09	0.1	0.04	0.03	NA	0.16	0.06	0.09	0.04	0.11	0.04	0.11	0.09	0.07	0.1	0.09	0.14	0.04	0.06	0.09	0.07	0.14	0.09	0.04	0.07	0.06	0.05	0.06	0.09	NA	0.09	0.12	0.11	0.03	0.05
55023@uc003piq.1@uc003pir.1	ENSG00000217512,ENSG00000146247	0.027	3	0.43	notsign	0.33	0.18	0.15	0.19	0.08	0.14	0.09	0.11	0.27	0.36	0.2	NA	0.11	NA	0.34	0.25	0.13	0.11	0.43	0.25	0.4	0.16	NA	0.52	0.67	0.1	0.33	NA	0.27	0.11	0.09	0.49	0.16	0.19	0.2	0.26	0.11	0.25	0.05	0.22	0.33	0.27	0.13	0.47
8703@uc001fyo.1@uc001fyr.1uc009wud.1	ENSG00000158850	0.018	0	NA	notsign	0.7	0.78	0.77	0.75	0.73	0.67	0.74	0.77	0.66	0.62	0.66	0.3	0.66	NA	0.67	0.54	0.7	NA	0.72	NA	0.63	0.35	0.59	0.78	0.69	0.73	0.3	0.63	0.7	0.72	0.72	0.74	0.71	0.72	0.68	0.79	0.59	0.68	NA	0.64	0.58	0.63	0.68	0.72
613037@uc010bzu.1@uc010bzv.1	ENSG00000198064,ENSG00000183604	-0.003	1	-0.24	notsign	0.75	0.62	0.79	0.74	0.57	0.74	0.77	0.8	0.77	0.77	0.83	NA	0.84	NA	0.64	0.86	0.68	0.29	0.73	0.45	0.7	0.83	0.78	0.73	0.68	0.83	0.46	0.62	0.76	0.83	0.72	0.69	0.84	0.75	0.76	0.74	0.74	0.61	NA	0.62	0.49	0.7	0.82	0.63
6484@uc001qdz.1@uc009zcd.1	ENSG00000110080	-0.026	0	NA	notsign	0.12	0.06	0.15	0.13	0.11	0.1	0.12	0.04	0.04	0.07	0.03	NA	0.11	NA	0.1	0.06	0.05	NA	0.06	0.11	0.08	0.11	0.04	0.06	0.1	0.11	0.11	0.03	0.03	0.11	0.11	0.12	0.06	0.05	0.05	0.04	0.04	0.1	NA	0.09	0.06	0.07	0.08	0.06
64718@uc002cln.2uc002clp.2@uc010bro.1uc002clq.1	ENSG00000265529,ENSG00000059145	0.002	0	NA	notsign	0.51	0.49	0.49	0.51	0.5	0.5	0.5	0.5	0.5	0.51	0.5	0.49	0.5	NA	0.49	0.5	0.5	0.49	0.5	0.5	0.5	0.49	NA	0.5	0.5	0.5	0.51	0.49	0.5	0.49	0.5	0.51	0.49	0.5	0.5	0.5	0.49	0.5	NA	0.5	0.5	0.5	0.5	0.49
23019@uc002ent.1@uc002env.1uc002enu.2uc002enx.1	ENSG00000207493,ENSG00000206952,ENSG00000260865,ENSG00000125107	0.002	3	-0.18	notsign	0.16	0.15	0.33	0.26	0.12	0.19	0.32	0.14	0.09	0.04	0.09	0.21	0.22	NA	0.03	0.1	0.04	NA	0.18	0.11	0.1	0.15	0.02	0.07	0.03	0.15	0.16	0.08	0.1	0.18	0.13	0.08	0.38	0.24	0.17	0.16	0.16	0.08	0.38	0.07	0.04	0.04	0.09	0.07
1487@uc003gct.1@uc003gcv.1	ENSG00000159692	0.026	1	0.18	notsign	0.02	0.04	0.04	0.02	0.05	0.02	0.03	0.02	0.09	0.05	0.02	0.45	0.06	NA	0.04	0.03	0.05	NA	0.04	NA	0.03	0.16	0.02	0.02	0.01	0.01	0.11	0.05	0.03	0.09	0.05	0.03	0.05	0.05	0.02	0.02	0.07	0.04	NA	0.07	0.04	0.05	0.04	0.04
23352@uc001bbg.1@uc001bbi.1	ENSG00000127481	-0.007	1	-0.06	notsign	0.04	0.02	0.03	0.05	0.02	0.05	0.07	0.03	0.05	0.03	0.03	0.51	0.11	NA	0.02	0.04	0.03	0.33	0.02	0.19	0.27	0.24	0.05	0.02	0.03	0.06	0.13	0.31	0.01	0.05	0.01	0.02	0.11	0.03	0.03	0.01	0.03	0.04	0.25	0.04	0.08	0.03	0.03	0.08
8263@uc004fnj.1@uc004fmv.1	ENSG00000197932,ENSG00000228986,ENSG00000230491,ENSG00000230578,ENSG00000198307,ENSG00000198444,ENSG00000221603,ENSG00000235991,ENSG00000185515,ENSG00000155959,ENSG00000165775	0	0	NA	notsign	0.46	0.53	0.56	0.5	0.5	0.46	0.5	0.47	0.47	0.47	0.5	0.53	0.51	NA	0.48	0.57	0.5	0.47	0.5	0.54	0.46	0.53	0.47	0.46	0.46	0.5	0.47	0.47	0.53	0.56	0.55	0.57	0.57	0.54	0.54	NA	0.56	0.56	0.51	0.57	0.57	0.54	0.54	0.5
80347@uc002iae.1@uc002iac.1	ENSG00000068120	-0.005	4	-0.072	notsign	0.68	0.71	0.69	0.72	0.67	0.67	0.7	0.64	0.6	0.65	0.64	0.39	0.54	NA	0.69	0.61	0.63	0.37	0.77	0.45	0.62	0.52	0.62	0.72	0.71	0.7	0.41	0.68	0.66	0.59	0.7	0.68	0.68	0.71	0.66	0.66	0.61	0.66	0.82	0.64	0.56	0.65	0.65	0.7
317662@uc009xrb.1@uc001jtq.2	ENSG00000227382,ENSG00000138286	0.036	1	0.18	notsign	0.2	0.52	0.42	0.46	0.41	0.33	0.42	0.46	0.32	0.35	0.42	0.06	0.23	NA	0.32	0.08	0.14	0.05	0.48	0.07	0.07	0.08	0.3	0.38	0.31	0.39	0.1	0.1	0.41	0.5	0.2	0.31	0.43	0.4	0.4	NA	0.39	0.34	0.12	0.31	0.15	0.29	0.22	0.28
1130@uc009xga.1@uc001hxj.1	ENSG00000226135,ENSG00000229463,ENSG00000222831,ENSG00000252056,ENSG00000143669	0.042	3	0.167	notsign	0.69	0.71	0.62	0.66	0.66	0.63	0.8	0.75	0.79	0.82	0.82	0.81	0.76	NA	0.9	0.96	0.93	0.9	0.94	0.98	0.96	0.97	0.93	0.91	0.96	0.84	0.96	0.98	0.85	0.81	0.83	0.93	0.64	0.77	0.89	0.64	0.95	0.88	0.66	0.79	0.95	0.95	0.81	0.94
285989@uc003uqr.1@uc003uqp.1uc003uqq.1	ENSG00000198556	0.028	0	NA	notsign	0.43	0.29	0.21	0.26	0.46	0.38	0.32	0.46	0.16	0.29	0.18	0.23	0.4	0.25	0.66	0.5	0.43	0.52	0.36	0.38	0.41	0.75	0.66	0.42	0.41	0.31	0.39	0.54	0.27	0.25	0.17	0.4	0.46	0.23	0.18	NA	0.41	0.29	0.58	0.52	0.24	0.36	0.18	0.28
8525@uc001nck.1@uc001ncn.1	ENSG00000149091	0.072	6	0.153	sign	0.71	0.7	0.66	0.72	0.8	0.72	0.76	0.71	0.74	0.78	0.75	0.77	0.84	NA	0.77	0.85	0.81	0.76	0.66	NA	0.66	0.94	0.83	0.79	0.77	0.77	0.7	0.76	0.83	0.78	0.74	0.72	0.69	0.71	0.81	0.83	0.78	0.82	NA	0.85	0.89	0.83	0.81	0.77
79168@uc002qev.1@uc0873.uc002qeu.1	ENSG00000244482,ENSG00000204577	-0.017	0	NA	notsign	0.07	0.04	0.03	0.04	0.02	0.02	0.09	0.03	0.03	0.05	0.02	0.23	0.14	NA	0.03	0.02	0.11	0.29	0	NA	0.03	0.35	0.02	0.01	0.06	0.14	0.1	0.03	0.02	0.03	0.01	0.02	0.04	0.01	0.05	0.03	0.03	0.04	0.23	0.09	0.09	0.02	0.07	0.02
285033@uc002svp.1@uc002svo.2	ENSG00000204685	0.058	6	0.135	sign	0.69	0.75	0.75	0.81	0.77	0.79	0.83	0.75	0.52	0.65	0.69	0.08	0.46	0.77	0.64	0.45	0.58	0.25	0.73	0.31	0.31	0.19	0.45	0.67	0.53	0.84	0.43	0.4	0.74	0.77	0.73	0.75	0.8	0.72	0.78	0.67	0.52	0.73	0.3	0.62	0.57	0.55	0.73	0.65
29945@uc003grq.1@uc003gro.1	ENSG00000053900	0.014	0	NA	notsign	0.26	0.41	0.41	0.33	0.32	0.23	0.38	0.27	0.28	0.34	0.31	0.67	0.22	NA	0.41	0.28	0.36	NA	0.33	NA	0.19	0.26	0.23	0.46	0.19	0.41	0.22	0.12	0.5	0.26	0.27	0.19	0.4	0.31	0.42	0.34	0.41	0.28	NA	0.35	0.34	0.18	0.39	0.23
2783@uc003uwd.1@uc003uwe.1	ENSG00000172354	-0.005	0	NA	notsign	0.91	0.93	0.93	0.93	0.94	0.94	0.92	0.92	0.93	0.95	0.91	0.97	0.97	NA	0.91	0.95	0.95	0.95	0.93	0.92	0.93	0.97	0.94	0.92	0.92	0.91	0.97	0.92	0.94	0.94	0.93	0.95	0.95	0.93	0.95	NA	0.95	0.94	0.85	0.94	0.97	0.93	0.91	0.94
83637@uc010kyk.1@uc003tls.1	ENSG00000122515	0.004	0	NA	notsign	0.18	0.22	0.18	0.24	0.1	0.19	0.13	0.21	0.06	0.06	0.08	0.03	0.09	NA	0.08	0.05	0.06	0.08	0.32	0.03	0.06	0.04	0.03	0.1	0.18	0.19	0.05	0.04	0.06	0.14	0.14	0.09	0.18	0.19	0.09	NA	0.06	0.11	0.1	0.08	0.03	0.07	0.13	0.04
[truncated: 5,722 more rows]
[truncated: 136 more columns]

## Sheet: AFE_Salmonella
event	gene	meanALL	numSign05	meanSign05	significant	AF11_NI_AFE_PSI	AF17_NI_AFE_PSI	AF19_NI_AFE_PSI	AF21_NI_AFE_PSI	AF23_NI_AFE_PSI	AF25_NI_AFE_PSI	AF27_NI_AFE_PSI	AF29_NI_AFE_PSI	AF31_NI_AFE_PSI	AF35_NI_AFE_PSI	AF37_NI_AFE_PSI	AF39_NI_AFE_PSI	AF41_NI_AFE_PSI	AF43_NI_AFE_PSI	AF45_NI_AFE_PSI	AF47_NI_AFE_PSI	AF49_NI_AFE_PSI	AF53_NI_AFE_PSI	AF57_NI_AFE_PSI	AF59_NI_AFE_PSI	AF61_NI_AFE_PSI	AF63_NI_AFE_PSI	AF65_NI_AFE_PSI	AF67_NI_AFE_PSI	AF69_NI_AFE_PSI	AF71_NI_AFE_PSI	AF77_NI_AFE_PSI	AF79_NI_AFE_PSI	EU06_NI_AFE_PSI	EU14_NI_AFE_PSI	EU16_NI_AFE_PSI	EU20_NI_AFE_PSI	EU22_NI_AFE_PSI	EU24_NI_AFE_PSI	EU26_NI_AFE_PSI	EU28_NI_AFE_PSI	EU30_NI_AFE_PSI	EU34_NI_AFE_PSI	EU36_NI_AFE_PSI	EU42_NI_AFE_PSI	EU46_NI_AFE_PSI	EU48_NI_AFE_PSI	EU50_NI_AFE_PSI	EU52_NI_AFE_PSI
[truncated: 6,120 more rows]
[truncated: 136 more columns]

[truncated: 8 more sheets: ALE_Listeria, ALE_Salmonella, RI_Listeria, RI_Salmonella, SE_Listeria, SE_Salmonella, TandemUTR_Listeria, TandemUTR_Salmonella]
