# Supplementary material for: Widespread Shortening of 3’ Untranslated Regions and Increased Exon Inclusion Are Evolutionarily Conserved Features of Innate Immune Responses to Infection
Source: PLoS Genet. 2016 Sep 30;12(9):e1006338. doi: 10.1371/journal.pgen.1006338 (PMC5045211; doi:10.1371/journal.pgen.1006338)
Supplement: S8 Table — Top gene ontology categories for genes that have significant RNA processing changes after infection with either Listeria or Salmonella. All tests were done using an iterative gene ontology analysis as described in Supplementary Section 1.3.5 in S1 Text and gene names refer to UniProt gene accessions. (XLSX) [file pgen.1006338.s024.xlsx]

## Sheet: all significant events (L or S)
Supplementary Table 8: Gene Ontology Enrichments for significant RNA processing changes
Sheet: Genes with any significant event in either Listeria or Salmonella
GO_ID	GO_namespace	GO_name	iteration	N_tested	N_FGgenes_cat	N_BGgenes_cat	N_FGgenes_tested	N_BGgenes_tested	pvalue	OR	FG_genes(Uniprot)
GO:0002694	biological_process	regulation of leukocyte activation	1	3166	27	147	392	5239	0.000134	2.45	P42229,P42081,Q13177,Q13153,Q06413,Q9NWQ8,O96028,Q13133,P17706,P51452,Q08722,Q12846,Q9Y279,P58753,Q8N423,Q8NI38,Q9UKW4,Q9Y2K1,P31146,P43489,P11274,Q9H4P4,Q14116,P10276,P00813,Q9BPZ7,Q92956
GO:0048146	biological_process	positive regulation of fibroblast proliferation	2	2888	6	12	365	5092	0.000857	6.98	P29590,P07355,Q9ULJ6,Q9NYA1,O95399,Q7Z5K2
GO:0098602	biological_process	single organism cell adhesion	3	2872	17	95	359	5080	0.00164	2.53	P12814,P18084,Q9BZZ2,Q8IY33,Q9Y2H6,Q15025,Q9BXN2,Q8WUP2,Q6NYC1,P62820,Q9HBE1,Q86YL7,Q9H6S1,Q9HBD1,Q9BVG8,P16070,Q92854
GO:0033674	biological_process	positive regulation of kinase activity	5	2167	10	53	275	4332	0.00436	2.97	O76095,Q9UL54,Q9UJU6,Q9NYL2,O95819,Q86Y37,Q96Q42,O60825,O95257,Q14012
GO:0007166	biological_process	cell surface receptor signaling pathway	4	2751	67	653	342	4985	0.0055	1.5	Q9BYM8,Q96M96,O95644,O60496,Q07954,P51668,O94973,P28062,O95271,P55899,Q99704,Q5TEJ8,Q9BVL2,P49674,Q96HA1,P42772,O43524,Q92985,P48730,P55957,Q13099,O75023,P42858,O60573,Q7Z6J4,P35749,O43822,Q13873,B0I1T2,O75688,P29728,O60262,Q14240,P11362,P16671,Q15811,Q14289,O43166,Q9NZT2,O95297,Q99933,Q9Y547,Q14767,Q96EE3,O43312,Q9P1Z2,Q9BXS9,P20160,Q969W9,P04439,P32121,Q9HCE1,P13725,P35658,P16188,Q13574,Q07820,…
GO:0044711	biological_process	single-organism biosynthetic process	8	2069	13	445	256	4250	0.00892	0.485	Q01432,Q5T440,P54687,P62633,Q08AM6,Q9NZL9,Q53F39,P34896,P55058,Q16774,Q16831,P48739,Q8NCE2
GO:0080134	biological_process	regulation of response to stress	10	1740	5	233	238	3787	0.00923	0.341	Q9NZS9,Q9Y2G9,P27918,Q16666,Q7Z429
GO:1901568	biological_process	fatty acid derivative metabolic process	7	2093	5	18	261	4268	0.00925	4.54	Q99685,Q15185,Q15067,P09960,P23219
GO:0000381	biological_process	regulation of alternative mRNA splicing, via spliceosome	6	2098	4	11	265	4279	0.00964	5.87	Q15007,Q13247,P62995,P49756
GO:0031397	biological_process	negative regulation of protein ubiquitination	9	1786	5	18	243	3805	0.011	4.35	Q96FW1,O43670,Q9H1Y0,O75113,Q04323
GO:0030182	biological_process	neuron differentiation	12	1508	5	18	228	3536	0.0114	4.31	P54920,Q9Y6K1,Q99700,Q8NDX1,O60443
GO:0045727	biological_process	positive regulation of translation	11	1522	5	18	233	3554	0.0121	4.24	Q9BYJ9,Q14103,Q14011,Q9NVA1,P46781
GO:0072593	biological_process	reactive oxygen species metabolic process	19	971	3	8	163	2711	0.0219	6.24	Q86UR1,Q9Y314,P22352
GO:0018193	biological_process	peptidyl-amino acid modification	17	1126	2	152	167	2999	0.0229	0.236	Q8WYH8,P11766
GO:0021762	biological_process	substantia nigra development	13	1496	3	8	223	3518	0.0248	5.92	O75489,Q9HAV0,P09543
GO:0045595	biological_process	regulation of cell differentiation	14	1493	19	166	220	3510	0.0257	1.83	Q14195,Q16342,Q9Y2G5,Q8NG68,P53803,Q96HC4,P48059,Q9NXG6,P62875,Q96JB5,Q8IYB5,Q96RN5,Q9UQ80,O75175,O60828,P21757,Q6STE5,Q9H4G4,Q6NW34
GO:0090501	biological_process	RNA phosphodiester bond hydrolysis	29	486	3	8	112	1698	0.0279	5.69	O94913,Q9C0J8,Q8N8Q3
GO:0042592	biological_process	homeostatic process	18	1070	2	136	165	2847	0.0321	0.254	Q9GZU1,Q9Y2E8
GO:0043009	biological_process	chordate embryonic development	15	1343	5	27	201	3344	0.0341	3.08	O60725,P26572,Q15293,Q71F23,P15407
GO:0048522	biological_process	positive regulation of cellular process	24	728	10	315	136	2159	0.0378	0.504	Q15714,Q01167,Q86WP2,O15213,Q2QGD7,P78314,P50135,O15260,Q14814,Q6ZMT4
GO:0044248	biological_process	cellular catabolic process	20	967	8	285	160	2703	0.0393	0.474	P17050,P46779,P62899,Q9H3F6,O75317,Q96IV0,Q9UBS3,Q9Y2L1
GO:0031324	biological_process	negative regulation of cellular metabolic process	16	1323	29	318	196	3317	0.0408	1.54	Q9NPG3,Q01105,Q03989,O14978,Q86VP1,Q8NC56,Q05195,Q9H4B4,P78563,Q15572,Q03060,P01009,P30405,Q9P2X3,Q8IXH7,P41212,O95379,Q9Y4B6,P48200,P49748,P18615,Q99471,Q71SY5,Q9ULJ3,Q01658,Q14142,Q8TEK3,Q969K3,Q16629
GO:0044281	biological_process	small molecule metabolic process	23	797	4	181	140	2340	0.042	0.369	O76071,Q9P2T1,O15438,P13497
GO:0006897	biological_process	endocytosis	25	519	7	43	126	1844	0.0423	2.38	Q13596,Q8TEH3,Q8N3F8,Q9NY15,Q96RU3,Q8TB24,O43861
GO:0030855	biological_process	epithelial cell differentiation	26	509	3	10	119	1801	0.044	4.54	Q9Y2Q3,Q14980,P31942
GO:0043623	biological_process	cellular protein complex assembly	21	839	7	48	152	2418	0.0456	2.32	Q16186,O75251,Q5VU43,Q71U36,Q15070,P49755,Q9BUF5
GO:0032259	biological_process	methylation	30	482	4	19	109	1690	0.0497	3.26	P22061,Q9NRN9,O43148,Q9NVD3
GO:1901575	biological_process	organic substance catabolic process	22	822	5	30	145	2370	0.0512	2.72	Q9BRR6,O60337,Q00722,Q9H477,P21673
GO:0032502	biological_process	developmental process	44	300	1	118	60	1243	0.0557	0.176	Q15928
GO:0032879	biological_process	regulation of localization	33	456	8	65	93	1582	0.0673	2.09	O76090,P67812,O60499,Q14183,Q9ULQ1,Q86TI0,Q5R372,P49754
GO:0045786	biological_process	negative regulation of cell cycle	27	503	3	13	116	1791	0.0717	3.56	Q8NEM0,Q8N720,Q3YBR2
GO:0042981	biological_process	regulation of apoptotic process	32	469	4	24	97	1606	0.076	2.76	Q9HD15,Q8N2I9,Q7L5Y9,Q14689
GO:0010608	biological_process	posttranscriptional regulation of gene expression	34	409	4	26	85	1517	0.0765	2.75	P07910,O75821,Q9Y2V2,Q9BQ04
GO:0016567	biological_process	protein ubiquitination	31	477	8	65	105	1671	0.082	1.96	Q7Z7E8,Q96JP0,O94941,Q63HN8,O43567,Q9NWX5,Q9NRJ4,Q96G25
GO:0034470	biological_process	ncRNA processing	28	499	1	80	113	1778	0.0856	0.197	Q9UL03
GO:0071826	biological_process	ribonucleoprotein complex subunit organization	35	402	4	29	81	1491	0.093	2.54	Q07866,Q9Y383,Q99590,Q9NX01
GO:0016192	biological_process	vesicle-mediated transport	63	84	2	12	21	512	0.113	4.06	O43617,Q8WVT3
GO:0048585	biological_process	negative regulation of response to stimulus	37	393	2	10	75	1452	0.118	3.87	Q96LW7,O14924
GO:1902589	biological_process	single-organism organelle organization	39	385	2	128	71	1431	0.118	0.315	P27816,Q96NL6
GO:0010501	biological_process	RNA secondary structure unwinding	36	394	2	10	77	1462	0.121	3.8	Q9GZR7,O00148
GO:0008283	biological_process	cell proliferation	40	321	2	10	69	1303	0.123	3.78	Q15582,Q8N3C0
GO:0051297	biological_process	centrosome organization	38	387	2	11	73	1442	0.131	3.59	Q9NXG0,Q7Z4H7
GO:0007275	biological_process	multicellular organismal development	43	301	3	24	63	1267	0.14	2.51	Q04900,Q92520,P17097
GO:0048468	biological_process	cell development	42	311	2	13	65	1280	0.166	3.03	Q14119,Q8NA29
GO:0016477	biological_process	cell migration	41	316	2	13	67	1293	0.171	2.97	Q96B42,Q14005
GO:0006996	biological_process	organelle organization	45	267	5	48	59	1125	0.19	1.99	Q9P2B2,Q15390,O60645,Q14789,Q8NAA4
GO:0006793	biological_process	phosphorus metabolic process	46	249	5	51	54	1077	0.194	1.96	Q14296,O14976,Q9BRB3,A2A3K4,Q9Y305
GO:0000375	biological_process	RNA splicing, via transesterification reactions	47	234	3	30	49	1026	0.199	2.09	P55769,Q9P013,Q13595
GO:0044699	biological_process	single-organism process	62	133	2	176	23	688	0.201	0.34	Q9UIG8,Q9UKY4
GO:0022607	biological_process	cellular component assembly	64	83	2	20	19	500	0.208	2.63	Q9UHQ1,O14817
GO:0006812	biological_process	cation transport	50	215	3	37	40	932	0.239	1.89	Q9UGQ3,Q9HD23,Q9H7F0
GO:0048193	biological_process	Golgi vesicle transport	51	205	2	21	37	895	0.241	2.3	O14828,O95249
GO:0050790	biological_process	regulation of catalytic activity	53	199	0	49	34	865	0.252	0
GO:0006915	biological_process	apoptotic process	48	227	2	20	46	996	0.261	2.17	Q9NWH9,Q5J8M3
GO:0035556	biological_process	intracellular signal transduction	49	223	4	44	44	976	0.269	2.02	Q6ZN54,Q0P5N6,Q7L591,Q96P47
GO:0010467	biological_process	gene expression	58	169	2	26	29	762	0.287	2.02	P47813,Q12789
GO:0006928	biological_process	movement of cell or subcellular component	60	159	1	9	26	727	0.304	3.11	Q96M86
GO:0006457	biological_process	protein folding	65	75	1	9	17	480	0.306	3.14	Q0VDF9
GO:0006886	biological_process	intracellular protein transport	61	151	2	30	25	718	0.308	1.91	O94829,O43759
GO:0006302	biological_process	double-strand break repair	59	162	1	9	27	736	0.31	3.03	Q9NUW8
GO:0007165	biological_process	signal transduction	57	173	2	27	31	789	0.312	1.89	Q9UKJ1,Q9BTC0
GO:0006396	biological_process	RNA processing	67	65	2	33	14	436	0.323	1.89	O14979,Q8WU68
GO:0022603	biological_process	regulation of anatomical structure morphogenesis	52	203	1	9	35	874	0.331	2.77	Q9BYX2
GO:0009605	biological_process	response to external stimulus	56	179	1	9	32	798	0.332	2.77	P57764
GO:0022402	biological_process	cell cycle process	55	180	1	9	33	807	0.337	2.72	Q9Y6X3
GO:0006338	biological_process	chromatin remodeling	54	182	1	9	34	816	0.341	2.67	Q9NRL2
GO:0006810	biological_process	transport	66	73	2	35	16	471	0.368	1.68	Q6NUT3,Q9Y343
GO:0006950	biological_process	response to stress	68	61	1	15	12	403	0.393	2.24	Q9NVK5
GO:0044238	biological_process	primary metabolic process	70	37	0	55	5	226	0.587	0
GO:0009058	biological_process	biosynthetic process	69	58	6	162	11	388	0.596	1.31	Q8N554,Q6EKJ0,Q9HDC9,Q8IVH2,Q9NWB6,Q9NYT6
GO:0007155	biological_process	cell adhesion	71	23	0	10	5	171	1	0
GO:0065007	biological_process	biological regulation	72	21	0	28	5	161	1	0
GO:0008150	biological_process	biological_process	73	3	5	133	5	133	1	1	Q8IUZ5,P56378,Q24JP5,Q9ULX6,A0PK00

## Sheet: significant AFE events (L or S)
Supplementary Table 8: Gene Ontology Enrichments for significant RNA processing changes
Sheet: Genes with significant AFE changes in either Listeria or Salmonella
GO_ID	GO_namespace	GO_name	iteration	N_tested	N_FGgenes_cat	N_BGgenes_cat	N_FGgenes_tested	N_BGgenes_tested	pvalue	OR	FG_genes(Uniprot)
GO:0050727	biological_process	regulation of inflammatory response	1	1312	6	22	49	1078	0.00148	6	Q99685,P42229,Q15025,Q9Y2G9,Q14116,Q13133
GO:0043547	biological_process	positive regulation of GTPase activity	2	1221	8	60	43	1056	0.00743	3.27	Q96M96,Q9BYX2,Q92854,Q8NDX1,O14924,Q8TB24,Q5R372,Q96P47
GO:0008283	biological_process	cell proliferation	3	1169	5	38	35	996	0.0188	3.74	Q86YL7,Q9HD15,O43312,Q16666,P54687
GO:0008284	biological_process	positive regulation of cell proliferation	4	1070	4	29	30	958	0.0211	4.4	Q12846,Q9NYA1,Q15714,Q9ULJ6
GO:0007049	biological_process	cell cycle	7	878	4	47	19	852	0.0337	3.82	Q15007,Q14980,P28062,Q14012
GO:0038094	biological_process	Fc-gamma receptor signaling pathway	5	990	2	9	26	929	0.0379	7.94	B0I1T2,P55899
GO:0043623	biological_process	cellular protein complex assembly	9	760	2	16	13	790	0.0403	7.6	P35749,Q5VU43
GO:0009167	biological_process	purine ribonucleoside monophosphate metabolic process	8	799	2	15	15	805	0.0442	7.16	Q9BRR6,Q01432
GO:0006629	biological_process	lipid metabolic process	6	969	5	68	24	920	0.0507	2.82	Q08AM6,Q03060,P55058,O15438,Q13574
GO:0044763	biological_process	single-organism cellular process	10	738	1	443	11	774	0.0657	0.159	O60443
GO:0045595	biological_process	regulation of cell differentiation	11	242	2	12	10	331	0.0761	5.52	Q96RN5,Q96HC4
GO:0007166	biological_process	cell surface receptor signaling pathway	18	130	1	16	1	196	0.153	12.2	Q9NZT2
GO:0016567	biological_process	protein ubiquitination	17	150	1	19	2	215	0.233	5.66	O43567
GO:0048856	biological_process	anatomical structure development	15	193	1	12	5	282	0.235	4.7	Q15293
GO:0006913	biological_process	nucleocytoplasmic transport	12	226	1	10	8	319	0.26	3.99	O94829
GO:0006793	biological_process	phosphorus metabolic process	14	207	1	13	6	295	0.275	3.78	Q9Y305
GO:0097659	biological_process	nucleic acid-templated transcription	16	184	2	55	4	270	0.276	2.45	Q6EKJ0,Q9NWB6
GO:0035556	biological_process	intracellular signal transduction	13	217	1	14	7	309	0.313	3.15	Q6ZN54
GO:1902582	biological_process	single-organism intracellular transport	19	112	0	15	0	180	1	nan
GO:0022607	biological_process	cellular component assembly	20	103	0	17	0	165	1	nan
GO:0065007	biological_process	biological regulation	21	86	0	65	0	148	1	nan
GO:0008150	biological_process	biological_process	22	23	0	83	0	83	1	nan

## Sheet: significant ALE events (L or S)
Supplementary Table 8: Gene Ontology Enrichments for significant RNA processing changes
Sheet: Genes with significant ALE changes in either Listeria or Salmonella
GO_ID	GO_namespace	GO_name	iteration	N_tested	N_FGgenes_cat	N_BGgenes_cat	N_FGgenes_tested	N_BGgenes_tested	pvalue	OR	FG_genes(Uniprot)
GO:0008360	biological_process	regulation of cell shape	1	1791	6	23	91	1980	0.00166	5.68	P48730,Q96M96,Q9UL54,Q8WUP2,Q92854,P49674
GO:0043901	biological_process	negative regulation of multi-organism process	3	1712	5	18	80	1939	0.00207	6.73	O75688,P16671,P58753,P29590,Q14142
GO:0030217	biological_process	T cell differentiation	2	1758	5	18	85	1957	0.00254	6.4	Q6NYC1,Q9HBE1,Q9HBD1,P17706,Q9Y2K1
GO:1903317	biological_process	regulation of protein maturation	6	1597	3	8	67	1888	0.00581	10.6	P27918,Q13099,P22694
GO:0019083	biological_process	viral transcription	4	1656	4	16	75	1921	0.00656	6.4	P62899,Q9BVL2,Q96HA1,P35658
GO:0050804	biological_process	regulation of synaptic transmission	5	1637	4	17	71	1905	0.00676	6.31	P54920,O43166,O95399,O43759
GO:0051239	biological_process	regulation of multicellular organismal process	8	1535	1	254	58	1827	0.00746	0.124	P13497
GO:0046578	biological_process	regulation of Ras protein signal transduction	9	1070	4	18	57	1573	0.00747	6.13	Q96Q42,Q9BPZ7,Q15811,Q8TEH3
GO:0032259	biological_process	methylation	7	1577	6	53	64	1880	0.0153	3.33	P22061,P50135,Q9Y6K1,O96028,Q9NVD3,Q8TEK3
GO:0043623	biological_process	cellular protein complex assembly	10	1053	3	15	53	1555	0.0219	5.87	Q5VU43,Q9BUF5,Q9NVA1
GO:0044281	biological_process	small molecule metabolic process	13	1014	1	231	46	1522	0.0243	0.143	O60825
GO:0044765	biological_process	single-organism transport	20	423	0	158	27	865	0.0245	0
GO:0045786	biological_process	negative regulation of cell cycle	14	778	4	31	45	1291	0.0334	3.7	O43670,Q8N720,Q8NEM0,Q9NYL2
GO:0098542	biological_process	defense response to other organism	12	1024	2	9	48	1531	0.0445	7.09	Q9BXN2,P29728
GO:0051094	biological_process	positive regulation of developmental process	11	1034	2	9	50	1540	0.0472	6.84	P21757,P48059
GO:0042981	biological_process	regulation of apoptotic process	18	446	3	22	32	902	0.0591	3.84	Q9NZS9,Q969K3,Q14689
GO:0048518	biological_process	positive regulation of biological process	15	726	4	328	41	1260	0.0592	0.375	O95644,Q2QGD7,Q8WYH8,Q9ULJ6
GO:0071826	biological_process	ribonucleoprotein complex subunit organization	17	452	3	21	35	923	0.0617	3.77	Q07866,O75821,Q99590
GO:0090501	biological_process	RNA phosphodiester bond hydrolysis	16	459	2	9	37	932	0.0677	5.6	Q9C0J8,Q8N8Q3
GO:0051179	biological_process	localization	21	333	7	82	27	707	0.0828	2.24	Q9Y343,Q14980,Q9NXG0,Q8WVT3,Q96RU3,Q6NUT3,Q8NAA4
GO:0030030	biological_process	cell projection organization	23	229	2	16	17	592	0.0997	4.35	Q96NL6,A2A3K4
GO:0015711	biological_process	organic anion transport	19	428	2	15	29	880	0.108	4.05	Q9UIG8,O43861
GO:0010629	biological_process	negative regulation of gene expression	22	258	3	33	20	625	0.116	2.84	O60573,Q9Y4B6,O14978
GO:0035556	biological_process	intracellular signal transduction	32	161	1	17	2	381	0.129	11.2	Q7L591
GO:0010467	biological_process	gene expression	24	221	2	21	15	576	0.13	3.66	Q9P013,Q96G25
GO:0048285	biological_process	organelle fission	28	178	1	10	6	435	0.159	7.25	Q15390
GO:0090305	biological_process	nucleic acid phosphodiester bond hydrolysis	27	183	1	9	7	444	0.162	7.05	Q9NUW8
GO:0034660	biological_process	ncRNA metabolic process	30	170	1	14	4	413	0.163	7.38	Q9UL03
GO:0006457	biological_process	protein folding	29	173	1	12	5	425	0.165	7.08	Q0VDF9
GO:0006928	biological_process	movement of cell or subcellular component	31	168	1	18	3	399	0.169	7.39	Q96M86
GO:0006629	biological_process	lipid metabolic process	26	185	1	9	8	453	0.177	6.29	Q9BRB3
GO:0097659	biological_process	nucleic acid-templated transcription	25	217	5	102	13	555	0.184	2.09	Q15928,Q6EKJ0,Q8N3C0,P17097,Q9BTC0
GO:1902589	biological_process	single-organism organelle organization	33	155	0	35	1	364	1	0
GO:0043412	biological_process	macromolecule modification	34	134	0	80	1	329	1	0
GO:0002376	biological_process	immune system process	35	99	0	23	1	249	1	0
GO:0051336	biological_process	regulation of hydrolase activity	36	78	0	11	1	226	1	0
GO:0022607	biological_process	cellular component assembly	37	67	0	10	1	215	1	0
GO:0006259	biological_process	DNA metabolic process	38	63	0	16	1	205	1	0
GO:0065007	biological_process	biological regulation	39	52	0	52	1	189	1	0
GO:0008150	biological_process	biological_process	40	30	1	137	1	137	1	1	Q24JP5

## Sheet: significant RI events (L or S)
Supplementary Table 8: Gene Ontology Enrichments for significant RNA processing changes
Sheet: Genes with significant RI changes in either Listeria or Salmonella
GO_ID	GO_namespace	GO_name	iteration	N_tested	N_FGgenes_cat	N_BGgenes_cat	N_FGgenes_tested	N_BGgenes_tested	pvalue	OR	FG_genes(Uniprot)
GO:0019221	biological_process	cytokine-mediated signaling pathway	2	970	8	17	81	809	0.00159	4.7	P16188,P28062,Q04941,P13746,P04439,Q92956,Q92985,Q8IYM9
GO:0007155	biological_process	cell adhesion	1	1058	12	33	93	842	0.00169	3.29	Q15582,Q9BZZ2,Q8IY33,Q9NY15,Q9BXN2,P31146,P00813,Q7L5Y9,Q04900,P43489,B0I1T2,Q8N423
GO:0045595	biological_process	regulation of cell differentiation	3	927	11	35	73	792	0.00193	3.41	Q16342,Q9Y2G5,Q07954,Q9NXG6,Q96JB5,Q8NI38,O75175,O60828,Q6STE5,Q14012,Q13133
GO:0007166	biological_process	cell surface receptor signaling pathway	4	835	11	54	62	757	0.0162	2.49	Q9BYM8,Q9HCE1,O75023,Q13574,Q9Y547,Q7Z6J4,Q9P1Z2,Q9UL46,Q9BXS9,P20160,Q06323
GO:1903902	biological_process	positive regulation of viral life cycle	5	686	3	7	51	703	0.0281	5.91	Q8IXH7,P78563,P18615
GO:0042127	biological_process	regulation of cell proliferation	11	472	5	27	33	580	0.0338	3.25	O76095,Q9Y279,Q71SY5,P62633,P46781
GO:0006091	biological_process	generation of precursor metabolites and energy	7	617	4	16	48	654	0.0489	3.41	Q15070,O75251,P49748,O75489
GO:0048869	biological_process	cellular developmental process	12	440	5	37	28	553	0.063	2.67	Q9Y2Q3,Q9HD15,Q9UJU6,Q8NA29,P09960
GO:0098660	biological_process	inorganic ion transmembrane transport	8	592	3	12	44	638	0.0737	3.62	Q9ULQ1,O76090,Q9GZU1
GO:0032880	biological_process	regulation of protein localization	13	397	3	19	23	516	0.0757	3.54	O60499,O15213,P46779
GO:1901135	biological_process	carbohydrate derivative metabolic process	9	567	3	13	41	626	0.0775	3.52	Q9P2T1,Q16774,Q53F39
GO:0048585	biological_process	negative regulation of response to stimulus	10	543	5	33	38	613	0.08	2.44	Q96FW1,Q96LW7,Q99471,Q04323,Q7Z429
GO:0006468	biological_process	protein phosphorylation	14	367	2	10	20	497	0.0847	4.97	O14976,Q14296
GO:0044763	biological_process	single-organism cellular process	15	363	3	239	18	487	0.0963	0.34	O60645,P57764,Q00722
GO:0005975	biological_process	carbohydrate metabolic process	6	662	0	42	48	696	0.102	0
GO:0007264	biological_process	small GTPase mediated signal transduction	16	171	2	9	15	248	0.143	3.67	Q86UR1,Q0P5N6
GO:0097659	biological_process	nucleic acid-templated transcription	19	100	3	21	11	182	0.191	2.36	Q12789,Q9NWB6,Q9NYT6
GO:0051253	biological_process	negative regulation of RNA metabolic process	17	167	2	13	13	239	0.202	2.83	Q9ULJ3,Q16629
GO:0048518	biological_process	positive regulation of biological process	18	139	0	44	11	226	0.223	0
GO:0022607	biological_process	cellular component assembly	20	80	2	18	8	161	0.286	2.24	Q9UHQ1,O14817
GO:0006807	biological_process	nitrogen compound metabolic process	23	41	3	38	4	123	0.363	2.43	Q9GZR7,Q9Y314,Q8WU68
GO:0070647	biological_process	protein modification by small protein conjugation or removal	22	49	1	10	5	133	0.374	2.66	Q63HN8
GO:1902582	biological_process	single-organism intracellular transport	21	57	1	10	6	143	0.399	2.38	O43759
GO:0065007	biological_process	biological regulation	24	21	0	17	1	85	1	0
GO:0008150	biological_process	biological_process	25	13	1	68	1	68	1	1	Q9ULX6

## Sheet: significant SE events (L or S)
Supplementary Table 8: Gene Ontology Enrichments for significant RNA processing changes
Sheet: Genes with significant SE changes in either Listeria or Salmonella
GO_ID	GO_namespace	GO_name	iteration	N_tested	N_FGgenes_cat	N_BGgenes_cat	N_FGgenes_tested	N_BGgenes_tested	pvalue	OR	FG_genes(Uniprot)
GO:0050731	biological_process	positive regulation of peptidyl-tyrosine phosphorylation	2	2435	5	30	82	3516	0.00129	7.15	P16070,P32121,Q14289,Q13177,P13725
GO:0048255	biological_process	mRNA stabilization	1	2444	3	7	85	3523	0.00147	17.8	P07910,Q14103,Q14011
GO:0009112	biological_process	nucleobase metabolic process	3	2351	4	20	77	3486	0.00182	9.05	Q9P2T1,P34896,Q16831,P00813
GO:0048024	biological_process	regulation of mRNA splicing, via spliceosome	4	2329	4	22	73	3466	0.0021	8.63	Q6NYC1,Q13247,P62995,Q16629
GO:0006954	biological_process	inflammatory response	11	1581	4	38	55	2799	0.00977	5.36	Q9BXN2,Q5TEJ8,P01009,P48960
GO:0051716	biological_process	cellular response to stimulus	10	2187	2	550	57	3349	0.013	0.214	Q15185,Q9HAV0
GO:0010501	biological_process	RNA secondary structure unwinding	5	2317	2	8	69	3444	0.0162	12.5	Q14240,O00148
GO:0045806	biological_process	negative regulation of endocytosis	12	1544	2	9	51	2761	0.0171	12	Q99700,P07355
GO:0038034	biological_process	signal transduction in absence of ligand	7	2288	2	11	65	3425	0.0245	9.58	Q07820,O43524
GO:0001568	biological_process	blood vessel development	6	2316	2	11	67	3436	0.0258	9.32	Q13873,P15407
GO:0007030	biological_process	Golgi organization	9	2216	3	33	60	3382	0.0264	5.12	O15260,Q9H4B4,Q9BVG8
GO:0046328	biological_process	regulation of JNK cascade	8	2265	3	32	63	3414	0.027	5.08	P51452,O95257,O95819
GO:0051656	biological_process	establishment of organelle localization	20	807	2	11	37	1763	0.0303	8.66	P27816,Q14183
GO:0048583	biological_process	regulation of response to stimulus	13	1534	2	452	49	2752	0.039	0.249	Q8N2I9,Q9H4G4
GO:0032270	biological_process	positive regulation of cellular protein metabolic process	26	521	2	15	25	1373	0.04	7.32	Q03989,Q9BYJ9
GO:0052547	biological_process	regulation of peptidase activity	17	978	2	14	42	2056	0.0422	6.99	Q16186,O95379
GO:0043436	biological_process	oxoacid metabolic process	14	1136	0	192	47	2300	0.0464	0
GO:1901136	biological_process	carbohydrate derivative catabolic process	15	1013	2	15	47	2108	0.0547	5.98	Q96IV0,P26572
GO:0007169	biological_process	transmembrane receptor protein tyrosine kinase signaling pathway	16	1009	3	37	45	2093	0.0562	3.77	Q99704,O60496,O95297
GO:0006458	biological_process	'de novo' protein folding	18	973	2	19	40	2042	0.0644	5.37	Q0VDF9,Q71U36
GO:0044764	biological_process	multi-organism cellular process	21	791	3	45	35	1752	0.0748	3.34	Q9NPG3,Q9UKJ1,O43148
GO:0044712	biological_process	single-organism catabolic process	27	514	2	27	23	1358	0.0915	4.37	P22352,Q9H477
GO:0008380	biological_process	RNA splicing	29	473	3	71	18	1264	0.102	2.97	P55769,Q13595,Q9BQ04
GO:0006996	biological_process	organelle organization	25	651	0	211	25	1584	0.105	0
GO:0044699	biological_process	single-organism process	37	362	0	466	7	1031	0.107	0
GO:0022604	biological_process	regulation of cell morphogenesis	24	676	2	31	27	1615	0.11	3.86	O43822,Q8NG68
GO:0070647	biological_process	protein modification by small protein conjugation or removal	28	496	3	67	21	1331	0.11	2.84	O94941,O75317,Q9NRJ4
GO:0046474	biological_process	glycerophospholipid biosynthetic process	22	761	2	29	32	1707	0.118	3.68	P48739,Q8NCE2
GO:0046907	biological_process	intracellular transport	19	967	1	260	38	2023	0.119	0.205	O14828
GO:0042127	biological_process	regulation of cell proliferation	23	736	3	63	30	1678	0.122	2.66	Q04900,O76071,P21673
GO:0006353	biological_process	DNA-templated transcription, termination	30	461	1	9	15	1193	0.124	8.84	Q15572
GO:0006897	biological_process	endocytosis	32	407	1	14	12	1128	0.157	6.71	Q96RU3
GO:0007186	biological_process	G-protein coupled receptor signaling pathway	34	398	1	17	10	1097	0.163	6.45	Q86W33
GO:0006812	biological_process	cation transport	31	454	2	56	14	1184	0.166	3.02	Q9UGQ3,Q9H7F0
GO:0006259	biological_process	DNA metabolic process	33	405	1	17	11	1114	0.174	5.96	Q9NRL2
GO:0007264	biological_process	small GTPase mediated signal transduction	35	385	1	20	9	1080	0.175	6	Q0P5N6
GO:0006915	biological_process	apoptotic process	36	380	1	29	8	1060	0.221	4.57	Q5J8M3
GO:0045892	biological_process	negative regulation of transcription, DNA-templated	39	170	1	27	6	540	0.297	3.33	Q9ULJ3
GO:0032259	biological_process	methylation	38	178	1	25	7	565	0.301	3.23	Q9NRN9
GO:0065007	biological_process	biological regulation	41	136	0	251	4	467	0.304	0
GO:0009058	biological_process	biosynthetic process	42	43	1	16	4	216	0.313	3.38	Q9HDC9
GO:0006396	biological_process	RNA processing	40	152	1	46	5	513	0.408	2.23	O14979
GO:0043412	biological_process	macromolecule modification	43	34	0	18	3	200	1	0
GO:0022607	biological_process	cellular component assembly	44	26	0	15	3	182	1	0
GO:0008150	biological_process	biological_process	45	18	3	167	3	167	1	1	Q8IUZ5,Q9ULX6,A0PK00

## Sheet: significant tUTR events (L or S
Supplementary Table 8: Gene Ontology Enrichments for significant RNA processing changes
Sheet: Genes with significant TandemUTR changes in either Listeria or Salmonella
GO_ID	GO_namespace	GO_name	iteration	N_tested	N_FGgenes_cat	N_BGgenes_cat	N_FGgenes_tested	N_BGgenes_tested	pvalue	OR	FG_genes(Uniprot)
GO:0002694	biological_process	regulation of leukocyte activation	1	1413	10	36	106	1361	0.00182	3.57	P11274,Q9H4P4,P42081,Q13153,Q9UKW4,Q06413,Q9NWQ8,Q08722,P10276,Q9BPZ7
GO:0006353	biological_process	DNA-templated transcription, termination	2	1282	5	12	96	1325	0.00486	5.75	Q13247,P53803,O94913,P62875,Q16629
GO:0006888	biological_process	ER to Golgi vesicle-mediated transport	3	1270	4	8	91	1313	0.0062	7.21	P62820,O95249,P49755,P42858
GO:2001251	biological_process	negative regulation of chromosome organization	4	1256	4	9	87	1305	0.0075	6.67	P51668,Q01105,Q7Z5K2,Q9H1Y0
GO:0006793	biological_process	phosphorus metabolic process	5	1234	3	171	83	1296	0.0137	0.274	O95271,P09543,P11362
GO:0007179	biological_process	transforming growth factor beta receptor signaling pathway	6	991	4	11	80	1125	0.0159	5.11	P18084,P42772,Q14767,Q969W9
GO:0080134	biological_process	regulation of response to stress	11	861	0	77	62	1052	0.0292	0
GO:2001235	biological_process	positive regulation of apoptotic signaling pathway	7	961	3	9	76	1114	0.0391	4.89	P55957,P30419,P30405
GO:0006898	biological_process	receptor-mediated endocytosis	10	875	3	12	65	1064	0.0546	4.09	O94973,Q8N3F8,Q13596
GO:0010608	biological_process	posttranscriptional regulation of gene expression	9	902	5	29	70	1093	0.0563	2.69	P48200,Q9UPQ9,Q9P2X3,Q9UQ80,Q9Y2V2
GO:1900034	biological_process	regulation of cellular response to heat	8	943	3	12	73	1105	0.0649	3.78	Q99933,Q15185,Q96EE3
GO:0051179	biological_process	localization	13	695	8	262	59	960	0.0649	0.497	Q7Z7E8,P67812,Q9Y2E8,Q3YBR2,O43617,P49754,O60725,Q9HD23
GO:0006259	biological_process	DNA metabolic process	14	481	0	48	51	698	0.0655	0
GO:0016337	biological_process	single organismal cell-cell adhesion	12	719	3	15	62	975	0.0938	3.15	P12814,Q9H6S1,Q9Y2H6
GO:0019438	biological_process	aromatic compound biosynthetic process	18	342	15	140	35	550	0.107	1.68	Q14814,Q5T440,Q86WP2,Q01167,Q9NWH9,Q9NZL9,P41212,Q05195,Q8IVH2,Q01658,Q6ZMT4,Q14005,Q71F23,Q96B42,Q8N554
GO:1903047	biological_process	mitotic cell cycle process	16	366	4	23	41	581	0.109	2.46	Q9NX01,Q86Y37,Q9Y6X3,Q7Z4H7
GO:0016567	biological_process	protein ubiquitination	19	258	4	33	20	410	0.112	2.48	Q96JP0,O94941,Q9NWX5,Q9H3F6
GO:0006950	biological_process	response to stress	15	436	10	69	51	650	0.117	1.85	O60262,Q86VP1,P11766,O60337,Q14119,P50135,Q14195,Q9NVK5,Q9UBS3,P23219
GO:0045595	biological_process	regulation of cell differentiation	21	218	2	14	13	348	0.128	3.82	Q8IYB5,Q6NW34
GO:0061024	biological_process	membrane organization	17	347	2	8	37	558	0.131	3.77	Q86TI0,Q8NC56
GO:0044712	biological_process	single-organism catabolic process	22	202	2	17	11	334	0.143	3.57	P17050,Q15067
GO:0016071	biological_process	mRNA metabolic process	20	236	3	29	16	377	0.164	2.44	P31942,Q9Y2L1,P49756
GO:0044267	biological_process	cellular protein metabolic process	27	130	2	36	4	254	0.173	3.53	P47813,Q9UKY4
GO:0048584	biological_process	positive regulation of response to stimulus	26	137	1	10	5	264	0.215	5.28	P78314
GO:0034622	biological_process	cellular macromolecular complex assembly	25	142	1	10	6	274	0.239	4.57	Q9Y383
GO:0044707	biological_process	single-multicellular organism process	28	108	1	20	2	218	0.24	5.45	Q92520
GO:0009894	biological_process	regulation of catabolic process	23	188	1	9	9	317	0.264	3.91	O75113
GO:0006996	biological_process	organelle organization	24	180	2	34	8	308	0.272	2.26	Q9P2B2,Q14789
GO:0006629	biological_process	lipid metabolic process	29	96	0	14	1	198	1	0
GO:0006915	biological_process	apoptotic process	30	87	0	12	1	184	1	0
GO:0007264	biological_process	small GTPase mediated signal transduction	31	77	0	12	1	172	1	0
GO:0051336	biological_process	regulation of hydrolase activity	32	62	0	14	1	160	1	0
GO:0065007	biological_process	biological regulation	33	52	0	50	1	146	1	0
GO:0008150	biological_process	biological_process	34	26	1	96	1	96	1	1	P56378
