# Supplementary material for: Widespread Shortening of 3’ Untranslated Regions and Increased Exon Inclusion Are Evolutionarily Conserved Features of Innate Immune Responses to Infection
Source: PLoS Genet. 2016 Sep 30;12(9):e1006338. doi: 10.1371/journal.pgen.1006338 (PMC5045211; doi:10.1371/journal.pgen.1006338)
Supplement: S9 Table — A summary of the proportion of annotated evenst that were detected and determined to be significant (according to the criteria defined in Supplementary Section 1.3.5 in S1 Text) for each species and RNA processing category following infection of primary whole blood cells with LPS. (XLSX) [file pgen.1006338.s025.xlsx]

## Sheet: LPS stimulation
	Supplementary Table S9: Summaries of Significant RNA Processing Events 2hrs after LPS infection across Primates
		Type of Exon	Number of Annotated Events	Number of Events Detected in 100% of Individuals (n = 6)	Number of Significant Events	% Significant
	LPS infection in humans	SE	39222	22490	126	0.560249
		TandemUTR	2656	1703	28	1.64416
	LPS infection in chimps	SE	17130	17480	121	0.69222
		TandemUTR	1157	504	16	4.92308
	LPS infection in macaques	SE	23028	4807	64	1.33139
		TandemUTR	2431	712	30	4.21348
