# Supplementary material for: Widespread Shortening of 3’ Untranslated Regions and Increased Exon Inclusion Are Evolutionarily Conserved Features of Innate Immune Responses to Infection
Source: PLoS Genet. 2016 Sep 30;12(9):e1006338. doi: 10.1371/journal.pgen.1006338 (PMC5045211; doi:10.1371/journal.pgen.1006338)
Supplement: S10 Table — Details of short RNA-seq data for 6 samples sequenced after both 2 hours and 24 hours of infection with either Listeria or Salmonella, as described in Supplementary Sections 1.2.3 and 1.3.10 in S1 Text. Also included are the log2 fold change estimates and p-values for differential expression of miRNAs after both 2 hours and 24 hours of infection, tested by DESeq2 as described in Supplementary Section 1.3.10 in S1 Text. (XLS) [file pgen.1006338.s026.xls]

## Sheet: Mapping stats
Supplementary Table 9: miRNA mapping and differential expression statistics
Sheet: Short RNA sequencing mapping statistics
ID	AllReads	ClippedReads	AdaptorOnlyReads	NotClippedReads	Inserts1826	#Mapped	uniquealignedreadcount	uniquereadcount.	aligneduniquereadcount	uniquealigneduniquereadcount
EU28_L2	9409371	9358547	44643	6181	5597276	5349832	3051258	244170	171127	89072
EU28_L24	17042374	17002628	32178	7568	8865044	8280705	4380568	682830	506732	278063
EU28_NI2	9103062	9056045	39159	7858	6783549	6714444	4557957	135921	116148	76235
EU28_NI24	10079193	10034801	36938	7454	7146124	7056643	4731284	159137	128907	78330
EU28_S2	8629527	8573325	49822	6380	5516205	5312851	3173679	213169	148905	83928
EU28_S24	12212292	12172056	31203	9033	8391041	8265623	5338992	195917	151854	88270
EU302_L2	7013122	6971283	35881	5958	4498095	4358689	2576011	191190	139836	74695
EU302_L24	10185007	10150018	30248	4741	6174466	5968343	3774340	344256	268142	157987
EU302_NI2	5607711	5566116	37059	4536	3579841	3491248	2068894	143467	108536	62076
EU302_NI24	8249192	8210570	32488	6134	5705755	5607078	3554998	163068	129300	79141
EU302_S2	7958966	7916724	36416	5826	4696731	4347603	2595692	307814	189015	96921
EU302_S24	9483641	9447851	30820	4970	6058043	5841647	3507231	276071	191542	107222
EU306_L2	14227648	14182813	34454	10381	7544634	7320603	4381898	283373	215986	118342
EU306_L24	11496300	11459989	29460	6851	7093246	6916099	4199568	351504	284441	176061
EU306_NI2	9406099	9362020	35926	8153	6440510	6329349	3841408	185471	151898	96333
EU306_NI24	9699953	9660415	31349	8189	6498846	6394483	4053188	177022	143506	90244
EU306_S2	10049403	10009287	33079	7037	5985521	5493485	3359868	340413	212916	114540
EU306_S24	9795257	9745762	44122	5373	6450500	6291154	3628729	230927	174979	106445
EU34_L2	9957107	9904543	46091	6473	6094260	5775224	3227926	261927	183398	95629
EU34_L24	9983217	9943399	34254	5564	5456864	5196849	2884370	344948	238943	129805
EU34_NI2	7356056	7303992	46739	5325	4525306	4400849	2450269	189135	137738	78474
EU34_NI24	5582529	5534804	43874	3851	3748019	3687188	2098191	110648	92152	56887
EU34_S2	11685082	11627479	47682	9921	6587692	6046358	3377693	426455	250995	122410
EU34_S24	8765931	8708700	52018	5213	5857244	5729884	3246157	178275	132759	75928
EU52_L2	12629538	12537068	83253	9217	7714487	7327569	4540546	336978	233703	121737
EU52_L24	8643716	8589558	49848	4310	4350665	3976274	2149366	456788	327011	181775
EU52_NI2	9162860	9106799	49928	6133	5764752	5630730	3436427	193793	152483	93625
EU52_NI24	5251597	5195633	51647	4317	3137408	3075052	1838646	108086	90073	55873
EU52_S2	13704531	13629335	66648	8548	7647452	6902890	4271929	508263	291601	141187
EU52_S24	5887539	5851323	32690	3526	3489276	3326227	1914453	174871	117573	62447
EU66_L2	13373173	13301767	63657	7749	8370889	8066733	4762996	301096	217563	117032
EU66_L24	7234211	7192783	35842	5586	4210141	4006433	2304941	271746	181572	95192
EU66_NI2	7946300	7896334	44695	5271	5102954	4988702	2873469	169661	132050	79082
EU66_NI24	5026456	4975630	47175	3651	3383878	3327983	1910374	105333	87084	54584
EU66_S2	16095369	10521233	57820	5516316	6623800	6414111	3806237	259765	187340	109732
EU66_S24	5932370	5884983	43739	3648	4132615	4080369	2363205	109889	92781	58925

## Sheet: DE_NI2vsL2
Supplementary Table 9: miRNA mapping and differential expression statistics
Sheet: miRNA expression levels and differential expression values (after 2 hours of infection with Listeria)
Gene	baseMean	log2FoldChange	lfcSE	stat	pvalue	padj
hsa-miR-29b-1-5p	180.785	2.42343	0.179794	174.676	7.04734e-40	2.96693e-37
hsa-miR-155-5p	31145	2.94756	0.223307	146.673	9.24976e-34	1.94708e-31
hsa-miR-1323	558.823	1.30586	0.135182	90.4777	1.8707e-21	2.62522e-19
hsa-miR-155-3p	53.2031	4.80886	0.542325	76.3187	2.41387e-18	2.54059e-16
hsa-miR-146b-3p	4958.6	1.43075	0.211785	42.5986	6.72062e-11	5.65876e-09
hsa-miR-214-3p	262.672	1.09979	0.168863	41.2884	1.31344e-10	9.21596e-09
hsa-miR-1322	6323.43	0.96189	0.18782	25.1904	5.19389e-07	3.12375e-05
hsa-miR-146b-5p	87593.4	0.643031	0.128755	24.5418	7.2714e-07	3.82657e-05
hsa-miR-146a-5p	38097.5	0.673371	0.136117	24.0284	9.49229e-07	3.99625e-05
hsa-miR-3661	26.3574	1.17777	0.243143	24.0962	9.1641e-07	3.99625e-05
hsa-miR-671-3p	614.729	-0.51984	0.107719	23.14	1.50623e-06	5.76476e-05
hsa-miR-3605-3p	401.899	-0.426068	0.10094	17.7582	2.50828e-05	0.000879988
hsa-miR-1910-3p	194.054	-0.471371	0.119452	15.527	8.13343e-05	0.00263398
hsa-miR-21-3p	693.148	0.864314	0.216723	15.2168	9.58494e-05	0.00288233
hsa-miR-128-1-5p	127.411	-0.648528	0.171436	14.1599	0.000167908	0.00431813
hsa-miR-449c-5p	37.2628	1.09426	0.287946	14.0889	0.000174366	0.00431813
hsa-miR-4523	94.9655	0.990173	0.257795	14.0903	0.000174244	0.00431813
hsa-miR-146a-3p	113.806	1.57687	0.395354	13.6329	0.000222254	0.00519828
hsa-miR-181a-3p	5123.46	-0.284736	0.0797525	12.7076	0.000364181	0.00806949
hsa-miR-92a-3p	63.6885	1.26485	0.344146	12.4505	0.000417879	0.00879636
hsa-miR-152-5p	37.7936	-0.697217	0.217391	10.2626	0.00135753	0.0272152
hsa-miR-181b-3p	175.762	-0.626071	0.196307	9.93471	0.00162191	0.0310375
hsa-miR-128-3p	5649.35	-0.191742	0.0615247	9.70221	0.00184047	0.0336886
hsa-miR-130b-5p	727.907	-0.273396	0.0903088	9.1438	0.00249562	0.0420263
hsa-miR-223-3p	19432.2	0.316243	0.104084	9.17479	0.00245371	0.0420263
hsa-miR-223-5p	347.404	1.35923	0.415861	8.99352	0.00270938	0.0438712
hsa-miR-182-5p	251.56	0.410928	0.150282	7.40667	0.00649825	0.0977058
hsa-miR-423-3p	53670.1	-0.170661	0.0625734	7.42998	0.00641461	0.0977058
hsa-miR-29a-5p	49.2656	0.98375	0.350857	7.25332	0.00707702	0.0993142
hsa-miR-30c-5p	34949.3	-0.162601	0.0603445	7.25344	0.00707651	0.0993142
hsa-miR-148a-5p	369.448	-0.280453	0.106736	6.87875	0.00872264	0.118459
hsa-miR-340-3p	1904.08	-0.222295	0.0851419	6.79896	0.00912107	0.119999
hsa-miR-30d-3p	436.447	-0.343585	0.133546	6.56062	0.010426	0.133011
hsa-miR-222-3p	11033.9	0.171339	0.0689561	6.16537	0.0130275	0.155138
hsa-miR-26b-3p	464.643	-0.256286	0.103369	6.1333	0.0132659	0.155138
hsa-miR-374b-3p	112.259	-0.429901	0.172074	6.17219	0.0129774	0.155138
hsa-miR-30c-1-3p	304.432	-0.260336	0.106726	5.93735	0.0148233	0.168665
hsa-miR-147b	402.497	0.752013	0.297875	5.87267	0.0153777	0.170369
hsa-miR-185-3p	242.021	-0.24846	0.105562	5.5333	0.0186579	0.201409
hsa-miR-212-3p	261.099	-0.308587	0.137853	4.97793	0.0256727	0.269806
hsa-miR-6737-3p	51.9082	-0.447992	0.201064	4.93779	0.0262756	0.269806
hsa-miR-30b-3p	56.3199	-0.398716	0.183331	4.71379	0.0299216	0.299928
hsa-miR-454-5p	149.076	-0.391304	0.180936	4.61288	0.0317327	0.310685
hsa-miR-328-3p	1729.78	-0.168673	0.0794135	4.50411	0.0338135	0.322907
hsa-miR-511-5p	2119.39	-0.143086	0.0676604	4.46901	0.034515	0.322907
hsa-miR-423-5p	34238.9	-0.238083	0.116093	4.17625	0.0409942	0.367203
hsa-miR-5586-5p	33.4796	-0.462642	0.225926	4.17628	0.0409936	0.367203
hsa-miR-24-3p	7066.16	0.224003	0.111905	3.9824	0.0459781	0.403267
hsa-miR-193b-3p	29.0334	0.584304	0.29547	3.83737	0.0501222	0.430642
hsa-miR-339-3p	1254.29	-0.202716	0.104406	3.75555	0.0526324	0.443164
hsa-miR-3622b-5p	28.8313	0.528968	0.277897	3.5783	0.0585389	0.47394
hsa-miR-7977	586.949	0.346169	0.180893	3.59061	0.0581068	0.47394
hsa-miR-449b-5p	19.4334	0.891233	0.461714	3.50503	0.0611826	0.485998
hsa-miR-222-5p	730.691	0.352612	0.187144	3.46738	0.0625904	0.487974
hsa-miR-769-5p	2355.27	-0.167124	0.0901312	3.42843	0.0640832	0.490528
hsa-miR-181c-3p	714.324	-0.171216	0.0933294	3.3573	0.0669078	0.503003
hsa-miR-7976	33.9852	0.389353	0.214154	3.31108	0.0688142	0.503857
hsa-miR-92a-2-5p	328.576	0.241944	0.132831	3.2968	0.069415	0.503857
hsa-miR-133a-3p	65.1504	0.420209	0.238843	3.07751	0.0793821	0.556998
hsa-miR-29a-3p	16464.3	0.192463	0.109133	3.09265	0.0786468	0.556998
hsa-miR-4781-3p	15.7093	0.548439	0.316903	2.99686	0.0834259	0.575775
hsa-miR-125b-2-3p	190.352	-0.226591	0.132828	2.90178	0.0884817	0.591282
hsa-miR-744-5p	82.1265	-0.260486	0.152653	2.90474	0.0883193	0.591282
hsa-miR-33b-3p	36.8906	0.433736	0.255198	2.84783	0.0914973	0.601881
hsa-let-7b-3p	222.276	-0.486684	0.285708	2.72397	0.0988518	0.640255
hsa-miR-181b-5p	21535.1	-0.137131	0.0841975	2.6463	0.103791	0.642591
hsa-miR-25-5p	75.4892	-0.269263	0.164622	2.66784	0.102395	0.642591
hsa-miR-532-3p	595.273	0.253167	0.153838	2.6763	0.101852	0.642591
hsa-miR-361-5p	1284.12	-0.131375	0.0815568	2.59175	0.107422	0.655429
hsa-miR-1228-5p	28.7085	-0.387964	0.241519	2.56892	0.108982	0.655448
hsa-miR-361-3p	37.2116	0.352346	0.221294	2.53093	0.111634	0.659891
hsa-miR-4687-5p	29.429	0.408101	0.256418	2.51377	0.112855	0.659891
hsa-miR-421	4600.25	-0.11127	0.0705924	2.48174	0.115175	0.664226
hsa-miR-183-5p	17.3032	0.488548	0.31104	2.45158	0.117406	0.6646
hsa-miR-758-3p	6680.27	-0.16027	0.102415	2.4384	0.118397	0.6646
hsa-miR-199b-5p	519.246	-0.205834	0.132634	2.38884	0.122204	0.668156
hsa-miR-342-5p	254.68	-0.23992	0.154004	2.40716	0.120782	0.668156
hsa-miR-1237-3p	17.9131	-0.463216	0.303763	2.31268	0.128322	0.672652
hsa-miR-148b-5p	978.915	-0.229958	0.153889	2.2029	0.137751	0.672652
hsa-miR-181a-2-3p	920.254	-0.118519	0.0800746	2.18895	0.139004	0.672652
hsa-miR-221-5p	406.265	0.135372	0.0903393	2.2434	0.134185	0.672652
hsa-miR-30e-3p	5998.91	-0.107363	0.0705047	2.31625	0.128029	0.672652
hsa-miR-34c-5p	59.5461	-0.352587	0.235878	2.19187	0.138741	0.672652
hsa-miR-3605-5p	83.5972	-0.262516	0.176751	2.19528	0.138434	0.672652
hsa-miR-3607-3p	109.321	-0.304256	0.200826	2.2544	0.133235	0.672652
hsa-miR-548o-3p	257.196	-0.228329	0.153279	2.19565	0.1384	0.672652
hsa-miR-618	73.7125	-0.242072	0.161516	2.24272	0.134244	0.672652
hsa-miR-548j-5p	50.9333	0.279398	0.190044	2.15706	0.141916	0.678939
hsa-let-7i-3p	106.796	0.225467	0.159379	1.99123	0.158212	0.690643
hsa-miR-125a-3p	221.693	0.326762	0.226383	2.01946	0.155294	0.690643
hsa-miR-1976	308.312	-0.220283	0.152251	2.07392	0.149836	0.690643
hsa-miR-27b-5p	63.7757	-0.283532	0.197517	2.04384	0.152823	0.690643
hsa-miR-363-3p	924.932	-0.107212	0.0749692	2.04356	0.152851	0.690643
hsa-miR-500a-5p	41.7857	0.274762	0.191816	2.05448	0.151759	0.690643
hsa-miR-501-5p	35.2768	-0.352151	0.248242	1.99287	0.158041	0.690643
hsa-miR-505-5p	54.6901	0.329963	0.225924	2.10951	0.146386	0.690643
hsa-miR-628-5p	260.973	-0.13605	0.0966034	1.9825	0.159127	0.690643
hsa-miR-210-3p	17885.5	0.255193	0.181349	1.93571	0.164135	0.705111
hsa-miR-149-5p	15.9068	0.408282	0.299379	1.86791	0.171715	0.726017
hsa-miR-4449	18.0976	-0.481682	0.349736	1.86151	0.172451	0.726017
hsa-miR-3128	21.8827	-0.36831	0.275582	1.77817	0.182375	0.760196
hsa-miR-15b-5p	2107.55	0.116154	0.0883996	1.72288	0.189322	0.761952
hsa-miR-331-5p	56.5217	-0.235527	0.179554	1.71734	0.190036	0.761952
hsa-miR-584-5p	56.5897	-0.236604	0.180282	1.72046	0.189634	0.761952
hsa-miR-6503-3p	417.236	-0.11687	0.0891422	1.71805	0.189944	0.761952
hsa-miR-450a-5p	214.259	-0.217323	0.167351	1.66457	0.196987	0.782374
hsa-miR-1307-5p	3681.15	-0.31202	0.243641	1.56421	0.21105	0.797681
hsa-miR-1908-3p	42.9876	-0.254924	0.206789	1.51833	0.217873	0.797681
hsa-miR-23a-3p	23306.4	0.11906	0.0975732	1.48346	0.223234	0.797681
hsa-miR-3173-5p	36.197	-0.263184	0.212278	1.53373	0.215553	0.797681
hsa-miR-339-5p	190.56	-0.146015	0.118695	1.51139	0.218927	0.797681
hsa-miR-3615	43.9805	0.338304	0.272523	1.5012	0.220487	0.797681
hsa-miR-4661-5p	21.2254	0.335769	0.265006	1.6047	0.205239	0.797681
hsa-miR-489-3p	76.3027	-0.192294	0.154177	1.55187	0.212859	0.797681
hsa-miR-582-3p	207.873	-0.276222	0.223584	1.48126	0.223578	0.797681
hsa-miR-627-5p	76.6559	-0.230572	0.187414	1.49913	0.220805	0.797681
hsa-miR-659-5p	37.028	-0.256137	0.202478	1.59832	0.206141	0.797681
hsa-miR-6837-3p	22.168	0.326835	0.264046	1.53159	0.215874	0.797681
hsa-miR-3610	2292.99	-0.0796716	0.0660844	1.45279	0.22808	0.806905
hsa-miR-1304-3p	431.877	-0.128956	0.109312	1.38835	0.238684	0.834982
hsa-miR-30a-5p	5056.55	-0.114906	0.0980249	1.3691	0.241966	0.834982
hsa-miR-548e-5p	98.3813	-0.280968	0.236579	1.36923	0.241945	0.834982
hsa-miR-589-3p	201.954	-0.137457	0.117867	1.35665	0.244118	0.835559
hsa-let-7a-3p	379.8	-0.205595	0.193907	1.09918	0.294446	0.842954
hsa-let-7d-3p	4104.69	-0.0864994	0.099018	0.760537	0.383161	0.842954
hsa-let-7e-3p	195.372	0.140618	0.155032	0.8174	0.365942	0.842954
hsa-miR-106a-5p	20.9464	-0.273939	0.294389	0.853785	0.355484	0.842954
hsa-miR-1226-3p	36.7467	0.261519	0.256697	1.02408	0.311552	0.842954
hsa-miR-1243	23.1183	0.426139	0.37727	1.24121	0.265239	0.842954
hsa-miR-1250-5p	18.419	0.254714	0.297303	0.731692	0.392335	0.842954
hsa-miR-1260a	248.538	-0.151735	0.138754	1.18797	0.275739	0.842954
hsa-miR-1260b	919.47	-0.18841	0.180986	1.06209	0.30274	0.842954
hsa-miR-1296-5p	109.227	-0.117999	0.129018	0.835834	0.360591	0.842954
hsa-miR-1307-3p	3333.1	-0.0760142	0.0659706	1.3269	0.249357	0.842954
hsa-miR-130a-3p	183.1	-0.112707	0.121507	0.858646	0.354118	0.842954
hsa-miR-139-5p	99.1464	0.196497	0.188473	1.07732	0.299298	0.842954
hsa-miR-140-5p	729.816	-0.154735	0.151717	1.02741	0.310769	0.842954
hsa-miR-142-3p	7268.08	-0.409197	0.343291	1.28726	0.256554	0.842954
hsa-miR-142-5p	95365.4	-0.215621	0.195392	1.18621	0.276095	0.842954
hsa-miR-148a-3p	34728.7	-0.136942	0.141243	0.929849	0.334902	0.842954
hsa-miR-148b-3p	13533	-0.0868126	0.0955935	0.821978	0.364602	0.842954
hsa-miR-151a-5p	1585.04	-0.071064	0.078583	0.816987	0.366063	0.842954
hsa-miR-1538	31.4822	-0.245471	0.257107	0.898899	0.343077	0.842954
hsa-miR-15b-3p	110.001	0.147167	0.148096	0.985945	0.320735	0.842954
hsa-miR-188-3p	16.7958	0.310131	0.327153	0.887621	0.346123	0.842954
hsa-miR-188-5p	129.047	-0.191674	0.183709	1.07473	0.299879	0.842954
hsa-miR-193a-3p	447.064	-0.349129	0.310093	1.17118	0.279158	0.842954
hsa-miR-197-3p	18.7004	-0.291793	0.312762	0.859084	0.353995	0.842954
hsa-miR-19a-3p	511.009	-0.342815	0.369997	0.768834	0.380578	0.842954
hsa-miR-2114-3p	193.896	0.191058	0.199115	0.902842	0.342021	0.842954
hsa-miR-23a-5p	841.807	0.140759	0.16339	0.731355	0.392444	0.842954
hsa-miR-27a-5p	1409.03	0.22191	0.195979	1.2495	0.263649	0.842954
hsa-miR-28-3p	51620.4	-0.155406	0.162964	0.894825	0.344173	0.842954
hsa-miR-29c-3p	1744.97	-0.178654	0.205458	0.734403	0.39146	0.842954
hsa-miR-301a-3p	1937.92	-0.309366	0.34032	0.75279	0.385594	0.842954
hsa-miR-301b	528.647	-0.315741	0.312773	0.94421	0.331198	0.842954
hsa-miR-3065-3p	127.735	-0.15104	0.153965	0.958238	0.327631	0.842954
hsa-miR-30b-5p	8338.71	-0.14174	0.145678	0.9355	0.333438	0.842954
hsa-miR-30e-5p	71452	-0.253248	0.225292	1.21703	0.269945	0.842954
hsa-miR-3200-3p	76.8008	-0.211426	0.238408	0.765857	0.381502	0.842954
hsa-miR-3200-5p	169.257	-0.2183	0.244172	0.769791	0.380282	0.842954
hsa-miR-32-5p	152.223	0.178742	0.166736	1.13879	0.285907	0.842954
hsa-miR-330-5p	268.318	-0.129497	0.131893	0.958399	0.32759	0.842954
hsa-miR-331-3p	1238.08	0.183749	0.173208	1.10513	0.293142	0.842954
hsa-miR-338-3p	3922.91	-0.20666	0.211054	0.929033	0.335114	0.842954
hsa-miR-340-5p	17146.1	-0.232189	0.258568	0.76536	0.381656	0.842954
hsa-miR-345-5p	1869.18	-0.0808427	0.0784933	1.0595	0.303329	0.842954
hsa-miR-34a-5p	5057.65	0.0783725	0.0709163	1.22008	0.269346	0.842954
hsa-miR-3620-3p	35.6094	-0.244524	0.239046	1.03371	0.30929	0.842954
hsa-miR-3620-5p	381.431	0.109522	0.104404	1.09861	0.294571	0.842954
hsa-miR-365a-3p	362.299	0.10766	0.105251	1.04476	0.306716	0.842954
hsa-miR-365b-3p	362.496	0.109187	0.104949	1.08084	0.298509	0.842954
hsa-miR-374a-5p	944.071	-0.268757	0.290309	0.802554	0.370331	0.842954
hsa-miR-378c	31.3339	-0.213153	0.232935	0.830851	0.362027	0.842954
hsa-miR-411-5p	15.7924	0.327815	0.309424	1.12458	0.288934	0.842954
hsa-miR-425-3p	417.991	0.170703	0.151768	1.25202	0.263168	0.842954
hsa-miR-425-5p	5495.86	-0.0638261	0.0656886	0.943442	0.331394	0.842954
hsa-miR-450b-5p	472.452	-0.16382	0.17506	0.860721	0.353537	0.842954
hsa-miR-4787-3p	16.0638	0.320418	0.322969	0.981789	0.321757	0.842954
hsa-miR-4802-3p	69.222	-0.212812	0.200211	1.11616	0.290746	0.842954
hsa-miR-500b-5p	19.4875	0.264998	0.284447	0.864766	0.352408	0.842954
hsa-miR-504-5p	21.9117	0.246941	0.274025	0.808215	0.368648	0.842954
hsa-miR-511-3p	144.214	-0.25722	0.258841	0.946247	0.330676	0.842954
hsa-miR-545-5p	18.4445	-0.41045	0.460418	0.734706	0.391362	0.842954
hsa-miR-550a-5p	38.016	-0.247676	0.247399	0.991086	0.319477	0.842954
hsa-miR-580-3p	28.4212	-0.418185	0.380895	1.12786	0.288231	0.842954
hsa-miR-582-5p	148.718	-0.159991	0.179859	0.781363	0.376724	0.842954
hsa-miR-624-5p	19.7657	-0.319455	0.320686	0.975471	0.323319	0.842954
hsa-miR-6503-5p	148.493	-0.152273	0.16074	0.891671	0.345025	0.842954
hsa-miR-653-5p	167.108	-0.221692	0.191996	1.30885	0.252604	0.842954
hsa-miR-671-5p	50.8537	-0.186591	0.193051	0.929866	0.334898	0.842954
hsa-miR-6763-3p	20.4314	-0.311072	0.294174	1.10551	0.29306	0.842954
hsa-miR-6769b-3p	99.3956	-0.160511	0.178478	0.801735	0.370575	0.842954
hsa-miR-6819-3p	25.6992	-0.290796	0.256831	1.27546	0.258744	0.842954
hsa-miR-760	16.3916	-0.296671	0.325711	0.820241	0.36511	0.842954
hsa-miR-98-3p	251.253	-0.294584	0.278737	1.05589	0.304155	0.842954
hsa-miR-101-3p	8923.94	-0.258173	0.296564	0.706441	0.400628	0.843322
hsa-miR-2467-5p	103.605	-0.245809	0.281958	0.724063	0.394814	0.843322
hsa-miR-30d-5p	100461	-0.044034	0.0522911	0.708969	0.399786	0.843322
hsa-miR-4662a-5p	441.565	-0.0756911	0.0893642	0.7168	0.397196	0.843322
hsa-miR-4326	156.421	0.119573	0.144618	0.682717	0.408653	0.855934
hsa-miR-106b-5p	818.304	-0.17282	0.208116	0.669632	0.41318	0.861132
hsa-miR-5001-3p	35.3568	-0.176911	0.218251	0.655037	0.418317	0.867545
hsa-miR-374a-3p	1539.24	-0.298716	0.352735	0.648646	0.420597	0.867997
hsa-miR-33a-5p	18.1393	-0.34563	0.418873	0.637167	0.424738	0.872268
hsa-let-7f-1-3p	149.937	-0.108739	0.143404	0.572571	0.449239	0.872417
hsa-let-7g-3p	41.8938	-0.145891	0.197827	0.542129	0.461552	0.872417
hsa-let-7g-5p	75174.5	-0.0448057	0.0604748	0.548642	0.458873	0.872417
hsa-miR-103a-3p	59852.3	0.0463502	0.0637679	0.527965	0.467464	0.872417
hsa-miR-125a-5p	47365.4	0.0688547	0.103449	0.441117	0.506584	0.872417
hsa-miR-1304-5p	19.2375	0.209002	0.307135	0.45867	0.498246	0.872417
hsa-miR-141-3p	114.463	-0.20338	0.301413	0.42907	0.512446	0.872417
hsa-miR-1468-5p	41.8084	-0.154965	0.224712	0.471985	0.492076	0.872417
hsa-miR-15a-5p	7826.06	-0.116006	0.145485	0.628397	0.427944	0.872417
hsa-miR-181c-5p	2710.43	-0.0807668	0.114257	0.496895	0.480867	0.872417
hsa-miR-181d-5p	465.837	-0.0791828	0.116211	0.462344	0.49653	0.872417
hsa-miR-186-5p	41918.5	-0.0687233	0.102872	0.444402	0.505006	0.872417
hsa-miR-18a-5p	191.419	-0.160442	0.212181	0.557269	0.455363	0.872417
hsa-miR-190b	53.9632	-0.14546	0.199759	0.527081	0.467837	0.872417
hsa-miR-192-5p	1699.02	0.0825096	0.105301	0.611476	0.434233	0.872417
hsa-miR-193a-5p	2169.5	0.0888609	0.119698	0.547733	0.459246	0.872417
hsa-miR-19b-3p	1796.07	-0.209578	0.308847	0.426864	0.513532	0.872417
hsa-miR-2110	1120.99	-0.0734089	0.111049	0.434968	0.509561	0.872417
hsa-miR-221-3p	611594	-0.0978954	0.125783	0.600923	0.438226	0.872417
hsa-miR-29b-2-5p	22.3949	0.190068	0.290049	0.425977	0.513969	0.872417
hsa-miR-30a-3p	155.57	-0.0882315	0.132416	0.442989	0.505683	0.872417
hsa-miR-335-3p	26.3513	-0.169092	0.246547	0.46771	0.494043	0.872417
hsa-miR-338-5p	1383.15	0.226551	0.278432	0.621732	0.430404	0.872417
hsa-miR-3679-5p	45.5022	-0.14938	0.223134	0.444802	0.504814	0.872417
hsa-miR-3691-5p	136.122	0.0995823	0.132081	0.568333	0.450922	0.872417
hsa-miR-3692-5p	21.2285	0.205334	0.313688	0.421901	0.51599	0.872417
hsa-miR-4685-3p	28.9827	0.196946	0.265393	0.544849	0.46043	0.872417
hsa-miR-4746-5p	29.7566	0.206817	0.265812	0.598202	0.439265	0.872417
hsa-miR-484	6569.22	-0.0675196	0.0985831	0.467494	0.494142	0.872417
hsa-miR-532-5p	12257.2	0.0443606	0.0647561	0.468969	0.493462	0.872417
hsa-miR-542-5p	24.4981	0.18283	0.26224	0.483863	0.486678	0.872417
hsa-miR-548k	1148.32	-0.103548	0.136072	0.573974	0.448684	0.872417
hsa-miR-550a-3p	38.5929	0.191693	0.256832	0.547899	0.459178	0.872417
hsa-miR-589-5p	1329.77	-0.0545852	0.0735654	0.550254	0.458214	0.872417
hsa-miR-590-3p	320.3	-0.235079	0.322669	0.489705	0.484059	0.872417
hsa-miR-616-5p	58.657	0.143656	0.216803	0.433958	0.510053	0.872417
hsa-miR-629-5p	234.614	0.0840181	0.119292	0.49505	0.481683	0.872417
hsa-miR-641	57.2611	-0.138503	0.184604	0.56102	0.45385	0.872417
hsa-miR-664b-3p	21.6705	0.225899	0.339374	0.43053	0.511729	0.872417
hsa-miR-6741-3p	22.9848	0.232603	0.337846	0.459712	0.497759	0.872417
hsa-miR-7848-3p	16.4693	-0.221197	0.32438	0.459761	0.497736	0.872417
hsa-miR-877-5p	568.716	-0.105197	0.157594	0.440391	0.506934	0.872417
hsa-miR-92b-5p	254596	0.0696126	0.0920006	0.57085	0.449922	0.872417
hsa-miR-943	198.85	-0.0772397	0.11137	0.480608	0.488147	0.872417
hsa-miR-505-3p	499.197	0.0862783	0.134437	0.409156	0.522398	0.878625
hsa-miR-877-3p	18.5953	0.246357	0.378625	0.406335	0.523836	0.878625
hsa-miR-151a-3p	8221.4	-0.0562255	0.0890457	0.397717	0.528271	0.881288
hsa-miR-378d	28.6858	-0.179864	0.284438	0.391135	0.531703	0.881288
hsa-miR-652-3p	2687.81	0.124261	0.195351	0.394574	0.529905	0.881288
hsa-miR-10a-5p	34305.6	0.0591121	0.107139	0.302987	0.582016	0.88458
hsa-miR-1301-3p	579.731	-0.0779483	0.130925	0.352249	0.552843	0.88458
hsa-miR-190a-5p	55.9134	-0.213587	0.36351	0.317879	0.572885	0.88458
hsa-miR-199a-3p	747.823	-0.0625402	0.105238	0.351977	0.552996	0.88458
hsa-miR-199b-3p	361.775	-0.0674427	0.109507	0.378244	0.538545	0.88458
hsa-miR-200c-3p	100.05	0.0953386	0.167347	0.323115	0.569742	0.88458
hsa-miR-2277-5p	146.628	-0.0843245	0.143898	0.342279	0.558517	0.88458
hsa-miR-2355-3p	31.5984	-0.128443	0.227053	0.319112	0.572142	0.88458
hsa-miR-23b-3p	502.269	0.0787098	0.127354	0.379839	0.537689	0.88458
hsa-miR-24-2-5p	1882.54	-0.0670815	0.113328	0.348505	0.554961	0.88458
hsa-miR-34a-3p	78.9015	-0.0941741	0.166566	0.318109	0.572746	0.88458
hsa-miR-371b-5p	129.813	0.0768582	0.133878	0.329044	0.566223	0.88458
hsa-miR-503-5p	27.699	-0.129889	0.232938	0.310604	0.57731	0.88458
hsa-miR-574-3p	1670.63	-0.0553862	0.0911342	0.368605	0.543765	0.88458
hsa-miR-660-5p	5270.64	-0.0503086	0.0912712	0.303001	0.582007	0.88458
hsa-miR-664a-5p	70.5821	-0.121462	0.203425	0.352866	0.552495	0.88458
hsa-miR-6798-3p	18.2106	-0.176831	0.2949	0.357185	0.550074	0.88458
hsa-miR-766-3p	188.962	-0.0986298	0.16183	0.368279	0.543944	0.88458
hsa-miR-7705	79.7483	-0.123376	0.213642	0.327966	0.566859	0.88458
hsa-miR-7706	591.713	0.0614169	0.109198	0.315356	0.574412	0.88458
hsa-miR-941	45.2497	0.124843	0.223411	0.309432	0.578029	0.88458
hsa-miR-95-5p	53.0452	-0.098933	0.177739	0.309253	0.578139	0.88458
hsa-miR-99a-5p	309.635	-0.0656447	0.115317	0.323289	0.569638	0.88458
hsa-miR-6803-3p	29.6001	0.181925	0.329758	0.293356	0.588078	0.890579
hsa-let-7f-5p	324230	-0.0451531	0.0854924	0.278323	0.597802	0.900451
hsa-miR-1228-3p	132.703	0.0751801	0.145642	0.265616	0.606288	0.900451
hsa-miR-1285-3p	18.591	-0.151894	0.291717	0.268962	0.604029	0.900451
hsa-miR-26a-2-3p	59.33	-0.111804	0.211257	0.276355	0.5991	0.900451
hsa-miR-342-3p	4025.46	0.0486896	0.0946381	0.263934	0.60743	0.900451
hsa-miR-664a-3p	273.852	0.154041	0.287176	0.271294	0.602465	0.900451
hsa-miR-6513-3p	28.4425	-0.157692	0.305553	0.259905	0.610185	0.901361
hsa-miR-26a-5p	262033	-0.0296487	0.0586245	0.255661	0.613117	0.901943
hsa-miR-501-3p	171.155	-0.0659247	0.130894	0.253153	0.614864	0.901943
hsa-miR-6770-3p	19.1446	-0.152464	0.305574	0.246052	0.619869	0.906128
hsa-miR-935	192.35	0.0582546	0.120061	0.235156	0.627727	0.91444
hsa-miR-625-5p	73.8631	-0.0746721	0.162502	0.210777	0.646159	0.938045
hsa-miR-1255a	58.5754	-0.0862626	0.192293	0.200095	0.654644	0.941872
hsa-miR-224-3p	442.479	-0.0376662	0.0848985	0.196746	0.65736	0.941872
hsa-miR-28-5p	7235.46	-0.0549902	0.12367	0.196275	0.657744	0.941872
hsa-miR-502-5p	60.8372	-0.0805951	0.181154	0.197286	0.656921	0.941872
hsa-miR-1910-5p	182441	0.0432803	0.098288	0.193203	0.660264	0.942275
hsa-miR-93-5p	7540.73	-0.0255843	0.0586522	0.190207	0.662744	0.94262
hsa-let-7f-2-3p	133.001	-0.135518	0.315718	0.172107	0.678246	0.944234
hsa-miR-10a-3p	23.784	-0.113108	0.271424	0.172897	0.67755	0.944234
hsa-miR-20a-5p	1515.31	0.0606625	0.146055	0.170599	0.67958	0.944234
hsa-miR-210-5p	699869	-0.0663904	0.158848	0.172111	0.678242	0.944234
hsa-miR-26b-5p	72437.7	0.0416294	0.0988698	0.176639	0.674278	0.944234
hsa-miR-3065-5p	68.9931	-0.0729279	0.17021	0.182979	0.668825	0.944234
hsa-miR-548e-3p	375.208	-0.0941856	0.217688	0.181495	0.670092	0.944234
hsa-miR-1249	898.787	-0.0888346	0.213512	0.167937	0.681952	0.944413
hsa-miR-125b-5p	353.138	0.0502898	0.123723	0.164624	0.684934	0.945434
hsa-miR-107	1059.68	-0.0298005	0.0818324	0.132447	0.715908	0.949502
hsa-miR-10b-5p	21.3272	0.133144	0.345511	0.143859	0.704474	0.949502
hsa-miR-1254	17.5043	0.157054	0.399106	0.146425	0.701976	0.949502
hsa-miR-1306-5p	49.0304	-0.119258	0.2957	0.156101	0.692772	0.949502
hsa-miR-130b-3p	2052.43	-0.0286129	0.0808681	0.125001	0.723673	0.949502
hsa-miR-18a-3p	76.9184	0.0586434	0.164158	0.127242	0.721309	0.949502
hsa-miR-27a-3p	49629.1	-0.0380164	0.100756	0.141809	0.706489	0.949502
hsa-miR-326	1958.35	0.0486565	0.132021	0.134688	0.71362	0.949502
hsa-miR-33b-5p	17.8935	-0.152763	0.418326	0.124723	0.723967	0.949502
hsa-miR-424-5p	374.596	-0.0787392	0.214342	0.130994	0.717403	0.949502
hsa-miR-454-3p	1428.88	0.0312749	0.0840188	0.138312	0.709965	0.949502
hsa-miR-4709-3p	18.6704	-0.111167	0.300112	0.136221	0.712067	0.949502
hsa-miR-5010-5p	111.663	0.0718426	0.186618	0.146647	0.701761	0.949502
hsa-miR-5100	19.4654	0.168413	0.428773	0.148633	0.699845	0.949502
hsa-miR-542-3p	81.7744	-0.114717	0.299109	0.139265	0.709012	0.949502
hsa-miR-6810-3p	27.0643	0.120915	0.323108	0.135681	0.712613	0.949502
hsa-miR-502-3p	224.48	-0.0433212	0.124127	0.121528	0.727383	0.949511
hsa-miR-660-3p	26.1806	0.113329	0.321028	0.120507	0.728485	0.949511
hsa-miR-196b-5p	37.3477	0.0748613	0.218796	0.116684	0.732659	0.952005
hsa-miR-628-3p	76.2161	0.0545538	0.161464	0.113961	0.735679	0.952987
hsa-miR-1287-5p	38.6049	0.068068	0.211203	0.103517	0.747649	0.954219
hsa-miR-185-5p	2472.7	0.114656	0.347117	0.0983169	0.753859	0.954219
hsa-miR-2355-5p	145.116	-0.0595454	0.187574	0.0992452	0.752737	0.954219
hsa-miR-330-3p	96.8389	-0.0574805	0.178001	0.103574	0.747582	0.954219
hsa-miR-486-5p	960.716	0.0443787	0.144135	0.0938846	0.759296	0.954219
hsa-miR-5010-3p	1727.46	-0.034005	0.105199	0.104108	0.746954	0.954219
hsa-miR-625-3p	80.6461	-0.0594668	0.178528	0.110365	0.739729	0.954219
hsa-miR-6511b-3p	26.6991	0.0956323	0.307991	0.0941947	0.758911	0.954219
hsa-miR-6842-3p	303.836	0.0335746	0.10591	0.100391	0.751361	0.954219
hsa-miR-7704	277.902	-0.0329942	0.107333	0.0943998	0.758656	0.954219
hsa-let-7a-5p	196914	0.0330641	0.119438	0.0761059	0.782646	0.955778
hsa-let-7d-5p	17733.8	-0.0274462	0.10985	0.0621279	0.803164	0.955778
hsa-let-7i-5p	61457.2	-0.0223039	0.0776022	0.08248	0.773964	0.955778
hsa-miR-1180-3p	52.9826	-0.0485626	0.189763	0.0653419	0.798244	0.955778
hsa-miR-127-3p	21.4945	0.0741572	0.296134	0.0621392	0.803146	0.955778
hsa-miR-1303	16.4433	-0.07964	0.313243	0.0645648	0.799421	0.955778
hsa-miR-16-2-3p	385.105	-0.025808	0.0964154	0.0715729	0.78906	0.955778
hsa-miR-194-5p	86.6855	-0.0708128	0.245971	0.0803414	0.776835	0.955778
hsa-miR-21-5p	45.9211	-0.0564865	0.204439	0.0758409	0.783015	0.955778
hsa-miR-27b-3p	16413.6	-0.0203132	0.068636	0.0875111	0.767365	0.955778
hsa-miR-29c-5p	80.9581	0.0438083	0.170149	0.0660215	0.79722	0.955778
hsa-miR-3611	2005.34	0.017512	0.0704266	0.0618018	0.80367	0.955778
hsa-miR-365b-5p	115.879	-0.0447264	0.149928	0.0886063	0.765957	0.955778
hsa-miR-374b-5p	578.098	-0.0241662	0.0824035	0.085938	0.769406	0.955778
hsa-miR-378a-3p	56615.6	-0.0193364	0.069926	0.0763903	0.78225	0.955778
hsa-miR-378a-5p	671.079	0.0406613	0.160455	0.0633195	0.801324	0.955778
hsa-miR-629-3p	25.6165	0.0806778	0.284538	0.0794933	0.777985	0.955778
hsa-miR-6511a-3p	28.3821	0.0920235	0.333272	0.0730915	0.786888	0.955778
hsa-miR-99b-5p	27730.4	0.0257081	0.102977	0.0620653	0.803261	0.955778
hsa-miR-1343-5p	24.8521	-0.0696796	0.288682	0.057479	0.810526	0.961215
hsa-miR-1973	9961.67	0.0471353	0.19938	0.0543901	0.815593	0.964507
hsa-miR-3928-3p	53.1427	0.0436279	0.193636	0.0505517	0.822106	0.969486
hsa-miR-3912-3p	17.0554	-0.0771198	0.355493	0.045626	0.830857	0.977069
hsa-miR-664b-5p	21.3255	-0.0690055	0.328067	0.0431653	0.835414	0.979692
hsa-miR-1229-3p	22.1783	0.0347895	0.254917	0.0185832	0.891568	0.980449
hsa-miR-1261	526.117	0.0303491	0.181124	0.0275836	0.868091	0.980449
hsa-miR-1262	451.57	0.0311033	0.225731	0.0183551	0.892232	0.980449
hsa-miR-150-5p	371.57	0.0419783	0.326008	0.0152067	0.901857	0.980449
hsa-miR-1537-3p	17.3664	-0.0403274	0.373052	0.0112017	0.915711	0.980449
hsa-miR-16-5p	118648	-0.00690275	0.0670634	0.0105854	0.918054	0.980449
hsa-miR-181a-5p	324364	-0.0105167	0.0778913	0.0182012	0.892682	0.980449
hsa-miR-1908-5p	67.9184	0.0292703	0.256051	0.0126797	0.910344	0.980449
hsa-miR-200b-3p	61.8647	0.0181272	0.184526	0.00959829	0.921955	0.980449
hsa-miR-2277-3p	16.9682	0.0333254	0.31211	0.011292	0.915373	0.980449
hsa-miR-3157-5p	17.8075	-0.0456561	0.279078	0.0267122	0.870173	0.980449
hsa-miR-3158-5p	88.6681	-0.0259176	0.15114	0.029381	0.863902	0.980449
hsa-miR-3174	115.303	0.021598	0.161612	0.0177644	0.89397	0.980449
hsa-miR-3176	101.43	0.0284264	0.156128	0.0329985	0.855854	0.980449
hsa-miR-3177-3p	37.7888	0.0369512	0.211357	0.0305234	0.861308	0.980449
hsa-miR-320c	7837.08	0.0261021	0.203668	0.0159544	0.899486	0.980449
hsa-miR-320d	35.0635	0.0306276	0.267585	0.0129109	0.909534	0.980449
hsa-miR-324-5p	212.737	-0.0283896	0.166504	0.0287949	0.865254	0.980449
hsa-miR-335-5p	103.41	0.0413051	0.209789	0.038024	0.845395	0.980449
hsa-miR-33a-3p	26.114	0.0293147	0.252803	0.0133587	0.907986	0.980449
hsa-miR-3614-3p	143.516	0.0361064	0.32737	0.0112281	0.915612	0.980449
hsa-miR-3909	1080.61	-0.0184509	0.10644	0.0299472	0.86261	0.980449
hsa-miR-424-3p	325.514	-0.019452	0.101243	0.0368831	0.847703	0.980449
hsa-miR-4677-3p	226.901	0.0205502	0.169185	0.0145666	0.903935	0.980449
hsa-miR-4709-5p	18.2287	0.0330297	0.285792	0.0133074	0.908162	0.980449
hsa-miR-4775	125.776	0.0404158	0.196527	0.0415729	0.838436	0.980449
hsa-miR-548at-5p	22.5643	-0.0327444	0.297299	0.0120274	0.912672	0.980449
hsa-miR-5690	27.4065	0.0270911	0.261911	0.0106265	0.917896	0.980449
hsa-miR-576-5p	234.047	-0.0241415	0.126152	0.0365148	0.848456	0.980449
hsa-miR-598-3p	88.4729	-0.029928	0.190734	0.0243473	0.876004	0.980449
hsa-miR-627-3p	23.7991	-0.0304166	0.307762	0.00950621	0.922329	0.980449
hsa-miR-6502-5p	28.3261	-0.0413034	0.230423	0.0320651	0.857885	0.980449
hsa-miR-652-5p	95.9216	0.035611	0.277445	0.0157853	0.900017	0.980449
hsa-miR-6852-5p	78.5785	-0.0153181	0.161629	0.00896738	0.924556	0.980449
hsa-miR-708-3p	76.6738	0.0196375	0.163389	0.0143845	0.904534	0.980449
hsa-miR-874-3p	73.8093	0.0279047	0.182478	0.0232468	0.878817	0.980449
hsa-miR-933	1384.92	0.0127655	0.126235	0.0101555	0.91973	0.980449
hsa-miR-99b-3p	462.739	0.0134245	0.124224	0.0116313	0.914116	0.980449
hsa-let-7e-5p	18233.7	0.0106013	0.142639	0.00544305	0.941188	0.98813
hsa-miR-143-3p	1382.34	-0.00845056	0.113484	0.00551677	0.940792	0.98813
hsa-miR-152-3p	953.614	0.00616756	0.0817658	0.00568531	0.939896	0.98813
hsa-miR-22-3p	26685.1	0.0085239	0.114705	0.00549765	0.940894	0.98813
hsa-miR-17-3p	167.532	-0.0124053	0.182636	0.00454634	0.946242	0.988506
hsa-miR-942-3p	13461.2	0.00570465	0.0832808	0.00468342	0.945439	0.988506
hsa-miR-106b-3p	1069.81	-0.00450385	0.0934153	0.00232076	0.961577	0.989171
hsa-miR-17-5p	1608.04	-0.00620993	0.134162	0.00211425	0.963325	0.989171
hsa-miR-25-3p	19224.4	0.00512971	0.0882476	0.00337046	0.953704	0.989171
hsa-miR-29b-3p	401.204	-0.0139726	0.237591	0.00331707	0.954072	0.989171
hsa-miR-3653	22.0121	-0.0187892	0.341186	0.0029424	0.956741	0.989171
hsa-miR-4645-3p	29.1502	0.012602	0.267816	0.00217994	0.96276	0.989171
hsa-miR-4742-3p	15.9529	-0.0162023	0.301107	0.00288542	0.957161	0.989171
hsa-miR-500a-3p	7890.32	0.0028342	0.0755484	0.00140619	0.970087	0.99369
hsa-let-7c-5p	1317.92	-0.00392802	0.138038	0.000802495	0.9774	0.996333
hsa-miR-7106-3p	40.1395	-0.00732821	0.250127	0.000845208	0.976807	0.996333
hsa-let-7b-5p	18230.5	-0.00252327	0.17544	0.000202619	0.988643	0.998464
hsa-miR-100-5p	146.961	-0.000502656	0.130168	1.49077e-05	0.996919	0.998464
hsa-miR-101-5p	43.5703	-0.000624645	0.301711	3.70494e-06	0.998464	0.998464
hsa-miR-140-3p	18061.7	-0.000931228	0.0718802	0.000167534	0.989673	0.998464
hsa-miR-20b-5p	48.0991	0.000865019	0.179442	2.32217e-05	0.996155	0.998464
hsa-miR-2115-3p	115.211	0.00164796	0.173319	8.80691e-05	0.992512	0.998464
hsa-miR-6774-3p	32.5047	-0.00427234	0.278038	0.000232125	0.987844	0.998464
hsa-miR-98-5p	20000.7	0.00054091	0.0684716	6.23717e-05	0.993699	0.998464
hsa-miR-1227-3p	11.8016	-0.105305	0.367738	0.0810973	0.775816	NA
hsa-miR-1264	12.7487	0.253071	0.349143	0.523124	0.469512	NA
hsa-miR-1273c	8.89009	0.499151	0.46637	1.10051	0.294155	NA
hsa-miR-1273d	9.72673	0.162904	0.386219	0.177206	0.673786	NA
hsa-miR-1277-5p	9.66822	-0.284187	0.62356	0.181387	0.670184	NA
hsa-miR-1284	9.37444	-0.377733	0.448677	0.684163	0.408157	NA
hsa-miR-1286	14.7603	-0.205601	0.382091	0.281044	0.596018	NA
hsa-miR-129-5p	9.88533	0.309087	0.373699	0.682917	0.408584	NA
hsa-miR-1306-3p	11.1007	-0.246256	0.389275	0.393508	0.530461	NA
hsa-miR-145-5p	10.7447	0.329609	0.360008	0.837725	0.360048	NA
hsa-miR-151b	11.7762	-0.147193	0.368177	0.156923	0.692005	NA
hsa-miR-195-5p	8.55902	0.327611	0.41803	0.611699	0.434149	NA
hsa-miR-204-5p	10.8031	-0.612191	0.368811	2.7506	0.0972177	NA
hsa-miR-20a-3p	13.263	-0.133655	0.480311	0.0703406	0.790842	NA
hsa-miR-212-5p	14.0759	-0.421225	0.327498	1.64881	0.199121	NA
hsa-miR-219a-1-3p	11.5435	0.240004	0.389323	0.3741	0.540778	NA
hsa-miR-301a-5p	11.7863	-0.466649	0.416691	1.21158	0.271019	NA
hsa-miR-3074-5p	12.1477	-0.152277	0.351018	0.187327	0.665151	NA
hsa-miR-30c-2-3p	11.5416	0.351639	0.353657	0.987663	0.320314	NA
hsa-miR-31-5p	12.3673	0.246864	0.361742	0.460966	0.497173	NA
hsa-miR-3161	13.9389	-0.0643703	0.541961	0.0117983	0.913504	NA
hsa-miR-3201	10.9981	0.337323	0.366193	0.846858	0.357443	NA
hsa-miR-320e	10.6533	0.561319	0.406725	1.88324	0.169966	NA
hsa-miR-323a-3p	9.72306	0.144861	0.386227	0.140074	0.708208	NA
hsa-miR-3677-3p	10.4397	0.0264969	0.387816	0.00460481	0.945898	NA
hsa-miR-381-3p	15.2709	0.104168	0.344402	0.0906831	0.76331	NA
hsa-miR-3942-5p	11.0344	0.26301	0.36108	0.527693	0.467578	NA
hsa-miR-429	10.9232	0.0501802	0.4456	0.0121015	0.912404	NA
hsa-miR-4420	9.79524	-0.698958	0.469414	2.16975	0.140749	NA
hsa-miR-449a	15.4942	0.94328	0.30749	9.57313	0.00197445	NA
hsa-miR-4511	14.9599	-0.00536576	0.328392	0.000264179	0.987032	NA
hsa-miR-455-3p	12.147	-0.493907	0.434501	1.25806	0.262018	NA
hsa-miR-4632-3p	10.8021	0.0971329	0.38904	0.0617359	0.803773	NA
hsa-miR-4742-5p	9.02807	0.0888748	0.472745	0.0337257	0.854291	NA
hsa-miR-4767	12.7303	-0.202992	0.348447	0.337269	0.56141	NA
hsa-miR-486-3p	14.1555	0.326771	0.343743	0.895438	0.344008	NA
hsa-miR-491-5p	9.84171	0.513946	0.446937	1.28085	0.257741	NA
hsa-miR-497-5p	8.89535	0.398325	0.430649	0.845558	0.357812	NA
hsa-miR-548ay-3p	13.6696	-0.387402	0.358739	1.14868	0.283825	NA
hsa-miR-548l	13.3705	-0.147251	0.374443	0.150567	0.697994	NA
hsa-miR-548n	10.9632	-0.564315	0.529113	1.02775	0.310687	NA
hsa-miR-548s	10.7055	-0.148277	0.356606	0.171974	0.678364	NA
hsa-miR-5581-3p	10.6636	-0.0478548	0.436244	0.0116904	0.913899	NA
hsa-miR-5706	8.17822	0.405206	0.462154	0.749376	0.386674	NA
hsa-miR-576-3p	11.0017	-0.022836	0.35463	0.00412346	0.9488	NA
hsa-miR-579-5p	11.9252	-0.164154	0.381466	0.182269	0.66943	NA
hsa-miR-6501-5p	9.18235	0.16829	0.460461	0.128633	0.719853	NA
hsa-miR-6509-5p	12.1746	0.401888	0.374761	1.14477	0.284647	NA
hsa-miR-651-3p	15.5068	0.00185333	0.36498	2.46531e-05	0.996038	NA
hsa-miR-6514-3p	10.7605	0.0288477	0.354066	0.00660646	0.935219	NA
hsa-miR-6515-3p	12.5856	0.11412	0.347082	0.107382	0.743144	NA
hsa-miR-6716-3p	13.3682	0.277494	0.381649	0.517319	0.471987	NA
hsa-miR-6718-5p	10.2186	0.304469	0.402063	0.568669	0.450788	NA
hsa-miR-6732-3p	11.0887	0.340797	0.386346	0.768268	0.380753	NA
hsa-miR-6735-5p	11.3595	0.0726555	0.411634	0.0303105	0.861788	NA
hsa-miR-6747-3p	14.8347	-0.0389553	0.307376	0.0160341	0.899237	NA
hsa-miR-6761-3p	10.3893	-0.24496	0.406803	0.355977	0.550749	NA
hsa-miR-6786-3p	10.7073	-0.168173	0.470166	0.120755	0.728217	NA
hsa-miR-6812-3p	15.4567	-0.742204	0.396571	3.36722	0.0665058	NA
hsa-miR-6813-5p	10.6503	-0.165862	0.380045	0.188604	0.664081	NA
hsa-miR-6836-5p	12.3364	-0.0974196	0.368369	0.0690166	0.792774	NA
hsa-miR-6858-3p	12.4412	0.898626	0.441119	4.03374	0.0445988	NA
hsa-miR-6866-5p	14.614	-0.221123	0.332867	0.437991	0.508094	NA
hsa-miR-6868-3p	8.4066	0.0793738	0.548833	0.0194625	0.889049	NA
hsa-miR-6882-5p	10.6522	-0.182371	0.383202	0.223456	0.636419	NA
hsa-miR-6894-3p	11.8655	-0.229388	0.407856	0.307219	0.579392	NA
hsa-miR-769-3p	13.1675	0.0557006	0.35855	0.0238533	0.877259	NA
hsa-miR-7854-3p	10.438	-0.410975	0.384048	1.13391	0.286942	NA
hsa-miR-7974	10.0013	-0.767752	0.438377	3.0051	0.0830027	NA
hsa-miR-874-5p	11.453	-0.135286	0.43882	0.0910288	0.762873	NA
hsa-miR-92a-1-5p	14.5119	0.471933	0.400944	1.34287	0.246529	NA
hsa-miR-939-3p	13.0467	-0.118405	0.345937	0.116188	0.733206	NA
hsa-miR-944	10.8121	-0.49342	0.378011	1.69284	0.193226	NA
hsa-miR-95-3p	10.9044	0.249451	0.37076	0.449181	0.502724	NA
hsa-miR-99a-3p	9.98476	0.0194101	0.380412	0.00258874	0.959421	NA

## Sheet: DE_NI24vsL24
Supplementary Table 9: miRNA mapping and differential expression statistics
Sheet: miRNA expression levels and differential expression values (after 24 hours of infection with Listeria)
Gene	baseMean	log2FoldChange	lfcSE	stat	pvalue	padj
hsa-miR-155-5p	29411.7	3.38869	0.16908	329.583	1.18462e-73	5.55588e-71
hsa-miR-3615	257.468	4.48821	0.297494	189.048	5.13095e-43	1.20321e-40
hsa-miR-933	1937.84	1.61395	0.116441	182.922	1.11564e-41	1.74412e-39
hsa-miR-7977	701.387	1.35361	0.108488	151.855	6.81688e-35	7.99279e-33
hsa-miR-29a-3p	19064.2	1.0199	0.0830164	147.66	5.62842e-34	5.27946e-32
hsa-miR-147b	1148.06	3.06041	0.232104	146.295	1.11896e-33	8.74654e-32
hsa-miR-29b-1-5p	47.5352	2.04325	0.205756	103.374	2.77445e-24	1.85888e-22
hsa-miR-21-3p	831.668	1.70194	0.188578	75.8843	3.00775e-18	1.76329e-16
hsa-miR-29b-3p	530.514	0.766916	0.0938814	66.2726	3.92681e-16	2.0463e-14
hsa-miR-2114-3p	211.879	1.29956	0.158545	65.6106	5.49419e-16	2.57677e-14
hsa-miR-549a	11.6988	5.56105	0.934105	60.3684	7.86673e-15	3.35409e-13
hsa-miR-146a-5p	37479.7	1.11507	0.143157	58.5051	2.0276e-14	7.92452e-13
hsa-miR-1322	4759.68	1.1281	0.150959	53.7665	2.25792e-13	8.14588e-12
hsa-miR-27a-3p	71433.8	1.28069	0.173855	51.5014	7.15451e-13	2.39676e-11
hsa-miR-27a-5p	375.043	0.892398	0.125359	49.9518	1.57573e-12	4.61886e-11
hsa-miR-33b-5p	56.9272	1.90146	0.266307	50.0516	1.49758e-12	4.61886e-11
hsa-miR-210-3p	28693.5	1.61486	0.222171	48.332	3.59832e-12	9.92713e-11
hsa-miR-769-5p	1665.39	-0.63023	0.0957084	42.9449	5.63027e-11	1.467e-09
hsa-miR-1249	465.853	-1.14669	0.174729	41.433	1.21983e-10	3.01106e-09
hsa-miR-187-3p	9.80203	4.00819	0.700467	40.8335	1.65767e-10	3.88723e-09
hsa-miR-449c-5p	29.0852	2.05398	0.323207	39.7696	2.85756e-10	6.38188e-09
hsa-miR-125b-2-3p	157.655	-0.952452	0.151162	39.4595	3.3494e-10	7.1403e-09
hsa-miR-146b-3p	3854.09	1.73438	0.265283	38.0506	6.89324e-10	1.40562e-08
hsa-miR-146b-5p	127900	1.575	0.243874	37.8022	7.82952e-10	1.53002e-08
hsa-miR-125a-3p	173.744	1.7078	0.269706	36.7036	1.37523e-09	2.57993e-08
hsa-miR-130a-3p	195.736	1.14199	0.187439	35.9548	2.01946e-09	3.64279e-08
hsa-miR-671-5p	30.7732	-1.71982	0.289582	35.3884	2.70092e-09	4.69159e-08
hsa-miR-449b-5p	14.4653	2.92271	0.50625	35.0296	3.24723e-09	5.43911e-08
hsa-miR-181c-5p	3267.62	0.938114	0.159501	33.4628	7.26414e-09	1.17479e-07
hsa-miR-1323	314.384	0.981706	0.167506	33.391	7.5371e-09	1.1783e-07
hsa-miR-500a-3p	5117.49	-0.726537	0.126567	32.3419	1.29296e-08	1.95612e-07
hsa-let-7i-5p	68956.7	0.752034	0.134566	30.575	3.21213e-08	4.70777e-07
hsa-miR-942-3p	8013.9	-0.907145	0.162236	30.2232	3.85079e-08	5.47279e-07
hsa-miR-27b-3p	20025.3	0.919759	0.165042	29.9827	4.35912e-08	6.01301e-07
hsa-miR-3200-5p	352.226	1.60342	0.284554	28.5838	8.97306e-08	1.20239e-06
hsa-miR-193b-3p	36.1238	1.43271	0.267849	28.1898	1.09984e-07	1.43284e-06
hsa-miR-2110	1113.49	1.04223	0.194376	27.4436	1.6174e-07	2.05017e-06
hsa-miR-3065-5p	53.6025	-0.982637	0.189007	27.2036	1.83113e-07	2.20278e-06
hsa-miR-671-3p	434.545	-1.08955	0.203924	27.203	1.83174e-07	2.20278e-06
hsa-miR-128-1-5p	79.9267	-0.874611	0.17054	26.2339	3.02464e-07	3.54639e-06
hsa-miR-1307-5p	5678.63	0.511274	0.0995365	26.1573	3.14702e-07	3.59989e-06
hsa-miR-99a-5p	285.566	-0.572695	0.112999	25.6643	4.06281e-07	4.53681e-06
hsa-miR-5010-5p	67.9391	-1.33754	0.265019	24.4582	7.5938e-07	8.28254e-06
hsa-miR-130b-3p	2017.35	0.598691	0.121964	23.7682	1.08662e-06	1.15823e-05
hsa-miR-181a-3p	2885.54	-0.784344	0.15907	23.6346	1.16476e-06	1.21394e-05
hsa-miR-501-3p	121.001	-0.626915	0.129998	23.3029	1.38394e-06	1.41102e-05
hsa-miR-7974	8.62679	-3.51885	0.776539	22.785	1.81179e-06	1.80793e-05
hsa-miR-30c-1-3p	171.778	-1.22842	0.249948	22.6745	1.91901e-06	1.87503e-05
hsa-miR-181a-2-3p	645.937	-0.706595	0.147671	22.4449	2.16264e-06	2.06995e-05
hsa-miR-653-5p	109.209	-1.4534	0.29466	22.4055	2.20736e-06	2.0705e-05
hsa-let-7b-3p	182.759	-0.556542	0.118191	22.1632	2.50426e-06	2.27106e-05
hsa-miR-25-5p	50.4455	-1.012	0.21453	22.1527	2.51802e-06	2.27106e-05
hsa-miR-874-3p	46.1236	-0.998364	0.21301	21.992	2.73786e-06	2.42274e-05
hsa-miR-744-5p	51.4675	-1.11138	0.235606	21.9278	2.83104e-06	2.45881e-05
hsa-miR-29a-5p	39.7251	0.982777	0.215937	20.7875	5.13177e-06	4.376e-05
hsa-let-7e-5p	19664.2	0.686219	0.149234	20.6606	5.48316e-06	4.51158e-05
hsa-miR-192-5p	1462.29	0.390814	0.0857497	20.6848	5.41444e-06	4.51158e-05
hsa-miR-30e-3p	3754.07	-0.510662	0.112477	20.3921	6.30899e-06	5.10158e-05
hsa-miR-223-5p	29.7239	-1.77189	0.38242	20.0468	7.55713e-06	6.00728e-05
hsa-miR-92a-2-5p	284.888	0.666048	0.148335	19.8802	8.24505e-06	6.44488e-05
hsa-miR-5010-3p	1132.81	-0.38576	0.0868256	19.6631	9.23667e-06	7.10163e-05
hsa-miR-99b-3p	466.976	0.695503	0.155616	19.6101	9.49635e-06	7.18353e-05
hsa-miR-214-3p	163.434	0.834379	0.188129	19.1709	1.19522e-05	8.75874e-05
hsa-miR-3620-5p	254.396	-0.68657	0.155538	19.1718	1.19468e-05	8.75874e-05
hsa-let-7i-3p	181.622	1.39261	0.304314	18.9223	1.36149e-05	9.82368e-05
hsa-miR-181a-5p	324173	0.658052	0.149884	18.8346	1.42556e-05	0.000101301
hsa-miR-3661	23.8931	1.38428	0.316353	18.8028	1.44952e-05	0.000101467
hsa-miR-424-3p	322.758	0.933733	0.216454	17.7416	2.53033e-05	0.000174518
hsa-miR-199a-3p	625.49	0.434751	0.10315	17.6755	2.61985e-05	0.000178074
hsa-let-7f-5p	288678	0.35729	0.0849398	17.6082	2.71417e-05	0.00018185
hsa-miR-146a-3p	61.4729	0.932499	0.221625	17.5619	2.78101e-05	0.000183704
hsa-miR-15a-5p	8011.93	0.624425	0.147876	17.4535	2.9442e-05	0.000191782
hsa-miR-1303	7.63185	-2.22138	0.556749	17.1688	3.42002e-05	0.000219725
hsa-miR-941	34.6279	-1.13454	0.272668	17.0478	3.645e-05	0.000231014
hsa-miR-181b-3p	76.4412	-0.873952	0.210718	17.0056	3.72706e-05	0.00023282
hsa-miR-339-5p	126.372	-0.566995	0.137565	16.9622	3.8131e-05	0.00023282
hsa-miR-6087	11.7573	2.39345	0.561388	16.9576	3.82242e-05	0.00023282
hsa-miR-185-5p	1689.26	-1.00944	0.240163	16.5173	4.82086e-05	0.000289869
hsa-miR-210-5p	605968	0.34345	0.0853555	16.1148	5.96148e-05	0.000353916
hsa-miR-188-5p	94.4909	-0.865306	0.213825	16.069	6.10771e-05	0.000358065
hsa-miR-181b-5p	20805.9	0.572243	0.142315	15.8635	6.80775e-05	0.000394177
hsa-miR-181c-3p	504.85	-0.503982	0.126148	15.8022	7.03224e-05	0.00040221
hsa-miR-141-3p	190.622	0.955629	0.235445	15.6957	7.43927e-05	0.000420364
hsa-miR-182-5p	231.033	0.710858	0.179039	15.3946	8.72392e-05	0.000487085
hsa-miR-148b-3p	8509.12	-0.632089	0.159233	15.3679	8.84783e-05	0.000488192
hsa-miR-222-5p	302.961	-1.01269	0.250148	15.332	9.01773e-05	0.000491781
hsa-miR-26a-5p	233826	0.309141	0.0793872	15.1085	0.000101503	0.000545802
hsa-miR-30a-3p	105.864	-0.691991	0.177202	15.0917	0.000102411	0.000545802
hsa-miR-106b-3p	960.796	0.477595	0.123589	14.778	0.000120941	0.00063732
hsa-miR-148a-3p	22845.1	-0.416268	0.108619	14.5582	0.000135892	0.000700741
hsa-miR-550a-3p	48.5721	1.14136	0.291869	14.5572	0.000135965	0.000700741
hsa-miR-199b-3p	303.228	0.445225	0.116641	14.5062	0.000139702	0.000704516
hsa-miR-548o-3p	151.505	-0.786677	0.203502	14.5118	0.000139285	0.000704516
hsa-let-7a-5p	172423	0.265902	0.0699698	14.4072	0.00014724	0.000734632
hsa-miR-338-3p	5032.57	0.653013	0.170029	14.3301	0.000153391	0.000757268
hsa-miR-340-3p	1338.48	-0.516557	0.136528	14.1024	0.000173121	0.000845768
hsa-miR-133a-3p	76.0916	-0.983676	0.2598	14.0215	0.000180735	0.000873864
hsa-miR-1910-3p	120.216	-0.822586	0.217413	13.8686	0.000196048	0.00093823
hsa-miR-148a-5p	243.018	-0.636191	0.169361	13.8418	0.000198868	0.000942111
hsa-miR-30d-5p	67245.1	-0.265878	0.0714815	13.8004	0.000203296	0.000953456
hsa-miR-200c-3p	71.1152	-0.648865	0.175465	13.6741	0.000217432	0.00099976
hsa-miR-30c-5p	24699.4	-0.308906	0.0833146	13.6924	0.000215324	0.00099976
hsa-miR-186-5p	40234.1	0.460587	0.124645	13.4827	0.00024077	0.00109632
hsa-miR-199b-5p	329.667	-0.485641	0.131786	13.4641	0.000243167	0.00109659
hsa-miR-22-3p	22914.7	0.397338	0.108772	13.23	0.000275499	0.00123056
hsa-miR-125b-5p	326.312	-0.427731	0.117738	13.1375	0.000289444	0.00128066
hsa-miR-7704	193.807	-0.643212	0.177943	12.8166	0.000343557	0.00150587
hsa-miR-4523	32.1099	1.2776	0.350834	12.6755	0.000370475	0.00160882
hsa-miR-30a-5p	3460.79	-0.326627	0.0923233	12.4564	0.000416553	0.00179232
hsa-miR-345-5p	1683.57	0.300389	0.0851815	12.3971	0.000430005	0.00183339
hsa-let-7a-3p	273.009	-0.566818	0.160207	12.3148	0.000449387	0.00189876
hsa-miR-16-2-3p	401.799	0.628021	0.178615	12.0472	0.000518711	0.0021667
hsa-miR-301a-3p	1608.55	-0.469182	0.13455	12.0025	0.000531282	0.0021667
hsa-miR-378c	34.8077	1.03189	0.292701	12.0221	0.000525747	0.0021667
hsa-miR-6798-3p	8.0616	-1.58292	0.466173	12.0064	0.000530183	0.0021667
hsa-miR-324-5p	208.154	0.450742	0.13122	11.7396	0.000611843	0.00247374
hsa-miR-3679-5p	30.2876	-0.795808	0.234578	11.5959	0.000660977	0.00264503
hsa-miR-4662a-5p	363.313	-0.305822	0.0898486	11.5832	0.000665487	0.00264503
hsa-miR-449a	14.3251	1.20911	0.357174	11.5051	0.000694043	0.00273535
hsa-miR-1973	7007.21	-0.540773	0.158306	11.4151	0.000728506	0.00284725
hsa-miR-326	1418.53	-0.348663	0.103505	11.28	0.000783462	0.00302991
hsa-miR-378a-3p	37209	-0.261834	0.0778828	11.2689	0.000788165	0.00302991
hsa-miR-30d-3p	298.31	-0.550719	0.16374	11.1133	0.000857119	0.0032682
hsa-miR-30b-3p	33.1641	-0.788963	0.238378	10.9503	0.000935886	0.00353976
hsa-miR-150-5p	258.963	0.731194	0.21867	10.9114	0.000955765	0.00355915
hsa-miR-190a-5p	47.0552	-0.806056	0.242969	10.9105	0.00095619	0.00355915
hsa-miR-3610	1925.23	0.371259	0.112103	10.8821	0.000971006	0.00358584
hsa-miR-17-3p	177.381	0.71506	0.216659	10.5489	0.00116255	0.00425965
hsa-let-7f-1-3p	85.8795	-0.632793	0.193816	10.5056	0.00119016	0.00432702
hsa-miR-1228-3p	55.8907	-0.647175	0.200148	10.4471	0.00122843	0.00443181
hsa-miR-582-3p	143.216	-0.583973	0.180008	10.3834	0.00127154	0.00455229
hsa-miR-16-5p	92459	0.262234	0.0813579	10.3549	0.00129129	0.00458798
hsa-miR-335-3p	15.7333	-1.0412	0.326665	10.2563	0.00136219	0.00474117
hsa-miR-616-5p	64.9944	0.612992	0.190633	10.2529	0.00136473	0.00474117
hsa-miR-758-3p	4463.73	-0.282558	0.0880554	10.2566	0.00136197	0.00474117
hsa-miR-1296-5p	56.7681	-1.12474	0.337904	10.1813	0.00141872	0.00489088
hsa-miR-532-5p	9373	0.358355	0.111906	10.1684	0.00142868	0.00489088
hsa-miR-342-3p	3318.69	-0.20523	0.0648331	10.0096	0.00155729	0.00529252
hsa-miR-212-3p	181.679	-0.598013	0.18724	9.98994	0.00157398	0.00531076
hsa-miR-221-3p	552085	0.214962	0.0696058	9.51942	0.00203309	0.00681084
hsa-miR-143-3p	1452.73	0.486031	0.156937	9.40265	0.00216672	0.00720704
hsa-miR-548a-3p	12.6382	1.12879	0.371524	9.18128	0.00244502	0.00807547
hsa-miR-140-5p	499.555	-0.270886	0.0901502	9.01397	0.00267924	0.00878715
hsa-miR-766-3p	121.603	-0.532136	0.176534	8.97521	0.00273667	0.00891319
hsa-miR-1908-3p	24.6531	-1.09731	0.363542	8.91819	0.00282344	0.00912497
hsa-miR-4326	106.847	-0.47996	0.160624	8.90712	0.00284061	0.00912497
hsa-miR-125a-5p	43690.6	0.385056	0.131236	8.49889	0.00355363	0.0113378
hsa-miR-3200-3p	48.291	-0.632721	0.2196	8.2278	0.00412536	0.0130729
hsa-miR-223-3p	8257.35	-0.612027	0.209372	8.17805	0.00424003	0.0133461
hsa-miR-18a-3p	58.6548	0.513093	0.179448	8.15969	0.00428317	0.013392
hsa-miR-222-3p	8932.97	0.37528	0.130709	8.14149	0.00432638	0.0134376
hsa-miR-330-3p	63.3526	-0.46876	0.166359	7.95423	0.0047975	0.0148028
hsa-miR-589-5p	984.279	-0.246233	0.0876023	7.88115	0.00499528	0.0153123
hsa-miR-330-5p	271.147	0.325618	0.115854	7.86753	0.00503304	0.0153279
hsa-miR-1306-5p	31.5846	-0.75327	0.270846	7.64814	0.00568308	0.0171959
hsa-miR-98-5p	17718.7	0.199784	0.0725441	7.5698	0.00593543	0.0178443
hsa-miR-151a-3p	6196.33	-0.243334	0.0885748	7.51924	0.00610434	0.0181198
hsa-miR-32-5p	145.273	0.528386	0.190613	7.52998	0.00606805	0.0181198
hsa-miR-4677-5p	9.80093	1.21086	0.443207	7.35036	0.00670492	0.0197774
hsa-let-7c-5p	1231.02	-0.247685	0.0921194	7.21053	0.00724773	0.0212416
hsa-miR-221-5p	353.011	0.398516	0.147611	7.19963	0.00729188	0.0212416
hsa-miR-1298-5p	9.23134	2.36001	0.759447	7.14	0.00753831	0.02169
hsa-miR-589-3p	126.86	-0.3602	0.134613	7.14992	0.00749673	0.02169
hsa-let-7d-5p	15980.7	0.189388	0.0711392	7.07531	0.00781534	0.02235
hsa-miR-423-5p	32241.5	0.391067	0.146087	7.04711	0.00793934	0.022567
hsa-miR-1226-3p	26.613	-0.751555	0.282581	7.00057	0.0081484	0.0230217
hsa-miR-301b	411.027	-0.430299	0.161723	6.9683	0.00829663	0.0233001
hsa-miR-378a-5p	471.556	-0.470431	0.177699	6.8409	0.00890941	0.0248721
hsa-miR-502-3p	188.125	0.338096	0.129597	6.78073	0.00921473	0.0255722
hsa-miR-6503-3p	301.135	0.268024	0.103004	6.75692	0.0093385	0.0257633
hsa-miR-34c-5p	36.8546	-0.914703	0.341711	6.73154	0.0094723	0.0259796
hsa-miR-1343-5p	16.3016	-0.793051	0.308234	6.71325	0.00956993	0.0260947
hsa-miR-338-5p	1098.11	-0.823539	0.304685	6.64842	0.00992437	0.0269048
hsa-miR-10b-5p	21.0024	0.906574	0.348769	6.56612	0.0103938	0.0280156
hsa-miR-486-5p	636.807	0.208485	0.0821213	6.43916	0.0111631	0.0299172
hsa-miR-20a-5p	862.874	-0.3357	0.132104	6.38935	0.0114807	0.0305934
hsa-miR-30e-5p	58472.8	-0.200557	0.0793716	6.36859	0.0116158	0.0307785
hsa-miR-550a-5p	33.8768	0.611405	0.242174	6.32263	0.0119207	0.031409
hsa-miR-101-5p	47.3435	0.515864	0.205155	6.29161	0.0121311	0.0317848
hsa-miR-28-5p	6570.59	0.255751	0.10247	6.1946	0.012814	0.0333877
hsa-miR-1908-5p	43.1033	-0.543281	0.218199	6.18116	0.0129117	0.0334564
hsa-let-7f-2-3p	92.7765	-0.447204	0.179741	6.14352	0.0131895	0.0339882
hsa-miR-34a-3p	63.6217	-0.455243	0.183721	6.10756	0.0134605	0.034497
hsa-miR-142-5p	98718.4	0.360666	0.147079	5.91424	0.0150189	0.0381518
hsa-miR-331-3p	772.077	-0.533602	0.21512	5.9107	0.0150492	0.0381518
hsa-let-7e-3p	98.1679	-0.535268	0.218978	5.82985	0.0157565	0.03973
hsa-miR-3653	25.0214	0.944279	0.38348	5.69533	0.0170101	0.0426617
hsa-miR-5001-3p	35.8879	0.711038	0.2942	5.62794	0.0176764	0.0440969
hsa-miR-378d	29.7105	0.692988	0.290671	5.55373	0.0184414	0.045745
hsa-miR-5586-5p	35.4857	0.504138	0.214004	5.54514	0.0185321	0.045745
hsa-miR-1301-3p	527.929	0.327403	0.1398	5.42548	0.019845	0.0487294
hsa-miR-6812-3p	8.82689	-1.10412	0.471986	5.36833	0.0205057	0.0500893
hsa-miR-1180-3p	37.4984	-0.476233	0.207075	5.30578	0.0212547	0.0516501
hsa-miR-1910-5p	136047	-0.246925	0.107439	5.24772	0.0219755	0.0528539
hsa-miR-6503-5p	130.128	0.33606	0.146328	5.25244	0.0219161	0.0528539
hsa-miR-4449	34.926	0.570572	0.25268	5.06591	0.0244008	0.0583877
hsa-miR-185-3p	148.28	-0.286617	0.130243	4.83606	0.0278705	0.0663515
hsa-miR-489-3p	63.1049	-0.411388	0.188365	4.74972	0.029303	0.0694097
hsa-miR-625-3p	62.4848	0.441521	0.202925	4.68467	0.0304328	0.0717236
hsa-miR-130b-5p	561.254	-0.27055	0.124739	4.66937	0.0307052	0.0720036
hsa-miR-1229-3p	17.5306	-0.68557	0.319384	4.59963	0.0319789	0.0746174
hsa-miR-17-5p	1000.99	-0.293965	0.136415	4.59043	0.0321509	0.0746474
hsa-miR-2277-5p	104.594	-0.354281	0.166176	4.51698	0.03356	0.0773594
hsa-miR-454-5p	120.968	-0.418156	0.195011	4.51246	0.0336489	0.0773594
hsa-miR-99b-5p	24177.3	0.285084	0.134174	4.45971	0.0347034	0.0793947
hsa-miR-107	731.988	-0.306911	0.144568	4.44828	0.0349365	0.0795399
hsa-miR-629-3p	12.5257	-0.884948	0.416714	4.40243	0.0358878	0.081311
hsa-miR-3620-3p	39.2053	0.498681	0.238746	4.33124	0.0374191	0.0843728
hsa-miR-27b-5p	43.8027	-0.588142	0.278323	4.3161	0.0377533	0.0847191
hsa-miR-21-5p	51.8424	0.394095	0.191814	4.21175	0.0401449	0.089657
hsa-miR-193a-5p	1748.41	0.351568	0.170696	4.14726	0.0417019	0.0925557
hsa-miR-3174	79.3667	-0.351899	0.172392	4.14176	0.0418375	0.0925557
hsa-miR-34a-5p	3715.77	-0.198992	0.098132	4.09378	0.0430413	0.0947718
hsa-miR-6803-3p	18.5913	-0.611879	0.303813	4.05459	0.0440513	0.0965423
hsa-miR-4685-3p	19.9161	-0.587282	0.291825	4.04671	0.0442576	0.0965433
hsa-miR-4767	10.5879	0.842098	0.416674	4.00266	0.0454286	0.098639
hsa-miR-502-5p	49.6405	-0.438184	0.218483	3.98348	0.0459485	0.0993081
hsa-miR-1307-3p	2721.15	0.21204	0.10678	3.92137	0.047676	0.102569
hsa-miR-760	13.3874	-0.635381	0.329043	3.75767	0.0525657	0.112572
hsa-miR-183-5p	15.2103	0.639099	0.329923	3.73764	0.0531995	0.113359
hsa-miR-576-3p	7.59342	-0.854951	0.443653	3.73084	0.0534166	0.113359
hsa-miR-181d-5p	407.779	0.275469	0.143108	3.66675	0.0555082	0.116457
hsa-miR-190b	34.513	-0.420123	0.220018	3.64855	0.056118	0.116457
hsa-miR-3928-3p	48.1835	0.392353	0.204428	3.65797	0.0558016	0.116457
hsa-miR-4687-5p	18.9042	-0.558769	0.292492	3.65497	0.0559023	0.116457
hsa-miR-584-5p	37.4471	-0.409707	0.214383	3.65424	0.0559268	0.116457
hsa-miR-636	9.05389	0.86711	0.452408	3.60437	0.0576279	0.119064
hsa-miR-6514-3p	8.799	-0.934655	0.488081	3.53401	0.0601221	0.123672
hsa-miR-6732-3p	12.6562	0.729517	0.385507	3.50694	0.0611122	0.12516
hsa-miR-1243	20.0676	0.676177	0.35752	3.49145	0.0616864	0.125787
hsa-miR-365a-3p	271.321	-0.232896	0.127115	3.33772	0.0677084	0.137469
hsa-miR-365b-3p	271.408	-0.232119	0.127017	3.32069	0.0684132	0.138301
hsa-miR-152-5p	23.2912	-0.496285	0.273443	3.29861	0.0693387	0.13957
hsa-miR-151b	12.828	0.639414	0.357756	3.17897	0.0745919	0.149503
hsa-miR-95-5p	37.4012	-0.484876	0.269453	3.16141	0.0753981	0.150475
hsa-miR-1237-3p	9.77141	-0.727995	0.414802	3.08767	0.0788877	0.156728
hsa-miR-363-3p	745.46	0.144697	0.0823897	3.08125	0.0791995	0.156728
hsa-miR-590-5p	6.65038	-0.978457	0.551724	3.04328	0.0810719	0.159759
hsa-miR-93-5p	5719.77	0.107876	0.0621116	3.01472	0.0825117	0.161916
hsa-miR-1285-3p	14.634	-0.563095	0.326755	2.9799	0.0843043	0.164745
hsa-miR-361-5p	1051.31	0.208757	0.123398	2.8409	0.0918928	0.178829
hsa-miR-20a-3p	8.11493	-0.725035	0.43183	2.82379	0.0928771	0.179997
hsa-miR-429	11.662	0.64438	0.38327	2.79089	0.0948017	0.182971
hsa-miR-582-5p	91.4552	-0.3306	0.196854	2.77948	0.0954793	0.183524
hsa-let-7d-3p	2868.59	-0.122974	0.0741472	2.74736	0.0974149	0.18648
hsa-miR-548e-3p	274.886	-0.222999	0.1343	2.74036	0.0978427	0.186538
hsa-miR-3611	1585.5	0.10945	0.0662246	2.73022	0.0984659	0.186966
hsa-miR-4746-5p	24.1391	-0.546874	0.326161	2.71845	0.0991944	0.187589
hsa-miR-4645-3p	31.3152	0.406092	0.246433	2.69552	0.100631	0.189541
hsa-miR-1304-3p	301.228	-0.217209	0.134398	2.5933	0.107316	0.201325
hsa-miR-374b-3p	91.5534	0.26706	0.166762	2.5529	0.110092	0.20571
hsa-miR-92b-5p	155474	-0.0947423	0.0596402	2.52212	0.112259	0.208927
hsa-miR-6761-3p	8.7723	-0.652489	0.414715	2.48637	0.114836	0.212879
hsa-miR-127-3p	13.1533	-0.538589	0.343037	2.46302	0.116555	0.214369
hsa-miR-501-5p	30.9927	-0.419152	0.265777	2.46771	0.116207	0.214369
hsa-miR-128-3p	4353.71	0.163067	0.103979	2.4473	0.117727	0.21568
hsa-miR-3607-3p	88.8917	0.232046	0.15018	2.38261	0.122693	0.223902
hsa-miR-19a-3p	471.657	-0.187723	0.121758	2.36868	0.123792	0.224163
hsa-miR-23a-5p	275.287	0.278453	0.1791	2.36991	0.123694	0.224163
hsa-miR-548e-5p	75.102	-0.249677	0.162891	2.34662	0.125555	0.224753
hsa-miR-598-3p	82.7713	0.247524	0.161075	2.35195	0.125127	0.224753
hsa-miR-6774-3p	21.6798	0.406082	0.264487	2.35344	0.125006	0.224753
hsa-miR-19b-3p	1564.02	-0.120389	0.0790696	2.31592	0.128056	0.228358
hsa-miR-3691-5p	95.2835	-0.22329	0.147097	2.30494	0.128964	0.229106
hsa-miR-629-5p	193.017	0.169961	0.112131	2.29485	0.129804	0.229729
hsa-miR-625-5p	63.2995	-0.295075	0.194544	2.28424	0.130694	0.230434
hsa-miR-651-3p	12.6022	0.545958	0.361069	2.25979	0.132772	0.233221
hsa-miR-26a-2-3p	42.4477	-0.380627	0.252615	2.22464	0.135824	0.236809
hsa-miR-4787-3p	13.6893	-0.701143	0.459597	2.22769	0.135556	0.236809
hsa-miR-103a-3p	43580.1	0.090617	0.0615304	2.16754	0.140952	0.244839
hsa-miR-3065-3p	93.2575	-0.215687	0.146959	2.14994	0.142575	0.246744
hsa-miR-2467-5p	79.3493	-0.278642	0.189842	2.13691	0.143791	0.247934
hsa-miR-33a-5p	22.4858	-0.433164	0.297299	2.12179	0.145216	0.249474
hsa-miR-652-3p	2092.22	-0.216028	0.150283	2.03521	0.153693	0.262117
hsa-miR-92a-3p	10.7424	-0.584282	0.409197	2.03616	0.153597	0.262117
hsa-miR-1261	325.387	-0.238383	0.166759	2.01081	0.156182	0.265396
hsa-miR-339-3p	1050.64	0.150137	0.106198	1.9906	0.158278	0.267988
hsa-miR-320c	6110.25	-0.229415	0.161397	1.98204	0.159176	0.268537
hsa-miR-26b-3p	363.847	-0.152267	0.109123	1.94155	0.163501	0.274846
hsa-miR-24-3p	5251.62	-0.202851	0.14496	1.93089	0.164661	0.275807
hsa-miR-708-3p	66.739	0.263826	0.189725	1.91751	0.166131	0.27728
hsa-miR-342-5p	198.746	-0.173341	0.126779	1.86537	0.172007	0.285057
hsa-miR-6737-3p	36.2098	-0.352217	0.256219	1.86671	0.171852	0.285057
hsa-miR-1304-5p	16.0715	-0.426459	0.313013	1.85087	0.173683	0.286821
hsa-miR-20b-5p	26.9225	-0.376808	0.28041	1.77399	0.182889	0.300964
hsa-miR-542-3p	69.9863	-0.246295	0.185417	1.75995	0.18463	0.302768
hsa-miR-935	146.105	-0.197518	0.149581	1.73328	0.187992	0.307206
hsa-miR-6741-3p	15.708	-0.419731	0.320133	1.71929	0.189785	0.30906
hsa-miR-98-3p	189.24	-0.280296	0.211477	1.7093	0.191076	0.310085
hsa-miR-371b-5p	91.2225	0.203747	0.156983	1.67925	0.195024	0.314317
hsa-miR-4742-3p	16.1891	0.405517	0.31152	1.68361	0.194445	0.314317
hsa-miR-29c-3p	1713.31	0.113597	0.0889854	1.62632	0.202212	0.324786
hsa-miR-193a-3p	410.126	-0.206189	0.161502	1.60817	0.204749	0.327738
hsa-miR-1228-5p	11.9877	-0.491743	0.388903	1.58804	0.207607	0.33006
hsa-miR-1260a	211.252	0.147384	0.116834	1.58884	0.207492	0.33006
hsa-miR-301a-5p	8.36675	-0.578938	0.459343	1.56127	0.21148	0.335082
hsa-miR-500b-5p	17.4344	0.362114	0.295258	1.495	0.221442	0.349685
hsa-miR-340-5p	13714.8	-0.115418	0.0946481	1.48177	0.223498	0.350718
hsa-miR-664a-3p	197.29	-0.221775	0.180696	1.48117	0.223592	0.350718
hsa-miR-219a-1-3p	9.82329	0.472412	0.394384	1.41749	0.233818	0.364321
hsa-miR-224-3p	327.174	0.113156	0.0948776	1.42155	0.233148	0.364321
hsa-miR-576-5p	159.837	-0.160612	0.134965	1.41161	0.234789	0.364623
hsa-miR-3173-5p	31.3866	0.272769	0.2313	1.3827	0.239642	0.370931
hsa-miR-511-3p	133.025	-0.150863	0.129488	1.35683	0.244088	0.375378
hsa-miR-545-5p	16.5207	-0.431628	0.367166	1.35667	0.244116	0.375378
hsa-miR-2355-5p	140.51	0.164282	0.141145	1.35098	0.245107	0.375671
hsa-miR-197-3p	17.7863	-0.342141	0.294974	1.34546	0.246073	0.375923
hsa-miR-7705	74.2048	0.185467	0.160093	1.33912	0.247189	0.376401
hsa-miR-3201	12.0942	0.523438	0.444733	1.30796	0.252764	0.383645
hsa-miR-6509-5p	9.51822	0.520555	0.448282	1.29649	0.254856	0.385572
hsa-miR-1286	14.024	-0.3768	0.335134	1.2604	0.261576	0.394467
hsa-miR-664b-5p	23.0293	0.346759	0.307882	1.24349	0.264799	0.398047
hsa-miR-548at-5p	20.7488	0.324071	0.292388	1.22006	0.269349	0.403593
hsa-miR-5100	10.035	0.467496	0.425305	1.1989	0.273542	0.408571
hsa-miR-4511	7.78494	-0.580195	0.519649	1.18551	0.276238	0.411288
hsa-miR-1468-5p	36.3449	-0.260286	0.239976	1.16665	0.280091	0.415705
hsa-miR-1537-3p	15.6285	0.332076	0.3083	1.15593	0.282311	0.417678
hsa-miR-511-5p	1734.18	0.0968352	0.0902658	1.14809	0.28395	0.418781
hsa-miR-101-3p	8411.69	0.122928	0.114603	1.14305	0.285008	0.419024
hsa-miR-548k	854.244	-0.104826	0.0983633	1.13258	0.287226	0.420966
hsa-miR-10a-5p	26611.9	-0.0878002	0.0829597	1.11761	0.290434	0.424341
hsa-miR-194-5p	73.89	0.167097	0.159111	1.09967	0.294339	0.428712
hsa-miR-23b-3p	478.442	0.251989	0.235266	1.09468	0.295436	0.428977
hsa-miR-877-3p	10.2506	-0.412586	0.393592	1.09037	0.296389	0.429032
hsa-miR-6810-3p	19.9169	-0.407769	0.383788	1.07063	0.300804	0.434083
hsa-miR-152-3p	812.994	0.104383	0.102881	1.02622	0.311048	0.443866
hsa-miR-2277-3p	14.1438	-0.40097	0.390685	1.0245	0.311453	0.443866
hsa-miR-26b-5p	50337.8	-0.0770742	0.0763707	1.01688	0.313261	0.443866
hsa-miR-3074-5p	10.5933	0.385432	0.379325	1.02334	0.311727	0.443866
hsa-miR-361-3p	29.2506	-0.246974	0.243333	1.02347	0.311697	0.443866
hsa-miR-374a-3p	1334.8	-0.127534	0.126034	1.01773	0.313059	0.443866
hsa-miR-15b-3p	82.2195	-0.242628	0.239003	1.00122	0.317015	0.447832
hsa-miR-590-3p	295.302	-0.148875	0.154094	0.926633	0.335739	0.472858
hsa-miR-3909	777.822	-0.201359	0.209318	0.892905	0.344691	0.484013
hsa-miR-939-3p	13.838	0.350855	0.370163	0.878655	0.34857	0.487999
hsa-miR-411-5p	10.6674	0.365914	0.394524	0.852172	0.355939	0.496831
hsa-miR-320d	32.1838	0.249917	0.269489	0.847106	0.357372	0.497352
hsa-miR-628-3p	57.8261	0.157608	0.173674	0.821397	0.364772	0.506148
hsa-miR-6819-3p	16.5295	-0.288707	0.322708	0.794937	0.372611	0.515501
hsa-miR-3157-5p	12.3614	-0.313511	0.354074	0.777094	0.378031	0.520977
hsa-miR-4775	103.187	0.161652	0.182772	0.774621	0.378791	0.520977
hsa-miR-641	43.0967	0.187558	0.212986	0.76853	0.380672	0.522033
hsa-miR-3622b-5p	23.0903	-0.229842	0.266425	0.741522	0.389174	0.532136
hsa-miR-423-3p	40819.5	0.0957251	0.11165	0.730527	0.392712	0.535413
hsa-miR-624-5p	15.1628	0.263242	0.307837	0.726794	0.393925	0.535509
hsa-miR-30b-5p	6657.36	-0.0550718	0.0648683	0.720337	0.396033	0.53682
hsa-miR-18a-5p	155.466	-0.111207	0.133208	0.695136	0.404423	0.545041
hsa-miR-627-3p	25.2687	0.21877	0.261347	0.696654	0.40391	0.545041
hsa-miR-4677-3p	194.121	-0.107211	0.131425	0.662675	0.415617	0.558523
hsa-miR-2115-3p	89.3371	-0.126508	0.157701	0.641679	0.423103	0.56214
hsa-miR-3161	10.5784	-0.485594	0.614819	0.642602	0.42277	0.56214
hsa-miR-532-3p	446.542	-0.147981	0.182358	0.64446	0.4221	0.56214
hsa-miR-664b-3p	13.1299	0.274309	0.340991	0.642233	0.422903	0.56214
hsa-miR-455-3p	9.84819	-0.417923	0.516215	0.624814	0.429264	0.568714
hsa-miR-4661-5p	16.447	-0.256027	0.324894	0.615047	0.432894	0.571908
hsa-miR-505-5p	39.3819	0.159257	0.210062	0.572539	0.449252	0.591851
hsa-miR-1287-5p	27.8199	-0.260014	0.3409	0.554648	0.456425	0.599617
hsa-miR-1262	266.688	-0.130055	0.175536	0.539459	0.462657	0.606107
hsa-miR-769-3p	8.11325	-0.302259	0.413172	0.533563	0.465113	0.607626
hsa-miR-1254	14.9339	-0.271295	0.368581	0.526752	0.467976	0.609668
hsa-miR-3177-3p	27.5862	-0.178863	0.247132	0.521634	0.470146	0.610798
hsa-miR-1250-5p	14.3446	-0.274875	0.382757	0.506751	0.476549	0.615706
hsa-miR-500a-5p	31.641	-0.165707	0.23189	0.507944	0.47603	0.615706
hsa-miR-1260b	774.99	-0.0674558	0.0954722	0.498504	0.480158	0.618665
hsa-miR-505-3p	416.512	0.0750909	0.107243	0.488806	0.48446	0.622499
hsa-miR-335-5p	85.5455	0.110082	0.158472	0.481735	0.487637	0.624208
hsa-miR-548al	8.40618	-0.342403	0.483114	0.477001	0.489784	0.624208
hsa-miR-943	160.476	0.0808091	0.116862	0.477611	0.489507	0.624208
hsa-miR-548j-5p	41.906	0.136791	0.200506	0.463764	0.49587	0.630252
hsa-let-7g-3p	36.4552	-0.144254	0.212532	0.45907	0.498059	0.631323
hsa-miR-7848-3p	14.9578	0.216647	0.320071	0.455136	0.499906	0.631957
hsa-miR-200b-3p	53.2541	0.131086	0.195189	0.447701	0.503429	0.634699
hsa-miR-6852-5p	62.7667	-0.106438	0.160906	0.437254	0.508451	0.639312
hsa-miR-1255a	47.6673	0.129081	0.198604	0.419899	0.516988	0.648308
hsa-miR-10a-3p	20.3991	0.186239	0.291563	0.405531	0.524247	0.653914
hsa-miR-3605-3p	345.786	-0.0997657	0.155538	0.406665	0.523667	0.653914
hsa-miR-3605-5p	65.8094	0.103208	0.163114	0.399507	0.527344	0.656033
hsa-miR-28-3p	42556.2	0.0760079	0.121037	0.391297	0.531618	0.656129
hsa-miR-30c-2-3p	11.1899	0.243314	0.38488	0.394746	0.529815	0.656129
hsa-miR-6747-3p	10.3856	-0.259745	0.409146	0.393367	0.530535	0.656129
hsa-miR-7106-3p	29.9374	-0.141673	0.228758	0.383409	0.535784	0.659535
hsa-miR-618	60.7154	0.111132	0.180146	0.379564	0.537836	0.660328
hsa-miR-504-5p	13.2049	-0.234272	0.381374	0.367796	0.544208	0.666406
hsa-miR-106a-5p	12.2458	-0.255523	0.420398	0.354496	0.551579	0.673673
hsa-miR-425-3p	317.563	-0.0842637	0.141647	0.350722	0.553705	0.674513
hsa-miR-100-5p	126.487	-0.0757514	0.129747	0.340741	0.559402	0.677183
hsa-miR-4802-3p	45.5967	-0.122392	0.208016	0.344246	0.557388	0.677183
hsa-miR-7706	449.586	0.0575399	0.098692	0.339309	0.560228	0.677183
hsa-miR-454-3p	997.244	-0.0428761	0.0757696	0.320082	0.571558	0.689103
hsa-miR-3176	74.196	-0.13257	0.233875	0.313582	0.57549	0.692064
hsa-miR-425-5p	4355.16	0.0371025	0.0678553	0.298756	0.584664	0.701297
hsa-miR-628-5p	202.922	0.0664987	0.123176	0.290694	0.589776	0.705625
hsa-miR-23a-3p	18410	-0.0582835	0.109336	0.282553	0.595033	0.708301
hsa-miR-421	3615.22	0.0564851	0.105612	0.284698	0.593638	0.708301
hsa-miR-15b-5p	1470.61	-0.0467193	0.0931873	0.250655	0.616614	0.732132
hsa-miR-4781-3p	15.2192	0.164676	0.33169	0.242515	0.622395	0.733426
hsa-miR-548ay-3p	10.158	-0.195613	0.392618	0.245628	0.62017	0.733426
hsa-miR-6515-3p	11.2846	0.181543	0.366783	0.242844	0.622159	0.733426
hsa-let-7g-5p	60040.8	-0.0265864	0.055193	0.231989	0.630053	0.738737
hsa-miR-6769b-3p	79.105	0.087467	0.180657	0.232995	0.629312	0.738737
hsa-miR-365b-5p	91.8198	-0.0769147	0.165631	0.214473	0.643284	0.75237
hsa-miR-1277-5p	9.80904	-0.187905	0.415802	0.204214	0.651341	0.755137
hsa-miR-374a-5p	882.878	0.0470549	0.104814	0.201081	0.65385	0.755137
hsa-miR-374b-5p	518.742	0.0426101	0.0950743	0.200569	0.654262	0.755137
hsa-miR-4709-3p	13.6377	0.174752	0.379912	0.204724	0.650934	0.755137
hsa-miR-4709-5p	14.1982	0.139689	0.312603	0.19927	0.655311	0.755137
hsa-miR-6866-5p	10.8904	0.155677	0.347164	0.200687	0.654167	0.755137
hsa-miR-6513-3p	18.4687	-0.153341	0.343592	0.194341	0.659328	0.757904
hsa-miR-1264	13.5461	0.147035	0.344751	0.18036	0.671064	0.769508
hsa-let-7b-5p	15854.7	0.0423712	0.100729	0.176188	0.67467	0.771757
hsa-miR-660-5p	4076.61	0.0252869	0.0614816	0.169118	0.680897	0.776984
hsa-miR-484	4617.94	-0.0273034	0.0676457	0.162803	0.686589	0.779686
hsa-miR-6716-3p	12.1525	0.178928	0.429873	0.164333	0.685198	0.779686
hsa-miR-331-5p	41.7716	0.0838302	0.20955	0.159127	0.689962	0.781595
hsa-miR-5690	22.1459	-0.125055	0.313166	0.155569	0.693269	0.781595
hsa-miR-660-3p	21.1799	-0.105455	0.266523	0.156097	0.692775	0.781595
hsa-miR-151a-5p	1342.13	-0.0360337	0.094628	0.1446	0.70375	0.791508
hsa-miR-148b-5p	829.142	-0.04231	0.115413	0.133684	0.714642	0.794235
hsa-miR-3692-5p	14.8312	0.117947	0.316927	0.137609	0.710669	0.794235
hsa-miR-450a-5p	177.158	0.044505	0.121389	0.134158	0.71416	0.794235
hsa-miR-6511b-3p	22.1354	-0.112306	0.301803	0.136423	0.711863	0.794235
hsa-miR-6763-3p	12.9385	-0.124379	0.338701	0.133938	0.714383	0.794235
hsa-miR-6502-5p	18.9504	-0.145811	0.402417	0.123562	0.725203	0.804066
hsa-miR-139-5p	78.9659	-0.0643724	0.188084	0.116085	0.733321	0.811149
hsa-miR-212-5p	14.2005	0.119315	0.370262	0.101034	0.750593	0.828301
hsa-miR-574-3p	1229.58	0.0325673	0.10391	0.097856	0.754418	0.830568
hsa-miR-140-3p	12865.7	-0.0222495	0.0738891	0.09056	0.763466	0.838561
hsa-miR-328-3p	1502.03	0.0318598	0.107039	0.0881832	0.7665	0.839926
hsa-miR-877-5p	463.338	0.0371801	0.140127	0.0697219	0.791742	0.863551
hsa-miR-92a-1-5p	11.7659	0.0920997	0.34563	0.0706189	0.790438	0.863551
hsa-miR-3158-5p	68.7102	0.043061	0.165321	0.0677147	0.794694	0.86476
hsa-miR-33b-3p	12.6997	-0.107798	0.425508	0.061666	0.803882	0.872733
hsa-miR-1306-3p	10.1732	-0.080426	0.36289	0.0489776	0.824852	0.889077
hsa-miR-29c-5p	74.8158	-0.0376191	0.167907	0.0499936	0.823074	0.889077
hsa-miR-3614-3p	105.126	-0.0313389	0.142901	0.0480344	0.826519	0.889077
hsa-miR-424-5p	318.65	-0.0224058	0.101965	0.0482257	0.82618	0.889077
hsa-miR-24-2-5p	1503.77	0.0164916	0.0772304	0.0455424	0.83101	0.891862
hsa-miR-196b-5p	26.2502	0.0493212	0.234047	0.0443459	0.833211	0.892183
hsa-miR-542-5p	21.4164	-0.0531042	0.276276	0.0366184	0.848244	0.904151
hsa-miR-6511a-3p	27.8054	-0.0471314	0.245183	0.036832	0.847807	0.904151
hsa-miR-659-5p	30.2621	-0.0476997	0.272427	0.030187	0.862067	0.916801
hsa-miR-664a-5p	55.1531	0.029922	0.17485	0.0292155	0.864282	0.917078
hsa-miR-1538	21.9655	0.0440721	0.268888	0.0267134	0.87017	0.921241
hsa-miR-486-3p	11.7988	0.0622732	0.392378	0.024508	0.875599	0.924901
hsa-miR-4802-5p	7.54156	-0.0715016	0.466399	0.0230325	0.879373	0.926799
hsa-miR-3912-3p	16.56	-0.0422437	0.293883	0.0206049	0.88586	0.931544
hsa-miR-2355-3p	27.4144	0.0319989	0.231969	0.0189909	0.890393	0.934215
hsa-miR-149-5p	9.74663	-0.0532874	0.412129	0.0163795	0.898163	0.940264
hsa-miR-7976	26.145	0.0283585	0.26383	0.0114411	0.914818	0.955567
hsa-miR-6894-3p	10.1962	-0.0367878	0.371559	0.00975558	0.921321	0.960221
hsa-miR-503-5p	18.6838	0.026182	0.309715	0.00703946	0.933135	0.970377
hsa-miR-31-5p	8.6809	-0.0305101	0.425112	0.00512049	0.942954	0.978419
hsa-miR-450b-5p	359.264	-0.00951605	0.144861	0.00428825	0.947788	0.979103
hsa-miR-652-5p	77.8192	-0.0160004	0.23526	0.00451722	0.946414	0.979103
hsa-miR-29b-2-5p	16.4804	0.0180363	0.31454	0.00326437	0.954438	0.983805
hsa-miR-381-3p	10.4405	-0.0217844	0.417385	0.00270521	0.958519	0.985846
hsa-miR-142-3p	7545.73	-0.00446227	0.0963708	0.00213753	0.963124	0.988414
hsa-miR-106b-5p	665.449	-0.00318914	0.092992	0.00117425	0.972664	0.992034
hsa-miR-580-3p	25.9382	0.00954992	0.262554	0.00131509	0.971072	0.992034
hsa-miR-627-5p	58.2473	-0.00682445	0.200746	0.00114582	0.972997	0.992034
hsa-miR-33a-3p	19.0515	0.00884772	0.306478	0.000822695	0.977118	0.993155
hsa-miR-99a-3p	7.94492	-0.0116859	0.428934	0.000737661	0.978332	0.993155
hsa-miR-1976	230.083	0.00230415	0.142002	0.000261503	0.987098	0.997068
hsa-miR-25-3p	14681.1	0.00129863	0.072867	0.000317287	0.985788	0.997068
hsa-miR-3128	19.1154	0.00205082	0.319882	4.01822e-05	0.994942	0.997068
hsa-miR-6770-3p	13.5991	0.00375577	0.408978	8.111e-05	0.992814	0.997068
hsa-miR-6837-3p	20.9038	-0.00216774	0.295349	5.30748e-05	0.994187	0.997068
hsa-miR-6842-3p	214.858	-0.000903509	0.142579	4.03342e-05	0.994933	0.997068
hsa-miR-188-3p	13.291	0.0010746	0.380229	7.66629e-06	0.997791	0.997791

## Sheet: DE_S2vsNI2
Supplementary Table 9: miRNA mapping and differential expression statistics
Sheet: miRNA expression levels and differential expression values (after 2 hours of infection with Salmonella)
Gene	baseMean	log2FoldChange	lfcSE	stat	pvalue	padj
hsa-miR-155-5p	64218.5	4.26233	0.257115	204.946	1.74046e-46	7.67544e-44
hsa-miR-29b-1-5p	240.32	3.0072	0.213396	179.484	6.28173e-41	1.38512e-38
hsa-miR-155-3p	108.88	5.98244	0.55093	107.995	2.69489e-25	3.96149e-23
hsa-miR-129-1-3p	22.219	6.83837	1.09727	52.6451	3.99608e-13	3.52454e-11
hsa-miR-3661	35.4635	1.87356	0.259558	52.9385	3.44152e-13	3.52454e-11
hsa-miR-1910-3p	166.767	-0.798556	0.114935	48.3049	3.64837e-12	2.68155e-10
hsa-miR-30c-1-3p	249.862	-0.725214	0.108621	44.3954	2.68323e-11	1.69044e-09
hsa-miR-146b-3p	5542.01	1.55496	0.241614	38.0812	6.78617e-10	3.74088e-08
hsa-miR-449c-5p	41.474	1.47316	0.245965	35.8716	2.10763e-09	1.03274e-07
hsa-miR-181b-3p	145.98	-1.06927	0.179844	34.5395	4.1769e-09	1.84201e-07
hsa-miR-23a-5p	603.117	-0.712878	0.122954	33.2034	8.30032e-09	3.32767e-07
hsa-miR-27a-5p	912.068	-0.831223	0.145918	31.7497	1.75374e-08	6.44499e-07
hsa-miR-1323	431.77	0.854046	0.160039	27.8153	1.33465e-07	4.52753e-06
hsa-miR-181a-3p	4604.68	-0.415942	0.0821712	25.4847	4.45899e-07	1.40458e-05
hsa-miR-92a-3p	60.8283	1.47291	0.294723	23.7318	1.10737e-06	3.25567e-05
hsa-miR-222-3p	10830.9	0.288265	0.0596236	23.3218	1.3704e-06	3.77717e-05
hsa-miR-29a-3p	16730.2	0.415251	0.0874645	22.4029	2.21038e-06	5.73399e-05
hsa-miR-3605-3p	374.432	-0.451774	0.0970008	21.6303	3.30594e-06	8.09956e-05
hsa-miR-128-1-5p	109.737	-1.01006	0.229015	18.8114	1.44305e-05	0.000334941
hsa-miR-30b-3p	47.7464	-0.759772	0.18268	17.388	3.04748e-05	0.000671969
hsa-miR-30d-3p	386.707	-0.538031	0.136459	15.3649	8.86197e-05	0.0018232
hsa-miR-331-5p	45.7088	-0.754459	0.193143	15.3158	9.09535e-05	0.0018232
hsa-miR-152-5p	32.1623	-1.18676	0.305339	14.7586	0.000122188	0.00234283
hsa-miR-449a	16.0111	1.16027	0.307877	14.4936	0.000140634	0.00258415
hsa-miR-26b-3p	418.67	-0.399575	0.105986	14.1559	0.000168268	0.00296825
hsa-miR-146b-5p	94688	0.900195	0.235707	13.8295	0.000200163	0.00339508
hsa-miR-671-3p	562.76	-0.601732	0.161073	13.6969	0.000214808	0.00350853
hsa-miR-214-3p	209.219	0.712255	0.191513	13.5057	0.000237843	0.00374603
hsa-miR-146a-5p	36799.9	0.635255	0.171276	13.4215	0.000248758	0.00378283
hsa-miR-29a-5p	52.8514	1.26213	0.339502	12.8349	0.000340208	0.00500106
hsa-miR-4523	92.5929	1.03237	0.285934	12.2981	0.000453421	0.00645028
hsa-miR-33b-3p	21.1185	-0.961101	0.289126	11.0711	0.000876816	0.0120836
hsa-miR-15b-5p	2121.25	0.289104	0.0924706	9.73444	0.00180847	0.023457
hsa-miR-21-3p	600.925	0.658791	0.207286	9.77039	0.00177344	0.023457
hsa-miR-744-5p	73.0233	-0.456899	0.147822	9.55919	0.00198951	0.0250679
hsa-miR-3615	59.464	1.11983	0.352187	9.34173	0.00223994	0.0274392
hsa-miR-1226-3p	39.4494	0.62276	0.207097	9.04996	0.00262701	0.0313111
hsa-miR-223-3p	19921.9	0.469389	0.15814	8.64682	0.00327634	0.0380227
hsa-miR-1322	5018.61	0.548123	0.186772	8.3828	0.00378788	0.0428321
hsa-miR-7704	238.929	-0.308151	0.10718	8.25537	0.00406317	0.0447964
hsa-miR-6737-3p	47.5647	-0.555523	0.194483	8.14794	0.00431101	0.0463697
hsa-miR-511-5p	1989.16	-0.145516	0.0527108	7.61875	0.00577645	0.0606527
hsa-miR-1976	279.319	-0.375852	0.136257	7.55354	0.00598924	0.0614246
hsa-let-7f-1-3p	129.647	-0.374829	0.136939	7.47624	0.00625186	0.0626606
hsa-miR-3692-5p	24.4822	0.717098	0.264782	7.31214	0.00684902	0.0671204
hsa-miR-365a-3p	360.215	0.257606	0.0960037	7.19199	0.00732297	0.0687112
hsa-miR-365b-3p	360.215	0.257606	0.0960037	7.19199	0.00732297	0.0687112
hsa-miR-548j-5p	50.5599	0.441921	0.168882	6.86357	0.00879704	0.0808228
hsa-miR-25-5p	65.6059	-0.488874	0.186593	6.82658	0.00898112	0.0808301
hsa-miR-143-3p	1405.24	0.226559	0.0874132	6.6972	0.00965642	0.0851696
hsa-miR-6769b-3p	87.2479	-0.453074	0.177502	6.47003	0.0109709	0.0948659
hsa-miR-342-3p	4017.16	0.231046	0.0909988	6.42209	0.0112709	0.0955257
hsa-miR-365b-5p	99.5102	-0.339945	0.134449	6.3894	0.0114804	0.0955257
hsa-miR-147b	367.72	0.660578	0.255368	6.35588	0.0116993	0.0955441
hsa-miR-423-3p	50898.1	-0.142081	0.0566391	6.28619	0.0121682	0.0975671
hsa-miR-454-5p	142.187	-0.375831	0.150147	6.22219	0.0126159	0.09935
hsa-miR-449b-5p	18.5645	1.0579	0.427559	5.88806	0.0152438	0.117939
hsa-miR-181b-5p	19877.2	-0.188305	0.0804085	5.4689	0.0193578	0.147186
hsa-miR-10b-5p	29.7305	0.931507	0.392201	5.25247	0.0219157	0.16381
hsa-miR-3611	1995.16	0.176278	0.0783097	5.05765	0.0245174	0.180203
hsa-miR-185-3p	226.256	-0.255133	0.115626	4.85079	0.0276335	0.196555
hsa-miR-423-5p	32762.9	-0.161142	0.0730106	4.86129	0.0274657	0.196555
hsa-miR-3620-5p	367.557	0.173364	0.0807515	4.60829	0.0318178	0.222725
hsa-miR-23a-3p	22399.1	0.181225	0.087182	4.30651	0.0379667	0.261615
hsa-miR-181c-3p	658.531	-0.223352	0.108276	4.23413	0.0396188	0.264726
hsa-miR-505-3p	485.965	0.1848	0.089669	4.24155	0.0394462	0.264726
hsa-miR-7976	33.0185	0.47154	0.229419	4.20614	0.0402779	0.265113
hsa-miR-338-5p	1464.79	0.43291	0.208735	4.1741	0.0410464	0.266198
hsa-miR-27b-3p	16418.3	0.162698	0.0804417	4.08002	0.0433931	0.277338
hsa-miR-23b-3p	496.225	0.226218	0.112161	4.05121	0.0441396	0.278079
hsa-miR-139-5p	98.3773	0.377466	0.194195	3.7387	0.0531659	0.32736
hsa-miR-2114-3p	202.404	0.487934	0.249524	3.66861	0.0554463	0.32736
hsa-miR-221-5p	386.968	0.16857	0.0880314	3.6618	0.0556735	0.32736
hsa-miR-374b-3p	108.702	-0.36305	0.187593	3.69387	0.0546127	0.32736
hsa-miR-7977	550.692	0.396083	0.202747	3.71587	0.0538976	0.32736
hsa-miR-31-5p	13.4608	0.654247	0.343765	3.61141	0.0573844	0.332981
hsa-miR-192-5p	1652.67	0.176128	0.0930508	3.57102	0.0587961	0.336741
hsa-let-7i-3p	104.913	0.307127	0.163723	3.49209	0.0616627	0.344218
hsa-miR-30c-5p	33571.6	-0.092318	0.0492834	3.50704	0.0611086	0.344218
hsa-miR-361-5p	1208.49	-0.141787	0.0771382	3.37327	0.066262	0.365269
hsa-miR-212-3p	249.149	-0.2513	0.137456	3.32354	0.0682944	0.366095
hsa-miR-6812-3p	15.0057	-0.578911	0.31799	3.30898	0.0689022	0.366095
hsa-miR-7706	583.961	0.198356	0.108698	3.31758	0.0685425	0.366095
hsa-miR-130b-5p	716.727	-0.135408	0.0749813	3.2593	0.0710193	0.372851
hsa-miR-425-3p	417.007	0.322395	0.183796	3.01717	0.0823869	0.427443
hsa-miR-29c-5p	81.924	0.259145	0.150057	2.97864	0.08437	0.432642
hsa-miR-532-5p	11682.3	0.0903327	0.0529783	2.90565	0.0882698	0.447437
hsa-miR-10a-5p	34528.3	0.196864	0.11569	2.87561	0.089931	0.450677
hsa-miR-671-5p	45.0836	-0.365337	0.21765	2.78827	0.0949565	0.470515
hsa-miR-222-5p	810.757	0.491184	0.287192	2.74297	0.097683	0.478647
hsa-miR-148b-5p	900.028	-0.295372	0.179312	2.6586	0.102992	0.495867
hsa-miR-181d-5p	423.51	-0.18968	0.116218	2.65159	0.103446	0.495867
hsa-miR-340-3p	1857.5	-0.120886	0.074691	2.6155	0.105824	0.501811
hsa-miR-199b-5p	480.305	-0.243192	0.152908	2.49897	0.113921	0.529813
hsa-miR-421	4343.69	-0.10248	0.0648328	2.49605	0.114132	0.529813
hsa-miR-125a-5p	46847.6	0.199176	0.127816	2.40652	0.120831	0.537238
hsa-miR-22-3p	26523.6	0.172419	0.110075	2.43897	0.118354	0.537238
hsa-miR-328-3p	1638.05	-0.130044	0.0835878	2.41558	0.120134	0.537238
hsa-miR-627-5p	69.8106	-0.359804	0.230029	2.39373	0.121823	0.537238
hsa-miR-708-3p	77.3767	0.224197	0.143164	2.45369	0.117249	0.537238
hsa-miR-758-3p	6333.93	-0.139114	0.0901964	2.37113	0.123598	0.53967
hsa-miR-1237-3p	16.457	-0.462538	0.303015	2.32919	0.126968	0.539898
hsa-miR-1249	803.716	-0.226486	0.148261	2.30663	0.128823	0.539898
hsa-miR-125b-2-3p	175.977	-0.229649	0.151796	2.27295	0.131649	0.539898
hsa-miR-182-5p	220.038	0.244953	0.163522	2.21995	0.136237	0.539898
hsa-miR-1910-5p	181096	0.185562	0.124303	2.21002	0.137117	0.539898
hsa-miR-34c-5p	56.3517	-0.3324	0.219049	2.27272	0.131668	0.539898
hsa-miR-3610	2141.08	-0.0958623	0.0643947	2.21435	0.136733	0.539898
hsa-miR-4709-5p	14.6054	-0.467628	0.311283	2.25628	0.133073	0.539898
hsa-miR-4802-3p	62.2252	-0.31546	0.20598	2.31651	0.128007	0.539898
hsa-miR-500a-3p	7722.94	0.121491	0.0810274	2.24294	0.134226	0.539898
hsa-miR-874-3p	72.8917	0.221992	0.144699	2.35423	0.124944	0.539898
hsa-miR-1287-5p	39.0964	0.277664	0.19505	2.02453	0.154777	0.574014
hsa-miR-196b-5p	36.8953	0.271049	0.189553	2.04769	0.152437	0.574014
hsa-miR-34a-3p	70.851	-0.227562	0.158674	2.0514	0.152067	0.574014
hsa-miR-3622b-5p	25.4927	0.388707	0.272017	2.02339	0.154893	0.574014
hsa-miR-424-3p	324.673	0.147992	0.102816	2.06781	0.150437	0.574014
hsa-miR-628-5p	243.735	-0.147876	0.102655	2.07252	0.149974	0.574014
hsa-miR-6770-3p	16.2386	-0.466367	0.325646	2.02813	0.15441	0.574014
hsa-let-7a-3p	351.402	-0.253764	0.180078	1.9507	0.162512	0.579074
hsa-miR-1973	10014.5	0.245423	0.173155	1.97136	0.160304	0.579074
hsa-miR-30e-3p	5633.07	-0.105658	0.0748297	1.99019	0.158321	0.579074
hsa-miR-6798-3p	15.2339	-0.486527	0.344901	1.9586	0.161663	0.579074
hsa-miR-99b-5p	27869.6	0.197343	0.140593	1.94781	0.162823	0.579074
hsa-miR-4449	16.8618	-0.534668	0.38091	1.91743	0.16614	0.581489
hsa-miR-760	20.1853	0.425409	0.304987	1.92457	0.165354	0.581489
hsa-miR-769-5p	2246.46	-0.122284	0.0890406	1.88047	0.170281	0.591291
hsa-miR-326	1876.64	0.106656	0.0782725	1.85366	0.173359	0.592645
hsa-miR-4687-5p	27.35	0.357908	0.2614	1.85752	0.172912	0.592645
hsa-miR-183-5p	16.2899	0.439923	0.323522	1.83619	0.175399	0.595006
hsa-miR-100-5p	151.151	0.24959	0.183941	1.81798	0.177553	0.597718
hsa-miR-6502-5p	24.1596	-0.356723	0.266424	1.77893	0.182281	0.608984
hsa-miR-5001-3p	32.5136	-0.266841	0.201209	1.76021	0.184598	0.612088
hsa-miR-103a-3p	57081	0.0935586	0.0707134	1.74772	0.186164	0.612651
hsa-miR-16-5p	114021	0.0583748	0.0442883	1.73679	0.187546	0.612651
hsa-miR-342-5p	247.034	-0.156727	0.119617	1.7128	0.190623	0.613612
hsa-miR-501-5p	33.5078	-0.337317	0.256235	1.71504	0.190333	0.613612
hsa-miR-1262	381.337	-0.223932	0.170813	1.69365	0.193121	0.615262
hsa-miR-548o-3p	243.425	-0.216774	0.165794	1.68754	0.193926	0.615262
hsa-miR-3607-3p	102.307	-0.395358	0.299252	1.6514	0.198769	0.626123
hsa-miR-331-3p	1169.3	0.199445	0.155643	1.61994	0.2031	0.630755
hsa-miR-4677-3p	225.09	0.174939	0.136967	1.62165	0.202862	0.630755
hsa-miR-128-3p	5509.38	-0.0803896	0.0637329	1.5895	0.207398	0.639599
hsa-miR-500a-5p	38.7268	0.243226	0.195139	1.55306	0.212684	0.651345
hsa-miR-106a-5p	19.2917	-0.351391	0.284551	1.5157	0.218272	0.653904
hsa-miR-148a-5p	352.223	-0.19489	0.15692	1.5241	0.217	0.653904
hsa-miR-188-5p	116.113	-0.32009	0.255749	1.50796	0.219451	0.653904
hsa-miR-26a-5p	253842	0.0607019	0.049084	1.52874	0.216302	0.653904
hsa-miR-3200-3p	71.1096	-0.246881	0.204335	1.43853	0.230378	0.657618
hsa-miR-361-3p	33.7862	0.267363	0.222705	1.43414	0.231091	0.657618
hsa-miR-3928-3p	53.5172	0.231252	0.190898	1.45924	0.227051	0.657618
hsa-miR-500b-5p	19.0074	0.374135	0.309579	1.44136	0.229919	0.657618
hsa-miR-5586-5p	32.9307	-0.276621	0.229158	1.44867	0.228742	0.657618
hsa-miR-616-5p	56.4763	0.245609	0.202897	1.45419	0.227858	0.657618
hsa-miR-664b-3p	21.1755	0.365086	0.303597	1.42473	0.232627	0.657618
hsa-miR-6741-3p	22.4531	0.355562	0.29558	1.43143	0.231531	0.657618
hsa-miR-146a-3p	73.437	0.602524	0.469568	1.40683	0.235583	0.661733
hsa-miR-486-3p	13.9412	0.406644	0.343968	1.38176	0.239802	0.669321
hsa-miR-200b-3p	61.2967	0.180135	0.155739	1.33781	0.24742	0.677717
hsa-miR-769-3p	13.7265	0.371394	0.319371	1.34929	0.245401	0.677717
hsa-miR-877-5p	532.037	-0.122787	0.105999	1.33781	0.247421	0.677717
hsa-miR-502-5p	63.0718	0.190649	0.166339	1.31353	0.251757	0.685338
hsa-miR-4781-3p	14.2316	0.426076	0.369477	1.30082	0.254064	0.687375
hsa-miR-3158-5p	79.5774	-0.163733	0.144107	1.29062	0.255933	0.68821
hsa-let-7b-3p	220.44	-0.252997	0.221693	1.26572	0.260571	0.69224
hsa-miR-589-3p	189.697	-0.134708	0.119463	1.26728	0.260277	0.69224
hsa-miR-1538	29.2022	-0.23418	0.215998	1.17467	0.278444	0.718008
hsa-miR-1908-3p	41.1177	-0.250881	0.229048	1.19677	0.273969	0.718008
hsa-miR-3065-3p	119.303	-0.168339	0.155385	1.1669	0.28004	0.718008
hsa-miR-34a-5p	4742.11	0.0849331	0.0775724	1.19647	0.274029	0.718008
hsa-miR-501-3p	156.551	-0.140192	0.128544	1.18622	0.276094	0.718008
hsa-miR-5100	18.1816	0.373444	0.344487	1.16887	0.279633	0.718008
hsa-miR-27a-3p	49382.4	0.128465	0.119222	1.15289	0.282945	0.721264
hsa-miR-1296-5p	99.8893	-0.164007	0.153621	1.13716	0.286253	0.725502
hsa-miR-3605-5p	78.5534	-0.240871	0.22494	1.12601	0.288627	0.72734
hsa-miR-2110	1030.72	-0.131818	0.124521	1.11259	0.291519	0.730454
hsa-miR-151b	13.0075	0.335586	0.320154	1.09714	0.294895	0.734738
hsa-miR-6803-3p	28.1615	0.261964	0.254256	1.0552	0.304313	0.753944
hsa-miR-652-3p	2544.16	0.159423	0.156582	1.02239	0.311952	0.768551
hsa-miR-548e-5p	93.9273	-0.236496	0.233146	1.00291	0.316606	0.769192
hsa-miR-574-3p	1653.44	0.109497	0.109271	0.999447	0.317444	0.769192
hsa-miR-6511b-3p	26.842	0.297926	0.294282	1.00579	0.315914	0.769192
hsa-miR-24-2-5p	1741.39	-0.109289	0.110293	0.976719	0.32301	0.774171
hsa-miR-3691-5p	129.222	0.135291	0.136651	0.979519	0.322318	0.774171
hsa-miR-199b-3p	328.803	-0.211677	0.213226	0.959535	0.327304	0.780222
hsa-miR-193a-3p	400.162	-0.27454	0.274681	0.948184	0.330182	0.782851
hsa-miR-1303	14.1899	-0.326761	0.340887	0.91399	0.339058	0.784401
hsa-miR-3176	89.5606	-0.1597	0.16574	0.92245	0.336832	0.784401
hsa-miR-411-5p	15.3228	0.315379	0.325719	0.933455	0.333967	0.784401
hsa-miR-4746-5p	28.304	0.231209	0.240372	0.922981	0.336693	0.784401
hsa-miR-548ay-3p	12.9641	-0.341022	0.354532	0.911453	0.339729	0.784401
hsa-miR-532-3p	565.633	0.190955	0.198699	0.902059	0.34223	0.78606
hsa-miR-32-5p	142.794	0.170387	0.180874	0.876202	0.349244	0.789938
hsa-miR-486-5p	943.35	0.155838	0.165253	0.876026	0.349292	0.789938
hsa-miR-598-3p	88.6828	0.159429	0.168673	0.888113	0.345989	0.789938
hsa-miR-1254	16.4727	0.308332	0.329986	0.858961	0.35403	0.796567
hsa-miR-30a-5p	4751.98	-0.0967791	0.104858	0.84776	0.357187	0.799591
hsa-miR-125a-3p	195.657	0.165437	0.1808	0.826127	0.363395	0.809379
hsa-miR-1343-5p	21.9739	-0.265695	0.292185	0.819636	0.365287	0.809504
hsa-miR-6866-5p	13.6228	-0.300582	0.332763	0.810453	0.367986	0.81141
hsa-miR-199a-3p	683.653	-0.180859	0.200986	0.789917	0.374125	0.816779
hsa-miR-618	70.8523	-0.137838	0.154506	0.795548	0.372428	0.816779
hsa-miR-29b-3p	414.161	0.236364	0.26321	0.767693	0.380932	0.824127
hsa-miR-33b-5p	19.5097	0.412793	0.450576	0.766736	0.381229	0.824127
hsa-miR-106b-3p	984.476	-0.0611383	0.0701952	0.758123	0.383917	0.825889
hsa-miR-125b-5p	340.189	0.104597	0.122445	0.726951	0.393873	0.831092
hsa-miR-4742-3p	16.5141	0.266701	0.309851	0.734535	0.391417	0.831092
hsa-miR-5690	29.2093	0.290399	0.334038	0.731022	0.392552	0.831092
hsa-miR-6837-3p	19.8884	0.227683	0.266422	0.728745	0.39329	0.831092
hsa-miR-3177-3p	37.7369	0.183514	0.215758	0.7209	0.395849	0.831283
hsa-miR-450b-5p	442.146	-0.173327	0.202829	0.712434	0.398637	0.83317
hsa-miR-30e-5p	68026.7	-0.202277	0.237223	0.698699	0.403221	0.834838
hsa-miR-933	1376.37	0.174898	0.205638	0.703504	0.401609	0.834838
hsa-miR-210-3p	16226.6	0.175979	0.211587	0.670554	0.412859	0.850797
hsa-miR-3653	18.3805	-0.251878	0.308947	0.65751	0.41744	0.856238
hsa-miR-1255a	52.9641	-0.186886	0.242304	0.583779	0.444835	0.867247
hsa-miR-181a-2-3p	879.833	-0.0612356	0.079246	0.596463	0.439931	0.867247
hsa-miR-2277-5p	136.36	-0.116524	0.146873	0.626918	0.428488	0.867247
hsa-miR-301b	513.959	-0.253432	0.317881	0.590486	0.442231	0.867247
hsa-miR-339-3p	1223.67	-0.053684	0.069488	0.596329	0.439982	0.867247
hsa-miR-378c	29.5639	-0.179242	0.230072	0.602609	0.437584	0.867247
hsa-miR-4787-3p	14.6193	0.248044	0.324827	0.579761	0.446406	0.867247
hsa-miR-511-3p	137.415	-0.236016	0.289375	0.631435	0.42683	0.867247
hsa-miR-628-3p	74.3488	0.160903	0.204728	0.609822	0.434855	0.867247
hsa-miR-92a-2-5p	291.996	0.100428	0.126709	0.625177	0.42913	0.867247
hsa-miR-98-3p	245.492	-0.184293	0.236089	0.588778	0.442892	0.867247
hsa-miR-99a-5p	322.993	0.114976	0.150324	0.580169	0.446246	0.867247
hsa-miR-106b-5p	773.296	-0.153633	0.225457	0.448885	0.502865	0.877008
hsa-miR-10a-3p	24.2563	0.188408	0.285253	0.431196	0.511403	0.877008
hsa-miR-1228-5p	29.9486	-0.18552	0.249597	0.549151	0.458665	0.877008
hsa-miR-1243	22.472	0.251061	0.373224	0.438385	0.507903	0.877008
hsa-miR-1307-3p	3151.58	-0.0535151	0.0746736	0.512819	0.473921	0.877008
hsa-miR-140-3p	17196.6	0.0426707	0.0592366	0.518493	0.471485	0.877008
hsa-miR-142-3p	7131.63	-0.288498	0.381186	0.511333	0.474562	0.877008
hsa-miR-1468-5p	38.9619	-0.142572	0.208882	0.464502	0.495527	0.877008
hsa-miR-17-5p	1538.62	0.0658969	0.096264	0.467012	0.494365	0.877008
hsa-miR-193b-3p	23.8734	0.209145	0.282571	0.542186	0.461528	0.877008
hsa-miR-200c-3p	93.0473	0.0949674	0.137291	0.478347	0.489172	0.877008
hsa-miR-221-3p	576322	-0.0878051	0.124295	0.49507	0.481674	0.877008
hsa-miR-24-3p	6545.64	0.129767	0.182261	0.496244	0.481155	0.877008
hsa-miR-25-3p	18340.1	0.0549511	0.0835124	0.431911	0.511053	0.877008
hsa-miR-27b-5p	63.3514	-0.106586	0.162572	0.429273	0.512346	0.877008
hsa-miR-301a-3p	1831.58	-0.262042	0.361013	0.477302	0.489647	0.877008
hsa-miR-330-3p	90.1473	-0.100602	0.138066	0.530494	0.466399	0.877008
hsa-miR-340-5p	16237.4	-0.204063	0.279428	0.503636	0.477907	0.877008
hsa-miR-3679-5p	42.8396	-0.135024	0.199	0.459495	0.49786	0.877008
hsa-miR-374a-3p	1434.96	-0.280583	0.395693	0.44699	0.503768	0.877008
hsa-miR-378a-3p	52511.5	-0.0569392	0.0831726	0.467519	0.494131	0.877008
hsa-miR-378a-5p	653.501	0.106882	0.161932	0.429566	0.512202	0.877008
hsa-miR-378d	26.6307	-0.193272	0.27793	0.475874	0.490297	0.877008
hsa-miR-4511	13.2218	-0.23888	0.344558	0.476087	0.4902	0.877008
hsa-miR-545-5p	16.3551	-0.323028	0.469348	0.436005	0.509057	0.877008
hsa-miR-624-5p	19.4549	-0.251347	0.371534	0.438874	0.507666	0.877008
hsa-miR-629-3p	21.8972	-0.223335	0.321612	0.471124	0.49247	0.877008
hsa-miR-6763-3p	19.7823	-0.173749	0.258345	0.451938	0.501416	0.877008
hsa-miR-6819-3p	25.021	-0.155689	0.239411	0.421905	0.515988	0.877008
hsa-miR-92b-5p	238325	0.0689941	0.105887	0.422429	0.515727	0.877008
hsa-miR-93-5p	7031.54	-0.0421424	0.0632944	0.442882	0.505735	0.877008
hsa-miR-941	42.1894	0.125872	0.194069	0.41976	0.517057	0.877008
hsa-miR-98-5p	19187	0.0622912	0.0848464	0.537613	0.463424	0.877008
hsa-miR-3173-5p	35.3772	-0.147903	0.232087	0.403339	0.52537	0.881888
hsa-miR-5010-3p	1707.21	0.0941963	0.147652	0.402243	0.525933	0.881888
hsa-miR-6842-3p	289.318	0.0756615	0.118871	0.403824	0.525121	0.881888
hsa-let-7g-3p	39.4499	-0.150387	0.24491	0.371458	0.54221	0.883297
hsa-miR-101-3p	8458.61	-0.211875	0.333804	0.370411	0.54278	0.883297
hsa-miR-1286	15.1373	-0.209735	0.34324	0.368787	0.543666	0.883297
hsa-miR-190a-5p	51.5568	-0.279659	0.424849	0.386803	0.533984	0.883297
hsa-miR-28-3p	51459.8	0.0452305	0.0731248	0.38197	0.536551	0.883297
hsa-miR-33a-3p	23.0647	-0.167373	0.27595	0.363853	0.546374	0.883297
hsa-miR-589-5p	1297.37	0.0582298	0.0936832	0.385326	0.534766	0.883297
hsa-miR-651-3p	15.5835	0.2337	0.380944	0.363076	0.546803	0.883297
hsa-miR-652-5p	90.6004	0.164677	0.261559	0.382235	0.53641	0.883297
hsa-miR-653-5p	160.841	-0.127494	0.208904	0.36428	0.546139	0.883297
hsa-miR-20a-5p	1407.87	0.0621435	0.104548	0.351806	0.553092	0.88899
hsa-miR-582-5p	141.091	-0.119191	0.199792	0.349566	0.554359	0.88899
hsa-miR-4661-5p	18.8758	0.159387	0.270774	0.345382	0.556739	0.889572
hsa-miR-548at-5p	23.1616	0.241473	0.405095	0.334211	0.56319	0.890204
hsa-miR-664a-3p	252.761	0.153503	0.258282	0.338459	0.56072	0.890204
hsa-miR-664b-5p	19.0075	-0.195867	0.334658	0.336974	0.561581	0.890204
hsa-miR-1228-3p	121.287	-0.0871468	0.153518	0.320928	0.57105	0.89399
hsa-miR-148a-3p	33369.7	-0.0822043	0.146439	0.311431	0.576804	0.89399
hsa-miR-210-5p	652853	-0.0936281	0.165792	0.313772	0.575375	0.89399
hsa-miR-4645-3p	28.1078	0.147553	0.259492	0.320621	0.571235	0.89399
hsa-miR-660-3p	24.8587	0.146396	0.259219	0.316034	0.574001	0.89399
hsa-miR-6852-5p	76.8729	0.0827884	0.148609	0.309888	0.577749	0.89399
hsa-miR-1304-5p	15.5903	-0.249236	0.44199	0.298808	0.584631	0.89414
hsa-miR-150-5p	369.884	0.166004	0.292557	0.303078	0.581959	0.89414
hsa-miR-26a-2-3p	61.4248	0.110211	0.209336	0.273886	0.600737	0.89414
hsa-miR-26b-5p	67676.5	0.0372855	0.071874	0.268703	0.604203	0.89414
hsa-miR-28-5p	6754.49	-0.0563382	0.107081	0.27542	0.599719	0.89414
hsa-miR-335-3p	27.1857	0.132294	0.23958	0.303002	0.582007	0.89414
hsa-miR-454-3p	1343.81	0.0356747	0.0674028	0.279869	0.596787	0.89414
hsa-miR-502-3p	217.084	0.0590597	0.109111	0.292507	0.588619	0.89414
hsa-miR-505-5p	47.2969	0.117406	0.224459	0.271107	0.60259	0.89414
hsa-miR-548l	13.7823	0.179346	0.333558	0.285365	0.593206	0.89414
hsa-miR-582-3p	200.144	-0.137421	0.253195	0.283056	0.594705	0.89414
hsa-miR-6513-3p	27.2958	-0.150126	0.276671	0.290279	0.590042	0.89414
hsa-miR-6716-3p	12.7266	0.259584	0.468658	0.285548	0.593087	0.89414
hsa-miR-1261	465.406	-0.0807077	0.158703	0.255595	0.613163	0.901349
hsa-miR-29c-3p	1674.79	-0.103541	0.201872	0.256305	0.61267	0.901349
hsa-miR-149-5p	13.557	0.161349	0.322859	0.24919	0.617646	0.901926
hsa-miR-3128	21.7786	-0.131359	0.261229	0.251927	0.615721	0.901926
hsa-miR-141-3p	109.43	-0.177022	0.347214	0.239973	0.624226	0.904987
hsa-miR-2277-3p	14.9945	-0.180157	0.364933	0.239159	0.624814	0.904987
hsa-miR-3620-3p	34.8962	-0.132273	0.268479	0.237665	0.625898	0.904987
hsa-miR-2355-3p	29.942	-0.109639	0.226238	0.233574	0.628886	0.905694
hsa-miR-95-5p	49.1809	-0.0915927	0.190065	0.231391	0.630494	0.905694
hsa-miR-580-3p	27.8435	-0.202857	0.411547	0.224048	0.635973	0.910598
hsa-miR-148b-3p	12916.5	-0.0435962	0.095216	0.208883	0.647644	0.918364
hsa-miR-2467-5p	98.0707	-0.13698	0.291624	0.210193	0.646616	0.918364
hsa-miR-935	180.262	0.0495945	0.108275	0.209745	0.646967	0.918364
hsa-miR-7848-3p	16.1483	-0.146696	0.322368	0.205155	0.650592	0.919586
hsa-miR-1180-3p	53.0773	0.102307	0.226997	0.200687	0.654167	0.921686
hsa-miR-1229-3p	19.5212	-0.136999	0.309009	0.193857	0.659725	0.926019
hsa-miR-142-5p	93431.7	-0.0946004	0.212756	0.191776	0.661442	0.926019
hsa-let-7a-5p	186382	0.0543715	0.126035	0.184566	0.667479	0.926167
hsa-miR-1307-5p	3597.75	-0.141848	0.317938	0.184129	0.667849	0.926167
hsa-miR-625-3p	75.9148	-0.0641072	0.149152	0.184659	0.6674	0.926167
hsa-miR-19a-3p	500.667	-0.188314	0.439377	0.159025	0.690056	0.929712
hsa-miR-20a-3p	13.9423	0.235139	0.551881	0.158428	0.690608	0.929712
hsa-miR-320d	33.3773	0.0936162	0.228634	0.167159	0.682649	0.929712
hsa-miR-338-3p	3817.17	-0.0973186	0.226949	0.177484	0.673545	0.929712
hsa-miR-3614-3p	138.465	0.118281	0.283752	0.165136	0.684471	0.929712
hsa-miR-4326	145.361	0.0482122	0.121498	0.157481	0.691487	0.929712
hsa-miR-4767	13.2597	0.126331	0.30847	0.167547	0.682301	0.929712
hsa-miR-659-5p	36.756	-0.0817699	0.199789	0.167484	0.682357	0.929712
hsa-miR-6747-3p	13.4169	-0.122592	0.303321	0.163027	0.686385	0.929712
hsa-miR-7705	75.6662	-0.0876077	0.2123	0.167571	0.68228	0.929712
hsa-let-7c-5p	1258.46	0.044494	0.123832	0.128206	0.7203	0.932708
hsa-let-7g-5p	71035.7	-0.0270637	0.071997	0.141085	0.707205	0.932708
hsa-miR-1250-5p	17.8844	0.129914	0.35563	0.131498	0.716884	0.932708
hsa-miR-1301-3p	569.849	0.0503809	0.140491	0.127526	0.721011	0.932708
hsa-miR-151a-5p	1551.24	0.0315794	0.0892136	0.125019	0.723654	0.932708
hsa-miR-152-3p	901.257	0.0265229	0.06959	0.145165	0.703199	0.932708
hsa-miR-15a-5p	7490.71	-0.0533127	0.146787	0.13037	0.718049	0.932708
hsa-miR-181a-5p	308042	0.0252767	0.0718917	0.12343	0.725343	0.932708
hsa-miR-2115-3p	110.864	0.0702658	0.198623	0.12334	0.72544	0.932708
hsa-miR-224-3p	416.025	-0.0333424	0.0852517	0.152834	0.695842	0.932708
hsa-miR-2355-5p	142.531	0.074645	0.201658	0.134369	0.713944	0.932708
hsa-miR-30b-5p	8039.39	-0.0518488	0.143422	0.129257	0.719204	0.932708
hsa-miR-324-5p	206.182	0.0567624	0.148105	0.145928	0.702458	0.932708
hsa-miR-374b-5p	554.786	0.0437935	0.118238	0.136514	0.711771	0.932708
hsa-miR-542-5p	22.5903	0.110272	0.301647	0.131327	0.717061	0.932708
hsa-miR-450a-5p	212.197	-0.0540971	0.160769	0.11202	0.737856	0.94425
hsa-miR-503-5p	27.9342	0.0804406	0.240907	0.111273	0.738699	0.94425
hsa-miR-197-3p	18.5602	-0.10016	0.301531	0.109137	0.741129	0.944618
hsa-miR-6503-3p	402.455	-0.0284972	0.0879939	0.104753	0.746199	0.948339
hsa-let-7f-2-3p	135.142	0.0925262	0.285292	0.0999788	0.751855	0.952782
hsa-miR-21-5p	43.4164	-0.0641786	0.206686	0.0959622	0.75673	0.956193
hsa-miR-625-5p	71.5416	0.0430425	0.141519	0.0924772	0.761051	0.956193
hsa-miR-664a-5p	70.2336	0.0640941	0.208685	0.0931742	0.76018	0.956193
hsa-let-7d-3p	3912.11	-0.0305661	0.10131	0.0906742	0.763322	0.956321
hsa-miR-18a-3p	69.0777	-0.0464446	0.156257	0.0881906	0.76649	0.95757
hsa-miR-425-5p	5245.61	-0.0160294	0.0550692	0.0846828	0.771049	0.960544
hsa-miR-1908-5p	65.241	0.0738473	0.26019	0.0783069	0.779605	0.965925
hsa-miR-3161	14.0538	0.135008	0.51635	0.0708952	0.790038	0.965925
hsa-miR-320c	7305.72	0.039679	0.153456	0.0659874	0.797271	0.965925
hsa-miR-345-5p	1822.97	0.0228115	0.0880138	0.0670128	0.795737	0.965925
hsa-miR-4775	113.225	-0.0472833	0.176862	0.0706775	0.790353	0.965925
hsa-miR-550a-3p	33.0066	-0.0655134	0.248233	0.0688915	0.792958	0.965925
hsa-miR-550a-5p	37.8494	-0.060156	0.230668	0.0676363	0.79481	0.965925
hsa-miR-641	57.8957	0.0517032	0.194965	0.0698046	0.791621	0.965925
hsa-miR-6810-3p	23.6859	-0.0966821	0.360508	0.0687038	0.793233	0.965925
hsa-miR-766-3p	186.806	0.0517038	0.185769	0.0763327	0.78233	0.965925
hsa-let-7f-5p	307535	-0.0241521	0.104406	0.0532587	0.817487	0.969118
hsa-miR-181c-5p	2583.78	-0.0303429	0.130218	0.0538081	0.816565	0.969118
hsa-miR-185-5p	2088.75	0.0654376	0.266297	0.0572281	0.810932	0.969118
hsa-miR-33a-5p	18.099	-0.111292	0.447606	0.0568133	0.811605	0.969118
hsa-miR-374a-5p	947.864	-0.0730459	0.292742	0.058524	0.808844	0.969118
hsa-miR-424-5p	353.774	-0.0565167	0.227829	0.0595467	0.807214	0.969118
hsa-miR-542-3p	78.4694	-0.0742805	0.307925	0.054942	0.814677	0.969118
hsa-miR-590-3p	319.677	-0.0990696	0.379142	0.0612453	0.804538	0.969118
hsa-let-7e-3p	167.304	-0.0387657	0.248858	0.0234556	0.878278	0.969413
hsa-let-7e-5p	17090.4	0.017715	0.13062	0.0182119	0.89265	0.969413
hsa-let-7i-5p	58375.4	0.00727684	0.0588427	0.0152817	0.901617	0.969413
hsa-miR-101-5p	41.8583	0.0502506	0.307801	0.0255734	0.872947	0.969413
hsa-miR-1260a	246.695	0.0180012	0.131022	0.018786	0.890982	0.969413
hsa-miR-1260b	920.543	-0.0302094	0.17679	0.0286856	0.865507	0.969413
hsa-miR-127-3p	18.8911	-0.0582993	0.318994	0.0328852	0.856099	0.969413
hsa-miR-1285-3p	17.9793	-0.0476874	0.268848	0.0313584	0.859443	0.969413
hsa-miR-1306-5p	46.6284	-0.0367845	0.276611	0.0171953	0.895672	0.969413
hsa-miR-133a-3p	59.4415	0.0353751	0.23552	0.0224451	0.880909	0.969413
hsa-miR-151a-3p	7912.02	0.0113469	0.0955882	0.0140442	0.905665	0.969413
hsa-miR-1537-3p	16.4416	-0.0591621	0.468649	0.0144509	0.904315	0.969413
hsa-miR-15b-3p	95.5932	-0.037078	0.187123	0.0388212	0.843803	0.969413
hsa-miR-16-2-3p	365.272	0.0100421	0.079924	0.0157791	0.900037	0.969413
hsa-miR-17-3p	160.506	0.038321	0.205949	0.0338852	0.853951	0.969413
hsa-miR-186-5p	40566.2	0.0197761	0.0911037	0.0469794	0.828405	0.969413
hsa-miR-190b	53.1415	0.025654	0.176429	0.0210844	0.884549	0.969413
hsa-miR-194-5p	81.9113	-0.0380656	0.177647	0.0454932	0.8311	0.969413
hsa-miR-19b-3p	1735.85	-0.0772977	0.327754	0.0513025	0.820812	0.969413
hsa-miR-20b-5p	45.7345	0.0382287	0.189395	0.0406875	0.840142	0.969413
hsa-miR-223-5p	275.882	0.154284	0.814295	0.0234839	0.878205	0.969413
hsa-miR-3065-5p	65.604	-0.0239905	0.170924	0.0196171	0.888612	0.969413
hsa-miR-30a-3p	151.151	0.0345892	0.156242	0.048684	0.825369	0.969413
hsa-miR-30d-5p	95382.2	-0.0102953	0.0537078	0.0367261	0.848024	0.969413
hsa-miR-3157-5p	17.2314	0.0601279	0.284126	0.0446126	0.832718	0.969413
hsa-miR-363-3p	897.808	-0.00908829	0.0733136	0.0153615	0.901362	0.969413
hsa-miR-381-3p	15.4795	0.0973374	0.438497	0.0476494	0.827205	0.969413
hsa-miR-3909	1027.02	0.0163501	0.0889535	0.0337159	0.854312	0.969413
hsa-miR-4709-3p	18.5867	0.0545451	0.276501	0.0387637	0.843917	0.969413
hsa-miR-489-3p	77.052	0.0222662	0.155081	0.0205781	0.885934	0.969413
hsa-miR-5010-5p	102.539	0.0260943	0.164209	0.0251105	0.874092	0.969413
hsa-miR-504-5p	18.2969	-0.0514729	0.293473	0.0305384	0.861274	0.969413
hsa-miR-548e-3p	370.272	0.0307864	0.234709	0.0166255	0.897405	0.969413
hsa-miR-576-5p	223.474	0.0215748	0.113881	0.035806	0.849917	0.969413
hsa-miR-627-3p	22.2439	-0.057459	0.289404	0.0387781	0.843889	0.969413
hsa-miR-629-5p	212.26	-0.0237225	0.146891	0.0259151	0.872108	0.969413
hsa-miR-660-5p	5022.54	0.0138946	0.0907463	0.0233781	0.878478	0.969413
hsa-miR-6774-3p	29.9027	-0.0293269	0.230721	0.0161039	0.899019	0.969413
hsa-miR-877-3p	15.5157	-0.0782582	0.371071	0.0433536	0.835061	0.969413
hsa-miR-942-3p	12740.7	0.0214977	0.112161	0.0365242	0.848437	0.969413
hsa-miR-130a-3p	178.478	0.0143001	0.125001	0.013052	0.909043	0.969952
hsa-miR-212-5p	15.1025	-0.0328531	0.292273	0.0126166	0.910567	0.969952
hsa-miR-130b-3p	1950.66	0.00647511	0.0636528	0.0103398	0.919007	0.975733
hsa-miR-335-5p	96.9388	0.0209367	0.207664	0.00998103	0.92042	0.975733
hsa-miR-484	6337.61	0.00892231	0.0949815	0.00879154	0.925297	0.978552
hsa-miR-1304-3p	425.18	0.00756238	0.107306	0.00495453	0.943884	0.993444
hsa-miR-330-5p	264.147	0.0104949	0.14623	0.0051063	0.943033	0.993444
hsa-let-7b-5p	17088.5	0.00830289	0.157552	0.00273856	0.958265	0.993568
hsa-let-7d-5p	16821.8	0.00376026	0.121906	0.000939789	0.975544	0.993568
hsa-miR-107	1002.13	-0.00249655	0.0701392	0.00126564	0.971621	0.993568
hsa-miR-3174	107.558	-0.0070082	0.141908	0.00243334	0.960657	0.993568
hsa-miR-339-5p	186.898	-0.0064848	0.107261	0.00365187	0.951813	0.993568
hsa-miR-371b-5p	118.304	-0.005411	0.131626	0.00168697	0.967238	0.993568
hsa-miR-3912-3p	16.3493	0.0133918	0.372296	0.00124666	0.971834	0.993568
hsa-miR-4662a-5p	424.163	-0.00381972	0.0994218	0.00147331	0.969382	0.993568
hsa-miR-548k	1115.33	0.00777769	0.121941	0.0040511	0.94925	0.993568
hsa-miR-584-5p	56.9403	-0.00833521	0.199204	0.00174089	0.966719	0.993568
hsa-miR-6511a-3p	26.0343	-0.0161325	0.336633	0.00220779	0.962523	0.993568
hsa-miR-7106-3p	37.9897	-0.0115023	0.227095	0.00254592	0.959758	0.993568
hsa-miR-943	192.032	-0.00379196	0.121764	0.000967681	0.975184	0.993568
hsa-miR-99b-3p	429.554	-0.00356991	0.094246	0.00143379	0.969795	0.993568
hsa-miR-3200-5p	170.479	-0.00838676	0.293058	0.000765194	0.977932	0.993705
hsa-miR-140-5p	719.019	0.00258985	0.113605	0.000517951	0.981843	0.994348
hsa-miR-939-3p	12.6834	0.00688772	0.32392	0.000450062	0.983074	0.994348
hsa-miR-18a-5p	188.174	0.00299678	0.221872	0.000176472	0.989401	0.995181
hsa-miR-29b-2-5p	19.619	0.00368406	0.285081	0.000165699	0.98973	0.995181
hsa-miR-4685-3p	25.5052	0.00263316	0.266904	9.65722e-05	0.992159	0.995181
hsa-miR-6503-5p	145.894	0.00123846	0.139405	7.86519e-05	0.992924	0.995181
hsa-miR-193a-5p	1989.42	0.000260178	0.130579	3.74849e-06	0.998455	0.998455
hsa-miR-1227-3p	11.2738	-0.0609898	0.341469	0.0318382	0.858383	NA
hsa-miR-1264	12.1591	0.259527	0.369188	0.488162	0.484748	NA
hsa-miR-1273d	10.5164	0.563393	0.380801	2.17492	0.140277	NA
hsa-miR-1277-5p	9.3692	-0.115566	0.657832	0.0263792	0.870978	NA
hsa-miR-1284	9.43125	-0.202412	0.409883	0.239864	0.624304	NA
hsa-miR-1306-3p	11.9513	0.105898	0.384868	0.0740526	0.785525	NA
hsa-miR-145-5p	9.50379	0.0536655	0.417801	0.016162	0.898838	NA
hsa-miR-188-3p	12.1239	-0.590682	0.432907	1.78235	0.181861	NA
hsa-miR-195-5p	9.62237	0.781132	0.402197	3.76964	0.0521909	NA
hsa-miR-200a-3p	9.78017	0.167683	0.525985	0.0929066	0.760514	NA
hsa-miR-204-5p	12.654	0.0588688	0.337931	0.0302846	0.861846	NA
hsa-miR-219a-1-3p	10.3976	0.132554	0.374154	0.12453	0.724172	NA
hsa-miR-301a-5p	10.4398	-0.740333	0.380244	3.80724	0.0510316	NA
hsa-miR-3064-5p	9.56823	0.174836	0.358925	0.237092	0.626315	NA
hsa-miR-3074-5p	12.1709	0.0421096	0.358162	0.0136768	0.906901	NA
hsa-miR-30c-2-3p	9.87709	0.0984558	0.36225	0.0736487	0.786096	NA
hsa-miR-3150b-5p	8.23596	0.96135	0.454351	4.4186	0.0355492	NA
hsa-miR-3153	4.6937	7.11914	1.80539	29.0771	6.95538e-08	NA
hsa-miR-3201	11.0639	0.540045	0.341315	2.51677	0.112641	NA
hsa-miR-3677-3p	10.0277	0.0743143	0.386659	0.0365679	0.848347	NA
hsa-miR-429	10.9522	0.255364	0.46802	0.280733	0.596221	NA
hsa-miR-4420	7.71773	-1.24365	0.562145	4.74379	0.0294042	NA
hsa-miR-455-3p	11.6055	-0.260115	0.360143	0.52203	0.469977	NA
hsa-miR-4632-3p	9.92746	0.110947	0.376401	0.0865694	0.768585	NA
hsa-miR-491-5p	9.75064	0.645739	0.441771	2.0863	0.148625	NA
hsa-miR-548n	10.7518	-0.223052	0.423714	0.267726	0.604861	NA
hsa-miR-548s	10.3329	-0.134591	0.35179	0.145812	0.70257	NA
hsa-miR-5581-3p	11.725	0.346567	0.382975	0.808817	0.36847	NA
hsa-miR-576-3p	10.3352	-0.0475697	0.346174	0.0188503	0.890797	NA
hsa-miR-579-5p	11.9067	0.0192145	0.363496	0.00275887	0.95811	NA
hsa-miR-6514-3p	10.0568	-0.047764	0.359904	0.0175253	0.894681	NA
hsa-miR-6515-3p	11.0357	-0.0897149	0.374683	0.0563519	0.812358	NA
hsa-miR-651-5p	9.10101	0.413178	0.4111	0.994859	0.318558	NA
hsa-miR-670-3p	6.40664	7.74302	1.83442	39.8958	2.67876e-10	NA
hsa-miR-6732-3p	11.0024	0.507564	0.420766	1.40876	0.235263	NA
hsa-miR-6735-5p	12.101	0.201836	0.373982	0.287457	0.591855	NA
hsa-miR-6761-3p	9.82396	-0.206806	0.365916	0.317947	0.572844	NA
hsa-miR-6786-3p	10.9515	0.127738	0.497918	0.0610757	0.804804	NA
hsa-miR-6813-5p	9.28175	-0.441304	0.452325	0.919949	0.337488	NA
hsa-miR-6836-5p	10.2986	-0.466239	0.389545	1.41173	0.23477	NA
hsa-miR-6858-3p	11.1883	0.713006	0.418761	2.86891	0.090306	NA
hsa-miR-6882-5p	8.90119	-0.559598	0.446497	1.52252	0.217239	NA
hsa-miR-6894-3p	11.6674	-0.0683063	0.400718	0.0282366	0.866554	NA
hsa-miR-7854-3p	10.4755	-0.289555	0.429317	0.440362	0.506948	NA
hsa-miR-7974	11.3291	-0.407912	0.459987	0.756072	0.38456	NA
hsa-miR-874-5p	10.8718	-0.159243	0.51034	0.0892738	0.765102	NA
hsa-miR-92a-1-5p	12.1888	0.161776	0.4142	0.147542	0.700895	NA
hsa-miR-944	10.6381	-0.37995	0.388324	0.946069	0.330722	NA
hsa-miR-95-3p	10.9863	0.376033	0.349688	1.15514	0.282475	NA

## Sheet: DE_S24vsNI24
Supplementary Table 10: miRNA mapping and differential expression statistics
Sheet: miRNA expression levels and differential expression values (after 24 hours of infection with Salmonella)
Gene	baseMean	log2FoldChange	lfcSE	stat	pvalue	padj
hsa-miR-155-5p	66939.4	4.53393	0.194715	399.424	7.3506e-89	3.55769e-86
hsa-miR-933	3492.71	2.5103	0.154152	236.068	2.83156e-53	6.85238e-51
hsa-miR-942-3p	7466.19	-1.50175	0.103225	202.247	6.75354e-46	1.08957e-43
hsa-miR-27a-5p	473.666	1.32673	0.10482	157.276	4.45411e-36	5.38948e-34
hsa-miR-21-3p	938.152	1.78087	0.14352	145.129	2.0129e-33	1.94848e-31
hsa-miR-3615	125.34	3.36135	0.286136	125.505	3.94665e-29	3.18363e-27
hsa-miR-33b-5p	72.8477	2.27554	0.206865	124.567	6.33068e-29	4.37721e-27
hsa-miR-147b	965.062	2.63277	0.23501	109.211	1.45881e-25	7.84518e-24
hsa-miR-29a-3p	22911.9	1.27782	0.119978	109.236	1.44034e-25	7.84518e-24
hsa-miR-27a-3p	76257.7	1.30567	0.123623	107.173	4.08055e-25	1.97498e-23
hsa-miR-27b-3p	22108.4	1.04006	0.100121	105.271	1.06528e-24	4.68725e-23
hsa-miR-222-5p	273.146	-1.95862	0.185506	104.988	1.22904e-24	4.95711e-23
hsa-miR-29b-3p	615.945	0.951314	0.0980454	93.0547	5.08676e-22	1.89384e-20
hsa-miR-3200-5p	532.411	2.30838	0.236065	85.5031	2.31337e-20	7.99766e-19
hsa-miR-449c-5p	50.569	2.89812	0.311458	84.6824	3.50358e-20	1.13049e-18
hsa-miR-449b-5p	29.4565	3.99333	0.491324	71.1058	3.38582e-17	1.02421e-15
hsa-miR-125a-3p	187.151	1.71885	0.203579	67.9284	1.69541e-16	4.82692e-15
hsa-miR-29b-1-5p	66.1515	2.39144	0.292081	63.0885	1.97621e-15	5.31381e-14
hsa-miR-93-3p	11.5381	6.26493	1.14224	62.394	2.8118e-15	7.1627e-14
hsa-miR-181c-5p	4075.53	1.2732	0.158993	61.3199	4.85146e-15	1.17405e-13
hsa-miR-1307-5p	6509.93	0.743818	0.0997083	54.8869	1.27668e-13	2.94245e-12
hsa-miR-30d-5p	67488.8	-0.45381	0.0613201	54.5123	1.5448e-13	3.39856e-12
hsa-miR-130b-3p	2388.31	0.860193	0.116575	53.4124	2.70389e-13	5.68993e-12
hsa-miR-345-5p	2347.45	0.927429	0.125773	53.1359	3.11245e-13	6.27678e-12
hsa-miR-4773	8.10118	6.59491	1.51949	52.267	4.84448e-13	9.37892e-12
hsa-miR-30e-3p	3683.27	-0.804919	0.11082	51.8513	5.98661e-13	1.11443e-11
hsa-miR-671-3p	461.482	-1.0604	0.149644	48.8918	2.7048e-12	4.8486e-11
hsa-miR-210-3p	41168.1	1.95	0.263788	48.4638	3.36451e-12	5.81579e-11
hsa-miR-181a-2-3p	643.367	-0.954169	0.135855	48.2437	3.76401e-12	6.282e-11
hsa-miR-30c-1-3p	165.16	-1.73258	0.247151	45.807	1.30498e-11	2.10537e-10
hsa-miR-2114-3p	312.137	1.87666	0.269454	43.9353	3.39408e-11	5.29915e-10
hsa-miR-148b-3p	7911.4	-1.20653	0.179333	43.1422	5.09027e-11	7.24615e-10
hsa-miR-3065-5p	52.0944	-1.40059	0.213233	43.2551	4.80473e-11	7.24615e-10
hsa-miR-670-3p	12.3854	6.84551	1.26414	43.1929	4.95995e-11	7.24615e-10
hsa-miR-187-3p	24.5806	5.21111	0.811559	42.6367	6.59127e-11	9.11479e-10
hsa-miR-7704	183.863	-1.13573	0.175212	41.0264	1.50189e-10	2.01921e-09
hsa-miR-188-5p	91.0612	-1.16813	0.182696	40.7411	1.73797e-10	2.27346e-09
hsa-miR-193b-3p	52.5823	1.90397	0.292049	40.6889	1.78495e-10	2.27347e-09
hsa-miR-199b-5p	315.865	-0.855393	0.133484	40.5804	1.8869e-10	2.34169e-09
hsa-miR-133a-3p	77.3462	-1.52778	0.239798	40.4813	1.98509e-10	2.34338e-09
hsa-miR-223-5p	28.0045	-2.91945	0.445049	40.5172	1.94891e-10	2.34338e-09
hsa-miR-23a-5p	365.491	0.847331	0.132943	40.0425	2.48495e-10	2.86361e-09
hsa-miR-3661	45.0084	2.38361	0.362741	39.6596	3.02316e-10	3.40281e-09
hsa-miR-30a-3p	101.104	-1.12224	0.17811	39.2128	3.80039e-10	4.18043e-09
hsa-miR-181b-5p	25686.5	0.914209	0.144701	38.8119	4.66681e-10	5.01942e-09
hsa-miR-15a-5p	9904.72	0.972056	0.154539	38.3074	6.04315e-10	6.35845e-09
hsa-miR-500a-3p	4752.06	-1.37759	0.217203	37.585	8.75166e-10	9.01235e-09
hsa-miR-2110	1327.52	1.2229	0.195033	37.3299	9.97438e-10	1.00575e-08
hsa-miR-758-3p	4285.03	-0.636336	0.105449	35.9768	1.99678e-09	1.97233e-08
hsa-miR-5010-3p	1095.6	-0.71162	0.118723	35.4121	2.66821e-09	2.58283e-08
hsa-miR-941	32.7794	-1.7426	0.298758	33.5163	7.06678e-09	6.70652e-08
hsa-miR-185-5p	1914.59	-0.799444	0.13796	32.8721	9.84275e-09	9.16133e-08
hsa-miR-339-5p	126.267	-0.812038	0.142372	32.5002	1.19183e-08	1.08838e-07
hsa-miR-17-3p	234.583	1.14277	0.199044	31.7821	1.72476e-08	1.5459e-07
hsa-miR-501-3p	121.852	-0.84101	0.149535	31.4572	2.03889e-08	1.79422e-07
hsa-miR-378a-5p	462.5	-0.772475	0.1384	30.6384	3.10887e-08	2.68695e-07
hsa-miR-130a-3p	224.167	1.27516	0.227591	29.7938	4.80518e-08	4.08019e-07
hsa-let-7i-5p	71849.7	0.707485	0.12887	29.5879	5.34385e-08	4.45935e-07
hsa-miR-582-3p	133.45	-1.20654	0.219993	29.2234	6.44945e-08	5.29074e-07
hsa-miR-1301-3p	584.267	0.454873	0.0841932	29.1197	6.80411e-08	5.48865e-07
hsa-let-7i-3p	285.726	2.09307	0.361597	28.4434	9.64795e-08	7.6551e-07
hsa-miR-223-3p	7653.12	-1.18847	0.216693	28.3253	1.02549e-07	8.00548e-07
hsa-miR-146b-5p	111943	1.22378	0.223485	28.0632	1.17419e-07	9.02076e-07
hsa-miR-148a-3p	21367.7	-0.904375	0.168405	27.8898	1.28422e-07	9.7119e-07
hsa-miR-548o-3p	143.543	-1.3263	0.246384	27.43	1.62889e-07	1.21289e-06
hsa-miR-5010-5p	74.1469	-1.13618	0.216935	26.9354	2.10371e-07	1.54272e-06
hsa-miR-1296-5p	48.728	-2.46294	0.443634	26.6436	2.4466e-07	1.74141e-06
hsa-miR-338-3p	6352.81	1.03628	0.196084	26.6467	2.44268e-07	1.74141e-06
hsa-miR-3620-3p	52.0356	1.04854	0.204984	26.2566	2.98938e-07	2.0969e-06
hsa-let-7d-3p	2828.9	-0.391357	0.0764985	26.0684	3.29541e-07	2.27854e-06
hsa-miR-1249	468.686	-1.49726	0.280762	25.827	3.73428e-07	2.54563e-06
hsa-miR-653-5p	102.035	-2.53751	0.453517	25.4396	4.56456e-07	3.0684e-06
hsa-miR-99b-3p	499.51	0.662096	0.130826	25.3433	4.79818e-07	3.18126e-06
hsa-miR-141-3p	269.041	1.38739	0.26609	25.2237	5.1052e-07	3.25121e-06
hsa-miR-3610	2351.9	0.710108	0.139992	25.2293	5.09041e-07	3.25121e-06
hsa-miR-769-5p	1769	-0.660271	0.130294	25.2702	4.98342e-07	3.25121e-06
hsa-miR-1322	4025.11	0.606415	0.120602	24.934	5.93271e-07	3.72913e-06
hsa-let-7e-3p	86.7392	-1.30872	0.256976	24.8966	6.04876e-07	3.75333e-06
hsa-miR-34c-5p	32.8784	-1.48422	0.295136	24.8182	6.29987e-07	3.85967e-06
hsa-miR-146b-3p	4659.71	1.84671	0.342655	24.7837	6.41372e-07	3.8803e-06
hsa-miR-424-3p	487.194	1.56014	0.300228	24.1839	8.75629e-07	5.23215e-06
hsa-miR-16-2-3p	489.935	0.931019	0.186528	24.0676	9.3014e-07	5.49009e-06
hsa-miR-129-1-3p	22.2148	5.50943	1.03709	23.9995	9.63622e-07	5.61919e-06
hsa-miR-181c-3p	495.802	-0.829486	0.167864	23.783	1.0783e-06	6.13997e-06
hsa-miR-4512	7.21107	2.94328	0.635042	23.7943	1.07199e-06	6.13997e-06
hsa-miR-7977	621.063	0.857195	0.173769	23.633	1.1657e-06	6.56043e-06
hsa-miR-671-5p	36.7127	-1.11636	0.231715	23.3116	1.3777e-06	7.66445e-06
hsa-miR-186-5p	44332.1	0.55373	0.114306	23.1847	1.4716e-06	8.09382e-06
hsa-miR-155-3p	6.87373	4.85403	1.14135	22.5366	2.06176e-06	1.12123e-05
hsa-miR-378a-3p	36770.3	-0.514828	0.108531	22.2677	2.37165e-06	1.27542e-05
hsa-miR-148a-5p	244.52	-0.864585	0.181666	22.0705	2.62815e-06	1.39783e-05
hsa-miR-1303	7.64466	-2.60918	0.587363	21.8583	2.93549e-06	1.54432e-05
hsa-miR-181a-5p	392075	0.927413	0.19475	21.7161	3.16124e-06	1.64521e-05
hsa-miR-744-5p	51.7112	-1.41361	0.300523	21.0754	4.41571e-06	2.27362e-05
hsa-miR-550a-3p	54.2343	1.30434	0.282286	20.4602	6.08829e-06	3.10182e-05
hsa-miR-30a-5p	3508.6	-0.468983	0.104109	20.1212	7.26877e-06	3.66467e-05
hsa-let-7a-3p	250.758	-1.19555	0.258104	20.0791	7.43032e-06	3.7075e-05
hsa-miR-3620-5p	273.775	-0.647441	0.143704	20.056	7.52055e-06	3.71423e-05
hsa-miR-199a-3p	686.036	0.534862	0.11905	20.0047	7.7253e-06	3.77151e-05
hsa-miR-2467-5p	68.2406	-1.13744	0.251255	19.9881	7.79237e-06	3.77151e-05
hsa-miR-324-5p	240.955	0.672531	0.150874	19.6284	9.40624e-06	4.50755e-05
hsa-miR-106b-3p	1091.56	0.637265	0.142703	19.6035	9.52954e-06	4.52186e-05
hsa-miR-212-3p	183.3	-0.858442	0.192192	19.4775	1.01794e-05	4.73757e-05
hsa-miR-26a-5p	244873	0.266312	0.060282	19.4774	1.01799e-05	4.73757e-05
hsa-miR-449a	18.5626	1.61083	0.365103	19.4247	1.04645e-05	4.82365e-05
hsa-let-7e-5p	20243	0.510548	0.116152	19.1011	1.23975e-05	5.66073e-05
hsa-miR-143-3p	1637.62	0.635573	0.145342	18.7714	1.47363e-05	6.66576e-05
hsa-miR-625-5p	56.4711	-0.985684	0.227199	18.624	1.59206e-05	7.1348e-05
hsa-miR-301a-3p	1473.29	-1.0461	0.236993	18.3472	1.84093e-05	8.17439e-05
hsa-miR-199b-3p	333.977	0.555009	0.129321	18.2748	1.91217e-05	8.41357e-05
hsa-miR-5001-3p	41.6964	0.932637	0.219419	18.0657	2.13409e-05	9.3054e-05
hsa-miR-181a-3p	3013.33	-0.874803	0.20412	17.5828	2.75059e-05	0.000118865
hsa-miR-589-5p	1030.03	-0.30896	0.0740256	17.3865	3.04981e-05	0.000130629
hsa-miR-378c	64.0773	1.78323	0.400466	17.346	3.11561e-05	0.000132277
hsa-miR-140-5p	499.533	-0.497841	0.120566	16.9069	3.92582e-05	0.000165226
hsa-miR-125b-2-3p	170.934	-0.815609	0.196184	16.8639	4.01572e-05	0.000167553
hsa-let-7b-3p	192.115	-0.615014	0.149977	16.6347	4.53154e-05	0.000187459
hsa-miR-616-5p	75.6979	0.800312	0.195745	16.5462	4.74788e-05	0.000194744
hsa-miR-30e-5p	57954.5	-0.428844	0.106839	15.9736	6.42334e-05	0.000261252
hsa-miR-140-3p	12576.5	-0.280186	0.0702723	15.8551	6.83812e-05	0.000275804
hsa-miR-128-3p	5211.94	0.453359	0.113956	15.6737	7.52618e-05	0.000301047
hsa-miR-19a-5p	8.29363	3.30784	0.832996	15.06	0.000104148	0.000413177
hsa-miR-2277-5p	101.941	-0.609017	0.15691	15.0229	0.000106215	0.00041795
hsa-miR-3174	72.9767	-0.919952	0.234958	14.912	0.000112642	0.000439667
hsa-miR-1910-5p	128662	-0.653409	0.167255	14.867	0.000115363	0.000446687
hsa-miR-4326	108.561	-0.657505	0.170561	14.7461	0.000122999	0.000472472
hsa-miR-331-3p	761.522	-0.865393	0.220546	14.724	0.000124449	0.000474279
hsa-miR-342-5p	193.293	-0.468641	0.122788	14.5424	0.000137043	0.000518192
hsa-miR-151a-3p	6505.44	-0.288972	0.0759188	14.4433	0.000144443	0.000538863
hsa-miR-629-5p	231.382	0.467979	0.122919	14.4395	0.000144736	0.000538863
hsa-miR-1910-3p	122.212	-1.02762	0.264222	14.3157	0.00015457	0.000571083
hsa-miR-142-3p	7304.03	-0.313987	0.0832105	14.1845	0.000165732	0.000607684
hsa-miR-222-3p	10978.5	0.677597	0.179015	13.9026	0.000192535	0.000700654
hsa-miR-301b	375.198	-0.994501	0.259539	13.7935	0.000204039	0.000731517
hsa-miR-576-3p	6.59466	-1.86597	0.51698	13.8017	0.000203149	0.000731517
hsa-let-7f-5p	310458	0.380588	0.102458	13.6979	0.000214689	0.00076404
hsa-miR-142-5p	112003	0.516815	0.138973	13.6079	0.000225232	0.000795711
hsa-miR-18a-3p	69.6307	0.750716	0.205819	13.1636	0.000285441	0.000993909
hsa-miR-361-5p	1248.44	0.458312	0.125649	13.167	0.000284929	0.000993909
hsa-miR-10b-5p	26.863	1.19513	0.33134	12.6949	0.000366651	0.00125858
hsa-miR-200c-3p	75.1166	-0.625241	0.175288	12.6989	0.00036588	0.00125858
hsa-miR-125b-5p	348.521	-0.404049	0.114055	12.4941	0.000408246	0.00137216
hsa-miR-193a-5p	2115.47	0.681208	0.18954	12.4944	0.000408183	0.00137216
hsa-miR-28-5p	7072.08	0.28593	0.0807372	12.5001	0.000406926	0.00137216
hsa-miR-1228-3p	55.8234	-0.829282	0.233176	12.4259	0.00042342	0.00141335
hsa-miR-29a-5p	41.424	0.945189	0.268827	12.1414	0.000493137	0.00163478
hsa-miR-548e-3p	273.449	-0.449257	0.128677	12.1125	0.000500841	0.00164903
hsa-miR-3115	8.30244	2.58917	0.712475	11.8228	0.0005851	0.00191344
hsa-miR-3173-5p	40.1816	0.699659	0.206948	11.4546	0.000713185	0.00231666
hsa-miR-532-5p	10424.8	0.468707	0.137612	11.4312	0.000722227	0.00233039
hsa-let-7f-1-3p	85.4462	-0.887287	0.257619	11.3749	0.000744424	0.0023861
hsa-miR-150-5p	281.678	0.710354	0.210133	11.1139	0.00085684	0.00272836
hsa-miR-708-3p	82.0453	0.615847	0.187557	10.6744	0.00108627	0.0034363
hsa-miR-32-5p	161.026	0.650268	0.197195	10.6243	0.00111613	0.00350785
hsa-miR-99a-5p	308.147	-0.534952	0.163336	10.5811	0.00114249	0.00356752
hsa-miR-6852-5p	58.251	-0.544705	0.169472	10.3602	0.00128761	0.0039949
hsa-miR-5586-5p	40.455	0.673932	0.21108	10.1948	0.0014084	0.00434182
hsa-miR-93-5p	6392.45	0.246144	0.0773586	10.0975	0.00148472	0.00454814
hsa-miR-502-3p	202.32	0.388742	0.122394	10.0687	0.00150808	0.00459063
hsa-miR-1243	24.2942	0.972503	0.307172	10.0079	0.0015587	0.00466067
hsa-miR-365a-3p	266.905	-0.474223	0.149013	10.0064	0.00155998	0.00466067
hsa-miR-365b-3p	266.905	-0.474223	0.149013	10.0064	0.00155998	0.00466067
hsa-miR-326	1490.09	-0.385762	0.121719	9.95102	0.00160761	0.0047735
hsa-miR-181d-5p	475.818	0.507339	0.159681	9.9261	0.00162951	0.00480905
hsa-miR-502-5p	47.1474	-0.914392	0.287989	9.73826	0.00180472	0.00529385
hsa-miR-34a-3p	65.8152	-0.561154	0.179675	9.71541	0.00182729	0.00532777
hsa-let-7f-2-3p	86.5575	-0.924511	0.290056	9.60826	0.00193704	0.00561395
hsa-miR-21-5p	58.2605	0.562799	0.182184	9.55601	0.00199296	0.00574163
hsa-miR-19b-3p	1565.93	-0.297787	0.0962367	9.53712	0.00201357	0.00576668
hsa-miR-192-5p	1506.18	0.298312	0.0964691	9.52166	0.00203061	0.00578128
hsa-miR-4523	35.3294	1.23609	0.391966	9.2902	0.00230383	0.00652079
hsa-miR-95-5p	36.5494	-0.752837	0.249575	9.01622	0.00267594	0.00752997
hsa-miR-15b-5p	1459.43	-0.260571	0.0869765	8.94572	0.00278121	0.00778095
hsa-miR-193a-3p	391.297	-0.564427	0.188178	8.80816	0.00299887	0.00834168
hsa-miR-16-5p	96194.8	0.20163	0.0681046	8.74898	0.00309775	0.00851883
hsa-miR-429	15.5565	1.10391	0.370837	8.75471	0.00308803	0.00851883
hsa-miR-582-5p	91.6072	-0.467956	0.159277	8.60466	0.00335304	0.00916877
hsa-miR-454-5p	122.73	-0.632058	0.213838	8.52165	0.00350947	0.00954261
hsa-miR-4677-5p	9.98252	1.26353	0.435677	8.35448	0.00384738	0.010403
hsa-miR-423-5p	35070	0.465478	0.15953	8.34273	0.00387233	0.0104123
hsa-miR-30d-3p	345.087	-0.319528	0.110643	8.31526	0.00393134	0.0105125
hsa-miR-1323	272.189	0.47526	0.164467	8.21519	0.00415413	0.0110472
hsa-let-7a-5p	185224	0.291457	0.101713	8.16199	0.00427774	0.0112745
hsa-miR-378d	34.0046	0.847211	0.292962	8.15843	0.00428616	0.0112745
hsa-miR-182-5p	216.847	0.440063	0.153495	8.13901	0.00433229	0.0113342
hsa-miR-499a-5p	11.8714	1.18566	0.413689	8.06902	0.00450285	0.0117171
hsa-miR-30c-5p	25747.3	-0.411508	0.143928	8.05034	0.00454951	0.0117752
hsa-miR-874-3p	54.6178	-0.565104	0.199462	7.97893	0.00473249	0.0121837
hsa-miR-1307-3p	2996.96	0.315455	0.11165	7.9262	0.00487241	0.0124775
hsa-miR-548a-3p	13.8279	1.14276	0.405182	7.79236	0.00524675	0.0133654
hsa-miR-221-5p	409.934	0.596535	0.210348	7.76597	0.00532396	0.0134911
hsa-miR-2115-3p	86.7324	-0.407049	0.147818	7.59059	0.00586738	0.0147907
hsa-miR-3909	695.298	-0.869429	0.303749	7.49073	0.00620173	0.0155525
hsa-miR-548e-5p	72.4513	-0.566212	0.206892	7.39618	0.00653627	0.016307
hsa-miR-3691-5p	96.502	-0.412241	0.151982	7.35059	0.00670407	0.0166398
hsa-miR-330-3p	68.9761	-0.435503	0.160756	7.34075	0.00674086	0.0166458
hsa-miR-101-5p	61.3484	0.811383	0.295008	7.2156	0.00722728	0.0177564
hsa-miR-6803-3p	18.7483	-0.772735	0.292658	7.02487	0.00803851	0.0196497
hsa-miR-340-3p	1430.27	-0.516963	0.192928	6.96529	0.00831061	0.0202127
hsa-miR-152-5p	22.4694	-0.814696	0.307159	6.95026	0.00838071	0.0202764
hsa-miR-1973	7723.94	-0.413467	0.155551	6.94177	0.00842057	0.0202764
hsa-miR-486-5p	684.987	0.234723	0.0892535	6.90378	0.00860139	0.0206093
hsa-miR-338-5p	1141.34	-0.912189	0.331147	6.8586	0.00882156	0.0209296
hsa-miR-361-3p	27.3715	-0.714642	0.271347	6.86594	0.0087854	0.0209296
hsa-miR-1908-3p	28.5314	-0.762375	0.291484	6.77904	0.00922345	0.0217763
hsa-miR-98-5p	19095.3	0.240605	0.0928049	6.69271	0.0096808	0.0227452
hsa-miR-335-3p	16.9173	-1.01956	0.390091	6.597	0.0102151	0.0238846
hsa-miR-664a-3p	194.308	-0.510586	0.19675	6.58356	0.0102925	0.0239499
hsa-miR-1343-5p	17.528	-0.822136	0.321038	6.56722	0.0103874	0.024055
hsa-miR-19a-3p	476.895	-0.331892	0.130015	6.48265	0.0108933	0.0251064
hsa-miR-766-3p	135.138	-0.367511	0.144257	6.45871	0.011041	0.0253262
hsa-miR-149-5p	7.33779	-1.42708	0.560443	6.40965	0.0113502	0.0258408
hsa-miR-455-3p	7.17625	-1.62653	0.629346	6.40622	0.0113721	0.0258408
hsa-miR-107	761.658	-0.334446	0.13295	6.26732	0.0122985	0.0278154
hsa-miR-10a-5p	27410.7	-0.193591	0.0775088	6.22322	0.0126086	0.028384
hsa-miR-2355-5p	157.529	0.300939	0.122022	6.07787	0.0136886	0.0306725
hsa-miR-425-5p	4874.87	0.176049	0.071509	6.05084	0.0138997	0.0310021
hsa-miR-1286	13.1281	-0.925294	0.37952	5.96974	0.0145534	0.0323112
hsa-miR-4677-3p	193.193	-0.31163	0.128958	5.81174	0.0159196	0.035183
hsa-miR-625-3p	63.766	0.387977	0.162388	5.71079	0.016861	0.0370941
hsa-miR-4662a-5p	387.784	-0.33623	0.141416	5.5981	0.01798	0.0388496
hsa-miR-542-3p	69.3873	-0.501313	0.210876	5.61377	0.0178198	0.0388496
hsa-miR-589-3p	137.057	-0.3072	0.129687	5.59978	0.0179627	0.0388496
hsa-miR-6502-5p	14.8578	-0.93077	0.38947	5.62077	0.0177488	0.0388496
hsa-miR-1304-3p	287.972	-0.631112	0.261096	5.51852	0.0188162	0.0404758
hsa-miR-139-5p	74.9339	-0.451301	0.191765	5.4931	0.0190916	0.040722
hsa-miR-4802-3p	41.3333	-0.60771	0.256672	5.49243	0.0190989	0.040722
hsa-miR-101-3p	9414.24	0.256534	0.110365	5.36768	0.0205132	0.0435455
hsa-miR-628-3p	67.068	0.379325	0.164337	5.31636	0.021126	0.0446507
hsa-miR-371b-3p	7.37519	1.06469	0.463841	5.29957	0.0213307	0.0448198
hsa-miR-501-5p	30.1027	-0.633873	0.274264	5.29463	0.0213913	0.0448198
hsa-miR-210-5p	611978	0.21579	0.0940137	5.24592	0.0219983	0.0458931
hsa-miR-128-1-5p	99.8497	-0.330211	0.144379	5.22374	0.0222805	0.0460845
hsa-miR-146a-5p	28886	0.351902	0.15267	5.22574	0.022255	0.0460845
hsa-let-7d-5p	17156.9	0.206764	0.0907883	5.16725	0.0230166	0.0474044
hsa-miR-339-3p	1150.73	0.23424	0.10348	5.10337	0.0238794	0.048973
hsa-miR-548k	849.873	-0.297188	0.131215	5.08153	0.024182	0.0493843
hsa-miR-190a-5p	54.1561	-0.528325	0.233443	5.07067	0.024334	0.049486
hsa-miR-1285-3p	15.0672	-0.745443	0.337867	4.86887	0.0273454	0.0553773
hsa-miR-24-2-5p	1497.62	-0.181139	0.0829057	4.7626	0.0290845	0.0586538
hsa-miR-17-5p	1051.77	-0.32332	0.15023	4.56648	0.0326035	0.0654777
hsa-miR-125a-5p	43120.1	0.172987	0.0810801	4.54016	0.0331084	0.0662169
hsa-miR-4709-3p	10.5477	-0.862986	0.407486	4.43499	0.0352094	0.070129
hsa-miR-1229-3p	19.1223	-0.636227	0.302326	4.42264	0.035465	0.0703487
hsa-miR-6842-3p	204.232	-0.343121	0.16416	4.31085	0.0378701	0.0748128
hsa-miR-342-3p	3603.13	-0.165852	0.0799392	4.29506	0.0382233	0.0752036
hsa-miR-3065-3p	96.094	-0.336702	0.162642	4.26178	0.038979	0.0762593
hsa-miR-30b-5p	6841.22	-0.164737	0.0798724	4.24396	0.0393901	0.0762593
hsa-miR-7974	11.1279	-1.27525	0.590088	4.25029	0.0392436	0.0762593
hsa-miR-935	149.629	-0.321051	0.155121	4.24889	0.039276	0.0762593
hsa-miR-374a-3p	1339.94	-0.262433	0.127032	4.23467	0.0396064	0.0763725
hsa-let-7g-5p	68361.1	0.16446	0.0801559	4.19925	0.0404419	0.0776742
hsa-miR-92a-2-5p	257.054	0.253081	0.123757	4.16857	0.0411806	0.0787803
hsa-miR-212-5p	18.1045	0.607139	0.298587	4.12295	0.0423053	0.0806133
hsa-miR-3127-5p	9.24824	0.834086	0.421132	3.93827	0.0471992	0.0895858
hsa-miR-200a-3p	8.14413	1.10429	0.545953	3.87828	0.0489147	0.0924794
hsa-miR-6769b-3p	92.0105	0.273457	0.140025	3.81454	0.0508095	0.0956879
hsa-miR-92a-3p	33.6786	1.14149	0.534404	3.80547	0.0510854	0.0958347
hsa-miR-363-3p	808.661	0.197469	0.101491	3.77327	0.0520776	0.0969445
hsa-miR-939-3p	17.5175	0.694385	0.354443	3.77961	0.0518808	0.0969445
hsa-miR-98-3p	176.774	-0.741589	0.362226	3.75053	0.0527908	0.0978957
hsa-miR-1537-3p	18.2182	0.560338	0.290135	3.73112	0.0534075	0.0986611
hsa-miR-6761-3p	8.81632	-0.849428	0.440395	3.7083	0.0541425	0.0996386
hsa-miR-34a-5p	4046.66	-0.127275	0.0661675	3.69588	0.0545469	0.100003
hsa-miR-3622b-5p	22.4574	-0.694078	0.356166	3.66708	0.0554973	0.101361
hsa-miR-7705	84.4053	0.351221	0.183611	3.62737	0.0568365	0.103417
hsa-miR-1180-3p	41.0685	-0.410876	0.215843	3.60855	0.0574834	0.104202
hsa-miR-6774-3p	24.3873	0.524893	0.277423	3.56266	0.0590931	0.10672
hsa-miR-505-3p	402.899	-0.250759	0.132505	3.55336	0.0594251	0.106921
hsa-miR-1226-3p	30.4236	-0.519886	0.275332	3.51504	0.0608142	0.109015
hsa-miR-365b-5p	88.1798	-0.441053	0.233382	3.48174	0.0620494	0.110819
hsa-let-7b-5p	17829.3	0.209912	0.113779	3.38033	0.0659788	0.117404
hsa-miR-4767	11.344	0.801202	0.431149	3.35649	0.0669404	0.118678
hsa-miR-24-3p	5346.38	-0.307092	0.167223	3.3071	0.0689812	0.12185
hsa-miR-3074-5p	12.1465	0.642145	0.359237	3.19694	0.0737762	0.129846
hsa-miR-489-3p	68.8378	-0.330038	0.184577	3.17732	0.0746669	0.130938
hsa-miR-3200-3p	54.6191	-0.404305	0.227994	3.10725	0.0779445	0.136192
hsa-miR-3653	21.7221	0.574825	0.325076	3.10054	0.0782661	0.136262
hsa-miR-371b-5p	99.1324	0.258609	0.148158	3.04196	0.0811379	0.140755
hsa-miR-584-5p	41.2359	-0.358176	0.206174	3.01945	0.0822716	0.142212
hsa-miR-4687-5p	20.1709	-0.596718	0.33958	3.00623	0.0829451	0.14236
hsa-miR-590-5p	7.09671	-0.967997	0.547853	3.01145	0.0826785	0.14236
hsa-miR-146a-3p	42.6888	-0.44562	0.257114	2.98426	0.0840777	0.143287
hsa-miR-1908-5p	48.223	-0.397924	0.229203	2.98987	0.0837869	0.143287
hsa-miR-151b	13.6149	0.700084	0.401709	2.9446	0.086165	0.146329
hsa-miR-328-3p	1729.22	0.192418	0.112456	2.91053	0.0880031	0.148928
hsa-miR-196b-5p	32.2759	0.418672	0.245157	2.90251	0.0884418	0.149149
hsa-let-7c-5p	1339.31	-0.17816	0.104998	2.86745	0.090388	0.151902
hsa-miR-450b-5p	355.52	-0.238515	0.14072	2.84984	0.0913831	0.153043
hsa-miR-6514-3p	9.87792	-0.836257	0.485926	2.83102	0.0924599	0.154312
hsa-miR-181b-3p	89.4973	-0.441841	0.258773	2.80392	0.0940339	0.155864
hsa-miR-5100	11.7489	0.669638	0.399794	2.80676	0.0938679	0.155864
hsa-miR-25-5p	65.3446	-0.328091	0.195276	2.79696	0.0944434	0.156009
hsa-miR-6732-3p	13.8959	0.725266	0.425945	2.77299	0.0958672	0.157822
hsa-miR-3158-5p	78.5979	0.263254	0.158616	2.74979	0.0972674	0.159584
hsa-miR-127-3p	14.1956	-0.523438	0.319395	2.68891	0.101049	0.165228
hsa-miR-3679-5p	36.0657	-0.345445	0.212193	2.65171	0.103438	0.168566
hsa-miR-1260a	225.808	0.174927	0.108381	2.60319	0.106649	0.173215
hsa-miR-6511b-3p	27.6447	0.375568	0.234376	2.57068	0.108861	0.176217
hsa-miR-214-3p	139.722	0.311087	0.19329	2.54225	0.110837	0.178817
hsa-miR-320e	9.24317	0.726852	0.453279	2.51435	0.112814	0.180801
hsa-miR-4449	34.4897	0.428206	0.268887	2.51752	0.112587	0.180801
hsa-miR-618	72.011	0.313194	0.199751	2.43609	0.118572	0.1884
hsa-miR-877-3p	10.4561	-0.658685	0.419697	2.43901	0.118351	0.1884
hsa-miR-877-5p	516.451	0.213547	0.136291	2.43408	0.118723	0.1884
hsa-miR-4645-3p	33.8197	0.405343	0.261911	2.36716	0.123912	0.195992
hsa-miR-1237-3p	10.0344	-0.78207	0.498033	2.31909	0.127795	0.20082
hsa-miR-340-5p	14386	-0.146026	0.0956223	2.32315	0.127462	0.20082
hsa-miR-505-5p	43.4435	0.307825	0.203262	2.28811	0.130369	0.204202
hsa-miR-33a-5p	23.8516	-0.433978	0.289853	2.23726	0.13472	0.210337
hsa-miR-424-5p	321.764	-0.168456	0.11308	2.21147	0.136988	0.212507
hsa-miR-425-3p	326.27	-0.202884	0.135847	2.21299	0.136853	0.212507
hsa-miR-511-3p	139.516	-0.19509	0.131689	2.19201	0.138728	0.214519
hsa-miR-30b-3p	40.4499	-0.318769	0.216964	2.14884	0.142677	0.219923
hsa-miR-651-3p	13.0479	0.520507	0.354803	2.13296	0.144162	0.221506
hsa-miR-3131	8.96143	0.917915	0.59183	2.12369	0.145037	0.222145
hsa-miR-4746-5p	27.4746	-0.364231	0.250265	2.11031	0.14631	0.223387
hsa-miR-943	180.153	0.190505	0.133333	2.03585	0.153628	0.233824
hsa-miR-301a-5p	8.53591	-0.601431	0.42649	1.97589	0.159824	0.242491
hsa-let-7g-3p	36.6289	-0.310977	0.222592	1.94192	0.16346	0.247234
hsa-miR-636	8.1708	0.62488	0.453602	1.87632	0.170753	0.25746
hsa-miR-500a-5p	32.1684	-0.314309	0.229948	1.85895	0.172746	0.259655
hsa-miR-20a-5p	965.987	-0.168178	0.124177	1.82054	0.177249	0.264658
hsa-miR-548ay-3p	9.61445	-0.538535	0.397926	1.82108	0.177185	0.264658
hsa-miR-6511a-3p	33.5373	0.30193	0.224014	1.81664	0.177714	0.264658
hsa-miR-3177-3p	28.6137	-0.325881	0.242099	1.81098	0.17839	0.26485
hsa-miR-6810-3p	21.309	-0.453814	0.335101	1.80025	0.179682	0.265951
hsa-miR-23b-3p	913.688	0.846217	0.578019	1.74185	0.186904	0.275798
hsa-miR-450a-5p	196.257	0.151127	0.1153	1.71564	0.190255	0.279889
hsa-miR-629-3p	14.5181	-0.473595	0.360619	1.69888	0.192434	0.282236
hsa-miR-29c-3p	1820.17	0.113161	0.0877792	1.65864	0.197788	0.289212
hsa-miR-92b-5p	165898	-0.0934785	0.0728423	1.64432	0.199733	0.291178
hsa-miR-660-5p	4175.17	-0.0868308	0.0682829	1.61549	0.203722	0.296101
hsa-miR-374b-3p	93.3653	0.186539	0.148214	1.58303	0.208324	0.301883
hsa-miR-1306-5p	39.1056	-0.276871	0.223457	1.52818	0.216385	0.312628
hsa-miR-511-5p	1891.78	0.144034	0.116358	1.52276	0.217202	0.312874
hsa-miR-224-3p	352.32	0.129938	0.106197	1.49441	0.221534	0.318167
hsa-miR-320d	36.8797	0.419679	0.335587	1.48996	0.222223	0.318212
hsa-miR-194-5p	79.5796	0.204429	0.167787	1.48162	0.223522	0.319128
hsa-miR-28-3p	45383.5	0.0911142	0.0754998	1.45391	0.227901	0.324424
hsa-miR-550a-5p	24.8678	-0.293986	0.245179	1.43689	0.230643	0.327364
hsa-miR-504-5p	13.4843	-0.409849	0.344358	1.40813	0.235367	0.333092
hsa-miR-106a-5p	16.3681	0.398889	0.344248	1.32228	0.250184	0.351491
hsa-miR-1264	11.4915	-0.489149	0.419906	1.32025	0.250546	0.351491
hsa-miR-6866-5p	12.4176	0.396426	0.343761	1.32552	0.249603	0.351491
hsa-miR-1287-5p	28.0152	-0.308487	0.270398	1.28483	0.257004	0.359508
hsa-miR-6868-3p	10.0672	0.494831	0.434881	1.26488	0.26073	0.363669
hsa-miR-3201	12.2343	0.536298	0.463138	1.25237	0.263099	0.36592
hsa-miR-6894-3p	9.46104	-0.451061	0.410708	1.19277	0.274772	0.38106
hsa-miR-548al	8.37098	-0.525847	0.476417	1.17585	0.278203	0.384716
hsa-miR-195-5p	9.22206	0.492891	0.451398	1.16768	0.279879	0.384834
hsa-miR-627-5p	57.957	-0.245792	0.225964	1.16906	0.279594	0.384834
hsa-miR-25-3p	15997.6	0.0679027	0.0632729	1.15078	0.283386	0.388552
hsa-miR-18a-5p	162.372	-0.149463	0.139478	1.1439	0.28483	0.388568
hsa-miR-6798-3p	11.4489	-0.415916	0.386798	1.14307	0.285004	0.388568
hsa-miR-95-3p	10.694	0.392944	0.371222	1.11504	0.29099	0.395615
hsa-miR-330-5p	269.446	0.143291	0.13557	1.10961	0.292166	0.396102
hsa-miR-3611	1671.24	0.0808076	0.0772276	1.09324	0.295754	0.399846
hsa-miR-148b-5p	853.717	-0.148949	0.141964	1.08934	0.296618	0.399898
hsa-miR-769-3p	8.51657	-0.464129	0.443615	1.07292	0.300286	0.403718
hsa-miR-3928-3p	47.1141	0.192386	0.186087	1.06714	0.301593	0.404352
hsa-miR-6513-3p	22.1918	0.270346	0.270647	0.992856	0.319045	0.426569
hsa-miR-144-5p	10.3491	0.886356	0.773593	0.979934	0.322215	0.42844
hsa-miR-627-3p	26.8636	0.258946	0.260168	0.983461	0.321346	0.42844
hsa-miR-411-5p	10.9993	0.395164	0.403575	0.954957	0.328461	0.435548
hsa-miR-1255a	44.7778	-0.212848	0.218317	0.944419	0.331144	0.437906
hsa-miR-1261	351.068	-0.128058	0.132042	0.933999	0.333826	0.440041
hsa-miR-99b-5p	24085.3	0.101101	0.10452	0.931102	0.334577	0.440041
hsa-miR-15b-3p	88.0349	-0.162722	0.169128	0.919849	0.337515	0.442702
hsa-miR-6812-3p	11.651	-0.348399	0.36287	0.916282	0.338453	0.442733
hsa-miR-548j-5p	39.7504	-0.1914	0.201931	0.896427	0.343741	0.448439
hsa-miR-6716-3p	13.4627	0.398742	0.415558	0.882309	0.34757	0.452215
hsa-miR-590-3p	310.81	-0.1424	0.151627	0.87545	0.349451	0.453443
hsa-miR-22-3p	22309.7	0.135743	0.146672	0.845448	0.357843	0.463091
hsa-miR-197-3p	19.5042	-0.277453	0.303179	0.833361	0.361302	0.465081
hsa-miR-7706	452.919	-0.104809	0.114487	0.835174	0.360781	0.465081
hsa-miR-4742-3p	17.3313	0.291757	0.321681	0.813935	0.366959	0.47111
hsa-miR-6503-3p	312.096	0.138767	0.15407	0.802389	0.37038	0.473513
hsa-miR-99a-3p	7.55058	-0.466083	0.511811	0.801022	0.370788	0.473513
hsa-miR-664a-5p	61.7187	0.158123	0.181033	0.759676	0.38343	0.488369
hsa-miR-33a-3p	22.4304	0.242638	0.285398	0.716246	0.397378	0.504806
hsa-miR-1228-5p	13.505	-0.308946	0.366548	0.710479	0.399285	0.5059
hsa-miR-421	3668.45	-0.0895455	0.10726	0.693582	0.404949	0.511737
hsa-miR-190b	39.631	-0.177533	0.214421	0.682595	0.408694	0.513787
hsa-miR-3605-3p	407.583	0.150479	0.18035	0.683486	0.408389	0.513787
hsa-miR-7848-3p	16.6721	0.258095	0.313478	0.674659	0.411432	0.515889
hsa-miR-3176	77.6284	-0.189109	0.232863	0.644057	0.422245	0.52808
hsa-miR-4781-3p	16.4723	0.257031	0.328155	0.606097	0.436261	0.544202
hsa-miR-3614-3p	109.546	-0.113445	0.147627	0.590041	0.442403	0.550445
hsa-miR-500b-5p	17.709	0.226624	0.298861	0.571348	0.449724	0.558119
hsa-miR-100-5p	141.614	0.0971837	0.129606	0.561744	0.453558	0.561438
hsa-miR-580-3p	25.961	-0.190067	0.254349	0.556522	0.455665	0.562607
hsa-miR-1304-5p	18.0521	-0.212582	0.286125	0.550372	0.458166	0.564255
hsa-miR-26a-2-3p	48.0237	-0.157713	0.214149	0.537636	0.463414	0.56927
hsa-miR-29c-5p	77.5568	-0.109375	0.149969	0.531549	0.465956	0.570944
hsa-miR-624-5p	16.4463	0.257119	0.352567	0.52019	0.470761	0.575374
hsa-miR-1277-5p	9.88532	-0.296961	0.417137	0.505402	0.477136	0.581697
hsa-miR-4775	104.331	0.104331	0.147317	0.500774	0.47916	0.582697
hsa-miR-652-5p	80.0103	-0.135259	0.194552	0.47879	0.488971	0.593138
hsa-miR-200b-3p	51.9192	-0.143951	0.212722	0.453621	0.500621	0.605751
hsa-miR-4802-5p	9.12434	0.288266	0.430534	0.441768	0.506271	0.61106
hsa-miR-106b-5p	721.859	0.0582677	0.089822	0.420158	0.516858	0.621097
hsa-miR-6770-3p	13.1287	-0.234193	0.359659	0.419567	0.517153	0.621097
hsa-miR-545-5p	17.9108	-0.210285	0.332336	0.394861	0.529755	0.634657
hsa-miR-874-5p	9.88637	0.235509	0.378186	0.385211	0.534827	0.639152
hsa-miR-484	4880.29	-0.0368213	0.0608892	0.365488	0.545474	0.65027
hsa-miR-29b-2-5p	16.6803	-0.188095	0.324494	0.333046	0.563871	0.670549
hsa-miR-548at-5p	19.0189	-0.189661	0.343165	0.299245	0.584356	0.693207
hsa-miR-151a-5p	1474.21	0.0573283	0.105396	0.294617	0.587277	0.694452
hsa-miR-574-3p	1317.04	0.0512274	0.0944998	0.293045	0.588276	0.694452
hsa-miR-1468-5p	43.4074	0.107756	0.203379	0.280253	0.596536	0.70249
hsa-miR-30c-2-3p	10.4577	-0.320449	0.578749	0.274798	0.600131	0.703301
hsa-miR-532-3p	486.372	-0.0951802	0.179676	0.275408	0.599727	0.703301
hsa-miR-1254	17.2137	0.1551	0.298047	0.269253	0.603833	0.70593
hsa-miR-6763-3p	13.3587	-0.176351	0.346645	0.256167	0.612766	0.71293
hsa-miR-760	16.5848	-0.16122	0.316461	0.257216	0.61204	0.71293
hsa-miR-4685-3p	23.7386	-0.149565	0.298981	0.246927	0.619247	0.718742
hsa-miR-320c	6808.05	-0.0802665	0.161181	0.243952	0.621366	0.719477
hsa-miR-33b-3p	13.0915	-0.174212	0.362533	0.228561	0.632593	0.730727
hsa-miR-6747-3p	10.8391	-0.188188	0.395456	0.222062	0.637473	0.734612
hsa-miR-374b-5p	535.779	-0.0523902	0.111936	0.218262	0.640367	0.736194
hsa-miR-542-5p	22.0493	-0.121682	0.261641	0.215716	0.642324	0.736694
hsa-miR-5690	23.4757	-0.129485	0.290549	0.195245	0.658586	0.75356
hsa-miR-381-3p	11.8725	0.17511	0.399536	0.190872	0.662192	0.755898
hsa-miR-1306-3p	10.5691	-0.152593	0.364695	0.17423	0.676379	0.770276
hsa-miR-576-5p	184.245	0.0455878	0.110401	0.170241	0.679898	0.772466
hsa-miR-664b-3p	13.5041	0.140718	0.341813	0.167961	0.68193	0.772961
hsa-miR-2355-3p	29.9945	0.0960626	0.250877	0.145656	0.702722	0.794667
hsa-miR-6515-3p	10.5758	-0.14489	0.382444	0.142519	0.705789	0.796275
hsa-miR-31-5p	9.56739	0.149063	0.397874	0.139965	0.708316	0.797267
hsa-miR-659-5p	33.974	0.0913301	0.249846	0.132585	0.715766	0.803784
hsa-miR-1976	253.291	0.0631251	0.174144	0.129617	0.71883	0.805155
hsa-miR-6819-3p	18.5029	-0.11991	0.332222	0.128192	0.720314	0.805155
hsa-miR-497-5p	10.4709	0.216722	0.597345	0.118292	0.730895	0.815099
hsa-miR-3161	11.9355	-0.216786	0.645485	0.116068	0.733338	0.815944
hsa-miR-185-3p	171.52	-0.05165	0.155491	0.109542	0.740667	0.822208
hsa-miR-331-5p	42.4001	-0.072733	0.23168	0.09763	0.754692	0.833952
hsa-miR-6503-5p	121.699	-0.047203	0.149865	0.0988265	0.753242	0.833952
hsa-miR-10a-3p	19.7275	-0.101618	0.338837	0.0885536	0.766024	0.836831
hsa-miR-188-3p	14.7065	0.119575	0.40551	0.0833538	0.772803	0.836831
hsa-miR-2277-3p	16.3625	-0.107574	0.357019	0.0893521	0.765002	0.836831
hsa-miR-26b-5p	54572.5	-0.0207945	0.0711926	0.08521	0.770357	0.836831
hsa-miR-3157-5p	15.3339	0.1165	0.394988	0.0833117	0.772859	0.836831
hsa-miR-3605-5p	68.9094	0.0490621	0.162939	0.0904935	0.763551	0.836831
hsa-miR-4787-3p	16.8984	-0.109009	0.372216	0.0840592	0.77187	0.836831
hsa-miR-7976	26.8425	-0.0753216	0.245752	0.0935254	0.759742	0.836831
hsa-miR-92a-1-5p	11.7041	-0.116271	0.39225	0.0864885	0.76869	0.836831
hsa-miR-221-3p	545824	0.0168579	0.0589079	0.0818501	0.774806	0.837067
hsa-miR-7106-3p	33.1201	-0.0663999	0.243739	0.0737247	0.785989	0.847258
hsa-miR-183-5p	11.8292	-0.102211	0.380974	0.0712018	0.789595	0.84737
hsa-miR-374a-5p	908.1	-0.0243897	0.0907284	0.0722068	0.78815	0.84737
hsa-miR-598-3p	82.1385	0.0526873	0.207882	0.0633606	0.801261	0.856094
hsa-miR-628-5p	213.403	0.033901	0.134055	0.0636632	0.800797	0.856094
hsa-miR-1250-5p	16.0072	0.0759026	0.308076	0.0605942	0.805559	0.856903
hsa-miR-4661-5p	19.0106	-0.0854822	0.340399	0.0615377	0.804082	0.856903
hsa-miR-152-3p	836.639	0.0268473	0.11103	0.0582347	0.809308	0.859003
hsa-miR-3912-3p	17.4408	-0.0735443	0.306876	0.0571198	0.811108	0.859029
hsa-miR-660-3p	22.7628	-0.0627291	0.2723	0.0528498	0.818177	0.864623
hsa-miR-20a-3p	10.4509	-0.0780375	0.371886	0.0437024	0.834408	0.879855
hsa-miR-3607-3p	85.1101	-0.031816	0.157884	0.040488	0.84053	0.884383
hsa-miR-664b-5p	20.76	-0.0579387	0.29291	0.0389283	0.843591	0.885679
hsa-miR-1260b	843.896	0.0181411	0.0978541	0.0343101	0.853049	0.89367
hsa-miR-23a-3p	20086.9	0.0184855	0.109531	0.0283311	0.866333	0.905627
hsa-miR-130b-5p	651.389	-0.0267294	0.172315	0.023619	0.877858	0.913728
hsa-miR-641	42.4373	-0.0346178	0.22118	0.0242718	0.876195	0.913728
hsa-miR-6741-3p	18.6429	-0.0521743	0.367923	0.0195583	0.888778	0.923108
hsa-miR-3692-5p	14.931	-0.0475881	0.346846	0.0185734	0.891597	0.924053
hsa-miR-26b-3p	411.269	-0.0160482	0.128736	0.0154312	0.901139	0.931947
hsa-miR-4511	9.62027	-0.0503481	0.42958	0.0133181	0.908125	0.937169
hsa-miR-103a-3p	44830.3	0.00608291	0.0539878	0.0126908	0.910305	0.937421
hsa-miR-335-5p	88.4794	0.019491	0.177572	0.0120049	0.912753	0.937946
hsa-miR-20b-5p	32.0744	0.0255543	0.255573	0.00989342	0.920769	0.942182
hsa-miR-6837-3p	22.8503	0.030161	0.297216	0.0101586	0.919717	0.942182
hsa-miR-423-3p	42089.1	-0.0117157	0.121281	0.00927084	0.923294	0.942773
hsa-miR-1262	287.318	-0.0113193	0.130319	0.00749492	0.931011	0.948651
hsa-miR-27b-5p	55.8623	-0.0171088	0.21425	0.00631792	0.936647	0.952389
hsa-miR-1538	23.3782	-0.0172648	0.281115	0.00374792	0.951184	0.965142
hsa-miR-4709-5p	14.4198	0.0166048	0.323817	0.00261673	0.959203	0.971243
hsa-miR-454-3p	1072.3	0.00290023	0.0904881	0.0010252	0.974457	0.980842
hsa-miR-486-3p	12.2087	-0.0116367	0.365527	0.00100084	0.974762	0.980842
hsa-miR-503-5p	19.9096	-0.0108618	0.318126	0.0011509	0.972937	0.980842
hsa-miR-3128	20.8186	0.00692383	0.281219	0.000604036	0.980392	0.982422
hsa-miR-6737-3p	44.5765	-0.00680303	0.257716	0.000683432	0.979144	0.982422
hsa-miR-652-3p	2396.87	0.000732868	0.203047	1.23047e-05	0.997201	0.997201
